# Supplementary material for: Epithelial to mesenchymal transition and microRNA expression are associated with spindle and apocrine cell morphology in triple-negative breast cancer
Source: Sci Rep. 2021 Mar 4;11:5145. doi: 10.1038/s41598-021-84350-2 (PMC7933252; doi:10.1038/s41598-021-84350-2)
Supplement: Supplementary file 4 — Supplementary Table 1a. [file 41598_2021_84350_MOESM4_ESM.xlsx]

## Sheet: legend
Supplementary Table 1a
Patients table shows individual microdissected morphologies used for Affymetrix miRNA expression profiling.
Pathological TNM and age is provided in the sheet "GEO abbreviations" along with codes for the microdissected morphologies.

## Sheet: Patients Table
Patient	normal	CIS	apocrine	spindle	invasive	lymph	tub	other
1	1N		1T1_apo		1T2_inv
2			2T1_apo		2T2_inv
3	3N			3T1_spin				3T2_cis+lymph
4	4N							4T1/2_c/p-mic*
5		5T1_cis			5T2_inv
6			6T1_apo
7	7N	7T2_cis		7T1_spin
8					8T2_inv			8T1_cis+lymph
9	9N	9T3_cis					9T2_tub	9T1_crib
10	10N		10T1_apo					10T2_muc-hyal, 10T3_muc-comp
11		11T1_cis			11T3_inv			11T2_secr
12		12T2_cis			12T1_inv
13	13N		13T3_apo			13T1_lymph	13T4_tub
14	14N				14T1_inv	14T3_lymph	14T2_tub
15	15N			15T3_spin				15T1_ecm, 15T4_medul-pure
16			16T2/1_c/p-apo*					16T3_cis+lymph
17	17N				17T1_inv			17T2_giant
18	18N			18T3_spin		18T1_lymph		18T2_medul-atyp
19	19N		19T1_apo	19T2_spin
20							20T1_tub
21		21T2_cis	21T1_apo			21T3_lymph
22	22N			22T1/2_c/p-spin*	22T3_inv
23	23N	23T1_cis			23T3_inv			23T2_crib
24		24T1_cis			24T2_inv
25		25T2_cis	25T1_apo	25T3_spin
Count	14	9	10	8	11	4	4	14	see Supplementary Table 1c for unpaired analysis
Pairs normal		3	5	7	5	3	3		see Supplementary Table 1b for paired analysis
* samples from centre and periphery of the morphology are counted twice in Count and Pairs

## Sheet: GEO abbreviations
rank	ID	morphology	geo	age	TNM	CEL files - see GSE162670
1	1N	normal, biological rep 1	1	36 years, pT1c pN0 pMx		1N _(miRNA-4_0).CEL
2	1T1_apo	apocrine, biological rep 1	35	36 years, pT1c pN0 pMx		1T1 _(miRNA-4_0).CEL
3	1T2_inv	invasive, biological rep 1	24	36 years, pT1c pN0 pMx		1T2 _(miRNA-4_0).CEL
4	2T1_apo	apocrine, biological rep 2	36	55 years, pT1c pN0 pMx		2T1 _(miRNA-4_0).CEL
5	2T2_inv	invasive, biological rep 2	25	55 years, pT1c pN0 pMx		2T2 _(miRNA-4_0).CEL
6	3N	normal, biological rep 2	2	47 years, pT1c pN1 pMx		3N _(miRNA-4_0).CEL
7	3T1_spin	spindle, biological rep 1	45	47 years, pT1c pN1 pMx		3T1 _(miRNA-4_0).CEL
8	3T2_cis+lymph	CIS lymphocytic infiltration, biological rep 1	57	47 years, pT1c pN1 pMx		3T2 _(miRNA-4_0).CEL
9	4N	normal, biological rep 3	3	67 years, pT1c pN0 pMx		4N _(miRNA-4_0).CEL
10	4T1_c-mic	micropapillary-centre, biol rep not relevant	66	67 years, pT1c pN0 pMx		4T1 _(miRNA-4_0).CEL
11	4T2_p-mic	micropapillary-periphery, biol rep not relevant	67	67 years, pT1c pN0 pMx		4T2 _(miRNA-4_0).CEL
12	5T1_cis	CIS, biological rep 1	15	70 years, pT1a pN0 pMx		5T1 _(miRNA-4_0).CEL
13	5T2_inv	invasive, biological rep 3	26	70 years, pT1a pN0 pMx		5T2 _(miRNA-4_0).CEL
14	6T1_apo	apocrine, biological rep 3	37	54 years, pT1c pN1 pMx		6T _(miRNA-4_0).CEL
15	7N	normal, biological rep 4	4	74 years, pT1c pN0 pMx		7N _(miRNA-4_0).CEL
16	7T1_spin	spindle, biological rep 2	46	74 years, pT1c pN0 pMx		7T1 _(miRNA-4_0).CEL
17	7T2_cis	CIS, biological rep 2	16	74 years, pT1c pN0 pMx		7T2 _(miRNA-4_0).CEL
18	8T1_cis+lymph	CIS lymphocytic infiltration, biological rep 2	58	76 years, pT1a pN0 pMx		8T1 _(miRNA-4_0).CEL
19	8T2_inv	invasive, biological rep 4	27	76 years, pT1a pN0 pMx		8T2 _(miRNA-4_0).CEL
20	9N	normal, biological rep 5	5	78 years, pT1c pN1 pMx		9N _(miRNA-4_0).CEL
21	9T1_crib	cribriform, biol rep not relevant	64	78 years, pT1c pN1 pMx		9T1 _(miRNA-4_0).CEL
22	9T2_tub	tubular, biological rep 1	60	78 years, pT1c pN1 pMx		9T2 _(miRNA-4_0).CEL
23	9T3_cis	CIS, biological rep 3	17	78 years, pT1c pN1 pMx		9T3 _(miRNA-4_0).CEL
24	10N	normal, biological rep 6	6	61 years, pT1b pN0 pMx		10N _(miRNA-4_0).CEL
25	10T1_apo	apocrine, biological rep 4	38	61 years, pT1b pN0 pMx		10T1 _(miRNA-4_0).CEL
26	10T2_muc-hyal	mucinous-hyalinized, biol rep not relevant	69	61 years, pT1b pN0 pMx		10T2 _(miRNA-4_0).CEL
27	10T3_muc-comp	mucinous-cell cluster, biol rep not relevant	68	61 years, pT1b pN0 pMx		10T3 _(miRNA-4_0).CEL
28	11T1_cis	CIS, biological rep 4	18	54 years, pT1b pN0 pMx		11T1 _(miRNA-4_0).CEL
29	11T2_secr	secretory, biol rep not relevant	70	54 years, pT1b pN0 pMx		11T2 _(miRNA-4_0).CEL
30	11T3_inv	invasive, biological rep 5	28	54 years, pT1b pN0 pMx		11T3 _(miRNA-4_0).CEL
31	12T1_inv	invasive, biological rep 6	29	63 years, pT1c pN0 pMx		12T1 _(miRNA-4_0).CEL
32	12T2_cis	CIS, biological rep 5	19	63 years, pT1c pN0 pMx		12T2 _(miRNA-4_0).CEL
33	13N	normal, biological rep 7	7	47 years, pT1c pN0 pMx		13N _(miRNA-4_0).CEL
34	13T1_lymph	tumor lymphocytic infiltration, biological rep 1	53	47 years, pT1c pN0 pMx		13T1 _(miRNA-4_0).CEL
35	13T3_apo	apocrine, biological rep 5	39	47 years, pT1c pN0 pMx		13T3 _(miRNA-4_0).CEL
36	13T4_tub	tubular, biological rep 2	61	47 years, pT1c pN0 pMx		13T4 _(miRNA-4_0).CEL
37	14N	normal, biological rep 8	8	63 years, pT1c pN1 pMx		14N _(miRNA-4_0).CEL
38	14T1_inv	invasive, biological rep 7	30	63 years, pT1c pN1 pMx		14T1 _(miRNA-4_0).CEL
39	14T2_tub	tubular, biological rep 3	62	63 years, pT1c pN1 pMx		14T2 _(miRNA-4_0).CEL
40	14T3_lymph	tumor lymphocytic infiltration, biological rep 2	54	63 years, pT1c pN1 pMx		14T3 _(miRNA-4_0).CEL
41	15N	normal, biological rep 9	9	38 years, pT1c pN0 pMx		15N _(miRNA-4_0).CEL
42	15T1_ecm	tumor with rich ECM, biol rep not relevant	72	38 years, pT1c pN0 pMx		15T1 _(miRNA-4_0).CEL
43	15T3_spin	spindle, biological rep 3	47	38 years, pT1c pN0 pMx		15T3 _(miRNA-4_0).CEL
44	15T4_medul-pure	pure medullary, biol rep not relevant	73	38 years, pT1c pN0 pMx		15T4 _(miRNA-4_0).CEL
45	16T1_p-apo	apocrine, biological rep 6	40	70 years, pT1c pN0 pMx		16T1 _(miRNA-4_0).CEL
46	16T2_c-apo	apocrine, biological rep 7	41	70 years, pT1c pN0 pMx		16T2 _(miRNA-4_0).CEL
47	16T3_cis+lymph	CIS lymphocytic infiltration, biological rep 3	59	70 years, pT1c pN0 pMx		16T3 _(miRNA-4_0).CEL
48	17N	normal, biological rep 10	10	54 years, pT1b pN0 pMx		17N _(miRNA-4_0).CEL
49	17T1_inv	invasive, biological rep 8	31	54 years, pT1b pN0 pMx		17T1 _(miRNA-4_0).CEL
50	17T2_giant	giant-cell, biol rep not relevant	71	54 years, pT1b pN0 pMx		17T2 _(miRNA-4_0).CEL
51	18N	normal, biological rep 11	11	28 years, pT1c pN0 pMx		18N _(miRNA-4_0).CEL
52	18T1_lymph	tumor lymphocytic infiltration, biological rep 3	55	28 years, pT1c pN0 pMx		18T1 _(miRNA-4_0).CEL
53	18T2_medul-atyp	atypical medullary, biol rep not relevant	74	28 years, pT1c pN0 pMx		18T2 _(miRNA-4_0).CEL
54	18T3_spin	spindle, biological rep 4	48	28 years, pT1c pN0 pMx		18T3 _(miRNA-4_0).CEL
55	19N	normal, biological rep 12	12	50 years, pT1c pN0 pMx		19N _(miRNA-4_0).CEL
56	19T1_apo	apocrine, biological rep 8	42	50 years, pT1c pN0 pMx		19T1 _(miRNA-4_0).CEL
57	19T2_spin	spindle, biological rep 5	49	50 years, pT1c pN0 pMx		19T2 _(miRNA-4_0).CEL
58	20T1_tub	tubular, biological rep 4	63	69 years, pT1c pN0 pMx		20T1 _(miRNA-4_0).CEL
59	21T1_apo	apocrine, biological rep 9	43	66 years, pT1b pN0 pMx		21T1 _(miRNA-4_0).CEL
60	21T2_cis	CIS, biological rep 6	20	66 years, pT1b pN0 pMx		21T2 _(miRNA-4_0).CEL
61	21T3_lymph	tumor lymphocytic infiltration, biological rep 4	56	66 years, pT1b pN0 pMx		21T3 _(miRNA-4_0).CEL
62	22N	normal, biological rep 13	13	66 years, pT1c pN0 pMx		22N _(miRNA-4_0).CEL
63	22T1_c-spin	spindle, biological rep 6	50	66 years, pT1c pN0 pMx		22T1 _(miRNA-4_0).CEL
64	22T2_p-spin	spindle, biological rep 7	51	66 years, pT1c pN0 pMx		22T2 _(miRNA-4_0).CEL
65	22T3_inv	invasive, biological rep 9	32	66 years, pT1c pN0 pMx		22T3 _(miRNA-4_0).CEL
66	23N	normal, biological rep 14	14	63 years, pT1a pN0 pMx		23N _(miRNA-4_0).CEL
67	23T1_cis	CIS, biological rep 7	21	63 years, pT1a pN0 pMx		23T1 _(miRNA-4_0).CEL
68	23T2_crib	cribriform, biol rep not relevant	65	63 years, pT1a pN0 pMx		23T2 _(miRNA-4_0).CEL
69	23T3_inv	invasive, biological rep 10	33	63 years, pT1a pN0 pMx		23T3 _(miRNA-4_0).CEL
70	24T1_cis	CIS, biological rep 8	22	61 years, pT1c pN0 pMx		24T1 _(miRNA-4_0).CEL
71	24T2_inv	invasive, biological rep 11	34	61 years, pT1c pN0 pMx		24T2 _(miRNA-4_0).CEL
72	25T1_apo	apocrine, biological rep 10	44	66 years, pT1c pN0 pMx		25T1 _(miRNA-4_0).CEL
73	25T2_cis	CIS, biological rep 9	23	66 years, pT1c pN0 pMx		25T2 _(miRNA-4_0).CEL
74	25T3_spin	spindle, biological rep 8	52	66 years, pT1c pN0 pMx		25T3 _(miRNA-4_0).CEL
