# Supplementary material for: Epithelial to mesenchymal transition and microRNA expression are associated with spindle and apocrine cell morphology in triple-negative breast cancer
Source: Sci Rep. 2021 Mar 4;11:5145. doi: 10.1038/s41598-021-84350-2 (PMC7933252; doi:10.1038/s41598-021-84350-2)
Supplement: Supplementary file 5 — Supplementary Table 1b. [file 41598_2021_84350_MOESM5_ESM.xlsx]

## Sheet: legend
Supplementary Table 1b
Selection of differentially expressed miRNAs by paired analysis (see also Table 3 and Supplementary Table 1a).
First, expressions of miRNAs in individual morphologies were compared to the normal tissue.
Second, differences between logFC of miRNAs were tested by F test between morphologies (see List Ftest).
Last, candidate miRNAs were selected according to the following parameters - i) more than four-fold change in apocrine or spindle morphology (logFC > 2.0), ii) average expression (AveExp > 2.0), iii) adjusted p-value < 0.05.

## Sheet: CIS-normal
	logFC	AveExpr	t	P.Value	adj.P.Val	B
hsa-miR-143-3p	-4.13503	4.0291	-6.34965	3.92813e-08	0.000101267	7.92797
hsa-miR-145-5p	-3.83976	5.291	-5.31895	1.84782e-06	0.00238156	4.62379
hsa-miR-130a-5p	0.430026	0.981636	5.20788	2.77141e-06	0.00238156	4.27459
hsa-miR-195-5p	-3.09143	3.37248	-4.50292	3.39836e-05	0.0201047	2.11367
hsa-miR-205-5p	-3.79472	4.69713	-4.46312	3.89929e-05	0.0201047	1.99518
hsa-miR-497-5p	-1.64343	1.91988	-4.09513	0.000135687	0.0525528	0.921938
hsa-miR-3664-3p	0.422511	1.12564	4.07997	0.000142696	0.0525528	0.878661
hsa-miR-130a-3p	-1.92155	2.19574	-3.87365	0.000280741	0.0904689	0.297868
hsa-miR-125b-5p	-3.28344	5.04161	-3.83308	0.000320078	0.0916845	0.185509
hsa-let-7a-5p	-1.52657	7.86052	-3.66645	0.000544501	0.128168	-0.268996
hsa-miR-127-3p	-0.778355	1.30636	-3.66507	0.000546877	0.128168	-0.272716
hsa-miR-199a-5p	-1.8038	2.11419	-3.50799	0.000892414	0.19172	-0.690356
hsa-miR-26a-5p	-1.38461	8.01196	-3.45273	0.00105735	0.20968	-0.834649
hsa-miR-208a-3p	0.408005	1.2106	3.32462	0.00155799	0.28666	-1.16372
hsa-let-7b-5p	-0.97776	10.1468	-3.3018	0.00166792	0.28666	-1.22148
hsa-miR-1269a	0.599977	1.02366	3.20873	0.00219696	0.340153	-1.45447
hsa-miR-5687	-0.330856	1.1264	-3.18967	0.00232322	0.340153	-1.50165
hsa-miR-4254	0.270389	0.993815	3.16643	0.00248641	0.340153	-1.55892
hsa-miR-214-3p	-2.38856	3.77464	-3.16361	0.00250694	0.340153	-1.56586
hsa-miR-4287	0.40125	1.1726	3.13362	0.00273516	0.352563	-1.63929
hsa-miR-4759	0.289637	1.02976	3.03488	0.00363184	0.419785	-1.87772
hsa-miR-638	0.442932	10.1383	3.02518	0.00373337	0.419785	-1.90086
hsa-miR-4433b-3p	1.40553	6.17424	3.01659	0.00382559	0.419785	-1.92133
hsa-miR-6756-5p	0.719248	6.65904	3.00906	0.00390801	0.419785	-1.9392
hsa-miR-7154-5p	0.410593	1.33434	2.97423	0.00431172	0.430128	-2.02158
hsa-miR-4474-3p	0.311143	1.07955	2.96969	0.00436702	0.430128	-2.03225
hsa-miR-6739-3p	0.28076	1.04019	2.94838	0.00463593	0.430128	-2.08225
hsa-miR-3622b-3p	0.284237	1.07972	2.9241	0.00496103	0.430128	-2.13891
hsa-miR-1307-5p	0.294676	1.07951	2.92403	0.00496202	0.430128	-2.13907
hsa-miR-4443	1.72091	5.33682	2.92091	0.00500537	0.430128	-2.14634
hsa-miR-4733-5p	0.362838	1.12708	2.88157	0.00558198	0.464205	-2.23735
hsa-miR-371a-5p	0.456769	1.27735	2.85319	0.00603562	0.473005	-2.30247
hsa-miR-139-5p	-0.430843	1.08072	-2.85204	0.00605476	0.473005	-2.3051
hsa-miR-4733-3p	-0.270621	1.11041	-2.82571	0.00650714	0.493395	-2.36507
hsa-miR-2467-5p	0.277812	0.97378	2.79412	0.00709094	0.522298	-2.43648
hsa-miR-378h	1.34169	4.25374	2.74018	0.0082007	0.587261	-2.55706
hsa-miR-1306-3p	-0.415603	1.20812	-2.72411	0.00856103	0.590818	-2.59266
hsa-miR-606	-0.470074	1.2733	-2.7177	0.00870872	0.590818	-2.60681
hsa-miR-6819-3p	-0.522211	1.62973	-2.69513	0.00924756	0.611287	-2.65644
hsa-miR-1295a	0.241372	1.02944	2.67397	0.00978043	0.614559	-2.70269
hsa-miR-18a-3p	0.374258	1.27075	2.66531	0.0100062	0.614559	-2.72152
hsa-miR-199a-3p	-1.67325	2.37653	-2.64699	0.0105005	0.614559	-2.76126
hsa-miR-199b-3p	-1.67325	2.37653	-2.64699	0.0105005	0.614559	-2.76126
hsa-miR-627-3p	0.20663	1.01549	2.64428	0.0105753	0.614559	-2.76711
hsa-miR-4645-5p	0.277963	0.968095	2.6323	0.0109123	0.614559	-2.79294
hsa-miR-6085	0.867174	6.10371	2.63044	0.0109658	0.614559	-2.79697
hsa-miR-6875-3p	0.277355	1.1429	2.60877	0.0116034	0.619192	-2.84346
hsa-miR-488-5p	-0.278304	1.14624	-2.59976	0.0118783	0.619192	-2.8627
hsa-miR-4251	0.241363	0.950691	2.59562	0.0120065	0.619192	-2.87151
hsa-miR-3682-5p	0.249538	1.07833	2.59554	0.0120092	0.619192	-2.8717
hsa-miR-450a-1-3p	0.250537	1.07776	2.57633	0.012621	0.620575	-2.91249
hsa-miR-146b-5p	-0.74042	1.58889	-2.5755	0.0126481	0.620575	-2.91424
hsa-miR-4440	0.404926	1.33829	2.57215	0.0127581	0.620575	-2.92135
hsa-miR-6806-5p	0.49589	1.46946	2.54495	0.0136823	0.630333	-2.97865
hsa-miR-4700-3p	0.341338	1.19291	2.53285	0.0141128	0.630333	-3.00401
hsa-miR-198	0.342156	1.14781	2.53251	0.0141248	0.630333	-3.0047
hsa-miR-6815-5p	0.449314	1.38583	2.53036	0.0142028	0.630333	-3.00921
hsa-miR-559	0.327838	1.24349	2.5273	0.0143142	0.630333	-3.01559
hsa-miR-3138	0.294241	1.23037	2.51332	0.014833	0.630333	-3.0447
hsa-let-7c-5p	-0.995309	8.58639	-2.50677	0.0150821	0.630333	-3.0583
hsa-miR-3621	1.51304	6.23916	2.50124	0.0152954	0.630333	-3.06976
hsa-miR-4725-5p	0.372672	1.35353	2.49079	0.0157056	0.630333	-3.09136
hsa-miR-875-5p	-0.271775	1.09081	-2.48879	0.015785	0.630333	-3.09547
hsa-miR-101-5p	0.218191	0.935339	2.4708	0.0165179	0.630333	-3.13246
hsa-miR-4466	0.456285	10.3415	2.46616	0.0167122	0.630333	-3.14199
hsa-miR-4635	-0.252784	1.02111	-2.46321	0.0168365	0.630333	-3.14802
hsa-miR-557	0.394986	1.33479	2.4574	0.0170838	0.630333	-3.15989
hsa-miR-5695	-0.204063	0.976395	-2.44332	0.017697	0.630333	-3.18858
hsa-miR-302d-3p	0.256804	1.05843	2.43458	0.0180876	0.630333	-3.20632
hsa-miR-664b-5p	-0.681338	1.59713	-2.43393	0.0181167	0.630333	-3.20762
hsa-miR-412-3p	0.267701	1.17455	2.4296	0.0183132	0.630333	-3.21639
hsa-miR-100-5p	-1.40982	2.35883	-2.42613	0.0184724	0.630333	-3.22341
hsa-miR-3927-3p	0.315244	1.187	2.42517	0.0185165	0.630333	-3.22535
hsa-miR-5100	0.724563	9.09324	2.42288	0.0186224	0.630333	-3.22998
hsa-miR-6731-5p	-0.26881	1.07311	-2.42073	0.0187223	0.630333	-3.23432
hsa-miR-5095	0.360912	1.07213	2.41548	0.018968	0.630333	-3.2449
hsa-miR-1251-5p	0.28562	0.972689	2.41508	0.0189866	0.630333	-3.2457
hsa-miR-324-3p	-0.554682	1.40111	-2.412	0.0191324	0.630333	-3.2519
hsa-miR-187-3p	1.16118	1.44468	2.4057	0.0194337	0.630333	-3.26457
hsa-miR-4641	0.312444	1.35404	2.40307	0.0195604	0.630333	-3.26984
hsa-miR-4661-5p	0.274007	0.98526	2.37844	0.0207858	0.649642	-3.31905
hsa-miR-1469	0.532139	9.03561	2.36785	0.0213336	0.649642	-3.34008
hsa-miR-6842-3p	0.160903	0.892989	2.36617	0.0214214	0.649642	-3.3434
hsa-miR-203b-5p	0.21842	1.01875	2.36366	0.0215534	0.649642	-3.34836
hsa-miR-210-3p	1.4675	2.55876	2.35908	0.0217966	0.649642	-3.35743
hsa-miR-3199	-0.273552	1.17091	-2.35865	0.0218198	0.649642	-3.35829
hsa-miR-125b-2-3p	-0.408689	1.19208	-2.35514	0.0220079	0.649642	-3.36522
hsa-miR-489-5p	0.197755	0.995708	2.35203	0.0221755	0.649642	-3.37135
hsa-miR-6501-5p	-0.248878	1.09827	-2.34497	0.0225606	0.653497	-3.38524
hsa-miR-5787	0.534625	9.63057	2.32358	0.0237649	0.675796	-3.42717
hsa-miR-6787-5p	0.93413	4.12274	2.32202	0.0238547	0.675796	-3.4302
hsa-miR-6813-5p	-0.882816	2.29428	-2.31718	0.0241363	0.67634	-3.43965
hsa-miR-6765-5p	1.03413	6.88129	2.30356	0.0249436	0.68393	-3.46612
hsa-miR-29c-5p	0.267341	1.12201	2.29786	0.0252885	0.68393	-3.47716
hsa-miR-328-5p	1.12869	6.76737	2.29456	0.02549	0.68393	-3.48354
hsa-miR-4538	0.359897	1.18974	2.2914	0.0256842	0.68393	-3.48964
hsa-miR-585-3p	0.179025	0.930549	2.28653	0.0259867	0.68393	-3.49904
hsa-miR-4667-3p	0.245262	1.17184	2.28277	0.0262219	0.68393	-3.50627
hsa-miR-3650	-0.185216	0.926627	-2.2821	0.0262642	0.68393	-3.50757
hsa-miR-3140-3p	0.193851	0.993873	2.27014	0.0270267	0.694918	-3.53052
hsa-miR-6722-3p	1.09248	6.2852	2.26707	0.0272253	0.694918	-3.53639
hsa-miR-4677-5p	-0.235184	1.01273	-2.25944	0.0277257	0.697568	-3.55099
hsa-miR-1207-5p	1.13481	5.83647	2.25508	0.0280146	0.697568	-3.55929
hsa-miR-3616-3p	0.262326	1.07856	2.25168	0.0282425	0.697568	-3.56577
hsa-miR-2682-5p	0.202159	0.912185	2.24917	0.0284114	0.697568	-3.57055
hsa-miR-148b-3p	0.233767	1.14196	2.23632	0.0292907	0.702213	-3.59492
hsa-miR-379-5p	-0.271546	1.05106	-2.22656	0.0299743	0.702213	-3.61336
hsa-miR-1256	0.284479	1.03653	2.22143	0.0303388	0.702213	-3.62301
hsa-miR-3660	0.2565	1.08509	2.21949	0.0304783	0.702213	-3.62667
hsa-miR-4722-5p	0.383301	1.33989	2.21586	0.0307396	0.702213	-3.63348
hsa-miR-642b-5p	-0.237797	1.04535	-2.21372	0.0308948	0.702213	-3.6375
hsa-miR-5003-3p	-0.198903	0.978173	-2.20774	0.0313326	0.702213	-3.64872
hsa-miR-4307	0.243341	1.17569	2.20626	0.0314414	0.702213	-3.65148
hsa-miR-6876-3p	0.228792	1.04321	2.20529	0.0315132	0.702213	-3.6533
hsa-miR-2467-3p	-0.278272	1.15402	-2.20449	0.0315724	0.702213	-3.6548
hsa-miR-611	0.217051	1.1046	2.20414	0.0315984	0.702213	-3.65545
hsa-miR-1287-5p	0.248063	1.06552	2.20014	0.0318959	0.702213	-3.66292
hsa-miR-224-5p	0.357005	1.19231	2.19687	0.0321416	0.702213	-3.66903
hsa-miR-6787-3p	-0.247439	1.12708	-2.19067	0.0326112	0.704803	-3.68058
hsa-miR-452-5p	0.246922	1.11781	2.18298	0.0332014	0.704803	-3.69485
hsa-miR-6806-3p	-0.196822	0.951479	-2.17852	0.033549	0.704803	-3.70313
hsa-miR-516b-3p	0.189494	0.914082	2.1737	0.0339272	0.704803	-3.71204
hsa-miR-516a-3p	0.189494	0.914082	2.1737	0.0339272	0.704803	-3.71204
hsa-miR-556-3p	-0.269672	1.17412	-2.16497	0.0346226	0.704803	-3.72816
hsa-miR-2115-3p	-0.200759	1.02897	-2.16329	0.0347577	0.704803	-3.73125
hsa-miR-4646-5p	-0.269475	1.11108	-2.16274	0.034802	0.704803	-3.73226
hsa-miR-6131	-0.213078	1.09974	-2.16084	0.0349552	0.704803	-3.73575
hsa-miR-211-3p	-0.270299	1.17364	-2.16036	0.0349941	0.704803	-3.73663
hsa-miR-6789-5p	0.985288	7.54243	2.14499	0.0362603	0.724643	-3.76481
hsa-miR-152-3p	-0.624778	1.46299	-2.12903	0.0376171	0.727167	-3.7939
hsa-miR-618	0.227633	1.09841	2.12865	0.0376502	0.727167	-3.79459
hsa-miR-4495	-0.250599	1.21341	-2.12821	0.037688	0.727167	-3.79539
hsa-miR-6858-5p	1.04597	7.26226	2.12617	0.0378654	0.727167	-3.7991
hsa-miR-922	0.233601	1.00361	2.12253	0.0381829	0.727167	-3.8057
hsa-miR-4761-3p	0.17165	0.99244	2.12162	0.0382626	0.727167	-3.80735
hsa-miR-6750-5p	0.976424	2.83156	2.12049	0.038361	0.727167	-3.80938
hsa-miR-3196	0.470778	9.70991	2.10883	0.0393978	0.739149	-3.83045
hsa-miR-3684	0.226942	1.10534	2.10696	0.0395665	0.739149	-3.83382
hsa-miR-6774-3p	-0.226131	0.946876	-2.09602	0.0405655	0.748199	-3.85349
hsa-miR-3132	0.23519	1.10817	2.0953	0.0406314	0.748199	-3.85477
hsa-miR-6869-5p	0.371918	10.0684	2.08872	0.041243	0.754074	-3.86654
hsa-miR-1278	-0.365243	1.34996	-2.08551	0.0415447	0.754241	-3.87228
hsa-miR-7159-5p	0.217799	1.04805	2.08064	0.0420054	0.757272	-3.88096
hsa-miR-6727-5p	0.392892	9.80759	2.06554	0.0434638	0.761194	-3.9078
hsa-miR-3910	0.726682	1.78521	2.06248	0.0437641	0.761194	-3.91321
hsa-miR-5579-3p	0.216106	1.06535	2.06225	0.0437867	0.761194	-3.91361
hsa-miR-3150b-5p	0.227368	1.102	2.05453	0.0445531	0.761194	-3.92724
hsa-miR-6816-5p	1.15681	7.58164	2.05219	0.0447884	0.761194	-3.93137
hsa-miR-3187-5p	-0.272167	1.34181	-2.052	0.0448075	0.761194	-3.93171
hsa-miR-4259	0.267063	1.19787	2.04983	0.0450258	0.761194	-3.93552
hsa-miR-140-3p	-1.18532	3.08082	-2.04906	0.045104	0.761194	-3.93688
hsa-miR-548ab	0.265755	1.39609	2.04718	0.0452943	0.761194	-3.94018
hsa-miR-7155-5p	-0.168138	1.00466	-2.04466	0.0455511	0.761194	-3.94461
hsa-miR-374c-3p	0.237333	1.12648	2.03709	0.0463288	0.761194	-3.95788
hsa-miR-182-5p	1.5389	3.48148	2.03427	0.0466216	0.761194	-3.96281
hsa-miR-4515	-0.213885	1.06121	-2.03252	0.0468041	0.761194	-3.96587
hsa-miR-3189-5p	-0.244518	1.20508	-2.02997	0.047071	0.761194	-3.97032
hsa-miR-191-5p	1.29952	6.55326	2.02858	0.0472173	0.761194	-3.97275
hsa-miR-6783-3p	0.258118	1.08942	2.02689	0.0473954	0.761194	-3.97569
hsa-miR-1207-3p	-0.186079	0.996505	-2.02662	0.0474235	0.761194	-3.97616
hsa-miR-301b	-0.223214	0.987503	-2.01721	0.0484275	0.761194	-3.99254
hsa-miR-759	0.162407	1.0398	2.00991	0.0492182	0.761194	-4.00519
hsa-miR-6768-3p	0.190825	1.04377	2.00839	0.0493843	0.761194	-4.00782
hsa-miR-4730	-0.254152	1.01825	-2.00662	0.0495779	0.761194	-4.01087
hsa-miR-30a-5p	-1.35154	3.00731	-2.00251	0.050031	0.761194	-4.01797
hsa-miR-6794-5p	0.739047	5.49081	2.00203	0.0500841	0.761194	-4.0188
hsa-miR-4739	1.052	6.65523	2.00143	0.0501498	0.761194	-4.01982
hsa-miR-5010-3p	-0.245457	1.12937	-2.00057	0.0502455	0.761194	-4.02131
hsa-miR-3146	0.173965	0.954549	1.99693	0.0506515	0.761194	-4.02758
hsa-miR-5685	-0.233868	1.07407	-1.99402	0.0509774	0.761194	-4.03258
hsa-miR-4632-5p	1.05563	4.91271	1.99073	0.0513484	0.761194	-4.03823
hsa-miR-7114-5p	0.420934	1.53281	1.9905	0.051375	0.761194	-4.03863
hsa-miR-6784-3p	-0.371216	1.59142	-1.99035	0.0513918	0.761194	-4.03889
hsa-miR-4784	-0.256109	1.18517	-1.9886	0.0515895	0.761194	-4.04188
hsa-miR-6729-5p	0.325841	10.245	1.98788	0.0516714	0.761194	-4.04311
hsa-miR-6769b-5p	0.735352	3.75464	1.98329	0.0521962	0.764556	-4.05098
hsa-miR-1237-5p	0.501213	9.08164	1.97639	0.0529928	0.764661	-4.06276
hsa-miR-425-5p	1.27919	2.94009	1.97025	0.0537101	0.764661	-4.07321
hsa-miR-4699-5p	0.207044	1.1395	1.97015	0.0537226	0.764661	-4.0734
hsa-miR-4258	-0.435982	1.77444	-1.96894	0.0538648	0.764661	-4.07545
hsa-miR-4468	-0.192648	0.988368	-1.96841	0.0539275	0.764661	-4.07635
hsa-miR-4291	-0.153874	0.921685	-1.96794	0.053983	0.764661	-4.07715
hsa-miR-6515-5p	0.232156	1.21746	1.96535	0.05429	0.764807	-4.08156
hsa-miR-4802-3p	-0.194898	1.1384	-1.96278	0.0545956	0.764932	-4.08591
hsa-miR-5001-5p	0.805971	7.66117	1.9594	0.054999	0.766419	-4.09163
hsa-miR-4674	1.26784	6.76705	1.94802	0.0563792	0.769375	-4.11085
hsa-miR-4747-3p	0.20534	1.02005	1.94383	0.0568951	0.769375	-4.1179
hsa-miR-410-3p	-0.198305	1.11417	-1.93868	0.0575344	0.769375	-4.12655
hsa-miR-4801	0.334539	1.23945	1.93769	0.0576574	0.769375	-4.12821
hsa-miR-5703	0.257743	1.15088	1.93737	0.0576973	0.769375	-4.12874
hsa-miR-767-3p	0.247493	1.35983	1.93469	0.0580334	0.769375	-4.13324
hsa-miR-548al	-0.264413	1.18176	-1.92738	0.0589585	0.769375	-4.14546
hsa-miR-6756-3p	0.234978	1.30671	1.92475	0.0592943	0.769375	-4.14985
hsa-miR-103a-3p	1.16138	7.49219	1.92293	0.0595268	0.769375	-4.15287
hsa-miR-877-5p	0.905027	3.35137	1.92146	0.0597165	0.769375	-4.15533
hsa-miR-8087	-0.187895	1.04161	-1.9191	0.0600201	0.769375	-4.15925
hsa-miR-15a-3p	0.196168	0.999965	1.91896	0.0600382	0.769375	-4.15948
hsa-miR-30c-2-3p	-0.245678	1.24101	-1.91703	0.0602887	0.769375	-4.16269
hsa-miR-1185-5p	0.203507	1.13268	1.91609	0.0604103	0.769375	-4.16425
hsa-miR-320d	-1.32694	3.70828	-1.91344	0.0607565	0.769375	-4.16866
hsa-miR-185-3p	0.203937	1.10434	1.91309	0.0608015	0.769375	-4.16923
hsa-miR-4507	0.825724	5.65638	1.91268	0.0608557	0.769375	-4.16992
hsa-miR-582-3p	-0.21196	1.05119	-1.91015	0.0611878	0.769375	-4.17411
hsa-miR-23b-3p	-1.42097	6.22825	-1.90985	0.061226	0.769375	-4.17459
hsa-miR-520c-3p	0.244508	1.1738	1.90717	0.0615803	0.769375	-4.17904
hsa-miR-550b-2-5p	0.178087	1.03421	1.90283	0.0621553	0.769375	-4.1862
hsa-miR-1292-3p	0.273684	1.40679	1.90052	0.0624635	0.769375	-4.19001
hsa-miR-1302	0.235911	1.05648	1.89993	0.062543	0.769375	-4.19099
hsa-miR-297	0.220258	1.04385	1.89611	0.0630562	0.769375	-4.19728
hsa-miR-3611	0.189264	1.1493	1.89405	0.0633342	0.769375	-4.20067
hsa-miR-193b-3p	1.06451	2.79191	1.89316	0.0634549	0.769375	-4.20213
hsa-miR-6866-3p	0.23314	1.08238	1.89308	0.0634654	0.769375	-4.20226
hsa-miR-7843-5p	0.173849	0.970057	1.89079	0.0637769	0.769375	-4.20603
hsa-miR-3200-5p	-0.214225	1.16382	-1.89014	0.0638659	0.769375	-4.2071
hsa-miR-210-5p	-0.326712	1.71363	-1.87741	0.0656205	0.777091	-4.22792
hsa-miR-1178-3p	0.1972	0.980745	1.87397	0.066101	0.777091	-4.23352
hsa-miR-662	-0.216993	1.07875	-1.87065	0.0665693	0.777091	-4.23894
hsa-miR-4735-3p	0.247322	1.08501	1.86796	0.0669487	0.777091	-4.2433
hsa-miR-1268b	0.968497	4.30005	1.8671	0.0670711	0.777091	-4.2447
hsa-miR-6850-5p	0.572997	7.52216	1.86266	0.0677048	0.777091	-4.2519
hsa-miR-1208	-0.181388	0.984914	-1.86183	0.0678235	0.777091	-4.25324
hsa-miR-5680	0.164493	1.04098	1.86027	0.0680471	0.777091	-4.25576
hsa-miR-132-3p	-0.85109	1.78789	-1.85939	0.0681749	0.777091	-4.2572
hsa-miR-548ap-5p	0.25021	1.34156	1.85915	0.0682094	0.777091	-4.25759
hsa-miR-154-3p	0.211805	1.13433	1.85565	0.0687152	0.777091	-4.26324
hsa-miR-1273g-3p	0.915501	8.15658	1.85481	0.0688373	0.777091	-4.2646
hsa-miR-3655	0.161601	0.961775	1.85425	0.0689185	0.777091	-4.26551
hsa-miR-4281	0.831745	7.12347	1.85283	0.0691243	0.777091	-4.26779
hsa-miR-4632-3p	0.210916	1.1087	1.84769	0.0698776	0.777091	-4.27608
hsa-miR-372-5p	0.205982	1.12614	1.84551	0.0701984	0.777091	-4.27958
hsa-miR-6814-5p	-0.190317	0.98388	-1.84536	0.0702209	0.777091	-4.27982
hsa-miR-592	-0.194996	1.03406	-1.83456	0.0718297	0.777091	-4.29712
hsa-miR-99a-5p	-1.35882	3.07547	-1.83362	0.0719724	0.777091	-4.29863
hsa-miR-518b	0.181752	1.17511	1.83277	0.0721008	0.777091	-4.29999
hsa-miR-4516	0.379393	9.85408	1.83141	0.0723061	0.777091	-4.30216
hsa-miR-6759-3p	-0.223318	1.10046	-1.83129	0.0723243	0.777091	-4.30235
hsa-miR-561-5p	0.220171	1.26714	1.82857	0.0727365	0.777091	-4.30669
hsa-miR-3130-3p	0.173808	0.954966	1.8271	0.0729608	0.777091	-4.30903
hsa-miR-676-5p	0.197967	0.962902	1.8261	0.0731124	0.777091	-4.31062
hsa-miR-6822-5p	0.194792	1.06452	1.82428	0.0733923	0.777091	-4.31353
hsa-miR-550a-3p	0.21171	1.17096	1.82421	0.073403	0.777091	-4.31364
hsa-miR-1298-5p	-0.1992	0.987129	-1.82308	0.0735759	0.777091	-4.31543
hsa-miR-4511	0.240253	1.22649	1.82236	0.0736859	0.777091	-4.31657
hsa-miR-3674	-0.181868	1.06177	-1.82108	0.0738835	0.777091	-4.31861
hsa-miR-3669	-0.173653	1.1051	-1.8195	0.0741272	0.777091	-4.32112
hsa-miR-758-3p	0.155491	0.988817	1.81876	0.0742411	0.777091	-4.32228
hsa-miR-125a-5p	-1.50787	5.103	-1.81739	0.0744537	0.777091	-4.32446
hsa-miR-4776-5p	0.324936	1.52127	1.80608	0.0762264	0.787079	-4.34236
hsa-miR-6893-3p	0.254648	1.30557	1.80546	0.0763238	0.787079	-4.34332
hsa-miR-663a	0.928046	7.22745	1.80544	0.0763265	0.787079	-4.34335
hsa-miR-513b-5p	-0.22706	1.15923	-1.79886	0.0773743	0.793242	-4.35371
hsa-miR-497-3p	0.187731	1.04549	1.79783	0.0775395	0.793242	-4.35532
hsa-miR-3124-5p	0.567502	1.76691	1.79558	0.0779025	0.793805	-4.35887
hsa-miR-4420	0.146108	0.944606	1.79083	0.0786707	0.798477	-4.36631
hsa-miR-4263	0.172935	1.04431	1.78638	0.0793959	0.802677	-4.37326
hsa-miR-4781-5p	0.173332	1.04962	1.78423	0.0797492	0.803099	-4.37663
hsa-miR-4724-3p	0.170858	0.98175	1.77592	0.0811233	0.810541	-4.38955
hsa-miR-1203	0.220315	1.32	1.77389	0.0814619	0.810541	-4.3927
hsa-miR-6134	-0.210689	1.04411	-1.77295	0.0816201	0.810541	-4.39417
hsa-miR-3160-3p	-0.185342	1.00036	-1.76531	0.082907	0.810541	-4.40599
hsa-miR-3178	1.24111	6.33147	1.76484	0.0829883	0.810541	-4.40673
hsa-miR-3607-5p	-0.264339	1.21099	-1.76406	0.0831196	0.810541	-4.40792
hsa-miR-6791-3p	0.229604	1.08463	1.76161	0.0835379	0.810541	-4.41171
hsa-miR-378i	-0.306358	1.18093	-1.76114	0.0836171	0.810541	-4.41243
hsa-miR-6501-3p	-0.186868	1.04403	-1.75974	0.0838567	0.810541	-4.41459
hsa-miR-3908	0.233427	1.09625	1.75814	0.0841324	0.810541	-4.41706
hsa-miR-449a	0.547993	1.21621	1.75746	0.0842495	0.810541	-4.41811
hsa-miR-605-5p	-0.249183	1.38227	-1.75739	0.084261	0.810541	-4.41821
hsa-miR-134-5p	-0.239247	1.19327	-1.75363	0.0849098	0.812578	-4.424
hsa-miR-3975	-0.182916	1.01733	-1.75104	0.085358	0.812578	-4.42796
hsa-miR-7974	0.154067	1.06585	1.7507	0.0854184	0.812578	-4.4285
hsa-miR-4707-5p	0.508726	7.74033	1.74836	0.0858258	0.812709	-4.43208
hsa-miR-3144-5p	-0.171581	1.07122	-1.74618	0.0862077	0.812709	-4.43542
hsa-miR-6855-5p	-0.212939	1.3241	-1.74243	0.0868668	0.812709	-4.44115
hsa-miR-1299	0.139451	1.00816	1.74211	0.0869226	0.812709	-4.44164
hsa-miR-6749-5p	0.717096	5.78442	1.74109	0.0871026	0.812709	-4.44319
hsa-miR-140-5p	-0.173665	1.07349	-1.73984	0.0873236	0.812709	-4.4451
hsa-miR-4651	0.900358	6.26796	1.73757	0.0877271	0.813527	-4.44857
hsa-miR-188-3p	-0.155251	1.11933	-1.73411	0.0883442	0.816313	-4.45383
hsa-miR-5586-3p	-0.17302	0.944647	-1.73058	0.0889784	0.819237	-4.45921
hsa-miR-31-5p	-1.09521	2.36723	-1.72689	0.0896443	0.819674	-4.4648
hsa-miR-1321	0.148065	0.962724	1.72679	0.0896618	0.819674	-4.46495
hsa-miR-5739	-0.374424	1.43376	-1.7246	0.0900594	0.8204	-4.46827
hsa-miR-1271-5p	-0.230732	1.11978	-1.71905	0.0910732	0.826714	-4.47666
hsa-miR-4734	0.948755	7.49923	1.71178	0.0924135	0.835937	-4.4876
hsa-miR-4450	0.202855	1.09766	1.70455	0.0937651	0.845197	-4.49846
hsa-miR-6818-5p	0.189199	1.05603	1.69938	0.09474	0.85101	-4.50619
hsa-miR-491-3p	0.207496	1.10832	1.69643	0.0953007	0.853074	-4.5106
hsa-miR-589-3p	0.211002	1.107	1.69111	0.096317	0.859187	-4.51851
hsa-miR-3125	-0.154805	0.954598	-1.68687	0.0971355	0.862453	-4.52482
hsa-miR-302a-3p	0.156387	1.08658	1.68189	0.0981017	0.862453	-4.5322
hsa-miR-361-3p	0.20608	1.1978	1.68137	0.0982034	0.862453	-4.53297
hsa-miR-8052	-0.254754	1.24726	-1.68064	0.0983455	0.862453	-4.53405
hsa-miR-6511a-3p	0.243489	1.54432	1.67944	0.0985803	0.862453	-4.53582
hsa-miR-4446-5p	0.246278	1.29539	1.67754	0.0989538	0.862453	-4.53864
hsa-miR-126-3p	-1.00435	2.57391	-1.67559	0.0993377	0.862453	-4.54152
hsa-miR-6803-5p	0.28921	9.31632	1.67548	0.0993594	0.862453	-4.54168
hsa-miR-4304	-0.209002	0.953593	-1.67016	0.100411	0.867014	-4.5495
hsa-miR-6740-5p	-0.271246	1.24703	-1.66725	0.100991	0.867014	-4.55379
hsa-miR-7847-3p	1.00748	4.83231	1.66589	0.101263	0.867014	-4.55578
hsa-miR-3147	-0.348575	1.74108	-1.66364	0.101715	0.867014	-4.55909
hsa-miR-4312	-0.190203	1.02019	-1.66151	0.102142	0.867014	-4.5622
hsa-miR-492	0.177209	1.14259	1.66096	0.102253	0.867014	-4.563
hsa-miR-555	0.181814	1.03434	1.66024	0.102399	0.867014	-4.56406
hsa-miR-3939	-0.155189	0.957307	-1.65784	0.102885	0.867014	-4.56757
hsa-miR-6503-5p	0.238153	1.14831	1.65398	0.10367	0.867014	-4.57321
hsa-miR-222-3p	-1.30465	3.86338	-1.65263	0.103946	0.867014	-4.57518
hsa-miR-383-3p	-0.196276	0.989658	-1.65222	0.104029	0.867014	-4.57577
hsa-miR-4290	0.26326	1.32774	1.65162	0.104153	0.867014	-4.57665
hsa-miR-4523	-0.154936	0.99095	-1.65111	0.104257	0.867014	-4.57739
hsa-miR-6785-5p	0.479646	2.00289	1.64836	0.104822	0.867679	-4.58139
hsa-miR-2861	0.298294	9.62538	1.64553	0.105405	0.867679	-4.5855
hsa-miR-6778-3p	-0.151617	1.09592	-1.6431	0.105908	0.867679	-4.58902
hsa-miR-3591-3p	-0.263476	1.21259	-1.64102	0.10634	0.867679	-4.59203
hsa-miR-335-3p	-0.167094	1.01854	-1.63679	0.107225	0.867679	-4.59815
hsa-miR-652-5p	0.219876	1.21245	1.63636	0.107316	0.867679	-4.59878
hsa-miR-3657	-0.167287	1.08016	-1.63508	0.107583	0.867679	-4.60062
hsa-miR-3972	0.168071	1.13131	1.63472	0.107661	0.867679	-4.60115
hsa-miR-4803	0.156833	1.05611	1.62675	0.109348	0.867679	-4.61262
hsa-miR-8083	-0.157168	0.97292	-1.62514	0.10969	0.867679	-4.61492
hsa-miR-1267	-0.169253	1.06657	-1.62513	0.109694	0.867679	-4.61495
hsa-miR-4673	-0.199702	1.24276	-1.62325	0.110096	0.867679	-4.61764
hsa-miR-181d-3p	0.156133	1.09098	1.623	0.110149	0.867679	-4.618
hsa-miR-766-5p	0.199599	1.20994	1.62202	0.110359	0.867679	-4.6194
hsa-miR-4752	-0.162726	1.04263	-1.62121	0.110533	0.867679	-4.62056
hsa-miR-4478	-0.185418	1.02445	-1.62024	0.110742	0.867679	-4.62196
hsa-miR-1915-3p	0.285732	9.95996	1.61888	0.111035	0.867679	-4.6239
hsa-miR-8079	0.138261	0.921238	1.61882	0.111047	0.867679	-4.62398
hsa-miR-3176	-0.168249	0.999186	-1.61789	0.111248	0.867679	-4.62531
hsa-miR-4665-5p	0.536894	3.20237	1.61618	0.111617	0.867679	-4.62775
hsa-miR-514b-3p	0.169977	1.04264	1.61573	0.111715	0.867679	-4.62839
hsa-miR-486-5p	-0.426637	1.16676	-1.61561	0.111741	0.867679	-4.62857
hsa-miR-6779-5p	0.713039	5.17664	1.61102	0.11274	0.870532	-4.63511
hsa-miR-1976	0.203372	1.34665	1.6075	0.113511	0.870532	-4.64011
hsa-miR-5187-3p	0.20548	1.15131	1.60647	0.113739	0.870532	-4.64159
hsa-miR-3928-5p	-0.260759	1.21552	-1.60434	0.114207	0.870532	-4.64461
hsa-miR-6848-3p	-0.198004	1.10386	-1.60236	0.114644	0.870532	-4.64741
hsa-miR-4711-5p	-0.128929	1.00027	-1.59793	0.115629	0.870532	-4.65368
hsa-miR-548h-5p	0.326159	1.45908	1.59352	0.116615	0.870532	-4.6599
hsa-miR-4761-5p	0.173873	0.975974	1.59257	0.116828	0.870532	-4.66124
hsa-miR-34a-3p	-0.207969	1.07293	-1.59101	0.117179	0.870532	-4.66344
hsa-miR-3184-3p	0.212167	1.18909	1.59016	0.117371	0.870532	-4.66464
hsa-miR-4769-3p	0.237759	1.48411	1.58875	0.11769	0.870532	-4.66663
hsa-miR-4783-3p	0.33084	1.8062	1.58871	0.117699	0.870532	-4.66668
hsa-miR-4639-3p	0.157329	0.999766	1.58821	0.117813	0.870532	-4.66739
hsa-miR-7851-3p	0.147373	1.12025	1.5867	0.118155	0.870532	-4.66951
hsa-miR-6772-3p	-0.220697	0.977405	-1.58654	0.118189	0.870532	-4.66972
hsa-miR-4773	-0.196457	1.10564	-1.58591	0.118333	0.870532	-4.67061
hsa-miR-939-3p	-0.20317	1.02343	-1.58482	0.11858	0.870532	-4.67214
hsa-miR-625-3p	-0.1828	1.176	-1.58457	0.118639	0.870532	-4.6725
hsa-miR-222-5p	-0.177359	1.01929	-1.58001	0.11968	0.870532	-4.67889
hsa-miR-8069	0.285307	10.6355	1.57982	0.119723	0.870532	-4.67915
hsa-miR-936	-0.189835	1.19003	-1.579	0.119911	0.870532	-4.68029
hsa-miR-7110-3p	0.163867	1.16777	1.57815	0.120106	0.870532	-4.68148
hsa-miR-6851-3p	-0.196264	1.15296	-1.57782	0.120182	0.870532	-4.68194
hsa-miR-4476	0.165075	1.07972	1.57768	0.120213	0.870532	-4.68213
hsa-miR-4633-3p	0.167841	0.971443	1.57322	0.121243	0.875529	-4.68836
hsa-miR-24-2-5p	0.186706	1.14141	1.57089	0.121784	0.876984	-4.69161
hsa-miR-3120-5p	0.158588	0.917828	1.56603	0.122918	0.88244	-4.69836
hsa-miR-200a-5p	0.167644	1.12665	1.56471	0.123227	0.88244	-4.70019
hsa-miR-6748-5p	0.259372	1.37454	1.56319	0.123584	0.882548	-4.7023
hsa-miR-6850-3p	-0.174838	1.08365	-1.55609	0.125263	0.890651	-4.71212
hsa-miR-5190	-0.137902	0.886374	-1.55141	0.126378	0.890651	-4.71856
hsa-miR-3173-5p	-0.23612	1.34501	-1.55031	0.126643	0.890651	-4.72008
hsa-miR-483-5p	0.223513	1.30931	1.54938	0.126865	0.890651	-4.72135
hsa-miR-3622a-3p	-0.271291	1.36863	-1.54875	0.127017	0.890651	-4.72222
hsa-miR-502-3p	0.437062	1.59571	1.54714	0.127405	0.890651	-4.72443
hsa-miR-514a-3p	-0.138095	0.980017	-1.54519	0.127875	0.890651	-4.72711
hsa-miR-4758-5p	0.710522	5.34315	1.545	0.127921	0.890651	-4.72736
hsa-miR-6502-5p	0.13655	1.01999	1.54434	0.12808	0.890651	-4.72827
hsa-miR-3116	-0.162868	0.981272	-1.54364	0.128251	0.890651	-4.72923
hsa-miR-770-5p	0.162448	1.07023	1.5409	0.128915	0.890651	-4.73298
hsa-miR-212-3p	-0.214509	1.14877	-1.54055	0.129	0.890651	-4.73346
hsa-miR-6751-3p	-0.151835	0.957459	-1.53969	0.12921	0.890651	-4.73464
hsa-miR-5698	0.173784	1.14397	1.53197	0.131103	0.901291	-4.74517
hsa-miR-3617-3p	0.280203	1.30741	1.52961	0.131685	0.902883	-4.74837
hsa-miR-4662a-5p	-0.15507	1.08752	-1.52345	0.133216	0.904322	-4.75672
hsa-miR-6835-5p	0.143856	1.1508	1.52329	0.133257	0.904322	-4.75694
hsa-miR-421	0.21693	1.20278	1.52312	0.133299	0.904322	-4.75717
hsa-miR-4687-3p	0.526146	8.79778	1.52177	0.133637	0.904322	-4.759
hsa-miR-4488	0.357684	9.94963	1.51894	0.134346	0.904322	-4.76282
hsa-miR-30c-5p	-0.813825	2.50943	-1.5165	0.134961	0.904322	-4.76611
hsa-miR-3190-5p	0.154393	1.06304	1.51621	0.135034	0.904322	-4.7665
hsa-miR-4306	-0.134162	1.02214	-1.51598	0.135092	0.904322	-4.76681
hsa-miR-381-5p	-0.185536	1.12494	-1.51334	0.135761	0.904322	-4.77037
hsa-miR-6504-5p	0.125625	0.901542	1.51142	0.136246	0.904322	-4.77294
hsa-miR-1238-5p	-0.21121	1.21423	-1.50804	0.137107	0.904322	-4.77747
hsa-miR-3680-3p	0.165116	0.986461	1.50776	0.137181	0.904322	-4.77786
hsa-miR-4308	0.153385	0.975861	1.50632	0.137548	0.904322	-4.77979
hsa-miR-4754	0.168157	1.08089	1.50571	0.137704	0.904322	-4.7806
hsa-miR-4732-3p	-0.175008	1.0304	-1.50545	0.137771	0.904322	-4.78095
hsa-miR-6857-3p	-0.145113	1.13275	-1.50462	0.137984	0.904322	-4.78206
hsa-miR-208b-5p	-0.153489	1.13103	-1.50221	0.138604	0.904322	-4.78528
hsa-miR-196b-3p	0.200007	1.29302	1.5013	0.138839	0.904322	-4.7865
hsa-miR-6775-5p	0.864324	6.05796	1.49974	0.13924	0.904322	-4.78858
hsa-miR-1307-3p	0.64124	3.09146	1.49923	0.139374	0.904322	-4.78927
hsa-miR-548ao-3p	0.190533	1.17795	1.49802	0.139686	0.904322	-4.79087
hsa-miR-6747-5p	0.155445	1.13863	1.49699	0.139955	0.904322	-4.79225
hsa-miR-585-5p	0.232696	1.05285	1.49695	0.139963	0.904322	-4.79229
hsa-miR-766-3p	0.294666	1.54402	1.48988	0.141808	0.909982	-4.80169
hsa-miR-584-3p	0.209191	1.36981	1.48441	0.143251	0.909982	-4.80894
hsa-miR-873-3p	-0.104329	0.936612	-1.48402	0.143353	0.909982	-4.80945
hsa-miR-4731-5p	-0.123003	1.04823	-1.48218	0.143841	0.909982	-4.81188
hsa-miR-6835-3p	0.180332	1.08097	1.48206	0.143872	0.909982	-4.81204
hsa-miR-5096	-0.145109	1.07051	-1.48077	0.144217	0.909982	-4.81375
hsa-miR-3675-3p	-0.178734	1.1131	-1.47892	0.144709	0.909982	-4.81618
hsa-miR-27b-3p	-0.733409	2.11455	-1.47653	0.145345	0.909982	-4.81932
hsa-miR-107	0.949933	6.78013	1.4756	0.145595	0.909982	-4.82055
hsa-miR-4419a	-0.159532	1.08008	-1.47519	0.145706	0.909982	-4.82109
hsa-miR-136-3p	-0.167932	1.01414	-1.4741	0.145996	0.909982	-4.82251
hsa-miR-4493	0.159266	1.11108	1.47363	0.146123	0.909982	-4.82313
hsa-miR-5197-3p	0.151497	1.09096	1.47357	0.146138	0.909982	-4.82321
hsa-miR-1296-5p	0.158018	1.06325	1.47281	0.146343	0.909982	-4.82421
hsa-miR-6822-3p	-0.170308	1.05141	-1.47169	0.146646	0.909982	-4.82568
hsa-miR-7854-3p	0.131894	1.10503	1.46999	0.147103	0.909982	-4.8279
hsa-miR-29a-3p	-0.834067	2.42481	-1.46927	0.147298	0.909982	-4.82885
hsa-miR-5188	0.190614	1.15628	1.46714	0.147874	0.909982	-4.83163
hsa-miR-3197	0.502953	1.9627	1.46465	0.148551	0.909982	-4.83489
hsa-miR-30b-5p	-0.620708	1.98744	-1.4606	0.149656	0.909982	-4.84017
hsa-miR-6718-5p	0.168853	1.03401	1.45663	0.150747	0.909982	-4.84534
hsa-miR-4699-3p	0.16783	1.09616	1.45493	0.151214	0.909982	-4.84754
hsa-miR-345-5p	0.642835	1.81151	1.45409	0.151446	0.909982	-4.84863
hsa-miR-106b-3p	0.67025	1.97209	1.45297	0.151755	0.909982	-4.85008
hsa-miR-4777-3p	0.155609	1.06736	1.4519	0.152053	0.909982	-4.85147
hsa-miR-4509	-0.205879	1.24909	-1.45177	0.152089	0.909982	-4.85164
hsa-miR-4670-3p	0.128706	1.10303	1.45143	0.152181	0.909982	-4.85207
hsa-miR-374a-3p	0.177031	1.07684	1.45041	0.152467	0.909982	-4.8534
hsa-miR-3145-3p	-0.138432	1.1505	-1.45032	0.15249	0.909982	-4.85351
hsa-miR-1972	0.302896	1.36727	1.45016	0.152535	0.909982	-4.85372
hsa-miR-1233-5p	0.71932	4.6278	1.44989	0.152611	0.909982	-4.85407
hsa-miR-4762-5p	0.144174	1.00311	1.44959	0.152695	0.909982	-4.85446
hsa-miR-6805-5p	0.900291	7.10428	1.44863	0.15296	0.909982	-4.8557
hsa-miR-6817-5p	-0.195136	1.0738	-1.44519	0.153919	0.909982	-4.86013
hsa-miR-3064-5p	-0.153911	1.04696	-1.44404	0.154242	0.909982	-4.86162
hsa-miR-6843-3p	-0.132328	0.937917	-1.44259	0.154649	0.909982	-4.86349
hsa-miR-10b-5p	-0.175774	1.33479	-1.4375	0.156085	0.909982	-4.87004
hsa-miR-1266-3p	-0.208815	1.25126	-1.43423	0.157012	0.909982	-4.87422
hsa-miR-1301-3p	0.541103	1.69341	1.4341	0.157048	0.909982	-4.87439
hsa-miR-3914	0.188444	1.14444	1.43336	0.157259	0.909982	-4.87534
hsa-miR-218-1-3p	0.167794	1.00171	1.43325	0.157289	0.909982	-4.87548
hsa-miR-16-1-3p	0.162168	0.945801	1.43118	0.157879	0.909982	-4.87812
hsa-miR-4772-3p	0.127892	0.932239	1.43097	0.15794	0.909982	-4.87839
hsa-miR-3653	0.146705	0.932869	1.43076	0.157999	0.909982	-4.87866
hsa-miR-3664-5p	0.140278	1.01529	1.43066	0.158027	0.909982	-4.87878
hsa-let-7e-3p	0.159925	1.09521	1.42947	0.158369	0.909982	-4.88031
hsa-miR-6752-3p	0.189722	1.4173	1.42904	0.158492	0.909982	-4.88086
hsa-miR-4714-5p	0.171552	1.23508	1.42681	0.159131	0.909982	-4.8837
hsa-miR-6730-3p	0.198825	1.29064	1.42673	0.159153	0.909982	-4.8838
hsa-miR-8063	-0.670593	2.9619	-1.42619	0.159307	0.909982	-4.88448
hsa-miR-4787-5p	0.211198	10.9998	1.4223	0.160428	0.909982	-4.88943
hsa-miR-20a-5p	-1.1381	4.79445	-1.4222	0.160458	0.909982	-4.88956
hsa-miR-4531	-0.161754	1.00234	-1.42126	0.160729	0.909982	-4.89076
hsa-miR-5189-3p	-0.16702	1.11972	-1.42122	0.160741	0.909982	-4.89081
hsa-miR-3936	0.180234	1.15846	1.42097	0.160814	0.909982	-4.89113
hsa-miR-1260b	0.742613	3.46672	1.42049	0.160951	0.909982	-4.89173
hsa-miR-337-5p	-0.187144	1.06613	-1.42031	0.161004	0.909982	-4.89196
hsa-miR-224-3p	0.475552	1.58737	1.41788	0.161709	0.909982	-4.89504
hsa-miR-5094	0.397567	1.72397	1.41749	0.161824	0.909982	-4.89554
hsa-miR-509-5p	0.169245	1.10765	1.41627	0.162178	0.909982	-4.89708
hsa-miR-7160-3p	0.130591	0.910178	1.41508	0.162526	0.909982	-4.89859
hsa-let-7i-5p	-0.996284	3.53069	-1.41155	0.163558	0.909982	-4.90305
hsa-miR-506-3p	-0.153672	1.14054	-1.41054	0.163855	0.909982	-4.90432
hsa-miR-6838-3p	-0.10325	0.897187	-1.41009	0.163986	0.909982	-4.90488
hsa-miR-7-5p	-0.212872	1.36198	-1.40862	0.164419	0.909982	-4.90674
hsa-miR-181c-3p	-0.191442	1.1589	-1.40838	0.164489	0.909982	-4.90704
hsa-miR-4716-3p	-0.15439	1.12821	-1.40519	0.165431	0.909982	-4.91105
hsa-miR-3158-3p	0.121323	1.02027	1.40505	0.165473	0.909982	-4.91123
hsa-miR-4756-5p	0.161898	1.05798	1.40344	0.16595	0.909982	-4.91325
hsa-miR-149-3p	0.402714	8.86403	1.40259	0.166202	0.909982	-4.91432
hsa-miR-433-5p	-0.146985	1.02513	-1.40027	0.166891	0.909982	-4.91722
hsa-miR-1537-3p	0.174388	1.18113	1.40017	0.166923	0.909982	-4.91735
hsa-miR-6807-5p	-0.117185	1.14752	-1.39937	0.16716	0.909982	-4.91835
hsa-miR-935	0.139072	0.99638	1.39901	0.167269	0.909982	-4.91881
hsa-miR-101-3p	-0.13272	1.03115	-1.39776	0.167641	0.909982	-4.92036
hsa-miR-802	0.132799	1.13206	1.39768	0.167665	0.909982	-4.92047
hsa-miR-4794	-0.162498	0.971254	-1.39566	0.168271	0.910372	-4.92299
hsa-miR-1269b	0.193967	0.988641	1.39273	0.169149	0.910372	-4.92664
hsa-miR-6872-3p	0.203991	1.33889	1.3927	0.169159	0.910372	-4.92668
hsa-miR-150-3p	-0.390941	1.84654	-1.39221	0.169308	0.910372	-4.92729
hsa-miR-378e	0.113752	0.913525	1.39156	0.169503	0.910372	-4.9281
hsa-miR-3681-3p	-0.149117	1.06913	-1.38969	0.170068	0.910478	-4.93043
hsa-miR-4454	0.473603	10.1612	1.38897	0.170286	0.910478	-4.93133
hsa-miR-891a-5p	-0.138098	0.982681	-1.38799	0.170582	0.910478	-4.93254
hsa-miR-597-3p	-0.130911	1.0606	-1.38656	0.171015	0.910488	-4.93431
hsa-miR-525-3p	-0.127999	0.950908	-1.38439	0.171676	0.910488	-4.93701
hsa-miR-505-3p	0.14962	1.06545	1.38405	0.171778	0.910488	-4.93743
hsa-miR-8072	0.365043	8.7402	1.38312	0.172062	0.910488	-4.93858
hsa-miR-26a-2-3p	0.157606	1.10859	1.38218	0.17235	0.910488	-4.93975
hsa-miR-4283	0.139499	1.03362	1.38057	0.172839	0.911207	-4.94173
hsa-miR-3184-5p	0.184236	1.21363	1.37808	0.173606	0.912242	-4.94481
hsa-miR-6862-3p	-0.20769	1.34699	-1.37763	0.173743	0.912242	-4.94537
hsa-miR-142-5p	-0.144517	1.07806	-1.37432	0.174762	0.913413	-4.94944
hsa-miR-6752-5p	0.497207	6.42391	1.37283	0.175221	0.913413	-4.95127
hsa-miR-5708	-0.147637	1.00783	-1.37099	0.175792	0.913413	-4.95354
hsa-miR-1908-5p	0.351492	8.74085	1.36597	0.177355	0.913413	-4.95969
hsa-miR-3922-3p	0.151909	1.06166	1.36567	0.177448	0.913413	-4.96006
hsa-miR-552-5p	0.182172	1.07921	1.36546	0.177514	0.913413	-4.96032
hsa-miR-4270	0.840873	6.70763	1.36532	0.177558	0.913413	-4.96049
hsa-miR-514b-5p	0.274585	1.34828	1.36518	0.177601	0.913413	-4.96066
hsa-miR-432-5p	-0.192448	1.19738	-1.36485	0.177702	0.913413	-4.96105
hsa-miR-4260	-0.140664	0.956174	-1.36448	0.177818	0.913413	-4.96151
hsa-miR-3915	0.177229	1.21994	1.36432	0.177869	0.913413	-4.96171
hsa-miR-5004-5p	0.508326	1.8237	1.3632	0.178218	0.913413	-4.96307
hsa-miR-4654	-0.184168	1.28809	-1.35901	0.179537	0.918346	-4.96819
hsa-miR-4475	0.136782	1.12834	1.35532	0.1807	0.921069	-4.97267
hsa-miR-6894-5p	-0.210836	1.55451	-1.35506	0.180784	0.921069	-4.97299
hsa-miR-885-5p	0.18226	1.31628	1.35331	0.18134	0.921612	-4.97512
hsa-miR-6732-3p	-0.198329	1.35345	-1.35247	0.181605	0.921612	-4.97613
hsa-miR-6076	-0.186491	1.21189	-1.34961	0.182515	0.921961	-4.97959
hsa-miR-877-3p	0.177855	1.2393	1.34776	0.183107	0.921961	-4.98183
hsa-miR-6747-3p	0.15606	1.04381	1.3472	0.183287	0.921961	-4.98251
hsa-miR-4640-3p	-0.186399	1.3562	-1.34569	0.183772	0.921961	-4.98434
hsa-miR-218-5p	0.143629	0.954313	1.34424	0.184235	0.921961	-4.98608
hsa-miR-7153-5p	-0.137402	1.09449	-1.34334	0.184527	0.921961	-4.98718
hsa-miR-513a-3p	-0.17431	1.1574	-1.34279	0.184702	0.921961	-4.98783
hsa-miR-19b-3p	-0.84142	2.89502	-1.34243	0.18482	0.921961	-4.98827
hsa-miR-4266	0.127848	0.910236	1.34113	0.185236	0.921961	-4.98983
hsa-miR-219a-1-3p	0.129222	1.03109	1.33962	0.185726	0.921961	-4.99165
hsa-miR-3688-3p	-0.168293	1.27128	-1.33847	0.186098	0.921961	-4.99303
hsa-miR-4447	0.208255	1.29567	1.33829	0.186156	0.921961	-4.99325
hsa-miR-212-5p	-0.161265	1.10387	-1.33777	0.186323	0.921961	-4.99387
hsa-miR-505-5p	0.256586	1.34376	1.33522	0.187152	0.924286	-4.99693
hsa-miR-330-5p	-0.120895	0.98793	-1.33358	0.187686	0.924459	-4.99889
hsa-miR-510-5p	0.200352	1.44603	1.33168	0.188306	0.924459	-5.00117
hsa-miR-617	-0.182946	1.1714	-1.32947	0.189028	0.924459	-5.0038
hsa-miR-6786-5p	0.319514	8.91615	1.32659	0.189975	0.924459	-5.00724
hsa-miR-190a-5p	0.126012	1.11259	1.32571	0.190264	0.924459	-5.00828
hsa-miR-431-3p	-0.142247	0.995977	-1.32507	0.190474	0.924459	-5.00904
hsa-miR-3613-5p	-0.764736	2.89006	-1.32502	0.19049	0.924459	-5.0091
hsa-miR-6890-3p	0.173477	1.23213	1.32367	0.190935	0.924459	-5.0107
hsa-miR-130b-3p	0.569722	2.17563	1.32257	0.191299	0.924459	-5.01201
hsa-miR-4481	0.25112	1.69539	1.32023	0.192075	0.924459	-5.01479
hsa-miR-451a	-0.453674	1.8396	-1.31932	0.192375	0.924459	-5.01587
hsa-miR-543	-0.160549	1.16584	-1.31867	0.192591	0.924459	-5.01663
hsa-miR-125b-1-3p	-0.136512	0.984529	-1.31859	0.192619	0.924459	-5.01673
hsa-miR-6814-3p	0.113345	1.08244	1.31744	0.193001	0.924459	-5.01809
hsa-miR-6793-5p	0.162249	1.1926	1.31672	0.19324	0.924459	-5.01894
hsa-miR-6808-3p	0.121875	0.995578	1.3135	0.194317	0.924459	-5.02275
hsa-miR-3156-3p	0.157275	1.26348	1.31284	0.194535	0.924459	-5.02352
hsa-miR-4786-3p	0.204406	1.44276	1.31179	0.19489	0.924459	-5.02477
hsa-miR-4532	0.81329	5.48152	1.31131	0.19505	0.924459	-5.02533
hsa-miR-33b-5p	-0.149882	1.11454	-1.31013	0.195447	0.924459	-5.02672
hsa-miR-631	0.131652	0.960399	1.30849	0.195996	0.924459	-5.02865
hsa-miR-6758-3p	-0.117689	0.935416	-1.30686	0.196548	0.924459	-5.03057
hsa-miR-4666b	-0.148715	1.10112	-1.30554	0.196993	0.924459	-5.03212
hsa-miR-6088	0.2339	10.5465	1.30517	0.197119	0.924459	-5.03255
hsa-miR-4504	-0.122117	1.00889	-1.30384	0.197567	0.924459	-5.0341
hsa-miR-6129	-0.158991	0.985716	-1.30262	0.197982	0.924459	-5.03554
hsa-miR-5011-5p	-0.132344	1.07238	-1.30258	0.197994	0.924459	-5.03558
hsa-miR-6736-3p	0.157437	1.07313	1.30135	0.198413	0.924459	-5.03702
hsa-miR-342-3p	-1.06441	4.6413	-1.30072	0.198627	0.924459	-5.03776
hsa-miR-4717-5p	0.121681	1.14306	1.29892	0.19924	0.924459	-5.03986
hsa-miR-4687-5p	-0.177411	1.36243	-1.29846	0.199398	0.924459	-5.0404
hsa-miR-548i	0.181756	1.25206	1.29791	0.199584	0.924459	-5.04104
hsa-miR-483-3p	0.151839	1.26444	1.29778	0.19963	0.924459	-5.0412
hsa-miR-580-3p	0.182639	1.0822	1.29655	0.20005	0.924459	-5.04263
hsa-miR-4485	0.502198	1.76889	1.29503	0.200568	0.924459	-5.0444
hsa-miR-933	0.219645	1.39287	1.29307	0.201242	0.924459	-5.04668
hsa-miR-6760-5p	-0.14551	1.11754	-1.29295	0.201281	0.924459	-5.04681
hsa-miR-4675	-0.135053	1.00361	-1.29287	0.20131	0.924459	-5.04691
hsa-miR-6859-5p	0.143262	1.06391	1.29209	0.201579	0.924459	-5.04782
hsa-miR-6871-3p	-0.160733	1.00001	-1.2915	0.201782	0.924459	-5.04851
hsa-miR-6724-5p	0.231256	9.14245	1.29119	0.201889	0.924459	-5.04887
hsa-miR-3940-5p	0.350822	8.88654	1.28507	0.204004	0.932314	-5.05595
hsa-miR-144-5p	-0.1801	1.26137	-1.28414	0.204328	0.932314	-5.05703
hsa-miR-1226-3p	0.149389	1.18269	1.28142	0.205272	0.933223	-5.06016
hsa-miR-6753-3p	-0.134958	1.01744	-1.27974	0.205861	0.933223	-5.06211
hsa-miR-4692	-0.119679	1.02255	-1.27948	0.20595	0.933223	-5.0624
hsa-miR-6721-5p	0.19866	1.27476	1.27941	0.205975	0.933223	-5.06248
hsa-miR-7158-5p	-0.152243	1.04629	-1.27657	0.206969	0.933812	-5.06575
hsa-miR-517c-3p	0.145767	1.0394	1.27461	0.207656	0.933812	-5.06799
hsa-miR-6126	0.725431	3.21251	1.27419	0.207806	0.933812	-5.06848
hsa-miR-654-5p	0.113129	1.01178	1.27397	0.207881	0.933812	-5.06873
hsa-miR-1229-5p	0.545462	2.72024	1.27337	0.208095	0.933812	-5.06942
hsa-miR-4528	0.137073	1.00053	1.27194	0.208599	0.933812	-5.07106
hsa-miR-323b-3p	0.20707	1.21926	1.27182	0.208641	0.933812	-5.0712
hsa-miR-325	-0.139384	1.05645	-1.27027	0.209187	0.934637	-5.07297
hsa-miR-4775	-0.130954	1.16052	-1.26669	0.210456	0.936373	-5.07706
hsa-miR-6869-3p	-0.117788	0.892094	-1.26647	0.210534	0.936373	-5.07731
hsa-miR-1255b-5p	-0.159175	1.05134	-1.2655	0.210878	0.936373	-5.07841
hsa-miR-181a-5p	-0.979286	4.81064	-1.26199	0.212132	0.936373	-5.08241
hsa-miR-3622b-5p	-0.141894	1.13518	-1.26017	0.212781	0.936373	-5.08448
hsa-miR-6831-3p	-0.131199	1.14554	-1.25869	0.21331	0.936373	-5.08615
hsa-miR-4712-3p	-0.144777	1.12225	-1.25787	0.213605	0.936373	-5.08708
hsa-miR-487b-5p	-0.127955	1.0806	-1.25765	0.213684	0.936373	-5.08733
hsa-miR-601	0.13004	1.01738	1.25724	0.213831	0.936373	-5.08779
hsa-miR-1228-3p	-0.329037	2.17082	-1.25517	0.214576	0.936373	-5.09014
hsa-miR-3141	0.582469	5.58074	1.25363	0.215131	0.936373	-5.09188
hsa-miR-504-3p	0.350723	2.06089	1.25312	0.215317	0.936373	-5.09246
hsa-miR-6773-5p	-0.117278	0.98319	-1.25213	0.215674	0.936373	-5.09357
hsa-miR-3074-3p	0.118968	1.02469	1.24966	0.216567	0.936373	-5.09635
hsa-miR-4455	-0.10995	1.01936	-1.24802	0.217163	0.936373	-5.0982
hsa-miR-4446-3p	-0.248857	1.31556	-1.24761	0.217312	0.936373	-5.09866
hsa-miR-5587-3p	-0.0982639	1.07487	-1.24755	0.217335	0.936373	-5.09873
hsa-miR-1538	0.119621	0.985788	1.24743	0.217378	0.936373	-5.09886
hsa-miR-330-3p	0.162206	1.03169	1.24557	0.218055	0.936373	-5.10095
hsa-miR-4791	-0.278553	1.26197	-1.24549	0.218084	0.936373	-5.10104
hsa-miR-214-5p	-0.13368	1.03981	-1.2453	0.218154	0.936373	-5.10126
hsa-miR-3179	-0.148258	1.22111	-1.24394	0.218651	0.936373	-5.10278
hsa-miR-6847-3p	0.137854	1.05998	1.24328	0.218893	0.936373	-5.10352
hsa-miR-4681	-0.133589	1.10695	-1.24278	0.219074	0.936373	-5.10408
hsa-miR-647	0.150598	1.07912	1.24205	0.219342	0.936373	-5.1049
hsa-miR-4505	0.716062	6.30869	1.24136	0.219595	0.936373	-5.10567
hsa-miR-3673	-0.137261	1.04566	-1.23871	0.220567	0.936373	-5.10863
hsa-miR-7845-5p	0.476655	2.92907	1.23788	0.220874	0.936373	-5.10956
hsa-miR-4257	-0.132571	1.08817	-1.23783	0.220891	0.936373	-5.10962
hsa-miR-6804-3p	0.164231	1.21606	1.23737	0.22106	0.936373	-5.11013
hsa-miR-4763-3p	0.456073	7.61453	1.23628	0.221462	0.936373	-5.11134
hsa-miR-8075	0.691284	7.56711	1.23626	0.22147	0.936373	-5.11137
hsa-miR-185-5p	0.667754	3.25783	1.23601	0.221562	0.936373	-5.11165
hsa-miR-6854-5p	0.11316	1.02022	1.23265	0.222802	0.939098	-5.11538
hsa-miR-5697	-0.119986	1.07939	-1.23229	0.222936	0.939098	-5.11578
hsa-miR-6771-3p	-0.157696	1.18572	-1.23071	0.223522	0.940032	-5.11754
hsa-miR-6830-5p	-0.196536	1.38441	-1.22973	0.223887	0.940033	-5.11862
hsa-miR-5586-5p	0.116547	1.06009	1.22411	0.225984	0.946745	-5.12485
hsa-miR-3129-3p	-0.142362	1.07195	-1.22256	0.226565	0.946745	-5.12656
hsa-miR-6077	-0.15094	1.12043	-1.2225	0.226587	0.946745	-5.12662
hsa-miR-8068	0.133364	1.0471	1.21797	0.22829	0.947287	-5.13161
hsa-miR-619-5p	0.753251	3.82486	1.2178	0.228352	0.947287	-5.13179
hsa-miR-4792	-0.109907	0.920048	-1.21778	0.228362	0.947287	-5.13182
hsa-miR-501-3p	0.306825	1.46884	1.21727	0.228554	0.947287	-5.13238
hsa-miR-7844-5p	0.123013	1.20207	1.21617	0.228969	0.947287	-5.13359
hsa-miR-548j-3p	0.204838	1.27096	1.21444	0.229624	0.947287	-5.13548
hsa-miR-4745-5p	0.745898	7.3146	1.21411	0.22975	0.947287	-5.13585
hsa-miR-658	0.191571	1.39765	1.21125	0.230833	0.947287	-5.13897
hsa-miR-27a-3p	-0.933633	3.6834	-1.21026	0.23121	0.947287	-5.14005
hsa-miR-302c-5p	-0.131549	1.16893	-1.20849	0.231885	0.947287	-5.14199
hsa-miR-181a-2-3p	-0.180497	1.27971	-1.20609	0.232803	0.947287	-5.14461
hsa-miR-3928-3p	0.132369	1.03849	1.20424	0.233511	0.947287	-5.14662
hsa-miR-6796-3p	0.279752	1.64464	1.2023	0.234256	0.947287	-5.14873
hsa-miR-3918	0.121091	1.06815	1.20156	0.234541	0.947287	-5.14953
hsa-miR-891b	-0.103059	0.976753	-1.2004	0.234986	0.947287	-5.15079
hsa-miR-5194	-0.127503	1.17765	-1.20014	0.235087	0.947287	-5.15107
hsa-miR-298	0.181428	1.21051	1.19926	0.235427	0.947287	-5.15203
hsa-miR-4317	0.12067	1.10093	1.19924	0.235431	0.947287	-5.15204
hsa-miR-502-5p	-0.121834	0.990422	-1.19904	0.235511	0.947287	-5.15226
hsa-let-7g-5p	-0.59058	2.14987	-1.19751	0.236099	0.947287	-5.15391
hsa-miR-873-5p	-0.137654	0.970396	-1.19638	0.236539	0.947287	-5.15514
hsa-miR-3692-3p	0.142986	1.05626	1.19591	0.236719	0.947287	-5.15564
hsa-miR-3606-5p	-0.155569	1.22916	-1.19492	0.237103	0.947287	-5.15672
hsa-miR-1282	0.136564	1.07947	1.19472	0.23718	0.947287	-5.15693
hsa-miR-548u	0.312733	1.55492	1.19394	0.237483	0.947287	-5.15777
hsa-miR-6125	0.192774	10.4553	1.19369	0.23758	0.947287	-5.15804
hsa-miR-4727-3p	-0.180629	1.36436	-1.19343	0.237681	0.947287	-5.15832
hsa-miR-583	0.120769	1.10086	1.19337	0.237703	0.947287	-5.15838
hsa-miR-7106-3p	-0.146939	1.096	-1.19317	0.237782	0.947287	-5.1586
hsa-miR-4726-3p	0.145512	1.05573	1.19014	0.238963	0.947287	-5.16187
hsa-miR-762	0.370251	9.02989	1.18869	0.239527	0.947287	-5.16342
hsa-miR-4502	-0.103014	0.992842	-1.18848	0.239609	0.947287	-5.16365
hsa-miR-1277-5p	0.116788	1.29937	1.18816	0.239735	0.947287	-5.16399
hsa-miR-4284	0.695865	3.24859	1.18647	0.240396	0.947287	-5.16581
hsa-miR-6750-3p	0.143054	1.18897	1.18555	0.240755	0.947287	-5.16679
hsa-miR-518c-5p	0.136216	1.12173	1.18343	0.241588	0.947287	-5.16906
hsa-let-7f-5p	-0.568393	2.17271	-1.18078	0.242632	0.947287	-5.1719
hsa-miR-5002-3p	0.182205	1.2535	1.18052	0.242731	0.947287	-5.17216
hsa-miR-548at-5p	0.147219	1.29911	1.18039	0.242783	0.947287	-5.17231
hsa-miR-548c-3p	-0.239407	1.40318	-1.18018	0.242867	0.947287	-5.17253
hsa-miR-98-3p	0.175593	1.32671	1.18013	0.242887	0.947287	-5.17259
hsa-miR-196a-5p	0.228294	1.31026	1.1796	0.243095	0.947287	-5.17315
hsa-miR-3153	0.177147	1.35213	1.17945	0.243156	0.947287	-5.17331
hsa-miR-4741	0.674252	5.95979	1.17802	0.243721	0.947287	-5.17484
hsa-miR-1228-5p	0.492975	7.96918	1.17706	0.2441	0.947287	-5.17586
hsa-miR-326	0.112197	0.947304	1.17597	0.244533	0.947287	-5.17702
hsa-miR-8084	1.00001	4.60235	1.17549	0.24472	0.947287	-5.17752
hsa-miR-4520a-5p	-0.108788	0.882928	-1.17443	0.245142	0.947287	-5.17865
hsa-miR-4520b-5p	-0.108788	0.882928	-1.17443	0.245142	0.947287	-5.17865
hsa-miR-1266-5p	-0.112871	1.05493	-1.17389	0.245356	0.947287	-5.17922
hsa-miR-16-2-3p	0.424355	1.70801	1.17268	0.245836	0.947287	-5.1805
hsa-miR-1322	0.115348	0.930637	1.17252	0.245903	0.947287	-5.18068
hsa-miR-1227-5p	0.634857	6.44629	1.17179	0.246192	0.947287	-5.18145
hsa-miR-4740-5p	0.130928	1.00274	1.17045	0.246725	0.947925	-5.18287
hsa-miR-4790-3p	-0.106355	0.966879	-1.16616	0.248444	0.949777	-5.18741
hsa-miR-4748	-0.134968	1.06382	-1.16562	0.248659	0.949777	-5.18797
hsa-miR-572	-0.476479	2.89639	-1.16479	0.248991	0.949777	-5.18884
hsa-miR-4325	0.0987445	0.954109	1.16338	0.249557	0.949777	-5.19033
hsa-miR-3529-5p	0.131062	1.17282	1.16332	0.249583	0.949777	-5.1904
hsa-miR-520f-3p	0.137905	1.12994	1.16212	0.250065	0.949777	-5.19166
hsa-miR-548as-5p	-0.157572	1.31867	-1.16113	0.250464	0.949777	-5.1927
hsa-miR-380-5p	-0.0949955	0.962185	-1.16041	0.250754	0.949777	-5.19345
hsa-miR-4755-3p	-0.135289	0.991336	-1.15973	0.251031	0.949777	-5.19417
hsa-miR-1264	0.160005	1.1085	1.1588	0.251405	0.949777	-5.19514
hsa-miR-19b-1-5p	-0.11742	1.00707	-1.15766	0.251865	0.949777	-5.19633
hsa-miR-374b-3p	-0.11206	1.04683	-1.1556	0.2527	0.949777	-5.19849
hsa-miR-6743-5p	0.552727	7.32309	1.15527	0.252835	0.949777	-5.19884
hsa-miR-205-3p	0.124628	0.994591	1.15494	0.25297	0.949777	-5.19918
hsa-miR-4518	-0.117885	0.983145	-1.15363	0.253502	0.949777	-5.20055
hsa-miR-3667-5p	-0.135387	1.19424	-1.15357	0.253525	0.949777	-5.20061
hsa-miR-3934-3p	0.106525	0.905092	1.15256	0.253936	0.949777	-5.20167
hsa-miR-4716-5p	0.253012	1.42305	1.15248	0.25397	0.949777	-5.20175
hsa-miR-6883-5p	0.198098	1.26904	1.15077	0.254665	0.949777	-5.20353
hsa-miR-378g	-0.12801	0.983879	-1.15008	0.254948	0.949777	-5.20425
hsa-miR-3909	-0.106954	0.937279	-1.14873	0.2555	0.949777	-5.20565
hsa-miR-137	0.101844	1.05519	1.14856	0.255572	0.949777	-5.20584
hsa-miR-6792-3p	0.138235	1.29463	1.14821	0.255712	0.949777	-5.20619
hsa-miR-30a-3p	-0.26764	1.28732	-1.146	0.25662	0.949777	-5.20849
hsa-miR-4723-3p	-0.177683	1.21688	-1.14571	0.256738	0.949777	-5.20879
hsa-miR-127-5p	0.1226	0.970947	1.14432	0.257308	0.949777	-5.21023
hsa-miR-19a-5p	-0.125066	0.950483	-1.14417	0.25737	0.949777	-5.21039
hsa-miR-433-3p	-0.127358	1.06056	-1.1438	0.257523	0.949777	-5.21077
hsa-miR-4451	0.124513	0.930907	1.14039	0.258928	0.950278	-5.2143
hsa-miR-566	0.096072	0.886476	1.13829	0.259798	0.950278	-5.21647
hsa-miR-4690-5p	0.476689	3.29665	1.13808	0.259884	0.950278	-5.21668
hsa-miR-4256	0.107356	0.971685	1.13766	0.260055	0.950278	-5.21711
hsa-miR-4490	0.223521	1.33315	1.13735	0.260187	0.950278	-5.21744
hsa-miR-5590-5p	0.107215	1.08255	1.13605	0.260725	0.950278	-5.21877
hsa-miR-6842-5p	-0.141342	1.0844	-1.13418	0.261503	0.950278	-5.2207
hsa-miR-6500-5p	-0.114232	1.10116	-1.13324	0.261894	0.950278	-5.22166
hsa-miR-544a	0.094535	1.05014	1.13244	0.262227	0.950278	-5.22248
hsa-miR-597-5p	0.113121	0.953344	1.13226	0.262301	0.950278	-5.22267
hsa-miR-4297	0.0914405	0.927477	1.13133	0.26269	0.950278	-5.22362
hsa-miR-3648	0.503263	2.80726	1.13061	0.262989	0.950278	-5.22435
hsa-miR-3181	-0.140531	1.09366	-1.12942	0.263487	0.950278	-5.22558
hsa-miR-522-3p	0.118866	1.14973	1.12902	0.263656	0.950278	-5.22599
hsa-miR-221-3p	-0.741643	2.83399	-1.12896	0.263677	0.950278	-5.22604
hsa-miR-4668-3p	0.194453	1.38971	1.12807	0.264053	0.950278	-5.22696
hsa-miR-4732-5p	0.201052	1.55698	1.12577	0.265014	0.950278	-5.2293
hsa-miR-1279	0.121871	1.1304	1.1254	0.265169	0.950278	-5.22968
hsa-miR-7151-5p	0.118243	1.03391	1.12507	0.265309	0.950278	-5.23001
hsa-miR-6769b-3p	0.144426	1.25841	1.12462	0.265498	0.950278	-5.23047
hsa-miR-138-2-3p	-0.128374	1.02393	-1.12292	0.266212	0.950278	-5.2322
hsa-miR-4703-5p	-0.112452	1.08925	-1.12279	0.266269	0.950278	-5.23234
hsa-miR-3920	0.108677	0.922306	1.12271	0.266303	0.950278	-5.23242
hsa-miR-324-5p	0.37685	1.89445	1.12089	0.26707	0.950278	-5.23427
hsa-miR-921	0.119619	1.15182	1.12058	0.267201	0.950278	-5.23459
hsa-miR-6873-3p	0.142454	1.03549	1.1192	0.267785	0.950278	-5.23599
hsa-miR-515-5p	0.142632	1.20837	1.11893	0.267898	0.950278	-5.23626
hsa-miR-8065	-0.135493	1.18776	-1.11848	0.268089	0.950278	-5.23672
hsa-miR-3713	-0.111748	1.02525	-1.11787	0.268348	0.950278	-5.23734
hsa-miR-4678	0.105753	1.05921	1.11652	0.26892	0.950995	-5.2387
hsa-miR-4473	-0.114224	0.970203	-1.11487	0.269619	0.952162	-5.24037
hsa-miR-7162-3p	-0.197739	1.12014	-1.1129	0.270457	0.952614	-5.24236
hsa-miR-548aq-3p	-0.402147	1.7425	-1.11283	0.270488	0.952614	-5.24243
hsa-miR-5196-5p	0.400673	2.48443	1.11197	0.270856	0.952614	-5.2433
hsa-miR-6838-5p	-0.109219	1.19876	-1.10631	0.273276	0.952757	-5.24899
hsa-miR-1304-5p	-0.13055	1.0284	-1.10611	0.27336	0.952757	-5.24919
hsa-miR-4731-3p	-0.138355	1.15091	-1.1059	0.27345	0.952757	-5.2494
hsa-miR-1237-3p	-0.147009	1.17215	-1.10459	0.274011	0.952757	-5.25071
hsa-miR-5010-5p	0.169398	1.36689	1.10454	0.274034	0.952757	-5.25076
hsa-miR-6509-3p	0.180044	1.23708	1.10395	0.274289	0.952757	-5.25135
hsa-miR-6852-5p	-0.124706	0.963772	-1.10389	0.274311	0.952757	-5.25141
hsa-miR-18a-5p	0.590235	2.03476	1.10301	0.27469	0.952757	-5.25229
hsa-miR-4422	0.147314	1.1057	1.10106	0.275535	0.952757	-5.25425
hsa-miR-6887-5p	-0.162955	1.42307	-1.10054	0.275758	0.952757	-5.25476
hsa-miR-520h	-0.128519	1.10117	-1.10035	0.275838	0.952757	-5.25495
hsa-miR-503-5p	0.303707	1.60194	1.09997	0.276003	0.952757	-5.25533
hsa-miR-1272	0.445451	1.80544	1.09884	0.276491	0.952757	-5.25646
hsa-miR-376a-5p	0.109736	1.04438	1.09854	0.27662	0.952757	-5.25675
hsa-miR-33b-3p	-0.105475	0.941598	-1.09825	0.276745	0.952757	-5.25704
hsa-miR-4280	0.0890189	0.952004	1.09691	0.277328	0.952757	-5.25838
hsa-miR-644a	-0.0886548	0.882605	-1.09688	0.27734	0.952757	-5.25841
hsa-miR-194-3p	0.117267	0.984134	1.09603	0.277711	0.952757	-5.25926
hsa-miR-1291	-0.124138	1.10576	-1.09555	0.277918	0.952757	-5.25973
hsa-miR-148b-5p	0.135251	1.04456	1.09447	0.278384	0.953088	-5.2608
hsa-miR-5006-5p	0.233292	1.80531	1.09229	0.279334	0.955072	-5.26296
hsa-miR-4305	0.118069	0.965532	1.09086	0.279957	0.955106	-5.26438
hsa-miR-26b-3p	0.139866	1.08256	1.09028	0.28021	0.955106	-5.26495
hsa-miR-450a-2-3p	0.139564	1.10397	1.08972	0.280456	0.955106	-5.26551
hsa-miR-3201	0.936361	4.94272	1.08733	0.281502	0.956462	-5.26787
hsa-miR-4445-5p	0.124353	1.0378	1.08705	0.281625	0.956462	-5.26815
hsa-miR-6500-3p	-0.128628	0.97871	-1.08627	0.281967	0.956462	-5.26892
hsa-miR-6515-3p	-0.136444	1.27371	-1.08533	0.282377	0.956594	-5.26984
hsa-miR-3678-5p	0.0771127	0.908259	1.084	0.282961	0.957314	-5.27115
hsa-miR-7515	-0.117481	1.0905	-1.08129	0.284157	0.958059	-5.27382
hsa-miR-4519	-0.089903	0.941572	-1.07984	0.284796	0.958059	-5.27524
hsa-miR-6808-5p	-0.382347	2.10924	-1.07248	0.288057	0.958059	-5.28243
hsa-miR-5700	-0.0909434	1.10877	-1.07221	0.28818	0.958059	-5.28269
hsa-miR-450a-5p	-0.106047	1.0683	-1.07165	0.288429	0.958059	-5.28324
hsa-miR-6878-3p	-0.133031	0.936691	-1.07092	0.288752	0.958059	-5.28394
hsa-miR-7152-5p	0.135423	1.19541	1.06851	0.289826	0.958059	-5.28628
hsa-miR-6827-3p	0.114073	1.10436	1.06836	0.289896	0.958059	-5.28643
hsa-miR-485-5p	-0.10613	1.11216	-1.06812	0.290001	0.958059	-5.28666
hsa-miR-513b-3p	0.0936301	1.08324	1.06766	0.290207	0.958059	-5.28711
hsa-miR-2117	0.11409	0.981415	1.06595	0.290976	0.958059	-5.28877
hsa-miR-5087	-0.120174	0.964039	-1.0626	0.29248	0.958059	-5.29201
hsa-miR-548x-3p	0.517959	2.34488	1.05946	0.293893	0.958059	-5.29503
hsa-miR-519e-5p	-0.105523	1.1269	-1.05773	0.294672	0.958059	-5.29669
hsa-miR-6877-3p	-0.132545	1.13951	-1.05574	0.295574	0.958059	-5.29861
hsa-miR-3681-5p	-0.11186	1.03226	-1.05567	0.295606	0.958059	-5.29867
hsa-miR-7113-3p	0.139154	1.37253	1.0537	0.2965	0.958059	-5.30056
hsa-miR-4697-3p	0.158502	1.38841	1.05305	0.296794	0.958059	-5.30118
hsa-miR-523-3p	-0.102726	1.03198	-1.05268	0.296963	0.958059	-5.30154
hsa-miR-200c-3p	0.714128	8.36605	1.04905	0.298617	0.958059	-5.30501
hsa-miR-6812-3p	-0.134524	1.18814	-1.04868	0.298786	0.958059	-5.30536
hsa-miR-4497	0.287176	8.94046	1.04839	0.298919	0.958059	-5.30564
hsa-miR-146b-3p	0.118258	1.14455	1.0477	0.299234	0.958059	-5.3063
hsa-miR-3127-5p	-0.128817	1.15919	-1.04638	0.299836	0.958059	-5.30755
hsa-miR-508-3p	-0.100614	1.07852	-1.04631	0.299867	0.958059	-5.30761
hsa-miR-4316	-0.0930043	0.974008	-1.04612	0.299952	0.958059	-5.30779
hsa-miR-99a-3p	-0.110117	0.973403	-1.04575	0.300125	0.958059	-5.30815
hsa-let-7g-3p	-0.110609	1.06367	-1.04442	0.300731	0.958059	-5.30941
hsa-miR-6877-5p	0.174177	1.3532	1.04436	0.300759	0.958059	-5.30946
hsa-miR-147a	0.0989664	1.05208	1.04432	0.300779	0.958059	-5.3095
hsa-miR-4436a	0.124145	1.08584	1.04241	0.301656	0.958059	-5.31132
hsa-miR-512-3p	0.0855168	1.02932	1.04134	0.302147	0.958059	-5.31233
hsa-miR-6796-5p	0.178009	2.00245	1.03976	0.302875	0.958059	-5.31383
hsa-miR-6735-3p	-0.102546	0.953623	-1.03972	0.302891	0.958059	-5.31386
hsa-miR-4521	0.102254	0.956017	1.03971	0.302895	0.958059	-5.31387
hsa-miR-548c-5p	0.171748	1.34329	1.03673	0.304272	0.958059	-5.31668
hsa-miR-548o-5p	0.171748	1.34329	1.03673	0.304272	0.958059	-5.31668
hsa-miR-548am-5p	0.171748	1.34329	1.03673	0.304272	0.958059	-5.31668
hsa-miR-3151-5p	-0.138718	1.23556	-1.0355	0.304841	0.958059	-5.31785
hsa-miR-6732-5p	0.455147	8.48436	1.03445	0.305325	0.958059	-5.31883
hsa-miR-5682	0.0834088	0.948865	1.03332	0.305851	0.958059	-5.31989
hsa-miR-3170	-0.096693	0.913949	-1.03314	0.305933	0.958059	-5.32006
hsa-miR-6746-3p	-0.120611	1.12653	-1.03258	0.306196	0.958059	-5.32059
hsa-miR-33a-5p	0.1168	1.02016	1.03109	0.306887	0.958059	-5.32199
hsa-miR-4768-5p	-0.0840991	0.962985	-1.02944	0.307654	0.958059	-5.32354
hsa-miR-29b-3p	-0.114548	1.192	-1.02937	0.307688	0.958059	-5.3236
hsa-miR-4522	0.122054	1.03736	1.0284	0.308136	0.958059	-5.3245
hsa-miR-28-5p	-0.430572	1.83993	-1.02826	0.308202	0.958059	-5.32464
hsa-miR-1261	-0.107721	1.08949	-1.02739	0.30861	0.958059	-5.32545
hsa-miR-3661	-0.109973	1.05509	-1.02739	0.308611	0.958059	-5.32546
hsa-miR-4483	-0.103911	0.926405	-1.02699	0.308797	0.958059	-5.32583
hsa-miR-3124-3p	0.116233	1.10938	1.02668	0.308941	0.958059	-5.32612
hsa-miR-6770-5p	-0.0962174	1.08642	-1.02589	0.309309	0.958059	-5.32685
hsa-miR-7856-5p	-0.111237	1.12637	-1.02492	0.309762	0.958059	-5.32776
hsa-miR-3074-5p	0.0971795	0.965766	1.02443	0.309994	0.958059	-5.32822
hsa-miR-564	0.116247	1.1089	1.0244	0.310005	0.958059	-5.32824
hsa-miR-4459	0.518677	4.52556	1.02379	0.310291	0.958059	-5.32881
hsa-miR-5688	-0.111758	1.05427	-1.02183	0.311213	0.958059	-5.33064
hsa-miR-410-5p	-0.0966945	0.985992	-1.02108	0.311562	0.958059	-5.33133
hsa-miR-626	0.10105	1.03956	1.02062	0.311776	0.958059	-5.33175
hsa-miR-1273g-5p	0.0893491	0.986558	1.0206	0.311787	0.958059	-5.33178
hsa-miR-1273d	-0.159841	1.31781	-1.02024	0.311957	0.958059	-5.33211
hsa-miR-3615	-0.115667	1.13616	-1.01856	0.312748	0.958059	-5.33367
hsa-miR-6797-5p	0.143214	1.4106	1.01781	0.313099	0.958059	-5.33436
hsa-miR-1286	0.105462	1.02038	1.01762	0.313189	0.958059	-5.33454
hsa-miR-16-5p	-0.773265	6.38138	-1.01734	0.313324	0.958059	-5.3348
hsa-miR-136-5p	-0.105011	0.966218	-1.01699	0.313489	0.958059	-5.33513
hsa-miR-4707-3p	0.13301	1.40525	1.01636	0.313786	0.958059	-5.33571
hsa-miR-6866-5p	-0.12357	1.11535	-1.0161	0.313906	0.958059	-5.33594
hsa-miR-3606-3p	-0.109973	1.18685	-1.01597	0.313969	0.958059	-5.33607
hsa-miR-4694-5p	-0.112985	1.04417	-1.01576	0.314068	0.958059	-5.33626
hsa-miR-593-5p	0.161807	1.10552	1.01548	0.314198	0.958059	-5.33652
hsa-miR-4634	-0.40314	2.35437	-1.01451	0.314659	0.958059	-5.33742
hsa-miR-4750-5p	0.487268	2.77298	1.01328	0.315239	0.958059	-5.33855
hsa-miR-4695-3p	0.114797	1.28137	1.01265	0.315539	0.958059	-5.33913
hsa-miR-6799-5p	-0.332429	2.58591	-1.012	0.315847	0.958059	-5.33973
hsa-miR-501-5p	0.111708	1.06542	1.01077	0.316429	0.958059	-5.34086
hsa-miR-3612	0.159347	1.12046	1.00994	0.316823	0.958059	-5.34163
hsa-miR-3714	0.109616	1.19275	1.00918	0.317186	0.958059	-5.34233
hsa-miR-6767-5p	0.0957188	0.922882	1.00788	0.317802	0.958059	-5.34352
hsa-miR-6794-3p	-0.154419	1.27476	-1.00715	0.318149	0.958059	-5.34418
hsa-miR-6802-5p	0.507827	2.8815	1.0071	0.318173	0.958059	-5.34423
hsa-miR-8064	-0.220166	1.36975	-1.0066	0.318414	0.958059	-5.3447
hsa-miR-1914-3p	0.119478	1.14917	1.00611	0.318647	0.958059	-5.34514
hsa-miR-6879-3p	0.172226	1.39188	1.00182	0.320695	0.958059	-5.34906
hsa-miR-4766-5p	-0.0915827	1.09898	-1.00072	0.321221	0.958059	-5.35006
hsa-miR-4695-5p	0.537172	4.9272	0.998959	0.322068	0.958059	-5.35167
hsa-miR-6879-5p	0.358768	3.34529	0.995872	0.323553	0.958059	-5.35447
hsa-miR-504-5p	0.108078	1.12803	0.99325	0.324817	0.958059	-5.35685
hsa-miR-1229-3p	-0.116617	1.26033	-0.992638	0.325113	0.958059	-5.3574
hsa-miR-6513-5p	-0.109167	1.08664	-0.990399	0.326196	0.958059	-5.35942
hsa-miR-34c-3p	-0.120587	1.17135	-0.98963	0.326568	0.958059	-5.36012
hsa-miR-6883-3p	0.111441	1.14507	0.989246	0.326755	0.958059	-5.36046
hsa-miR-204-3p	-0.121562	1.2149	-0.988928	0.326909	0.958059	-5.36075
hsa-miR-6873-5p	-0.179091	1.27822	-0.988461	0.327135	0.958059	-5.36117
hsa-miR-5581-3p	-0.118907	1.14349	-0.987158	0.327768	0.958059	-5.36234
hsa-miR-548ac	0.579498	2.99596	0.987112	0.32779	0.958059	-5.36238
hsa-miR-1245b-5p	-0.0898719	0.950534	-0.985992	0.328335	0.958059	-5.36339
hsa-miR-374a-5p	-0.130687	1.0676	-0.983024	0.32978	0.958059	-5.36605
hsa-miR-450b-5p	-0.358256	1.54129	-0.981454	0.330547	0.958059	-5.36746
hsa-miR-4637	0.0944636	0.969619	0.979995	0.331261	0.958059	-5.36876
hsa-miR-6777-3p	0.113504	1.19558	0.979226	0.331637	0.958059	-5.36945
hsa-miR-134-3p	-0.0969434	0.973919	-0.978863	0.331815	0.958059	-5.36977
hsa-miR-661	-0.12753	1.1558	-0.978276	0.332102	0.958059	-5.3703
hsa-miR-378d	0.0858231	0.9638	0.978265	0.332108	0.958059	-5.37031
hsa-miR-10b-3p	0.106806	1.10006	0.977572	0.332448	0.958059	-5.37092
hsa-miR-5704	0.108935	1.12961	0.977153	0.332653	0.958059	-5.3713
hsa-miR-219a-2-3p	-0.117157	1.12539	-0.975983	0.333228	0.958059	-5.37234
hsa-miR-548e-5p	-0.158548	1.31913	-0.975952	0.333243	0.958059	-5.37237
hsa-miR-6849-5p	-0.176799	1.54878	-0.974814	0.333802	0.958059	-5.37338
hsa-miR-2355-3p	-0.118884	1.04266	-0.974789	0.333814	0.958059	-5.3734
hsa-miR-567	0.0915531	0.957977	0.973302	0.334546	0.958059	-5.37472
hsa-miR-192-5p	-0.119621	1.09665	-0.972941	0.334724	0.958059	-5.37504
hsa-miR-6886-3p	-0.139637	1.33159	-0.972619	0.334882	0.958059	-5.37533
hsa-miR-20b-5p	0.500081	2.11994	0.971949	0.335213	0.958059	-5.37592
hsa-miR-603	0.311538	1.80963	0.971867	0.335253	0.958059	-5.37599
hsa-miR-4537	-0.0965017	0.879372	-0.9708	0.33578	0.958059	-5.37694
hsa-miR-5580-3p	-0.110431	0.99796	-0.970456	0.33595	0.958059	-5.37724
hsa-miR-4262	-0.0987474	0.943811	-0.969791	0.336278	0.958059	-5.37783
hsa-miR-4793-5p	0.109199	1.06112	0.969037	0.336651	0.958059	-5.3785
hsa-miR-516a-5p	-0.120588	1.1826	-0.967307	0.337507	0.958059	-5.38002
hsa-miR-377-3p	0.147112	1.33861	0.96659	0.337862	0.958059	-5.38065
hsa-miR-3591-5p	-0.0816179	1.07927	-0.964762	0.338769	0.958059	-5.38226
hsa-miR-664a-3p	-0.127642	1.26581	-0.964009	0.339143	0.958059	-5.38293
hsa-miR-8081	0.146166	1.16087	0.962393	0.339947	0.958059	-5.38435
hsa-miR-4680-3p	0.119076	1.01316	0.961959	0.340163	0.958059	-5.38473
hsa-miR-4520b-3p	0.110979	1.22981	0.960152	0.341064	0.958059	-5.38631
hsa-miR-6741-5p	-0.232181	2.07036	-0.95962	0.341329	0.958059	-5.38678
hsa-miR-1265	-0.118061	1.13621	-0.959124	0.341577	0.958059	-5.38721
hsa-miR-5006-3p	0.117386	1.10379	0.95899	0.341644	0.958059	-5.38733
hsa-miR-4508	0.223513	9.80649	0.958663	0.341807	0.958059	-5.38761
hsa-miR-382-3p	0.116955	1.17778	0.958549	0.341864	0.958059	-5.38771
hsa-miR-7704	0.181889	10.6473	0.956352	0.342963	0.958059	-5.38963
hsa-miR-513c-5p	0.146718	1.12516	0.952233	0.345029	0.958059	-5.39322
hsa-miR-548e-3p	0.121468	1.19516	0.950674	0.345813	0.958059	-5.39457
hsa-miR-4764-3p	0.134421	1.25633	0.948746	0.346785	0.958059	-5.39624
hsa-miR-4999-3p	-0.0940667	0.994841	-0.946949	0.347691	0.958059	-5.39779
hsa-miR-4782-3p	0.0860181	0.985375	0.94676	0.347787	0.958059	-5.39796
hsa-miR-4289	-0.0969732	1.00663	-0.945405	0.348472	0.958059	-5.39913
hsa-miR-613	-0.120012	1.11345	-0.9453	0.348525	0.958059	-5.39922
hsa-miR-4535	-0.117609	1.17504	-0.944344	0.349009	0.958059	-5.40004
hsa-miR-668-5p	0.31122	1.65928	0.943304	0.349536	0.958059	-5.40094
hsa-miR-4800-3p	0.17135	1.33735	0.941938	0.350229	0.958059	-5.40211
hsa-miR-3937	-0.426093	2.67655	-0.940752	0.350831	0.958059	-5.40313
hsa-miR-4764-5p	-0.0964478	1.07325	-0.939129	0.351656	0.958059	-5.40452
hsa-miR-3117-3p	-0.0943615	1.06289	-0.938342	0.352057	0.958059	-5.4052
hsa-miR-3192-5p	-0.0987726	1.05187	-0.936907	0.352788	0.958059	-5.40643
hsa-miR-548aj-3p	0.395324	2.10301	0.935468	0.353523	0.958059	-5.40766
hsa-miR-676-3p	0.098742	1.04414	0.935371	0.353572	0.958059	-5.40774
hsa-miR-668-3p	0.12378	1.17431	0.935097	0.353712	0.958059	-5.40797
hsa-miR-1262	0.082613	1.04145	0.934721	0.353904	0.958059	-5.40829
hsa-miR-455-3p	0.586077	6.95278	0.934275	0.354132	0.958059	-5.40867
hsa-miR-4693-3p	0.121638	1.08265	0.934219	0.354161	0.958059	-5.40872
hsa-miR-4724-5p	0.0955736	1.07087	0.93416	0.354191	0.958059	-5.40877
hsa-miR-518a-3p	0.0878805	1.06257	0.932958	0.354806	0.958059	-5.4098
hsa-miR-323a-3p	0.0819811	0.978503	0.932874	0.354849	0.958059	-5.40987
hsa-miR-551a	-0.0948697	1.07761	-0.931078	0.355769	0.958059	-5.41139
hsa-miR-6715b-5p	-0.101029	1.06282	-0.930969	0.355825	0.958059	-5.41149
hsa-miR-30e-3p	0.118175	1.07412	0.93049	0.356071	0.958059	-5.4119
hsa-miR-7156-5p	0.0905827	0.965171	0.929997	0.356323	0.958059	-5.41231
hsa-miR-6884-5p	0.0867376	1.11574	0.928656	0.357012	0.958059	-5.41345
hsa-miR-6781-3p	-0.0945496	1.0364	-0.926786	0.357974	0.958059	-5.41504
hsa-miR-4659a-5p	0.101912	0.974372	0.92608	0.358338	0.958059	-5.41563
hsa-miR-507	-0.0805978	0.97047	-0.925946	0.358406	0.958059	-5.41575
hsa-miR-3143	0.112631	1.26278	0.925078	0.358854	0.958059	-5.41648
hsa-miR-3913-3p	-0.0899828	0.999923	-0.924502	0.359151	0.958059	-5.41697
hsa-miR-152-5p	-0.091041	0.991226	-0.923781	0.359523	0.958059	-5.41757
hsa-miR-4676-3p	0.10029	1.0342	0.921873	0.360509	0.958059	-5.41918
hsa-miR-369-5p	0.0851433	1.04071	0.920683	0.361125	0.958059	-5.42018
hsa-miR-3177-3p	0.161612	1.36701	0.920574	0.361181	0.958059	-5.42027
hsa-miR-7151-3p	-0.0925301	1.1017	-0.920459	0.361241	0.958059	-5.42037
hsa-miR-4694-3p	-0.0970471	1.02907	-0.920458	0.361241	0.958059	-5.42037
hsa-miR-8088	-0.0822539	1.00108	-0.919461	0.361758	0.958059	-5.42121
hsa-miR-6854-3p	-0.0822943	0.916872	-0.918316	0.362352	0.958059	-5.42217
hsa-miR-6083	-0.118141	1.06827	-0.918174	0.362426	0.958059	-5.42229
hsa-miR-4658	-0.070555	1.04597	-0.91741	0.362822	0.958059	-5.42293
hsa-miR-4661-3p	0.0998684	0.963556	0.916919	0.363077	0.958059	-5.42334
hsa-miR-3202	-0.10627	1.16218	-0.91666	0.363212	0.958059	-5.42356
hsa-miR-4788	-0.137121	1.23378	-0.916524	0.363282	0.958059	-5.42367
hsa-miR-6765-3p	-0.142045	1.25977	-0.915513	0.363808	0.958059	-5.42452
hsa-miR-484	-0.131231	1.3536	-0.915001	0.364074	0.958059	-5.42495
hsa-miR-487b-3p	-0.125519	1.15113	-0.914963	0.364094	0.958059	-5.42498
hsa-miR-599	-0.0794689	0.948171	-0.914717	0.364222	0.958059	-5.42518
hsa-miR-4437	0.11162	1.07689	0.914553	0.364307	0.958059	-5.42532
hsa-miR-133a-3p	0.116034	1.13275	0.913907	0.364644	0.958059	-5.42586
hsa-miR-412-5p	0.0865107	1.05659	0.913591	0.364808	0.958059	-5.42612
hsa-miR-299-5p	0.108112	1.13624	0.913316	0.364952	0.958059	-5.42635
hsa-miR-8076	0.0996381	1.12933	0.912999	0.365117	0.958059	-5.42662
hsa-miR-146a-3p	-0.100475	1.07277	-0.912943	0.365146	0.958059	-5.42666
hsa-miR-4664-5p	0.0983658	1.11979	0.912608	0.365321	0.958059	-5.42694
hsa-miR-4690-3p	0.105636	0.948644	0.911694	0.365798	0.958059	-5.42771
hsa-miR-7641	-0.705069	4.17499	-0.911446	0.365927	0.958059	-5.42791
hsa-let-7i-3p	0.105973	0.921663	0.910112	0.366624	0.958059	-5.42902
hsa-miR-889-5p	-0.0942784	1.08822	-0.908948	0.367233	0.958059	-5.42999
hsa-miR-586	0.110804	1.19423	0.905218	0.369189	0.958059	-5.43308
hsa-miR-6894-3p	0.0971656	1.14514	0.904953	0.369327	0.958059	-5.4333
hsa-miR-6758-5p	-0.111725	1.22315	-0.904727	0.369446	0.958059	-5.43349
hsa-miR-4510	0.107787	1.18101	0.904464	0.369584	0.958059	-5.4337
hsa-miR-499b-3p	-0.0861872	1.03677	-0.902064	0.370847	0.958059	-5.43568
hsa-miR-4638-5p	0.119678	1.1874	0.901654	0.371063	0.958059	-5.43602
hsa-miR-3186-3p	0.106038	1.01088	0.901453	0.371169	0.958059	-5.43619
hsa-miR-563	0.11276	1.15124	0.901258	0.371271	0.958059	-5.43635
hsa-miR-4491	-0.100002	1.06758	-0.899921	0.371977	0.958059	-5.43745
hsa-miR-3656	0.302454	9.51648	0.898345	0.372809	0.958059	-5.43874
hsa-miR-6775-3p	-0.133691	1.14451	-0.898154	0.37291	0.958059	-5.4389
hsa-miR-515-3p	-0.122592	1.11033	-0.897918	0.373035	0.958059	-5.43909
hsa-miR-6890-5p	-0.124788	1.29054	-0.895676	0.374221	0.958059	-5.44093
hsa-miR-3620-5p	0.288842	7.22279	0.893996	0.375111	0.958059	-5.44231
hsa-miR-374c-5p	0.102255	1.10947	0.893968	0.375126	0.958059	-5.44233
hsa-miR-4751	-0.0925468	1.09577	-0.893418	0.375418	0.958059	-5.44278
hsa-miR-432-3p	-0.0966074	0.940068	-0.893009	0.375635	0.958059	-5.44311
hsa-miR-377-5p	0.0923049	1.05528	0.892476	0.375918	0.958059	-5.44355
hsa-miR-124-3p	0.112264	1.07599	0.891765	0.376296	0.958059	-5.44413
hsa-miR-6079	0.0950641	1.1307	0.890874	0.37677	0.958059	-5.44485
hsa-miR-628-3p	-0.0866598	1.05604	-0.889687	0.377401	0.958059	-5.44582
hsa-miR-558	-0.0885225	0.990609	-0.889586	0.377455	0.958059	-5.4459
hsa-miR-642a-3p	-0.11511	1.28174	-0.889296	0.377609	0.958059	-5.44614
hsa-miR-1268a	0.408043	4.66603	0.886946	0.378863	0.958059	-5.44805
hsa-miR-1245a	-0.0845564	1.03393	-0.886789	0.378946	0.958059	-5.44817
hsa-miR-4701-5p	-0.167495	1.59168	-0.886151	0.379287	0.958059	-5.44869
hsa-miR-3619-3p	-0.0886474	1.03452	-0.885902	0.37942	0.958059	-5.44889
hsa-miR-429	-0.089894	1.11259	-0.885767	0.379492	0.958059	-5.449
hsa-miR-1183	-0.147263	1.28223	-0.885539	0.379614	0.958059	-5.44919
hsa-miR-937-5p	0.390819	5.84869	0.885407	0.379684	0.958059	-5.44929
hsa-miR-4740-3p	-0.0930904	1.09428	-0.885087	0.379856	0.958059	-5.44955
hsa-miR-4276	-0.0859411	0.860441	-0.884748	0.380037	0.958059	-5.44983
hsa-miR-1181	-0.108931	1.26758	-0.884193	0.380334	0.958059	-5.45027
hsa-miR-554	0.0766672	0.911752	0.883625	0.380638	0.958059	-5.45073
hsa-miR-6881-3p	0.12006	1.23274	0.883245	0.380842	0.958059	-5.45104
hsa-miR-4668-5p	0.433488	9.00313	0.882853	0.381051	0.958059	-5.45136
hsa-miR-3174	-0.100064	1.10581	-0.88127	0.3819	0.958059	-5.45263
hsa-miR-122-3p	0.0792922	1.00242	0.880965	0.382064	0.958059	-5.45288
hsa-miR-6782-3p	-0.0983039	1.09557	-0.880867	0.382116	0.958059	-5.45296
hsa-miR-590-5p	-0.0983157	1.02252	-0.880802	0.382151	0.958059	-5.45301
hsa-miR-6844	-0.0936095	1.02208	-0.880095	0.382531	0.958059	-5.45358
hsa-miR-6764-5p	0.106314	1.11951	0.880046	0.382557	0.958059	-5.45362
hsa-miR-6888-3p	0.0774383	0.995158	0.879726	0.382729	0.958059	-5.45388
hsa-miR-4328	0.0872274	0.923178	0.879509	0.382845	0.958059	-5.45405
hsa-miR-648	0.0970589	1.08053	0.87939	0.382909	0.958059	-5.45415
hsa-miR-519a-3p	0.127482	1.25098	0.87821	0.383544	0.958059	-5.4551
hsa-miR-92b-3p	0.396336	2.29233	0.87816	0.383571	0.958059	-5.45514
hsa-miR-3688-5p	-0.105922	1.08622	-0.878043	0.383634	0.958059	-5.45523
hsa-miR-5579-5p	0.0927384	1.05546	0.877594	0.383875	0.958059	-5.45559
hsa-miR-488-3p	-0.209878	1.43806	-0.877542	0.383903	0.958059	-5.45563
hsa-miR-5189-5p	0.296443	2.59686	0.877119	0.384131	0.958059	-5.45597
hsa-miR-4472	0.101549	1.12121	0.876955	0.384219	0.958059	-5.4561
hsa-miR-4439	0.0835741	0.9857	0.876128	0.384665	0.958059	-5.45677
hsa-miR-551b-3p	0.0728135	1.02015	0.875674	0.38491	0.958059	-5.45713
hsa-miR-346	0.131825	1.31635	0.875495	0.385006	0.958059	-5.45727
hsa-miR-548w	-0.22551	1.53575	-0.87488	0.385338	0.958059	-5.45776
hsa-miR-7157-3p	-0.0786449	0.935455	-0.873255	0.386215	0.958059	-5.45906
hsa-miR-6859-3p	0.108361	1.32975	0.873129	0.386283	0.958059	-5.45916
hsa-miR-3159	-0.0854279	1.01545	-0.873067	0.386317	0.958059	-5.45921
hsa-miR-18b-3p	0.10589	1.24128	0.873061	0.38632	0.958059	-5.45922
hsa-miR-1252-3p	0.165255	1.31582	0.872678	0.386527	0.958059	-5.45953
hsa-miR-6717-5p	-0.103496	1.14152	-0.871925	0.386934	0.958059	-5.46013
hsa-miR-2115-5p	-0.0716415	0.940698	-0.871893	0.386952	0.958059	-5.46015
hsa-miR-211-5p	0.0981451	1.1142	0.871593	0.387114	0.958059	-5.46039
hsa-miR-197-3p	0.227817	1.93991	0.87144	0.387197	0.958059	-5.46051
hsa-miR-4645-3p	-0.092458	1.12451	-0.871314	0.387265	0.958059	-5.46061
hsa-miR-8086	-0.0866297	1.03386	-0.870527	0.387691	0.958059	-5.46124
hsa-miR-2278	0.102497	1.16224	0.866308	0.38998	0.958059	-5.46459
hsa-miR-6846-3p	0.100527	1.18244	0.866262	0.390005	0.958059	-5.46463
hsa-miR-5571-3p	-0.0730544	0.901017	-0.864462	0.390984	0.958059	-5.46605
hsa-miR-514a-5p	-0.0739525	0.971509	-0.86402	0.391225	0.958059	-5.4664
hsa-miR-4697-5p	-0.0831733	1.06498	-0.863431	0.391546	0.958059	-5.46687
hsa-miR-7110-5p	0.475813	2.92597	0.86327	0.391634	0.958059	-5.467
hsa-miR-378j	-0.0936168	0.964073	-0.863144	0.391703	0.958059	-5.4671
hsa-miR-495-5p	0.107127	1.14455	0.863117	0.391717	0.958059	-5.46712
hsa-miR-3191-5p	0.0890805	0.985319	0.862789	0.391896	0.958059	-5.46738
hsa-miR-524-5p	0.11302	1.22072	0.862602	0.391998	0.958059	-5.46752
hsa-miR-4525	0.122379	1.24648	0.862537	0.392033	0.958059	-5.46757
hsa-miR-149-5p	-0.300092	1.52272	-0.862359	0.392131	0.958059	-5.46771
hsa-miR-6895-5p	-0.0961066	1.06121	-0.861983	0.392335	0.958059	-5.46801
hsa-miR-4327	0.120486	1.28557	0.861642	0.392522	0.958059	-5.46828
hsa-miR-6774-5p	0.192062	1.59166	0.861349	0.392681	0.958059	-5.46851
hsa-miR-6511b-3p	0.151719	1.84463	0.860919	0.392916	0.958059	-5.46885
hsa-miR-3115	-0.0829715	1.03125	-0.860624	0.393077	0.958059	-5.46908
hsa-miR-3129-5p	0.0805889	1.06448	0.858679	0.394141	0.958059	-5.47061
hsa-miR-4479	0.114575	1.02004	0.856309	0.395439	0.958059	-5.47247
hsa-miR-34c-5p	0.0681305	1.03474	0.85628	0.395455	0.958059	-5.4725
hsa-miR-1225-3p	-0.104264	1.2901	-0.855526	0.395868	0.958059	-5.47309
hsa-miR-383-5p	-0.081796	1.07503	-0.854202	0.396596	0.958059	-5.47412
hsa-miR-4755-5p	-0.0902418	1.13742	-0.852535	0.397511	0.958059	-5.47542
hsa-miR-5707	0.0758756	1.0413	0.850767	0.398485	0.958059	-5.4768
hsa-miR-6082	-0.0904039	0.927116	-0.850719	0.398511	0.958059	-5.47684
hsa-miR-552-3p	-0.085626	0.981571	-0.848989	0.399465	0.958059	-5.47818
hsa-miR-376a-3p	-0.0980846	1.16299	-0.848962	0.39948	0.958059	-5.47821
hsa-miR-217	-0.082002	0.991604	-0.848901	0.399514	0.958059	-5.47825
hsa-miR-5584-3p	0.0789898	1.23182	0.848606	0.399677	0.958059	-5.47848
hsa-miR-548p	0.11552	1.16751	0.848525	0.399721	0.958059	-5.47855
hsa-miR-4743-3p	-0.0716327	0.971729	-0.848433	0.399772	0.958059	-5.47862
hsa-miR-4461	-0.113606	1.10371	-0.847968	0.400029	0.958059	-5.47898
hsa-miR-6743-3p	0.102362	1.13827	0.84597	0.401133	0.958059	-5.48053
hsa-miR-3177-5p	-0.0813132	1.04902	-0.845034	0.401651	0.958059	-5.48125
hsa-miR-487a-3p	-0.10398	1.14567	-0.844794	0.401784	0.958059	-5.48144
hsa-miR-1252-5p	-0.0917058	1.11134	-0.844654	0.401861	0.958059	-5.48155
hsa-miR-384	-0.0628559	0.940928	-0.844051	0.402195	0.958059	-5.48201
hsa-miR-548ay-5p	-0.138286	1.26913	-0.842647	0.402974	0.958059	-5.4831
hsa-miR-718	-0.111643	1.21596	-0.839016	0.404991	0.958059	-5.48589
hsa-miR-3658	0.0731056	1.09875	0.838682	0.405177	0.958059	-5.48615
hsa-miR-5589-3p	-0.0878599	1.04	-0.8385	0.405278	0.958059	-5.48629
hsa-miR-590-3p	-0.0891906	1.15438	-0.837974	0.405572	0.958059	-5.48669
hsa-miR-7977	0.602747	5.49617	0.837867	0.405631	0.958059	-5.48677
hsa-miR-6090	0.136151	11.3991	0.837131	0.406041	0.958059	-5.48734
hsa-miR-6715b-3p	-0.0986882	1.10838	-0.836812	0.406219	0.958059	-5.48758
hsa-miR-7113-5p	0.094396	1.08852	0.835084	0.407183	0.958059	-5.48891
hsa-miR-296-3p	0.173585	1.53844	0.832072	0.408866	0.958059	-5.49121
hsa-miR-7702	0.0869009	1.10901	0.830474	0.409762	0.958059	-5.49242
hsa-miR-5689	0.0771834	0.952527	0.829734	0.410176	0.958059	-5.49298
hsa-miR-380-3p	0.0833756	1.07822	0.829659	0.410218	0.958059	-5.49304
hsa-miR-2277-5p	0.35155	2.89642	0.828138	0.411072	0.958059	-5.4942
hsa-miR-2054	0.149705	1.35561	0.828062	0.411115	0.958059	-5.49425
hsa-miR-4744	0.0842227	1.07491	0.826045	0.412248	0.958059	-5.49578
hsa-miR-532-3p	0.186789	1.79992	0.825967	0.412292	0.958059	-5.49584
hsa-miR-1193	0.076864	1.13484	0.825763	0.412407	0.958059	-5.496
hsa-miR-337-3p	0.503131	2.50058	0.822817	0.414066	0.958059	-5.49822
hsa-miR-6818-3p	0.0883025	0.984895	0.822578	0.414201	0.958059	-5.4984
hsa-miR-7108-5p	0.18459	8.72819	0.822534	0.414226	0.958059	-5.49843
hsa-miR-379-3p	0.0842306	1.13178	0.82234	0.414336	0.958059	-5.49858
hsa-miR-4653-5p	-0.0772641	0.982723	-0.821362	0.414888	0.958059	-5.49932
hsa-miR-938	-0.0905576	1.08052	-0.821267	0.414941	0.958059	-5.49939
hsa-miR-1273h-3p	-0.102448	1.01978	-0.820698	0.415263	0.958059	-5.49982
hsa-miR-6719-3p	0.0865323	0.934351	0.819874	0.415729	0.958059	-5.50044
hsa-miR-616-3p	-0.0767533	1.03767	-0.818529	0.41649	0.958059	-5.50145
hsa-miR-125a-3p	-0.21094	1.48352	-0.817798	0.416903	0.958059	-5.50199
hsa-miR-1285-3p	0.0846868	1.11336	0.817021	0.417343	0.958059	-5.50257
hsa-miR-3670	-0.0891057	1.11194	-0.816791	0.417474	0.958059	-5.50275
hsa-miR-6857-5p	0.0904803	1.23531	0.815617	0.41814	0.958059	-5.50363
hsa-miR-3152-3p	0.140768	1.358	0.815381	0.418274	0.958059	-5.5038
hsa-miR-6805-3p	0.220991	2.1206	0.815257	0.418344	0.958059	-5.50389
hsa-miR-6788-5p	-0.0718859	0.934123	-0.815057	0.418458	0.958059	-5.50404
hsa-miR-1248	-0.0697376	1.03211	-0.814334	0.418868	0.958059	-5.50458
hsa-miR-9-3p	0.0761027	1.08212	0.814175	0.418958	0.958059	-5.5047
hsa-miR-2276-5p	0.0783963	0.966875	0.814161	0.418966	0.958059	-5.50471
hsa-miR-4666a-3p	-0.0815817	1.05339	-0.813869	0.419132	0.958059	-5.50493
hsa-miR-5589-5p	0.0897757	0.942363	0.81347	0.419359	0.958059	-5.50523
hsa-miR-3165	-0.0938604	1.00187	-0.811305	0.42059	0.958059	-5.50684
hsa-miR-4539	-0.21215	2.00812	-0.811102	0.420706	0.958059	-5.50699
hsa-miR-1295b-3p	0.0756499	0.990023	0.81105	0.420736	0.958059	-5.50703
hsa-miR-6793-3p	-0.173864	1.96976	-0.810976	0.420778	0.958059	-5.50708
hsa-miR-548m	0.101132	1.15198	0.810828	0.420862	0.958059	-5.50719
hsa-let-7f-2-3p	0.0989501	1.08309	0.810628	0.420976	0.958059	-5.50734
hsa-miR-1301-5p	-0.0748976	0.881452	-0.810602	0.420991	0.958059	-5.50736
hsa-miR-219b-3p	-0.103644	1.09022	-0.810489	0.421055	0.958059	-5.50745
hsa-miR-4715-3p	-0.0927325	1.00674	-0.80948	0.421631	0.958059	-5.5082
hsa-miR-6847-5p	0.121606	1.2629	0.808412	0.42224	0.958059	-5.50899
hsa-miR-7703	0.0879271	1.10617	0.807813	0.422581	0.958059	-5.50943
hsa-miR-532-5p	0.30385	1.80974	0.807771	0.422605	0.958059	-5.50946
hsa-miR-192-3p	-0.0694149	0.912569	-0.806256	0.423471	0.958059	-5.51058
hsa-miR-6804-5p	-0.0875189	0.996338	-0.805118	0.424122	0.958059	-5.51142
hsa-miR-548g-5p	-0.101396	1.21965	-0.80317	0.425237	0.958059	-5.51286
hsa-miR-548x-5p	-0.101396	1.21965	-0.80317	0.425237	0.958059	-5.51286
hsa-miR-548aj-5p	-0.101396	1.21965	-0.80317	0.425237	0.958059	-5.51286
hsa-miR-197-5p	0.329143	2.83932	0.802423	0.425666	0.958059	-5.51341
hsa-miR-924	-0.0847257	1.06429	-0.801926	0.425951	0.958059	-5.51377
hsa-miR-1912	-0.090503	1.10104	-0.801468	0.426214	0.958059	-5.51411
hsa-miR-619-3p	-0.0830748	1.04551	-0.801026	0.426468	0.958059	-5.51444
hsa-miR-6757-5p	-0.173855	1.78856	-0.800452	0.426797	0.958059	-5.51486
hsa-miR-4677-3p	-0.0884481	1.10501	-0.800114	0.426991	0.958059	-5.5151
hsa-miR-23a-3p	-0.600974	7.19688	-0.799558	0.427311	0.958059	-5.51551
hsa-miR-6893-5p	-0.21336	1.92492	-0.798577	0.427875	0.958059	-5.51623
hsa-miR-629-5p	0.178022	1.24306	0.797701	0.428379	0.958059	-5.51687
hsa-miR-6836-5p	-0.151677	1.31463	-0.797698	0.428381	0.958059	-5.51687
hsa-miR-6839-5p	0.0859012	1.01008	0.797604	0.428435	0.958059	-5.51694
hsa-miR-645	-0.0759954	0.892533	-0.796559	0.429037	0.958059	-5.51771
hsa-miR-6856-5p	-0.102749	1.38501	-0.795073	0.429893	0.958059	-5.51879
hsa-miR-454-5p	0.103604	1.17713	0.794694	0.430113	0.958059	-5.51907
hsa-miR-3613-3p	0.407042	9.11456	0.793095	0.431036	0.958059	-5.52023
hsa-miR-6832-3p	0.0934218	1.12522	0.793063	0.431054	0.958059	-5.52026
hsa-miR-345-3p	0.106325	1.12726	0.792191	0.431559	0.958059	-5.52089
hsa-miR-3122	-0.108955	1.18491	-0.790698	0.432422	0.958059	-5.52197
hsa-miR-6840-3p	-0.261973	1.82115	-0.788494	0.433699	0.958059	-5.52357
hsa-miR-4265	-0.0678858	0.86473	-0.78834	0.433788	0.958059	-5.52368
hsa-miR-4313	0.114127	1.40237	0.788165	0.43389	0.958059	-5.52381
hsa-miR-4417	-0.447904	2.83559	-0.787463	0.434297	0.958059	-5.52431
hsa-miR-2113	0.0738109	0.994993	0.786895	0.434627	0.958059	-5.52472
hsa-miR-6754-5p	-0.115136	1.18824	-0.786848	0.434654	0.958059	-5.52476
hsa-miR-517-5p	0.0878002	1.04736	0.786517	0.434846	0.958059	-5.525
hsa-miR-3977	0.0910344	1.0554	0.785471	0.435454	0.958059	-5.52575
hsa-miR-18b-5p	0.114803	1.1883	0.785148	0.435642	0.958059	-5.52598
hsa-miR-183-5p	0.255182	1.52355	0.782728	0.437051	0.958059	-5.52772
hsa-miR-3685	0.107023	1.16817	0.781591	0.437713	0.958059	-5.52854
hsa-miR-339-3p	-0.201633	1.42393	-0.779673	0.438832	0.958059	-5.52991
hsa-miR-4728-3p	-0.111317	1.34131	-0.778654	0.439428	0.958059	-5.53064
hsa-miR-6720-3p	-0.072612	0.920999	-0.77781	0.439921	0.958059	-5.53124
hsa-miR-6887-3p	0.0929221	1.22623	0.777399	0.440162	0.958059	-5.53154
hsa-miR-141-5p	-0.0821029	0.985203	-0.776551	0.440658	0.958059	-5.53214
hsa-miR-6810-3p	0.118096	1.3252	0.776444	0.440721	0.958059	-5.53222
hsa-miR-6876-5p	-0.0872515	1.064	-0.775699	0.441157	0.958059	-5.53275
hsa-miR-371b-5p	-0.322642	2.71361	-0.775656	0.441182	0.958059	-5.53278
hsa-miR-4477a	0.104075	1.10725	0.775482	0.441284	0.958059	-5.5329
hsa-miR-3692-5p	0.0805117	0.997168	0.775373	0.441348	0.958059	-5.53298
hsa-miR-633	0.0731254	1.05817	0.77483	0.441666	0.958059	-5.53337
hsa-miR-219b-5p	-0.0821843	1.04994	-0.774212	0.442029	0.958059	-5.53381
hsa-miR-663b	0.249186	1.79743	0.77408	0.442106	0.958059	-5.5339
hsa-miR-3607-3p	-0.0624928	0.954937	-0.773937	0.44219	0.958059	-5.534
hsa-miR-1288-5p	-0.086585	1.00304	-0.773915	0.442203	0.958059	-5.53402
hsa-miR-6860	-0.199371	2.36381	-0.773096	0.442684	0.958059	-5.5346
hsa-miR-3974	0.0775925	1.13246	0.771833	0.443425	0.958059	-5.53549
hsa-miR-93-5p	0.625385	5.42835	0.771597	0.443564	0.958059	-5.53566
hsa-miR-548ap-3p	0.293607	1.86321	0.771037	0.443893	0.958059	-5.53606
hsa-miR-641	0.0895959	1.1943	0.770743	0.444066	0.958059	-5.53626
hsa-miR-365a-3p	0.111698	1.31871	0.770405	0.444265	0.958059	-5.5365
hsa-miR-365b-3p	0.111698	1.31871	0.770405	0.444265	0.958059	-5.5365
hsa-miR-6885-3p	-0.0879515	1.13195	-0.769446	0.444829	0.958059	-5.53718
hsa-miR-181a-3p	0.0776723	1.03192	0.767182	0.446163	0.958059	-5.53878
hsa-miR-548ah-3p	0.0844276	1.13189	0.766969	0.446289	0.958059	-5.53893
hsa-miR-6087	0.12357	11.0085	0.766837	0.446366	0.958059	-5.53902
hsa-miR-8073	0.143508	1.4928	0.766176	0.446756	0.958059	-5.53949
hsa-miR-4753-5p	0.0663426	0.976515	0.765104	0.447389	0.958059	-5.54024
hsa-miR-6786-3p	-0.095051	1.30836	-0.764814	0.44756	0.958059	-5.54044
hsa-miR-411-5p	0.0743366	1.04307	0.764235	0.447903	0.958059	-5.54085
hsa-miR-4679	-0.0820573	1.02303	-0.763976	0.448056	0.958059	-5.54103
hsa-miR-3912-5p	-0.0874625	1.02656	-0.763383	0.448406	0.958059	-5.54145
hsa-miR-6771-5p	0.41149	4.82619	0.763262	0.448478	0.958059	-5.54153
hsa-miR-33a-3p	-0.0757825	0.961902	-0.76238	0.449	0.958059	-5.54215
hsa-miR-6867-5p	0.0888134	1.09672	0.761546	0.449494	0.958059	-5.54273
hsa-miR-3944-5p	0.0972581	1.12188	0.761066	0.449778	0.958059	-5.54307
hsa-miR-328-3p	-0.126827	1.35271	-0.760552	0.450083	0.958059	-5.54343
hsa-miR-3976	-0.0797795	1.32528	-0.758815	0.451113	0.958059	-5.54464
hsa-miR-190a-3p	0.221771	1.46472	0.758278	0.451432	0.958059	-5.54501
hsa-miR-20b-3p	0.0839159	1.15568	0.757173	0.452088	0.958059	-5.54578
hsa-miR-4711-3p	0.0835717	0.933494	0.756711	0.452362	0.958059	-5.5461
hsa-miR-6789-3p	-0.0705481	0.89408	-0.756524	0.452474	0.958059	-5.54623
hsa-miR-4669	-0.224726	2.03016	-0.754572	0.453635	0.958059	-5.54758
hsa-miR-4301	-0.066519	1.189	-0.754327	0.453781	0.958059	-5.54775
hsa-miR-610	0.06327	1.00311	0.753726	0.454139	0.958059	-5.54817
hsa-miR-3945	0.113843	1.23534	0.753607	0.45421	0.958059	-5.54825
hsa-miR-135b-5p	0.0765103	0.993488	0.751612	0.4554	0.958059	-5.54963
hsa-miR-6867-3p	0.0872645	1.12961	0.750648	0.455975	0.958059	-5.5503
hsa-miR-511-5p	0.0671149	0.948342	0.750477	0.456077	0.958059	-5.55041
hsa-miR-577	-0.0954622	1.13963	-0.750306	0.456179	0.958059	-5.55053
hsa-miR-1973	0.112822	1.16985	0.747621	0.457785	0.958059	-5.55238
hsa-miR-887-3p	-0.0869364	1.0647	-0.746164	0.458657	0.958059	-5.55338
hsa-miR-6824-3p	-0.0831871	1.08503	-0.745067	0.459315	0.958059	-5.55413
hsa-miR-4799-5p	0.0763156	1.03581	0.743297	0.460377	0.958059	-5.55534
hsa-miR-4720-5p	-0.396323	2.14239	-0.742894	0.460619	0.958059	-5.55561
hsa-miR-208a-5p	0.100205	1.13387	0.742516	0.460846	0.958059	-5.55587
hsa-miR-6734-3p	0.108401	1.20377	0.74126	0.461602	0.958059	-5.55673
hsa-miR-545-3p	-0.0747871	1.10808	-0.741015	0.461749	0.958059	-5.55689
hsa-miR-4746-3p	0.07803	0.968104	0.740137	0.462277	0.958059	-5.55749
hsa-miR-218-2-3p	-0.0691635	0.935721	-0.740028	0.462342	0.958059	-5.55756
hsa-miR-1204	-0.0915226	0.956903	-0.739468	0.46268	0.958059	-5.55794
hsa-miR-4529-3p	-0.716254	2.17222	-0.737376	0.463941	0.958059	-5.55936
hsa-miR-7156-3p	0.080042	1.10795	0.736755	0.464315	0.958059	-5.55978
hsa-miR-8085	0.107829	1.2608	0.736152	0.464679	0.958059	-5.56019
hsa-miR-92a-1-5p	0.0979631	1.19305	0.736049	0.464741	0.958059	-5.56026
hsa-miR-455-5p	0.0867252	1.15333	0.735543	0.465047	0.958059	-5.5606
hsa-miR-4498	0.216461	2.71963	0.735112	0.465308	0.958059	-5.5609
hsa-miR-5009-5p	0.0863926	1.17324	0.734932	0.465416	0.958059	-5.56102
hsa-miR-3651	-0.313964	2.12159	-0.734902	0.465434	0.958059	-5.56104
hsa-miR-3163	-0.0931726	1.23599	-0.734772	0.465513	0.958059	-5.56112
hsa-miR-4489	0.0785809	1.0807	0.734536	0.465656	0.958059	-5.56128
hsa-miR-30d-5p	-0.429771	2.56443	-0.734093	0.465923	0.958059	-5.56158
hsa-miR-6736-5p	0.138599	1.42597	0.734068	0.465939	0.958059	-5.5616
hsa-miR-4708-5p	0.0989477	1.27376	0.732524	0.466872	0.958059	-5.56264
hsa-miR-518e-3p	-0.072714	1.02909	-0.732458	0.466913	0.958059	-5.56268
hsa-miR-1254	-0.0898101	1.08251	-0.732089	0.467136	0.958059	-5.56293
hsa-miR-1253	-0.058775	1.03745	-0.732038	0.467167	0.958059	-5.56297
hsa-miR-4725-3p	0.157014	1.58738	0.73086	0.46788	0.958059	-5.56376
hsa-miR-6776-5p	0.23718	2.79606	0.727267	0.470061	0.958059	-5.56616
hsa-miR-1281	0.3831	4.14873	0.726736	0.470384	0.958059	-5.56652
hsa-miR-6769a-5p	0.110268	1.24572	0.726285	0.470658	0.958059	-5.56682
hsa-miR-4999-5p	-0.0753765	1.02562	-0.726153	0.470739	0.958059	-5.56691
hsa-miR-539-3p	-0.131363	1.42928	-0.725653	0.471043	0.958059	-5.56724
hsa-miR-6834-3p	0.081534	1.24453	0.725243	0.471292	0.958059	-5.56752
hsa-miR-494-3p	-0.316778	2.29706	-0.724795	0.471565	0.958059	-5.56781
hsa-miR-500a-3p	0.163489	1.54514	0.724552	0.471712	0.958059	-5.56798
hsa-miR-548ba	-0.0958201	1.191	-0.723743	0.472206	0.958059	-5.56851
hsa-miR-3960	0.141424	11.7654	0.723005	0.472655	0.958059	-5.569
hsa-miR-6825-3p	0.0883473	1.02654	0.722672	0.472858	0.958059	-5.56923
hsa-miR-588	0.068554	0.962641	0.722373	0.47304	0.958059	-5.56942
hsa-miR-340-3p	0.068256	1.0631	0.722224	0.473131	0.958059	-5.56952
hsa-miR-202-3p	-0.0858487	1.14978	-0.721749	0.473421	0.958059	-5.56984
hsa-miR-1245b-3p	0.0803671	0.98502	0.721297	0.473697	0.958059	-5.57014
hsa-miR-623	0.121735	1.29447	0.721188	0.473763	0.958059	-5.57021
hsa-miR-9-5p	-0.0773277	1.01073	-0.720361	0.474268	0.958059	-5.57076
hsa-miR-6716-5p	-0.279957	2.54353	-0.718549	0.475376	0.958059	-5.57196
hsa-miR-1199-5p	-0.066704	1.02855	-0.717517	0.476007	0.958059	-5.57264
hsa-miR-664a-5p	0.10081	1.14614	0.717487	0.476026	0.958059	-5.57266
hsa-miR-6728-5p	0.0960755	1.22065	0.717284	0.47615	0.958059	-5.57279
hsa-miR-4269	-0.0707405	0.985674	-0.717158	0.476227	0.958059	-5.57287
hsa-miR-6895-3p	-0.0661174	1.07392	-0.716689	0.476514	0.958059	-5.57318
hsa-miR-3907	-0.0846554	1.06455	-0.716329	0.476734	0.958059	-5.57342
hsa-miR-1227-3p	0.0894046	1.2259	0.716263	0.476775	0.958059	-5.57346
hsa-miR-3683	-0.0673652	1.02874	-0.715418	0.477293	0.958059	-5.57402
hsa-miR-4795-3p	-0.0825714	1.15741	-0.714172	0.478057	0.958059	-5.57484
hsa-miR-204-5p	-0.110715	1.20263	-0.714101	0.478101	0.958059	-5.57488
hsa-miR-4513	-0.108063	1.23909	-0.713983	0.478173	0.958059	-5.57496
hsa-miR-4797-5p	0.33318	1.7691	0.713011	0.478769	0.958059	-5.5756
hsa-miR-4633-5p	0.109426	1.13566	0.712939	0.478813	0.958059	-5.57565
hsa-miR-3161	0.0785757	1.0673	0.712515	0.479074	0.958059	-5.57592
hsa-miR-365b-5p	-0.110296	1.29273	-0.711917	0.479441	0.958059	-5.57632
hsa-miR-513a-5p	0.0885714	1.1024	0.711606	0.479633	0.958059	-5.57652
hsa-miR-4655-3p	-0.100751	1.19614	-0.710678	0.480203	0.958059	-5.57713
hsa-miR-1914-5p	-0.0944715	1.35503	-0.710428	0.480357	0.958059	-5.57729
hsa-miR-6730-5p	0.0840477	1.19099	0.710086	0.480567	0.958059	-5.57751
hsa-miR-4512	-0.0762157	0.930383	-0.709427	0.480973	0.958059	-5.57794
hsa-miR-196a-3p	0.0685452	0.924313	0.708917	0.481287	0.958059	-5.57827
hsa-miR-1284	-0.115016	1.25026	-0.707542	0.482134	0.958059	-5.57917
hsa-miR-4649-5p	-0.421708	4.23229	-0.706927	0.482513	0.958059	-5.57957
hsa-miR-4643	-0.0646179	0.936098	-0.706008	0.48308	0.958059	-5.58017
hsa-miR-1236-5p	-0.0585843	1.14512	-0.705502	0.483392	0.958059	-5.58049
hsa-miR-155-5p	0.513328	2.7779	0.705346	0.483488	0.958059	-5.5806
hsa-miR-4762-3p	0.0672173	0.935394	0.705295	0.48352	0.958059	-5.58063
hsa-miR-186-5p	0.0876338	1.13538	0.703793	0.484448	0.958059	-5.5816
hsa-miR-548as-3p	0.110129	1.32689	0.703387	0.484699	0.958059	-5.58186
hsa-let-7e-5p	-0.501099	6.70318	-0.702639	0.485162	0.958059	-5.58235
hsa-miR-6861-3p	-0.111694	1.36153	-0.702629	0.485168	0.958059	-5.58235
hsa-miR-4682	0.108462	1.28227	0.702018	0.485546	0.958059	-5.58275
hsa-miR-637	-0.142406	1.37549	-0.702016	0.485547	0.958059	-5.58275
hsa-miR-6727-3p	-0.108465	1.42954	-0.700969	0.486195	0.958059	-5.58343
hsa-miR-6891-5p	-0.238094	2.52524	-0.700814	0.486291	0.958059	-5.58353
hsa-miR-550b-3p	-0.0621234	1.06456	-0.700131	0.486714	0.958059	-5.58397
hsa-miR-1270	-0.0735698	1.03037	-0.699706	0.486978	0.958059	-5.58424
hsa-miR-202-5p	-0.179989	1.65781	-0.699203	0.48729	0.958059	-5.58456
hsa-miR-6803-3p	0.0918494	1.25981	0.697473	0.488363	0.958059	-5.58567
hsa-miR-6749-3p	0.0961194	1.22795	0.697436	0.488386	0.958059	-5.5857
hsa-miR-4685-3p	-0.0951201	1.14035	-0.696844	0.488754	0.958059	-5.58608
hsa-miR-548aq-5p	0.0952752	1.27575	0.695281	0.489725	0.958059	-5.58708
hsa-miR-4798-3p	-0.0731154	1.03222	-0.69515	0.489807	0.958059	-5.58716
hsa-miR-4282	-0.0716728	0.96791	-0.694723	0.490072	0.958059	-5.58743
hsa-miR-200c-5p	-0.0750582	1.12538	-0.694605	0.490145	0.958059	-5.58751
hsa-miR-3150a-3p	0.0642829	0.914881	0.693148	0.491052	0.958059	-5.58844
hsa-miR-148a-3p	-0.110655	1.23461	-0.692497	0.491457	0.958059	-5.58885
hsa-miR-28-3p	-0.236649	1.48767	-0.691468	0.492099	0.958059	-5.58951
hsa-miR-6791-5p	0.231766	8.13363	0.691156	0.492294	0.958059	-5.58971
hsa-miR-548au-5p	0.100796	1.32756	0.690962	0.492415	0.958059	-5.58983
hsa-miR-548d-3p	0.116349	1.25359	0.689426	0.493373	0.958059	-5.5908
hsa-miR-4726-5p	-0.0975114	1.19434	-0.686752	0.495044	0.958059	-5.5925
hsa-miR-6851-5p	0.099331	1.44447	0.686532	0.495182	0.958059	-5.59264
hsa-miR-4295	-0.0924065	1.11743	-0.686104	0.49545	0.958059	-5.59291
hsa-miR-569	-0.0582038	1.13279	-0.685348	0.495923	0.958059	-5.59338
hsa-miR-562	-0.0723418	1.06713	-0.684542	0.496427	0.958059	-5.59389
hsa-miR-93-3p	0.116629	1.22987	0.684456	0.496481	0.958059	-5.59394
hsa-miR-106a-3p	0.0732066	0.967178	0.682321	0.49782	0.958059	-5.59529
hsa-miR-548v	-0.06682	0.989519	-0.682186	0.497904	0.958059	-5.59537
hsa-miR-5684	0.067203	0.981428	0.681712	0.498202	0.958059	-5.59567
hsa-miR-4789-5p	-0.0794153	0.988728	-0.680815	0.498766	0.958059	-5.59623
hsa-miR-5693	0.0647622	0.96517	0.67947	0.49961	0.958059	-5.59707
hsa-miR-376b-3p	-0.0935374	1.2486	-0.678897	0.499971	0.958059	-5.59743
hsa-miR-5187-5p	0.0686987	1.05721	0.678889	0.499976	0.958059	-5.59744
hsa-miR-6754-3p	-0.0689246	1.07721	-0.678721	0.500082	0.958059	-5.59754
hsa-miR-129-1-3p	-0.0897227	1.331	-0.677166	0.50106	0.958059	-5.59851
hsa-miR-4419b	-0.0702427	1.05207	-0.675435	0.50215	0.958059	-5.59959
hsa-miR-4665-3p	0.12754	1.37714	0.674045	0.503027	0.958059	-5.60045
hsa-miR-4660	-0.0621951	0.940442	-0.673588	0.503316	0.958059	-5.60073
hsa-miR-6716-3p	0.0788238	1.09281	0.673107	0.503619	0.958059	-5.60103
hsa-miR-6780b-3p	0.0727218	1.10111	0.672869	0.503769	0.958059	-5.60118
hsa-miR-4656	-0.274492	3.01106	-0.672815	0.503804	0.958059	-5.60121
hsa-miR-6510-3p	-0.0692984	1.00703	-0.672705	0.503873	0.958059	-5.60128
hsa-miR-660-3p	0.071082	1.00612	0.67178	0.504457	0.958059	-5.60185
hsa-miR-6868-5p	0.143995	1.271	0.671202	0.504823	0.958059	-5.60221
hsa-miR-4527	-0.0684717	1.049	-0.671088	0.504895	0.958059	-5.60228
hsa-miR-6836-3p	-0.177625	1.76398	-0.670065	0.505542	0.958059	-5.60291
hsa-miR-4737	0.063711	0.938782	0.669815	0.5057	0.958059	-5.60307
hsa-miR-5007-3p	0.0577474	1.13731	0.668644	0.506441	0.958059	-5.60379
hsa-miR-1468-3p	-0.201048	1.39209	-0.667871	0.506931	0.958059	-5.60426
hsa-miR-616-5p	0.0703098	1.18156	0.667089	0.507427	0.958059	-5.60474
hsa-miR-95-3p	0.0588251	1.0968	0.666132	0.508034	0.958059	-5.60533
hsa-miR-4300	-0.0791241	0.982264	-0.665544	0.508407	0.958059	-5.60569
hsa-miR-5000-5p	-0.0706533	1.07014	-0.665359	0.508524	0.958059	-5.6058
hsa-miR-3605-3p	0.0881745	1.20474	0.664817	0.508868	0.958059	-5.60614
hsa-miR-6767-3p	0.062428	1.0021	0.6647	0.508942	0.958059	-5.60621
hsa-miR-215-5p	-0.0699103	1.05626	-0.663092	0.509964	0.958059	-5.60719
hsa-miR-4534	-0.188816	2.43352	-0.663052	0.50999	0.958059	-5.60721
hsa-miR-301a-3p	-0.0547553	1.04266	-0.662789	0.510157	0.958059	-5.60737
hsa-miR-7155-3p	-0.0615972	0.952662	-0.662514	0.510332	0.958059	-5.60754
hsa-miR-890	0.122821	1.36578	0.661659	0.510875	0.958059	-5.60806
hsa-miR-4436b-3p	-0.0688457	1.05815	-0.661594	0.510917	0.958059	-5.6081
hsa-miR-1827	-0.0615456	0.949491	-0.660493	0.511617	0.958059	-5.60877
hsa-miR-190b	0.0631624	1.05546	0.659915	0.511986	0.958059	-5.60912
hsa-miR-548b-3p	-0.0765065	1.07411	-0.658646	0.512794	0.958059	-5.60989
hsa-miR-6733-5p	-0.0678235	1.0644	-0.657722	0.513384	0.958059	-5.61045
hsa-miR-4750-3p	0.28248	2.79769	0.656784	0.513983	0.958059	-5.61102
hsa-miR-4758-3p	0.10711	1.60229	0.656679	0.51405	0.958059	-5.61108
hsa-miR-3168	-0.0721835	0.984484	-0.656238	0.514331	0.958059	-5.61135
hsa-miR-6127	-0.245753	2.45006	-0.656027	0.514466	0.958059	-5.61148
hsa-miR-331-3p	0.103316	1.19689	0.655814	0.514602	0.958059	-5.61161
hsa-miR-6769a-3p	0.0760735	1.14451	0.655357	0.514894	0.958059	-5.61188
hsa-miR-151b	0.213569	1.5825	0.655324	0.514915	0.958059	-5.6119
hsa-miR-887-5p	0.0767283	0.964823	0.655207	0.51499	0.958059	-5.61197
hsa-miR-449b-5p	0.163434	1.186	0.655001	0.515121	0.958059	-5.6121
hsa-miR-510-3p	-0.0623138	1.03606	-0.654958	0.515149	0.958059	-5.61212
hsa-miR-3659	0.0766925	1.02446	0.653803	0.515887	0.958059	-5.61282
hsa-miR-4666a-5p	0.0724644	1.04491	0.653798	0.51589	0.958059	-5.61282
hsa-miR-3610	-0.0665545	1.05142	-0.653265	0.516231	0.958059	-5.61314
hsa-miR-6720-5p	-0.066255	1.04782	-0.652182	0.516924	0.958059	-5.61379
hsa-miR-3916	0.101139	1.32175	0.652057	0.517004	0.958059	-5.61387
hsa-miR-6848-5p	-0.242987	2.62876	-0.652048	0.51701	0.958059	-5.61387
hsa-miR-3119	0.0705868	1.01085	0.65104	0.517656	0.958059	-5.61448
hsa-miR-3171	0.0733563	1.10503	0.650056	0.518287	0.958059	-5.61507
hsa-miR-6757-3p	-0.082567	1.1402	-0.649997	0.518325	0.958059	-5.6151
hsa-miR-4717-3p	0.13461	1.5524	0.649621	0.518566	0.958059	-5.61533
hsa-miR-4311	-0.0534768	0.991532	-0.649222	0.518822	0.958059	-5.61557
hsa-miR-711	0.0715877	1.02264	0.648436	0.519326	0.958059	-5.61604
hsa-miR-6770-3p	0.0529586	0.922905	0.647412	0.519984	0.958059	-5.61665
hsa-miR-6779-3p	-0.0683883	1.19475	-0.646069	0.520846	0.958059	-5.61745
hsa-miR-3687	0.248047	2.30426	0.645848	0.520989	0.958059	-5.61758
hsa-miR-3944-3p	0.0657047	1.05455	0.645288	0.521349	0.958059	-5.61791
hsa-miR-3065-5p	-0.0838554	1.12882	-0.643699	0.522371	0.958059	-5.61885
hsa-miR-96-3p	0.0639964	1.02778	0.641227	0.523965	0.958059	-5.62032
hsa-miR-6089	0.104827	11.6663	0.640571	0.524388	0.958059	-5.6207
hsa-miR-3169	0.0732892	1.02637	0.640459	0.52446	0.958059	-5.62077
hsa-miR-23a-5p	0.130879	1.38937	0.640159	0.524653	0.958059	-5.62095
hsa-miR-6513-3p	-0.0586709	0.97182	-0.640072	0.524709	0.958059	-5.621
hsa-miR-128-3p	-0.0933773	1.16556	-0.639897	0.524822	0.958059	-5.6211
hsa-miR-6745	0.0651352	1.20219	0.63982	0.524872	0.958059	-5.62115
hsa-miR-5706	0.050424	0.945565	0.639475	0.525095	0.958059	-5.62135
hsa-miR-1343-3p	0.0617076	1.0251	0.639397	0.525145	0.958059	-5.6214
hsa-miR-3942-5p	0.212842	1.658	0.639336	0.525185	0.958059	-5.62143
hsa-miR-4703-3p	-0.0583959	1.00224	-0.639116	0.525326	0.958059	-5.62156
hsa-miR-4712-5p	-0.066235	1.02448	-0.63888	0.525479	0.958059	-5.6217
hsa-miR-6888-5p	-0.0611673	1.08482	-0.638619	0.525648	0.958059	-5.62185
hsa-miR-573	-0.0709964	1.01468	-0.638458	0.525752	0.958059	-5.62195
hsa-miR-6505-5p	0.0671995	1.11333	0.638054	0.526012	0.958059	-5.62219
hsa-miR-4321	-0.0782038	1.091	-0.637859	0.526138	0.958059	-5.6223
hsa-miR-146a-5p	-0.41263	2.22195	-0.637588	0.526313	0.958059	-5.62246
hsa-miR-15b-3p	-0.0670428	0.997994	-0.636944	0.52673	0.958059	-5.62284
hsa-miR-3691-3p	-0.0709016	1.03384	-0.635861	0.527431	0.958059	-5.62347
hsa-miR-3978	0.0674211	1.18217	0.635577	0.527615	0.958059	-5.62364
hsa-miR-6762-5p	0.067545	1.17455	0.633332	0.529069	0.958059	-5.62495
hsa-miR-5009-3p	-0.0764796	1.11713	-0.631123	0.530501	0.958059	-5.62624
hsa-miR-550a-3-5p	0.067637	1.0962	0.630457	0.530934	0.958059	-5.62662
hsa-miR-874-3p	-0.124705	1.41118	-0.629464	0.531579	0.958059	-5.6272
hsa-miR-124-5p	-0.0637787	0.927625	-0.62904	0.531854	0.958059	-5.62745
hsa-miR-520g-3p	-0.0855553	1.21231	-0.62901	0.531874	0.958059	-5.62746
hsa-miR-5093	0.103159	1.37305	0.628789	0.532018	0.958059	-5.62759
hsa-miR-496	0.0705459	1.08848	0.628582	0.532152	0.958059	-5.62771
hsa-miR-6759-5p	-0.0763667	1.23168	-0.628342	0.532308	0.958059	-5.62785
hsa-miR-6826-5p	-0.110643	1.35362	-0.626869	0.533267	0.958059	-5.6287
hsa-miR-4652-5p	-0.0677713	1.05223	-0.626723	0.533361	0.958059	-5.62878
hsa-miR-4776-3p	-0.0768835	1.07036	-0.626194	0.533706	0.958059	-5.62909
hsa-miR-6751-5p	-0.102692	1.68048	-0.625841	0.533936	0.958059	-5.62929
hsa-miR-4718	-0.0587837	0.975227	-0.624062	0.535095	0.958059	-5.63032
hsa-miR-370-3p	0.0765708	1.10975	0.6238	0.535266	0.958059	-5.63047
hsa-miR-7106-5p	-0.135929	1.54939	-0.623397	0.535529	0.958059	-5.6307
hsa-miR-6790-5p	0.351875	4.99291	0.623053	0.535753	0.958059	-5.6309
hsa-miR-3935	0.0667929	1.10538	0.622664	0.536007	0.958059	-5.63112
hsa-miR-506-5p	0.0555726	1.08808	0.622151	0.536341	0.958059	-5.63141
hsa-miR-4796-5p	-0.0864475	1.14374	-0.620432	0.537465	0.958059	-5.6324
hsa-miR-671-3p	0.0747558	1.03166	0.619613	0.538	0.958059	-5.63287
hsa-miR-132-5p	0.064456	0.954888	0.618818	0.53852	0.958059	-5.63332
hsa-miR-518a-5p	-0.0665765	1.05534	-0.618211	0.538917	0.958059	-5.63367
hsa-miR-527	-0.0665765	1.05534	-0.618211	0.538917	0.958059	-5.63367
hsa-miR-4432	-0.0689289	1.04165	-0.61793	0.539101	0.958059	-5.63383
hsa-miR-7978	-0.0504519	1.0042	-0.617788	0.539194	0.958059	-5.63391
hsa-miR-939-5p	0.206477	2.47957	0.617589	0.539324	0.958059	-5.63402
hsa-miR-378c	-0.196533	1.63192	-0.617249	0.539547	0.958059	-5.63421
hsa-miR-6744-3p	0.0580667	0.93321	0.616782	0.539853	0.958059	-5.63448
hsa-miR-6821-5p	0.275675	7.83324	0.616254	0.540199	0.958059	-5.63478
hsa-miR-650	-0.0752399	1.06111	-0.615855	0.54046	0.958059	-5.63501
hsa-miR-767-5p	-0.0563868	0.934852	-0.615247	0.540859	0.958059	-5.63535
hsa-miR-548q	0.0670702	1.05271	0.614128	0.541593	0.958059	-5.63598
hsa-miR-7-2-3p	-0.063961	1.04141	-0.613734	0.541851	0.958059	-5.63621
hsa-miR-10a-3p	-0.0567834	1.00364	-0.611329	0.54343	0.958059	-5.63756
hsa-miR-4672	-0.0864032	0.982788	-0.609709	0.544495	0.958059	-5.63848
hsa-miR-425-3p	-0.118467	1.31742	-0.609705	0.544498	0.958059	-5.63848
hsa-miR-3609	-0.215432	1.94895	-0.609663	0.544525	0.958059	-5.6385
hsa-miR-6734-5p	-0.0891825	1.21272	-0.609366	0.544721	0.958059	-5.63867
hsa-miR-3140-5p	0.0807516	1.11936	0.608272	0.545441	0.958059	-5.63928
hsa-miR-215-3p	0.0603868	1.05749	0.607876	0.545702	0.958059	-5.6395
hsa-miR-3195	0.257615	2.61073	0.607326	0.546065	0.958059	-5.63981
hsa-miR-3155a	-0.0566464	0.946933	-0.606445	0.546645	0.958059	-5.64031
hsa-miR-6744-5p	0.0605496	1.06254	0.606283	0.546752	0.958059	-5.6404
hsa-miR-621	0.0491396	0.935166	0.60622	0.546793	0.958059	-5.64043
hsa-miR-3925-5p	-0.0779485	1.20749	-0.605777	0.547085	0.958059	-5.64068
hsa-miR-1306-5p	0.0954848	1.52901	0.605612	0.547194	0.958059	-5.64077
hsa-miR-4657	-0.0858507	1.33305	-0.605586	0.547211	0.958059	-5.64079
hsa-miR-3919	-0.0649934	1.03522	-0.605092	0.547537	0.958059	-5.64106
hsa-miR-6788-3p	-0.0598154	1.15136	-0.603497	0.54859	0.958059	-5.64195
hsa-miR-22-5p	0.0686428	1.05664	0.603339	0.548695	0.958059	-5.64204
hsa-miR-3940-3p	-0.0916043	1.358	-0.602564	0.549206	0.958059	-5.64247
hsa-miR-3151-3p	0.0834137	1.2199	0.60169	0.549784	0.958059	-5.64295
hsa-miR-6766-3p	0.0947683	1.43863	0.601682	0.549789	0.958059	-5.64296
hsa-miR-30d-3p	-0.0557305	0.948679	-0.600996	0.550243	0.958059	-5.64334
hsa-miR-7161-5p	0.0655479	1.32734	0.600887	0.550315	0.958059	-5.6434
hsa-miR-3145-5p	0.0622308	1.09454	0.600639	0.550479	0.958059	-5.64353
hsa-miR-656-5p	0.0614458	1.00277	0.599385	0.551309	0.958059	-5.64423
hsa-miR-4763-5p	-0.0892033	1.37068	-0.59886	0.551656	0.958059	-5.64452
hsa-miR-3671	-0.0607285	1.08747	-0.598812	0.551689	0.958059	-5.64455
hsa-miR-630	-0.0631159	1.15128	-0.597773	0.552377	0.958059	-5.64512
hsa-miR-1295b-5p	-0.0600071	1.08978	-0.597528	0.552539	0.958059	-5.64525
hsa-miR-4449	0.332028	3.44345	0.597484	0.552568	0.958059	-5.64528
hsa-miR-519c-5p	-0.0530711	0.968854	-0.597306	0.552686	0.958059	-5.64538
hsa-miR-519b-5p	-0.0530711	0.968854	-0.597306	0.552686	0.958059	-5.64538
hsa-miR-523-5p	-0.0530711	0.968854	-0.597306	0.552686	0.958059	-5.64538
hsa-miR-518e-5p	-0.0530711	0.968854	-0.597306	0.552686	0.958059	-5.64538
hsa-miR-522-5p	-0.0530711	0.968854	-0.597306	0.552686	0.958059	-5.64538
hsa-miR-519a-5p	-0.0530711	0.968854	-0.597306	0.552686	0.958059	-5.64538
hsa-miR-3654	0.0536126	0.929106	0.597295	0.552693	0.958059	-5.64538
hsa-miR-3117-5p	0.0498303	0.955984	0.596923	0.55294	0.958059	-5.64559
hsa-miR-503-3p	0.0458292	0.992619	0.596387	0.553296	0.958059	-5.64588
hsa-miR-4659b-3p	0.0564271	0.937608	0.596286	0.553363	0.958059	-5.64594
hsa-miR-942-3p	0.0539914	0.992185	0.595845	0.553655	0.958059	-5.64618
hsa-miR-4644	0.140548	1.50848	0.595099	0.55415	0.958059	-5.64659
hsa-miR-1182	-0.0925128	1.59282	-0.594813	0.55434	0.958059	-5.64674
hsa-miR-1234-3p	-0.104539	1.55226	-0.594621	0.554467	0.958059	-5.64685
hsa-miR-3682-3p	0.0672093	1.19844	0.594198	0.554748	0.958059	-5.64708
hsa-miR-574-3p	-0.347951	3.16797	-0.592539	0.555851	0.958059	-5.64799
hsa-miR-3133	-0.085181	1.21604	-0.592523	0.555861	0.958059	-5.648
hsa-miR-3689f	0.0717922	1.06086	0.592385	0.555953	0.958059	-5.64807
hsa-miR-6738-5p	-0.075418	1.16615	-0.591999	0.55621	0.958059	-5.64828
hsa-miR-8054	-0.0638188	1.11115	-0.590734	0.557051	0.958059	-5.64897
hsa-miR-6820-3p	-0.0791486	1.1613	-0.590037	0.557515	0.958059	-5.64935
hsa-miR-551b-5p	-0.0921879	1.46623	-0.589994	0.557543	0.958059	-5.64938
hsa-miR-6799-3p	-0.0652407	1.05241	-0.589643	0.557778	0.958059	-5.64957
hsa-miR-4278	0.0731344	1.04708	0.58915	0.558106	0.958059	-5.64984
hsa-miR-1206	0.0639855	1.06673	0.589087	0.558147	0.958059	-5.64987
hsa-miR-657	-0.0637588	1.04649	-0.58865	0.558439	0.958059	-5.65011
hsa-miR-34b-5p	-0.0771832	1.14858	-0.588397	0.558607	0.958059	-5.65024
hsa-miR-3126-5p	-0.0758329	1.03529	-0.588016	0.558861	0.958059	-5.65045
hsa-miR-3924	0.0613447	1.04613	0.588014	0.558863	0.958059	-5.65045
hsa-miR-651-5p	0.070671	1.14247	0.587491	0.559212	0.958059	-5.65074
hsa-miR-193a-3p	0.0766981	1.22502	0.587411	0.559265	0.958059	-5.65078
hsa-miR-548ag	0.084153	1.22854	0.58684	0.559646	0.958059	-5.65109
hsa-miR-200b-3p	0.270181	2.00324	0.586477	0.559887	0.958059	-5.65128
hsa-miR-6865-5p	0.209842	2.37554	0.586214	0.560063	0.958059	-5.65143
hsa-miR-4793-3p	0.0805052	1.40858	0.586189	0.56008	0.958059	-5.65144
hsa-miR-548az-5p	0.0787272	1.21829	0.586092	0.560144	0.958059	-5.65149
hsa-miR-6853-5p	-0.0544921	0.958715	-0.585433	0.560584	0.958059	-5.65185
hsa-miR-3917	-0.071298	1.06225	-0.584709	0.561068	0.958059	-5.65224
hsa-miR-1178-5p	0.0522843	0.855387	0.584518	0.561195	0.958059	-5.65234
hsa-miR-4765	0.049305	1.07158	0.584281	0.561353	0.958059	-5.65247
hsa-miR-4772-5p	0.0800447	1.16403	0.58385	0.561641	0.958059	-5.6527
hsa-miR-520e	0.0638105	1.08254	0.583258	0.562037	0.958059	-5.65302
hsa-miR-6728-3p	-0.0693945	1.1047	-0.583162	0.562102	0.958059	-5.65307
hsa-miR-576-3p	-0.0650069	1.21378	-0.582847	0.562312	0.958059	-5.65324
hsa-miR-544b	-0.0477479	0.96499	-0.582747	0.562379	0.958059	-5.65329
hsa-miR-6753-5p	-0.11963	1.64838	-0.582647	0.562446	0.958059	-5.65335
hsa-miR-6074	-0.0714638	1.15649	-0.582229	0.562726	0.958059	-5.65357
hsa-miR-378a-3p	-0.377258	2.97493	-0.582139	0.562785	0.958059	-5.65362
hsa-miR-3156-5p	-0.058572	1.13592	-0.582112	0.562804	0.958059	-5.65364
hsa-miR-4743-5p	0.128264	2.14126	0.582059	0.562839	0.958059	-5.65366
hsa-miR-2276-3p	-0.075825	1.10394	-0.581092	0.563486	0.958059	-5.65418
hsa-miR-579-3p	0.0728598	1.17527	0.579472	0.564571	0.958059	-5.65505
hsa-miR-548am-3p	-0.0801322	1.18561	-0.578951	0.56492	0.958059	-5.65533
hsa-miR-6072	0.063557	1.07081	0.578918	0.564942	0.958059	-5.65535
hsa-miR-8070	-0.0529584	0.988018	-0.578854	0.564985	0.958059	-5.65538
hsa-miR-937-3p	-0.0475742	0.944597	-0.578591	0.565161	0.958059	-5.65552
hsa-miR-519d-5p	0.089022	1.19835	0.578546	0.565192	0.958059	-5.65554
hsa-miR-6748-3p	-0.056303	1.01996	-0.578218	0.565411	0.958059	-5.65572
hsa-miR-6773-3p	-0.0702305	1.10696	-0.576873	0.566314	0.958059	-5.65644
hsa-miR-6874-5p	-0.0602523	1.09655	-0.576345	0.566668	0.958059	-5.65672
hsa-miR-376c-5p	0.11959	1.25667	0.576255	0.566728	0.958059	-5.65676
hsa-miR-487a-5p	-0.0558821	0.991198	-0.57552	0.567221	0.958059	-5.65715
hsa-miR-6499-5p	0.0528311	0.945911	0.575509	0.567229	0.958059	-5.65716
hsa-miR-143-5p	-0.0643866	1.04878	-0.575434	0.567279	0.958059	-5.6572
hsa-miR-182-3p	0.0560849	1.00544	0.575112	0.567495	0.958059	-5.65737
hsa-miR-138-1-3p	0.0655123	1.21188	0.575097	0.567506	0.958059	-5.65738
hsa-miR-302b-3p	0.0684338	1.13754	0.574467	0.567929	0.958059	-5.65771
hsa-miR-649	-0.0605823	1.03262	-0.573137	0.568823	0.958059	-5.65842
hsa-miR-20a-3p	0.0772195	1.06614	0.571533	0.569902	0.958059	-5.65926
hsa-miR-4501	0.057885	1.00466	0.571269	0.57008	0.958059	-5.6594
hsa-miR-6785-3p	0.0817183	1.38553	0.571258	0.570087	0.958059	-5.65941
hsa-miR-4664-3p	0.0737143	1.01139	0.569975	0.570951	0.958059	-5.66008
hsa-miR-642b-3p	0.0995131	1.33732	0.569778	0.571084	0.958059	-5.66019
hsa-miR-6830-3p	-0.0620553	1.05897	-0.569668	0.571158	0.958059	-5.66024
hsa-miR-320e	-0.153724	1.5846	-0.569417	0.571327	0.958059	-5.66038
hsa-miR-6069	-0.10748	1.30617	-0.56847	0.571965	0.958059	-5.66087
hsa-miR-4749-3p	-0.0928406	1.5765	-0.567563	0.572577	0.958059	-5.66135
hsa-miR-670-5p	0.069722	1.05021	0.567118	0.572877	0.958059	-5.66158
hsa-miR-363-5p	0.0700549	1.01527	0.565394	0.574041	0.958059	-5.66248
hsa-miR-4774-3p	-0.0532122	1.06365	-0.565368	0.574059	0.958059	-5.6625
hsa-miR-3157-5p	0.0697371	1.06146	0.565314	0.574095	0.958059	-5.66252
hsa-miR-5692c	0.0641122	1.17187	0.565206	0.574168	0.958059	-5.66258
hsa-miR-548a-5p	0.0809965	1.30704	0.565184	0.574183	0.958059	-5.66259
hsa-miR-6832-5p	0.0764491	1.27519	0.563862	0.575076	0.958059	-5.66328
hsa-miR-1273a	-0.0799543	1.19037	-0.563596	0.575256	0.958059	-5.66342
hsa-miR-1255a	0.0577016	1.15453	0.563141	0.575564	0.958059	-5.66366
hsa-miR-3134	0.0664454	1.21797	0.562916	0.575716	0.958059	-5.66377
hsa-miR-495-3p	0.0590564	1.06393	0.562384	0.576076	0.958059	-5.66405
hsa-miR-574-5p	-0.098661	1.39332	-0.561985	0.576346	0.958059	-5.66426
hsa-miR-6812-5p	0.294567	4.11114	0.561853	0.576435	0.958059	-5.66432
hsa-miR-548an	0.0754465	1.28041	0.560885	0.577091	0.958059	-5.66482
hsa-miR-4442	0.0805795	1.08137	0.56018	0.577568	0.958059	-5.66519
hsa-miR-4463	0.282579	6.99917	0.559245	0.578201	0.958059	-5.66567
hsa-miR-4514	0.0622367	1.00124	0.558345	0.578812	0.958059	-5.66614
hsa-miR-4671-3p	-0.0568437	1.06615	-0.558137	0.578953	0.958059	-5.66624
hsa-miR-7111-5p	0.111944	1.38511	0.5576	0.579317	0.958059	-5.66652
hsa-miR-381-3p	0.0560677	1.11081	0.556819	0.579847	0.958059	-5.66692
hsa-miR-6516-3p	0.0677768	1.10854	0.556691	0.579934	0.958059	-5.66699
hsa-miR-4418	0.044628	0.824473	0.556565	0.58002	0.958059	-5.66705
hsa-miR-874-5p	-0.073839	1.26284	-0.556282	0.580211	0.958059	-5.6672
hsa-miR-5699-5p	0.065287	1.19347	0.55574	0.58058	0.958059	-5.66748
hsa-miR-6841-3p	-0.0553111	0.960482	-0.555735	0.580583	0.958059	-5.66748
hsa-miR-409-3p	-0.0809977	1.27412	-0.555193	0.580951	0.958059	-5.66776
hsa-miR-4691-5p	-0.0635593	1.06296	-0.554947	0.581118	0.958059	-5.66788
hsa-miR-4804-3p	0.047574	1.07079	0.552884	0.582521	0.958059	-5.66894
hsa-miR-3144-3p	-0.0883417	1.23402	-0.552741	0.582618	0.958059	-5.66901
hsa-miR-4709-5p	-0.075266	1.02608	-0.551042	0.583774	0.958059	-5.66987
hsa-miR-4729	0.0547386	0.954445	0.549378	0.584908	0.958059	-5.67072
hsa-miR-1226-5p	0.14632	1.73814	0.54915	0.585063	0.958059	-5.67083
hsa-miR-6880-5p	0.121252	1.51147	0.548894	0.585238	0.958059	-5.67096
hsa-miR-4330	0.0605217	1.01187	0.548606	0.585434	0.958059	-5.67111
hsa-miR-6507-3p	0.112891	1.34404	0.547192	0.586399	0.958059	-5.67182
hsa-miR-548av-3p	0.0704562	1.13248	0.547047	0.586497	0.958059	-5.6719
hsa-miR-4804-5p	-0.0531735	1.04272	-0.54651	0.586864	0.958059	-5.67217
hsa-miR-4650-3p	-0.069336	1.08068	-0.546426	0.586922	0.958059	-5.67221
hsa-miR-7153-3p	-0.0509151	0.952611	-0.54609	0.587151	0.958059	-5.67238
hsa-miR-3923	0.0622391	1.13576	0.546004	0.58721	0.958059	-5.67242
hsa-miR-920	0.0451636	0.918015	0.545363	0.587648	0.958059	-5.67275
hsa-miR-8062	-0.0535958	0.959865	-0.54505	0.587862	0.958059	-5.6729
hsa-miR-491-5p	-0.0678622	1.22447	-0.545024	0.587879	0.958059	-5.67292
hsa-miR-571	0.0407141	0.891264	0.544934	0.587941	0.958059	-5.67296
hsa-miR-553	0.0933704	1.35628	0.5449	0.587964	0.958059	-5.67298
hsa-miR-186-3p	-0.0741628	1.29176	-0.54462	0.588155	0.958059	-5.67312
hsa-miR-206	-0.0662511	1.15387	-0.543485	0.588931	0.958059	-5.67369
hsa-miR-6780b-5p	0.134785	1.54752	0.543407	0.588984	0.958059	-5.67373
hsa-miR-5583-3p	0.0691168	1.19572	0.542807	0.589395	0.958059	-5.67403
hsa-miR-4457	-0.0608232	0.965769	-0.54279	0.589406	0.958059	-5.67404
hsa-miR-513c-3p	-0.0640845	1.07363	-0.541701	0.590151	0.958059	-5.67458
hsa-miR-591	0.0555509	1.00424	0.541688	0.59016	0.958059	-5.67459
hsa-miR-542-3p	0.0732127	1.15261	0.541531	0.590268	0.958059	-5.67467
hsa-miR-323a-5p	0.0767632	1.1504	0.540245	0.591148	0.958059	-5.67531
hsa-miR-7108-3p	-0.0914293	1.4286	-0.539999	0.591317	0.958059	-5.67543
hsa-miR-519b-3p	-0.0627133	1.22711	-0.539847	0.591421	0.958059	-5.67551
hsa-miR-1238-3p	-0.0627223	1.18313	-0.539345	0.591765	0.958059	-5.67576
hsa-miR-4691-3p	-0.0493602	1.04169	-0.539266	0.591819	0.958059	-5.6758
hsa-miR-128-1-5p	0.0518264	0.916529	0.537724	0.592876	0.958059	-5.67656
hsa-miR-5007-5p	-0.0667894	1.18127	-0.537554	0.592993	0.958059	-5.67665
hsa-miR-6509-5p	0.0746953	1.31575	0.537491	0.593036	0.958059	-5.67668
hsa-miR-4492	0.291312	7.54562	0.536837	0.593485	0.958059	-5.677
hsa-miR-99b-5p	0.37922	4.31353	0.536723	0.593563	0.958059	-5.67706
hsa-miR-3922-5p	0.0586496	1.05213	0.536564	0.593672	0.958059	-5.67714
hsa-miR-653-5p	-0.0591183	1.008	-0.536096	0.593994	0.958059	-5.67737
hsa-miR-6508-3p	0.048082	0.948637	0.535445	0.594441	0.958059	-5.67769
hsa-miR-193a-5p	0.380324	4.24673	0.535248	0.594576	0.958059	-5.67779
hsa-miR-517a-3p	-0.052981	1.01541	-0.535228	0.59459	0.958059	-5.6778
hsa-miR-517b-3p	-0.052981	1.01541	-0.535228	0.59459	0.958059	-5.6778
hsa-miR-635	0.0623104	1.21263	0.535018	0.594734	0.958059	-5.6779
hsa-miR-3529-3p	0.0671151	1.20113	0.534866	0.594839	0.958059	-5.67798
hsa-miR-1289	0.0668207	1.1658	0.534852	0.594848	0.958059	-5.67799
hsa-miR-208b-3p	0.0722714	1.31701	0.534424	0.595142	0.958059	-5.6782
hsa-miR-4324	-0.0629474	1.16221	-0.534291	0.595233	0.958059	-5.67826
hsa-miR-3136-5p	0.0635404	1.1307	0.534101	0.595364	0.958059	-5.67836
hsa-miR-4779	-0.053869	1.09381	-0.533301	0.595914	0.958059	-5.67875
hsa-miR-3938	-0.073379	1.1768	-0.533298	0.595916	0.958059	-5.67875
hsa-miR-1305	0.0684939	1.09848	0.533247	0.595951	0.958059	-5.67878
hsa-miR-5088-3p	-0.0502363	0.972272	-0.532212	0.596663	0.958059	-5.67929
hsa-miR-8080	-0.0569732	1.12232	-0.531622	0.597069	0.958059	-5.67958
hsa-miR-1825	0.144637	1.58645	0.531458	0.597182	0.958059	-5.67966
hsa-miR-6809-5p	0.0516251	1.0386	0.530644	0.597742	0.958059	-5.68006
hsa-miR-6849-3p	0.0473936	0.998921	0.5303	0.597979	0.958059	-5.68022
hsa-miR-7849-3p	0.060385	1.07225	0.529307	0.598663	0.958059	-5.68071
hsa-miR-3605-5p	0.0542808	1.0729	0.528945	0.598913	0.958059	-5.68089
hsa-miR-1180-3p	0.127575	1.69918	0.528918	0.598931	0.958059	-5.6809
hsa-miR-371a-3p	0.0528039	1.1145	0.528766	0.599036	0.958059	-5.68097
hsa-miR-4684-3p	-0.0712807	1.18845	-0.528723	0.599066	0.958059	-5.681
hsa-miR-6856-3p	-0.0551591	0.995112	-0.528184	0.599437	0.958059	-5.68126
hsa-miR-6810-5p	-0.0699585	1.33417	-0.527299	0.600048	0.958438	-5.68169
hsa-miR-4684-5p	-0.0432032	0.918257	-0.526416	0.600657	0.958438	-5.68212
hsa-miR-7152-3p	0.0556779	1.03896	0.526162	0.600832	0.958438	-5.68224
hsa-miR-655-3p	0.070735	1.28383	0.525685	0.601161	0.958438	-5.68247
hsa-miR-3121-3p	-0.0673866	1.23367	-0.525012	0.601626	0.958586	-5.6828
hsa-miR-624-3p	0.0610411	1.03728	0.524397	0.602051	0.95867	-5.6831
hsa-miR-548aw	0.0503106	1.00564	0.523308	0.602804	0.959277	-5.68362
hsa-miR-138-5p	0.130374	1.27153	0.522409	0.603425	0.959353	-5.68406
hsa-miR-4738-5p	-0.0702045	1.09161	-0.521775	0.603864	0.959353	-5.68436
hsa-miR-499b-5p	-0.051203	0.936122	-0.521624	0.603968	0.959353	-5.68444
hsa-miR-6800-5p	0.186293	8.55535	0.520324	0.604868	0.960191	-5.68506
hsa-miR-4778-3p	0.047973	0.984511	0.519101	0.605715	0.960943	-5.68565
hsa-miR-4296	-0.043827	0.981768	-0.518019	0.606465	0.961542	-5.68617
hsa-miR-1244	-0.0630816	1.27041	-0.517315	0.606953	0.961724	-5.6865
hsa-miR-548h-3p	0.137879	1.61898	0.515564	0.608167	0.962465	-5.68734
hsa-miR-548z	0.137879	1.61898	0.515564	0.608167	0.962465	-5.68734
hsa-miR-6735-5p	0.110363	1.6306	0.514804	0.608695	0.962709	-5.6877
hsa-miR-634	0.0598009	1.39082	0.513679	0.609477	0.963354	-5.68823
hsa-miR-8055	0.0581087	0.991632	0.512014	0.610634	0.964082	-5.68902
hsa-miR-4292	-0.0526207	1.1229	-0.511941	0.610685	0.964082	-5.68906
hsa-let-7d-5p	-0.29023	6.48538	-0.509824	0.612157	0.964118	-5.69006
hsa-miR-6874-3p	-0.0594048	0.9612	-0.50919	0.612599	0.964118	-5.69035
hsa-miR-3926	0.0635442	1.09727	0.508972	0.612751	0.964118	-5.69046
hsa-miR-4797-3p	0.0590012	1.00665	0.508508	0.613074	0.964118	-5.69068
hsa-miR-7846-3p	-0.0595064	1.05611	-0.508407	0.613145	0.964118	-5.69072
hsa-miR-600	-0.0599688	1.09999	-0.508002	0.613427	0.964118	-5.69091
hsa-miR-10a-5p	0.109832	1.28927	0.507792	0.613573	0.964118	-5.69101
hsa-miR-541-5p	-0.0698018	1.23776	-0.507611	0.613699	0.964118	-5.6911
hsa-miR-423-5p	-0.319549	4.14806	-0.504739	0.615703	0.965542	-5.69244
hsa-miR-640	0.0498648	1.16	0.504352	0.615973	0.965542	-5.69262
hsa-miR-34a-5p	-0.309809	2.61421	-0.504277	0.616025	0.965542	-5.69265
hsa-miR-378a-5p	0.0466214	1.0619	0.504163	0.616104	0.965542	-5.69271
hsa-miR-195-3p	-0.0628289	1.07905	-0.50146	0.617993	0.967914	-5.69396
hsa-miR-520a-5p	0.0538757	1.0345	0.500466	0.618688	0.968414	-5.69442
hsa-miR-3680-5p	-0.0442121	0.945064	-0.499406	0.61943	0.968502	-5.69491
hsa-miR-30b-3p	-0.0830137	1.31026	-0.498971	0.619734	0.968502	-5.69511
hsa-miR-5584-5p	-0.0527027	1.00579	-0.498776	0.619871	0.968502	-5.6952
hsa-miR-605-3p	-0.0475128	1.00693	-0.498027	0.620395	0.968733	-5.69555
hsa-miR-6881-5p	0.0598451	1.18837	0.496575	0.621412	0.969464	-5.69621
hsa-miR-6795-5p	0.086667	1.44339	0.496286	0.621615	0.969464	-5.69635
hsa-miR-378f	-0.0811322	1.13722	-0.492911	0.623983	0.972079	-5.69789
hsa-miR-4310	0.0538685	1.04711	0.492108	0.624547	0.972079	-5.69825
hsa-miR-627-5p	-0.0584614	1.07469	-0.491649	0.624869	0.972079	-5.69846
hsa-miR-6502-3p	-0.0480271	1.05508	-0.491363	0.62507	0.972079	-5.69859
hsa-miR-4517	0.0571973	1.10869	0.491149	0.625221	0.972079	-5.69869
hsa-miR-7850-5p	-0.0624385	1.10069	-0.489541	0.626351	0.972079	-5.69942
hsa-miR-6871-5p	0.106603	1.50439	0.486478	0.628507	0.972079	-5.7008
hsa-miR-1257	-0.052258	1.08335	-0.486355	0.628594	0.972079	-5.70085
hsa-miR-1273h-5p	0.0971756	1.46364	0.485747	0.629023	0.972079	-5.70113
hsa-miR-4736	0.0500948	1.06535	0.485703	0.629053	0.972079	-5.70115
hsa-miR-4647	0.0455204	1.08536	0.485534	0.629173	0.972079	-5.70122
hsa-miR-216a-3p	-0.0458507	0.976768	-0.484978	0.629564	0.972079	-5.70147
hsa-miR-4309	-0.0400044	0.885015	-0.483482	0.63062	0.972079	-5.70214
hsa-miR-541-3p	0.0546069	0.969899	0.482857	0.631061	0.972079	-5.70242
hsa-miR-4696	-0.0534362	1.02695	-0.48249	0.631319	0.972079	-5.70258
hsa-miR-106a-5p	-0.3772	5.39628	-0.481779	0.631821	0.972079	-5.7029
hsa-miR-6801-5p	0.0542846	1.08748	0.48177	0.631828	0.972079	-5.70291
hsa-miR-6784-5p	0.0680623	1.22508	0.481601	0.631947	0.972079	-5.70298
hsa-miR-424-5p	-0.0442275	0.968203	-0.48091	0.632435	0.972079	-5.70329
hsa-miR-582-5p	-0.0571245	1.10534	-0.480807	0.632508	0.972079	-5.70333
hsa-miR-508-5p	0.0499104	1.13316	0.480796	0.632515	0.972079	-5.70334
hsa-miR-373-5p	0.111814	1.4534	0.480436	0.632769	0.972079	-5.7035
hsa-miR-5191	-0.0548894	1.1959	-0.480107	0.633003	0.972079	-5.70364
hsa-miR-4728-5p	-0.154249	2.60022	-0.480061	0.633035	0.972079	-5.70366
hsa-miR-561-3p	-0.0571414	1.03756	-0.478924	0.633839	0.972079	-5.70417
hsa-miR-1911-5p	0.0523226	1.15464	0.47833	0.634258	0.972079	-5.70443
hsa-miR-6886-5p	0.0575367	1.1891	0.478177	0.634367	0.972079	-5.7045
hsa-miR-122-5p	-0.0506713	1.1	-0.476669	0.635434	0.972079	-5.70516
hsa-miR-568	0.0520409	1.0815	0.476666	0.635435	0.972079	-5.70516
hsa-miR-6892-5p	0.0555681	1.1362	0.476547	0.63552	0.972079	-5.70522
hsa-miR-6831-5p	-0.162817	1.91094	-0.476438	0.635597	0.972079	-5.70527
hsa-miR-5571-5p	0.0607346	1.11218	0.476284	0.635706	0.972079	-5.70533
hsa-miR-4636	0.0469932	1.09676	0.476243	0.635735	0.972079	-5.70535
hsa-miR-665	0.114792	1.63097	0.475312	0.636394	0.972164	-5.70576
hsa-miR-151a-3p	0.24616	1.96478	0.473325	0.637802	0.972164	-5.70663
hsa-miR-3192-3p	-0.0452417	0.953562	-0.47223	0.638579	0.972164	-5.70711
hsa-miR-4770	-0.0472472	1.00084	-0.472128	0.638651	0.972164	-5.70715
hsa-miR-5692b	-0.0490116	1.09284	-0.470806	0.639589	0.972164	-5.70773
hsa-miR-4735-5p	0.0580131	1.11559	0.469567	0.640469	0.972164	-5.70827
hsa-miR-3929	0.0488731	1.06336	0.468953	0.640905	0.972164	-5.70854
hsa-miR-6790-3p	0.0675276	1.30948	0.46866	0.641113	0.972164	-5.70866
hsa-miR-5681b	0.0546619	1.27346	0.468417	0.641286	0.972164	-5.70877
hsa-miR-4663	0.0527783	1.06289	0.468185	0.641451	0.972164	-5.70887
hsa-miR-4799-3p	0.0478427	0.934975	0.466767	0.642459	0.972164	-5.70948
hsa-miR-6833-3p	-0.055905	1.08868	-0.466658	0.642537	0.972164	-5.70953
hsa-miR-6889-3p	-0.0595815	1.24082	-0.466605	0.642574	0.972164	-5.70955
hsa-miR-8078	0.0574414	1.05667	0.466308	0.642786	0.972164	-5.70968
hsa-miR-892c-3p	-0.0439758	0.891355	-0.466004	0.643002	0.972164	-5.70981
hsa-miR-1908-3p	0.0553387	1.06014	0.465263	0.643529	0.972164	-5.71013
hsa-miR-3173-3p	0.0559491	1.13685	0.465214	0.643564	0.972164	-5.71015
hsa-miR-548ae	0.223818	2.04794	0.465103	0.643643	0.972164	-5.7102
hsa-miR-4659a-3p	-0.0474944	1.04996	-0.46478	0.643873	0.972164	-5.71034
hsa-miR-581	0.038049	0.895217	0.464191	0.644292	0.972164	-5.71059
hsa-miR-6813-3p	0.0605792	1.28776	0.46417	0.644307	0.972164	-5.7106
hsa-miR-1288-3p	0.036061	0.924908	0.463946	0.644466	0.972164	-5.71069
hsa-miR-3139	-0.0522374	1.11665	-0.463829	0.64455	0.972164	-5.71074
hsa-miR-6078	0.0399785	0.961821	0.463035	0.645116	0.972164	-5.71108
hsa-miR-5705	-0.0581147	1.08576	-0.46289	0.645218	0.972164	-5.71115
hsa-miR-4474-5p	-0.0416583	0.939265	-0.462121	0.645766	0.972422	-5.71147
hsa-miR-8067	-0.0477374	1.08858	-0.461136	0.646469	0.972655	-5.7119
hsa-miR-4469	-0.0651124	1.08537	-0.460846	0.646676	0.972655	-5.71202
hsa-miR-4662b	-0.0571056	1.0986	-0.459294	0.647783	0.973752	-5.71268
hsa-miR-144-3p	0.0438815	1.03149	0.457183	0.64929	0.974117	-5.71357
hsa-miR-1224-5p	0.139717	1.56436	0.456865	0.649517	0.974117	-5.71371
hsa-miR-5002-5p	-0.0569782	1.23114	-0.456513	0.649769	0.974117	-5.71386
hsa-miR-607	-0.0588142	1.05179	-0.455939	0.650179	0.974117	-5.7141
hsa-miR-4662a-3p	0.0507904	1.19061	0.455871	0.650228	0.974117	-5.71413
hsa-miR-376a-2-5p	-0.0399719	0.979852	-0.454403	0.651277	0.974117	-5.71474
hsa-miR-6737-5p	-0.0654625	1.27432	-0.454363	0.651306	0.974117	-5.71476
hsa-miR-570-5p	-0.0645676	1.31936	-0.453986	0.651576	0.974117	-5.71492
hsa-miR-548ai	-0.0645676	1.31936	-0.453986	0.651576	0.974117	-5.71492
hsa-miR-6733-3p	0.0385003	0.974139	0.453666	0.651805	0.974117	-5.71505
hsa-miR-6516-5p	0.0438607	1.09739	0.451461	0.653383	0.975178	-5.71598
hsa-miR-6840-5p	0.0902775	1.21986	0.450743	0.653897	0.975178	-5.71628
hsa-miR-659-5p	-0.056108	0.960905	-0.450406	0.654139	0.975178	-5.71642
hsa-miR-6763-3p	0.0642155	1.31559	0.450089	0.654366	0.975178	-5.71655
hsa-miR-4642	0.078958	1.24702	0.449102	0.655074	0.975178	-5.71696
hsa-miR-154-5p	-0.0541889	1.12132	-0.449021	0.655132	0.975178	-5.71699
hsa-miR-148a-5p	0.0524896	1.11898	0.447979	0.655879	0.975178	-5.71742
hsa-miR-5690	0.0473823	1.04506	0.447971	0.655885	0.975178	-5.71743
hsa-miR-188-5p	-0.0667812	1.28162	-0.447321	0.656351	0.975178	-5.7177
hsa-miR-3942-3p	0.0566076	1.28361	0.44689	0.65666	0.975178	-5.71787
hsa-miR-548s	0.0548753	1.10847	0.44687	0.656675	0.975178	-5.71788
hsa-miR-520f-5p	-0.0491934	1.06424	-0.445562	0.657614	0.975606	-5.71842
hsa-miR-518c-3p	-0.0447942	0.992959	-0.444571	0.658326	0.975606	-5.71883
hsa-miR-181c-5p	-0.0604353	1.11971	-0.444388	0.658457	0.975606	-5.71891
hsa-miR-570-3p	0.161607	1.51346	0.44436	0.658477	0.975606	-5.71892
hsa-miR-4465	0.0459265	1.04551	0.443752	0.658914	0.975693	-5.71917
hsa-miR-92a-2-5p	0.044271	1.08319	0.441074	0.66084	0.975917	-5.72026
hsa-miR-7843-3p	0.0670733	1.19059	0.440914	0.660955	0.975917	-5.72033
hsa-miR-371b-3p	-0.0575353	1.3471	-0.44086	0.660994	0.975917	-5.72035
hsa-miR-885-3p	0.15557	2.69564	0.440467	0.661277	0.975917	-5.72051
hsa-miR-363-3p	0.0496112	1.08556	0.440201	0.661469	0.975917	-5.72062
hsa-miR-4264	-0.0426863	0.914344	-0.439938	0.661658	0.975917	-5.72072
hsa-miR-4429	-0.181552	2.82141	-0.439858	0.661715	0.975917	-5.72076
hsa-miR-489-3p	0.0636581	1.09799	0.43872	0.662535	0.976093	-5.72122
hsa-miR-4471	-0.0479555	1.04716	-0.438263	0.662865	0.976093	-5.72141
hsa-miR-5588-3p	0.0652553	1.32587	0.437913	0.663117	0.976093	-5.72155
hsa-miR-7114-3p	0.0847868	1.78966	0.43759	0.66335	0.976093	-5.72168
hsa-miR-6726-3p	-0.0501748	1.05503	-0.436358	0.664238	0.976842	-5.72218
hsa-miR-299-3p	0.0451476	1.17362	0.435743	0.664681	0.976937	-5.72242
hsa-miR-4427	0.0548673	1.05627	0.435207	0.665068	0.976949	-5.72264
hsa-miR-4783-5p	0.0421292	1.03501	0.434151	0.66583	0.977511	-5.72306
hsa-miR-3160-5p	-0.045456	0.978611	-0.432607	0.666945	0.978591	-5.72368
hsa-miR-744-3p	0.043906	1.12075	0.431384	0.667828	0.978677	-5.72417
hsa-miR-4252	-0.0436873	0.952921	-0.431017	0.668094	0.978677	-5.72432
hsa-miR-526b-3p	0.0474695	1.12048	0.429945	0.668869	0.978677	-5.72474
hsa-miR-24-1-5p	-0.0428518	1.00032	-0.429399	0.669264	0.978677	-5.72496
hsa-miR-3190-3p	0.0523815	1.15133	0.429046	0.669519	0.978677	-5.7251
hsa-miR-4467	0.238932	6.47451	0.429009	0.669546	0.978677	-5.72512
hsa-miR-4524b-3p	-0.0381687	0.932115	-0.428849	0.669661	0.978677	-5.72518
hsa-miR-3614-5p	-0.0582616	1.07377	-0.427118	0.670914	0.979729	-5.72586
hsa-miR-548ah-5p	0.047187	1.12349	0.424373	0.672903	0.979729	-5.72695
hsa-miR-486-3p	0.0440742	1.04705	0.424037	0.673147	0.979729	-5.72708
hsa-miR-5088-5p	0.0440889	1.08008	0.42373	0.673369	0.979729	-5.7272
hsa-miR-3180-5p	-0.0516538	1.2599	-0.423584	0.673475	0.979729	-5.72725
hsa-miR-6783-5p	-0.0480208	1.15048	-0.423539	0.673507	0.979729	-5.72727
hsa-miR-4713-5p	-0.0437831	1.22075	-0.423535	0.673511	0.979729	-5.72727
hsa-miR-3691-5p	0.0418265	1.04114	0.423344	0.673649	0.979729	-5.72735
hsa-miR-6512-5p	0.0410905	0.952226	0.423134	0.673802	0.979729	-5.72743
hsa-miR-4540	-0.0395158	1.14566	-0.422036	0.674598	0.980335	-5.72786
hsa-miR-3154	0.0464297	1.16036	0.41862	0.677079	0.982526	-5.72919
hsa-miR-203a	-0.134735	1.35236	-0.41809	0.677464	0.982526	-5.72939
hsa-miR-4705	-0.0404296	1.0793	-0.417022	0.678241	0.982526	-5.72981
hsa-miR-150-5p	-0.200479	2.46282	-0.416601	0.678546	0.982526	-5.72997
hsa-miR-5193	0.0424219	1.16819	0.416468	0.678643	0.982526	-5.73002
hsa-miR-7109-3p	-0.0601248	1.18194	-0.416292	0.678771	0.982526	-5.73009
hsa-miR-1323	-0.160358	2.35399	-0.41586	0.679086	0.982526	-5.73025
hsa-miR-7852-3p	0.0864479	1.5029	0.415765	0.679155	0.982526	-5.73029
hsa-miR-6833-5p	0.0617736	1.20421	0.414936	0.679758	0.982674	-5.73061
hsa-miR-3130-5p	-0.0524635	1.21303	-0.414484	0.680087	0.982674	-5.73078
hsa-miR-145-3p	0.0476347	1.02259	0.414053	0.6804	0.982674	-5.73095
hsa-miR-3175	-0.164486	1.83572	-0.412825	0.681295	0.983099	-5.73142
hsa-miR-129-5p	0.0552321	1.1832	0.412376	0.681623	0.983099	-5.73159
hsa-miR-126-5p	0.0397607	1.0786	0.412078	0.681839	0.983099	-5.7317
hsa-miR-3925-3p	-0.0498887	1.04204	-0.409747	0.683539	0.984848	-5.73259
hsa-miR-548y	-0.045485	1.27257	-0.408481	0.684463	0.984848	-5.73307
hsa-miR-3689d	0.0329462	0.95229	0.407103	0.685468	0.984848	-5.73359
hsa-miR-548k	-0.0518434	1.15755	-0.407051	0.685506	0.984848	-5.73361
hsa-miR-4800-5p	0.0678185	1.11311	0.406804	0.685687	0.984848	-5.7337
hsa-miR-1587	-0.149573	3.20156	-0.406769	0.685712	0.984848	-5.73371
hsa-miR-4676-5p	0.0374431	0.972178	0.40675	0.685726	0.984848	-5.73372
hsa-miR-4433-5p	-0.0814752	2.00583	-0.404938	0.68705	0.985244	-5.7344
hsa-miR-6772-5p	-0.0496156	1.12761	-0.404273	0.687536	0.985244	-5.73465
hsa-miR-5186	0.0537312	1.20197	0.404045	0.687703	0.985244	-5.73473
hsa-miR-3665	0.0739059	11.6611	0.403569	0.688051	0.985244	-5.73491
hsa-miR-6891-3p	0.0627418	1.33168	0.402175	0.689071	0.985244	-5.73543
hsa-miR-3941	-0.0448937	0.996226	-0.401176	0.689802	0.985244	-5.7358
hsa-miR-3164	0.0427798	1.03176	0.401089	0.689865	0.985244	-5.73584
hsa-miR-3677-5p	-0.0414465	0.967724	-0.400745	0.690117	0.985244	-5.73596
hsa-miR-3913-5p	0.0342517	1.00165	0.400702	0.690149	0.985244	-5.73598
hsa-miR-5701	-0.0412588	0.950876	-0.399759	0.690839	0.985244	-5.73633
hsa-miR-23c	-0.0528347	1.1298	-0.399393	0.691108	0.985244	-5.73646
hsa-miR-139-3p	0.0509552	1.22489	0.398721	0.6916	0.985244	-5.73671
hsa-miR-4649-3p	-0.0603132	1.22118	-0.397304	0.692638	0.985244	-5.73723
hsa-miR-92b-5p	0.218409	3.93323	0.397212	0.692706	0.985244	-5.73727
hsa-miR-758-5p	0.0408726	1.01692	0.396861	0.692963	0.985244	-5.7374
hsa-miR-6882-5p	0.0344928	0.98894	0.396837	0.692981	0.985244	-5.73741
hsa-miR-4686	-0.0570092	1.22828	-0.396747	0.693047	0.985244	-5.73744
hsa-miR-942-5p	-0.0388152	1.04223	-0.395909	0.693661	0.985244	-5.73775
hsa-miR-100-3p	0.0357001	0.919166	0.395485	0.693972	0.985244	-5.7379
hsa-miR-1179	-0.042729	1.00725	-0.390809	0.697406	0.985244	-5.7396
hsa-miR-3617-5p	0.0459106	1.2038	0.390193	0.697859	0.985244	-5.73982
hsa-miR-1275	0.146404	3.30512	0.389734	0.698197	0.985244	-5.73999
hsa-miR-449b-3p	-0.0590284	1.20979	-0.389527	0.698349	0.985244	-5.74007
hsa-miR-1296-3p	-0.0425405	1.02945	-0.389294	0.69852	0.985244	-5.74015
hsa-miR-3662	0.0643762	1.11428	0.388148	0.699363	0.985244	-5.74056
hsa-miR-6782-5p	0.122399	3.31508	0.387924	0.699528	0.985244	-5.74064
hsa-miR-1249	0.0710584	1.75943	0.387607	0.699761	0.985244	-5.74076
hsa-miR-2682-3p	-0.0389083	0.960934	-0.387109	0.700128	0.985244	-5.74093
hsa-miR-1251-3p	0.0374379	0.904955	0.387082	0.700148	0.985244	-5.74094
hsa-miR-6885-5p	-0.0547665	1.1679	-0.386889	0.700289	0.985244	-5.74101
hsa-miR-448	-0.0363865	0.960104	-0.3868	0.700355	0.985244	-5.74104
hsa-miR-4320	0.0349499	0.953412	0.386271	0.700745	0.985244	-5.74123
hsa-miR-4423-5p	-0.0473297	1.11295	-0.385707	0.70116	0.985244	-5.74144
hsa-miR-1290	-0.04528	1.01104	-0.385381	0.701401	0.985244	-5.74155
hsa-miR-19b-2-5p	0.0366442	1.01539	0.38521	0.701526	0.985244	-5.74161
hsa-miR-6801-3p	-0.0482776	1.2462	-0.385169	0.701556	0.985244	-5.74163
hsa-miR-5681a	0.102361	1.71265	0.384441	0.702093	0.985244	-5.74189
hsa-miR-5092	-0.0347063	1.0107	-0.384376	0.702141	0.985244	-5.74191
hsa-miR-4460	0.051733	1.21977	0.3843	0.702197	0.985244	-5.74194
hsa-miR-4274	-0.0963924	1.72453	-0.384226	0.702251	0.985244	-5.74196
hsa-miR-3668	-0.0462727	1.09856	-0.384126	0.702325	0.985244	-5.742
hsa-miR-2681-5p	-0.0443325	1.13598	-0.383713	0.70263	0.985244	-5.74215
hsa-miR-1277-3p	-0.0410326	1.15736	-0.383232	0.702984	0.985244	-5.74232
hsa-let-7f-1-3p	0.0609429	1.28687	0.383031	0.703132	0.985244	-5.74239
hsa-miR-5089-3p	0.0385733	1.0663	0.382939	0.7032	0.985244	-5.74242
hsa-miR-500a-5p	0.0504484	1.26863	0.381286	0.704419	0.986416	-5.743
hsa-miR-1294	-0.0462045	1.25179	-0.379801	0.705515	0.987415	-5.74353
hsa-miR-3686	0.0465203	1.14016	0.378587	0.706411	0.988018	-5.74395
hsa-miR-4484	0.192893	3.6517	0.377779	0.707009	0.988018	-5.74424
hsa-miR-516b-5p	-0.0439029	1.09114	-0.37677	0.707754	0.988018	-5.74459
hsa-miR-493-3p	0.0386683	1.0174	0.376267	0.708125	0.988018	-5.74476
hsa-miR-520d-3p	-0.0521049	1.17763	-0.37577	0.708493	0.988018	-5.74494
hsa-miR-155-3p	0.0626271	1.24625	0.375687	0.708555	0.988018	-5.74497
hsa-miR-4745-3p	0.039252	1.06522	0.375522	0.708677	0.988018	-5.74502
hsa-miR-1255b-2-3p	-0.0312201	1.01723	-0.373237	0.710367	0.988018	-5.74582
hsa-miR-4433b-5p	-0.080485	1.86593	-0.373123	0.710451	0.988018	-5.74585
hsa-miR-587	-0.0331882	0.950301	-0.372278	0.711076	0.988018	-5.74615
hsa-miR-943	0.0424102	1.06698	0.372023	0.711266	0.988018	-5.74623
hsa-miR-4326	-0.0512469	1.00066	-0.371243	0.711843	0.988018	-5.7465
hsa-miR-1202	0.139617	2.18375	0.370934	0.712072	0.988018	-5.74661
hsa-miR-6834-5p	0.0511526	1.22867	0.370718	0.712232	0.988018	-5.74668
hsa-miR-6776-3p	0.0450918	1.29529	0.370591	0.712326	0.988018	-5.74673
hsa-let-7a-3p	0.0378945	1.06392	0.370567	0.712344	0.988018	-5.74673
hsa-miR-542-5p	0.0358615	0.940789	0.370123	0.712672	0.988018	-5.74689
hsa-miR-1324	-0.0455799	1.12411	-0.369891	0.712844	0.988018	-5.74697
hsa-miR-624-5p	-0.0414287	1.10223	-0.369034	0.71348	0.988367	-5.74726
hsa-miR-4639-5p	0.0326666	0.973839	0.366383	0.715446	0.990538	-5.74816
hsa-miR-4272	-0.0300995	0.978304	-0.365458	0.716132	0.990538	-5.74847
hsa-miR-3663-5p	0.0426024	1.01711	0.365241	0.716294	0.990538	-5.74855
hsa-miR-765	0.036949	1.12328	0.364732	0.716671	0.990538	-5.74872
hsa-miR-3148	0.0493013	1.31377	0.364332	0.716968	0.990538	-5.74886
hsa-miR-4683	0.0361544	1.00463	0.363399	0.717661	0.990714	-5.74917
hsa-miR-142-3p	-0.0391809	1.03756	-0.363058	0.717914	0.990714	-5.74928
hsa-miR-1184	0.124747	1.75462	0.362568	0.718279	0.990714	-5.74945
hsa-miR-4482-5p	-0.033424	1.05124	-0.359678	0.720427	0.990714	-5.75042
hsa-miR-8059	0.0441699	1.06773	0.358843	0.721048	0.990714	-5.75069
hsa-miR-3120-3p	0.0331832	0.89399	0.356852	0.72253	0.990714	-5.75135
hsa-miR-6837-3p	0.0416023	0.93235	0.356172	0.723037	0.990714	-5.75158
hsa-miR-4298	0.198851	3.82436	0.355752	0.72335	0.990714	-5.75172
hsa-miR-216b-5p	-0.0415579	1.09091	-0.355391	0.723618	0.990714	-5.75183
hsa-miR-6837-5p	-0.0488631	1.16027	-0.354608	0.724201	0.990714	-5.75209
hsa-miR-6841-5p	-0.0423632	1.06729	-0.354002	0.724653	0.990714	-5.75229
hsa-miR-3689b-3p	-0.0358538	1.06769	-0.352835	0.725524	0.990714	-5.75267
hsa-miR-3689c	-0.0358538	1.06769	-0.352835	0.725524	0.990714	-5.75267
hsa-miR-106b-5p	0.280578	4.13362	0.351576	0.726462	0.990714	-5.75308
hsa-miR-4425	0.0374046	1.09353	0.351548	0.726483	0.990714	-5.75309
hsa-miR-4767	-0.0536195	1.24193	-0.351066	0.726843	0.990714	-5.75325
hsa-miR-4441	0.039599	1.00765	0.350806	0.727037	0.990714	-5.75333
hsa-miR-708-3p	0.0301292	0.984269	0.350734	0.727091	0.990714	-5.75336
hsa-miR-22-3p	-0.204166	3.17937	-0.350591	0.727197	0.990714	-5.7534
hsa-miR-4499	0.0526565	1.33738	0.350068	0.727588	0.990714	-5.75357
hsa-miR-6132	0.140459	3.94247	0.349771	0.727809	0.990714	-5.75367
hsa-miR-1343-5p	0.189212	5.4997	0.348597	0.728685	0.990714	-5.75405
hsa-miR-196b-5p	0.0347097	1.1516	0.348286	0.728918	0.990714	-5.75415
hsa-miR-4482-3p	-0.0421293	1.19371	-0.347275	0.729673	0.990714	-5.75447
hsa-miR-1263	-0.199336	2.23982	-0.34723	0.729707	0.990714	-5.75449
hsa-miR-26b-5p	0.0305882	1.0724	0.347068	0.729828	0.990714	-5.75454
hsa-miR-604	0.0361903	0.979927	0.346866	0.729979	0.990714	-5.75461
hsa-miR-6816-3p	0.0347147	0.953636	0.346752	0.730064	0.990714	-5.75464
hsa-miR-653-3p	-0.0433101	1.05611	-0.346719	0.730089	0.990714	-5.75465
hsa-miR-5702	-0.0363282	1.0722	-0.345534	0.730975	0.990714	-5.75503
hsa-miR-5581-5p	0.0359538	0.985445	0.345242	0.731192	0.990714	-5.75513
hsa-miR-660-5p	-0.0598861	1.32555	-0.344726	0.731579	0.990714	-5.75529
hsa-miR-500b-5p	-0.0328203	0.939361	-0.344012	0.732112	0.990714	-5.75552
hsa-miR-3182	0.0342646	0.915319	0.343741	0.732316	0.990714	-5.75561
hsa-miR-520a-3p	0.0529768	1.20606	0.342736	0.733067	0.990714	-5.75592
hsa-miR-2116-5p	-0.0359859	0.994772	-0.341724	0.733825	0.990714	-5.75625
hsa-miR-3065-3p	0.0395961	1.17263	0.341097	0.734294	0.990714	-5.75644
hsa-miR-1539	0.0250603	1.01106	0.340867	0.734466	0.990714	-5.75652
hsa-miR-4768-3p	-0.0317661	0.961475	-0.339702	0.735339	0.990714	-5.75688
hsa-miR-5585-5p	0.0329841	1.03135	0.338351	0.736351	0.990714	-5.75731
hsa-miR-129-2-3p	-0.0497981	1.35165	-0.33809	0.736547	0.990714	-5.75739
hsa-miR-1293	-0.0385404	1.0272	-0.33806	0.736569	0.990714	-5.7574
hsa-miR-4302	0.032503	0.863193	0.337843	0.736732	0.990714	-5.75747
hsa-miR-545-5p	0.0322207	1.02302	0.337049	0.737327	0.990714	-5.75771
hsa-miR-4671-5p	0.0329124	1.01904	0.336886	0.737449	0.990714	-5.75777
hsa-miR-888-3p	0.033957	1.03316	0.336617	0.737651	0.990714	-5.75785
hsa-miR-4769-5p	0.0318752	1.12637	0.33643	0.737791	0.990714	-5.75791
hsa-miR-5587-5p	-0.0318295	0.986817	-0.336049	0.738077	0.990714	-5.75803
hsa-miR-6811-3p	-0.0315443	0.918282	-0.335686	0.738349	0.990714	-5.75814
hsa-miR-302d-5p	0.0403359	1.12994	0.335008	0.738858	0.990714	-5.75835
hsa-miR-888-5p	0.0393933	1.07092	0.334662	0.739117	0.990714	-5.75846
hsa-miR-6777-5p	0.0655998	1.81463	0.334654	0.739123	0.990714	-5.75846
hsa-miR-375	-0.143281	1.56181	-0.334528	0.739218	0.990714	-5.7585
hsa-miR-6826-3p	0.0386726	1.11763	0.334479	0.739255	0.990714	-5.75851
hsa-miR-609	-0.0282568	1.04201	-0.333659	0.73987	0.990714	-5.75877
hsa-miR-4640-5p	-0.098686	2.04919	-0.333622	0.739898	0.990714	-5.75878
hsa-miR-6726-5p	0.0912192	1.64993	0.333613	0.739905	0.990714	-5.75878
hsa-miR-7112-5p	-0.0805941	1.59582	-0.333155	0.740249	0.990714	-5.75892
hsa-miR-1197	0.0363134	1.09911	0.33228	0.740906	0.990714	-5.75919
hsa-miR-6499-3p	-0.0353929	1.03556	-0.332024	0.741098	0.990714	-5.75927
hsa-miR-4452	-0.0494985	1.1305	-0.331682	0.741355	0.990714	-5.75938
hsa-miR-302c-3p	-0.0369166	1.05353	-0.331504	0.741488	0.990714	-5.75943
hsa-miR-575	0.0543807	1.1225	0.331382	0.741581	0.990714	-5.75947
hsa-miR-628-5p	-0.153589	2.10328	-0.331235	0.741691	0.990714	-5.75951
hsa-miR-6853-3p	0.0333295	0.961199	0.327985	0.744133	0.993302	-5.76051
hsa-miR-524-3p	-0.0394472	1.01242	-0.327363	0.744602	0.993302	-5.76069
hsa-miR-3620-3p	0.0360567	1.26286	0.326771	0.745047	0.993302	-5.76087
hsa-miR-6755-3p	-0.0299774	1.01527	-0.325756	0.745811	0.993302	-5.76118
hsa-miR-6738-3p	0.0338491	1.02442	0.325683	0.745866	0.993302	-5.7612
hsa-miR-184	0.0706671	1.24468	0.325308	0.746148	0.993302	-5.76132
hsa-miR-548ar-5p	-0.0535729	1.3457	-0.324145	0.747024	0.993302	-5.76167
hsa-miR-3150b-3p	0.0359654	1.17284	0.323624	0.747416	0.993302	-5.76182
hsa-miR-664b-3p	-0.0470969	1.26191	-0.323432	0.74756	0.993302	-5.76188
hsa-miR-6507-5p	0.0414459	1.29529	0.323202	0.747734	0.993302	-5.76195
hsa-miR-4448	0.0333749	0.974363	0.322229	0.748467	0.993302	-5.76224
hsa-miR-4708-3p	0.125365	1.63696	0.322129	0.748542	0.993302	-5.76227
hsa-miR-615-5p	-0.0477501	1.19544	-0.322004	0.748637	0.993302	-5.76231
hsa-miR-7848-3p	-0.0345906	1.06503	-0.31871	0.75112	0.994749	-5.76328
hsa-miR-526b-5p	0.0375778	1.14582	0.318661	0.751157	0.994749	-5.7633
hsa-miR-4529-5p	-0.0321451	0.930059	-0.318276	0.751447	0.994749	-5.76341
hsa-miR-548b-5p	0.0407022	1.20364	0.317508	0.752027	0.994749	-5.76364
hsa-miR-365a-5p	-0.0664393	1.66351	-0.317501	0.752032	0.994749	-5.76364
hsa-miR-875-3p	-0.0347437	0.977259	-0.317487	0.752042	0.994749	-5.76364
hsa-miR-3166	0.0301503	1.07675	0.315417	0.753605	0.995158	-5.76425
hsa-miR-6780a-5p	0.0416519	1.22433	0.315267	0.753719	0.995158	-5.76429
hsa-miR-4255	-0.0301615	0.841466	-0.314859	0.754027	0.995158	-5.76441
hsa-miR-1205	0.0318536	0.933561	0.313437	0.755101	0.995158	-5.76483
hsa-miR-3167	-0.0265835	1.08366	-0.313295	0.755208	0.995158	-5.76487
hsa-miR-8066	-0.0339383	0.961188	-0.31324	0.75525	0.995158	-5.76488
hsa-miR-620	0.0319461	1.10814	0.313157	0.755312	0.995158	-5.76491
hsa-miR-5091	0.0303773	0.983413	0.312989	0.75544	0.995158	-5.76496
hsa-miR-5591-5p	-0.0286488	0.955606	-0.311893	0.756268	0.995204	-5.76527
hsa-miR-4268	-0.0330072	1.00578	-0.311594	0.756495	0.995204	-5.76536
hsa-miR-200a-3p	0.148114	1.99383	0.311166	0.756818	0.995204	-5.76548
hsa-miR-519e-3p	0.0356452	1.2347	0.309913	0.757766	0.995204	-5.76585
hsa-miR-550a-5p	-0.0453918	1.19779	-0.309364	0.758181	0.995204	-5.766
hsa-miR-367-3p	-0.0334423	0.950275	-0.308804	0.758604	0.995204	-5.76616
hsa-miR-7150	-0.133857	2.8159	-0.307887	0.759299	0.995204	-5.76642
hsa-miR-329-5p	-0.0375752	1.16235	-0.307662	0.759469	0.995204	-5.76649
hsa-miR-6722-5p	0.0424693	1.26895	0.306615	0.760262	0.995204	-5.76679
hsa-miR-4524a-3p	-0.0350839	1.09345	-0.305527	0.761086	0.995204	-5.7671
hsa-miR-892c-5p	-0.0347314	1.12582	-0.305261	0.761288	0.995204	-5.76717
hsa-miR-652-3p	0.11566	1.71996	0.304948	0.761525	0.995204	-5.76726
hsa-miR-3194-5p	-0.0314199	0.977526	-0.30365	0.762508	0.995204	-5.76763
hsa-miR-4756-3p	0.0480949	1.1515	0.302456	0.763413	0.995204	-5.76796
hsa-miR-6761-3p	0.0295472	1.05549	0.302414	0.763445	0.995204	-5.76797
hsa-miR-7706	-0.0317908	0.962561	-0.301676	0.764005	0.995204	-5.76818
hsa-miR-370-5p	0.0272192	0.956278	0.30165	0.764025	0.995204	-5.76819
hsa-miR-525-5p	0.0276113	0.967626	0.301398	0.764216	0.995204	-5.76826
hsa-miR-128-2-5p	-0.0325777	0.924726	-0.300342	0.765017	0.995204	-5.76855
hsa-miR-4688	0.0731002	1.5615	0.300174	0.765144	0.995204	-5.7686
hsa-miR-6755-5p	-0.0290547	1.0999	-0.300022	0.76526	0.995204	-5.76864
hsa-miR-4780	-0.041828	1.03066	-0.299738	0.765475	0.995204	-5.76872
hsa-miR-671-5p	0.0863011	2.09832	0.298709	0.766256	0.995204	-5.769
hsa-miR-4506	0.0287113	1.09204	0.298638	0.766311	0.995204	-5.76902
hsa-miR-4433-3p	0.145935	3.90718	0.298548	0.766379	0.995204	-5.76905
hsa-miR-323b-5p	-0.024124	1.00101	-0.297914	0.76686	0.995204	-5.76922
hsa-miR-219a-5p	-0.0308074	1.11475	-0.297828	0.766925	0.995204	-5.76925
hsa-miR-4253	0.0631291	1.35617	0.297713	0.767013	0.995204	-5.76928
hsa-miR-6737-3p	-0.0387057	1.35787	-0.297456	0.767208	0.995204	-5.76935
hsa-miR-5582-3p	-0.0307023	1.14969	-0.297179	0.767418	0.995204	-5.76943
hsa-miR-6739-5p	-0.0480798	1.22915	-0.297148	0.767442	0.995204	-5.76944
hsa-miR-4273	-0.0345609	0.901549	-0.296225	0.768143	0.995343	-5.76969
hsa-miR-4653-3p	-0.0230407	1.08669	-0.295658	0.768574	0.995343	-5.76984
hsa-miR-876-5p	-0.0317046	0.985316	-0.294353	0.769565	0.995343	-5.7702
hsa-miR-548d-5p	-0.0466654	1.36147	-0.293904	0.769907	0.995343	-5.77032
hsa-miR-27a-5p	-0.0332722	0.972473	-0.292865	0.770697	0.995343	-5.77061
hsa-miR-1287-3p	-0.0283444	0.924191	-0.29285	0.770709	0.995343	-5.77061
hsa-miR-6823-3p	0.0353112	1.14378	0.292576	0.770917	0.995343	-5.77068
hsa-miR-4789-3p	-0.0253042	0.993164	-0.292333	0.771101	0.995343	-5.77075
hsa-miR-4424	-0.0354535	1.03551	-0.291466	0.77176	0.995343	-5.77098
hsa-miR-4802-5p	-0.0319352	1.10619	-0.29092	0.772177	0.995343	-5.77113
hsa-miR-6511a-5p	0.0552915	1.59416	0.290834	0.772241	0.995343	-5.77115
[truncated: 579 more rows]

## Sheet: apocrine-normal
	logFC	AveExpr	t	P.Value	adj.P.Val	B
hsa-miR-3687	2.55742	2.30426	6.86571	5.50467e-09	1.4191e-05	10.228
hsa-miR-885-3p	2.04222	2.69564	5.96179	1.69917e-07	0.000219023	7.07832
hsa-miR-4253	1.12148	1.35617	5.45317	1.12874e-06	0.000969963	5.33702
hsa-miR-1538	0.490773	0.985788	5.27689	2.15495e-06	0.00138887	4.74256
hsa-miR-4417	2.84449	2.83559	5.15629	3.34268e-06	0.00172349	4.33916
hsa-miR-4443	2.91758	5.33682	5.10588	4.01237e-06	0.00172398	4.17141
hsa-miR-5189-5p	1.64533	2.59686	5.01948	5.47974e-06	0.00201811	3.88519
hsa-miR-143-3p	-3.11524	4.0291	-4.93232	7.49149e-06	0.00233996	3.59814
hsa-miR-3648	2.11889	2.80726	4.9081	8.16899e-06	0.00233996	3.51869
hsa-miR-3135b	2.81882	3.50045	4.83197	1.07139e-05	0.00252755	3.2699
hsa-miR-145-5p	-3.3784	5.291	-4.82526	1.09721e-05	0.00252755	3.24807
hsa-miR-1307-3p	1.98284	3.09146	4.77993	1.2885e-05	0.00252755	3.10071
hsa-miR-1268a	2.13019	4.66603	4.77416	1.31508e-05	0.00252755	3.08199
hsa-miR-6824-5p	1.27089	1.92986	4.74497	1.45797e-05	0.00252755	2.98743
hsa-miR-3937	2.08329	2.67655	4.74252	1.47065e-05	0.00252755	2.9795
hsa-miR-205-5p	-3.86818	4.69713	-4.69087	1.76408e-05	0.00284237	2.81279
hsa-miR-1229-5p	1.91626	2.72024	4.61244	2.32208e-05	0.00352136	2.56107
hsa-miR-5195-3p	1.25261	1.74567	4.59532	2.46505e-05	0.0035305	2.50637
hsa-miR-182-5p	3.33495	3.48148	4.54544	2.93252e-05	0.00397897	2.34744
hsa-miR-4665-5p	1.45706	3.20237	4.52239	3.17668e-05	0.00409473	2.27428
hsa-miR-6784-5p	0.61444	1.22508	4.48279	3.64329e-05	0.00447257	2.14893
hsa-miR-6752-5p	1.5676	6.42391	4.46275	3.90422e-05	0.00457504	2.08569
hsa-miR-6880-5p	0.94555	1.51147	4.4134	4.62697e-05	0.00488903	1.93045
hsa-miR-6089	0.697586	11.6663	4.3952	4.92497e-05	0.00488903	1.87343
hsa-miR-1231	2.1073	2.89109	4.38613	5.08044e-05	0.00488903	1.84504
hsa-miR-6781-5p	1.24776	1.93924	4.38316	5.13231e-05	0.00488903	1.83576
hsa-miR-1225-5p	2.01358	2.8686	4.37882	5.20925e-05	0.00488903	1.82217
hsa-miR-4322	1.06741	1.51548	4.37321	5.31004e-05	0.00488903	1.80467
hsa-miR-7110-5p	2.31903	2.92597	4.33815	5.9854e-05	0.0052824	1.69535
hsa-miR-939-5p	1.39911	2.47957	4.31485	6.47977e-05	0.0052824	1.62291
hsa-miR-4632-5p	2.2183	4.91271	4.31329	6.51428e-05	0.0052824	1.61806
hsa-miR-6860	1.07834	2.36381	4.31137	6.5569e-05	0.0052824	1.61211
hsa-miR-6749-5p	1.71093	5.78442	4.28316	7.21611e-05	0.00563731	1.5247
hsa-miR-6861-5p	1.04379	2.09068	4.21352	9.13033e-05	0.00675113	1.31015
hsa-miR-6820-5p	1.18265	2.90885	4.21238	9.16561e-05	0.00675113	1.30664
hsa-miR-6802-5p	2.05227	2.8815	4.19643	9.67076e-05	0.00692534	1.25775
hsa-miR-1180-3p	0.978969	1.69918	4.18483	0.000100549	0.00693765	1.22226
hsa-miR-6891-5p	1.37488	2.52524	4.17259	0.000104764	0.00693765	1.18485
hsa-miR-6741-5p	0.979017	2.07036	4.17205	0.000104953	0.00693765	1.18321
hsa-miR-6090	0.654881	11.3991	4.15166	0.000112371	0.00724229	1.12101
hsa-miR-3960	0.783035	11.7654	4.12751	0.000121815	0.00765949	1.04754
hsa-miR-6845-5p	0.645628	1.36673	4.10432	0.0001316	0.00807776	0.977218
hsa-miR-663b	1.27337	1.79743	4.07855	0.000143366	0.00859531	0.899314
hsa-miR-2110	0.769622	1.50548	4.06541	0.000149751	0.00860809	0.859685
hsa-miR-1915-3p	0.695376	9.95996	4.06221	0.000151349	0.00860809	0.850037
hsa-miR-6869-5p	0.699825	10.0684	4.05239	0.000156351	0.00860809	0.820469
hsa-miR-3180-3p	2.05901	2.9909	4.04865	0.000158296	0.00860809	0.809231
hsa-miR-6829-5p	0.554635	1.33274	4.03544	0.000165361	0.00860809	0.769541
hsa-miR-4459	1.98098	4.52556	4.03165	0.000167447	0.00860809	0.758147
hsa-miR-6787-5p	1.57151	4.12274	4.02777	0.0001696	0.00860809	0.746534
hsa-miR-4516	0.809	9.85408	4.02654	0.000170292	0.00860809	0.742834
hsa-miR-185-5p	2.10466	3.25783	4.01674	0.000175886	0.00871986	0.713465
hsa-miR-574-3p	2.27047	3.16797	3.98659	0.000194225	0.00922746	0.623367
hsa-miR-6737-5p	0.557051	1.27432	3.98651	0.000194275	0.00922746	0.623135
hsa-miR-4695-5p	2.07581	4.9272	3.98024	0.000198317	0.00922746	0.604436
hsa-miR-3665	0.706201	11.6611	3.97607	0.000201049	0.00922746	0.592012
hsa-miR-1268b	1.99806	4.30005	3.9716	0.000204021	0.00922746	0.578689
hsa-miR-151b	1.25173	1.5825	3.96019	0.000211787	0.00941355	0.544775
hsa-miR-6757-5p	0.832904	1.78856	3.95394	0.000216166	0.00944537	0.526196
hsa-miR-6724-5p	0.683133	9.14245	3.93269	0.000231705	0.00995561	0.463203
hsa-miR-22-3p	2.21346	3.17937	3.91902	0.000242265	0.0102387	0.422775
hsa-miR-328-5p	1.86334	6.76737	3.90576	0.000252956	0.0105181	0.38361
hsa-miR-4498	1.10766	2.71963	3.87855	0.000276322	0.0110886	0.303514
hsa-miR-4787-5p	0.557807	10.9998	3.87323	0.000281123	0.0110886	0.287903
hsa-miR-6716-5p	1.46348	2.54353	3.87294	0.000281392	0.0110886	0.287036
hsa-miR-4534	1.06891	2.43352	3.87022	0.000283883	0.0110886	0.279051
hsa-miR-2861	0.678811	9.62538	3.86099	0.000292493	0.0111653	0.251976
hsa-miR-8089	1.65548	3.54061	3.85887	0.000294507	0.0111653	0.245762
hsa-miR-5010-5p	0.568389	1.36689	3.82124	0.000332511	0.0122801	0.135844
hsa-miR-4728-5p	1.19054	2.60022	3.82038	0.000333441	0.0122801	0.133317
hsa-miR-150-3p	1.03864	1.84654	3.81369	0.000340696	0.0122955	0.113831
hsa-miR-3188	1.49763	2.45242	3.80861	0.0003463	0.0122955	0.0990646
hsa-miR-3180	1.86828	2.82754	3.80294	0.000352661	0.0122955	0.082592
hsa-miR-7109-5p	0.965961	1.87647	3.79866	0.000357543	0.0122955	0.0701509
hsa-miR-1909-5p	0.585019	1.34301	3.79315	0.000363922	0.0122955	0.054152
hsa-miR-4466	0.67996	10.3415	3.78927	0.000368478	0.0122955	0.0428948
hsa-miR-183-5p	1.19675	1.52355	3.78488	0.00037369	0.0122955	0.0301887
hsa-miR-7845-5p	1.4132	2.92907	3.7841	0.00037463	0.0122955	0.0279162
hsa-miR-8063	1.72407	2.9619	3.78062	0.000378825	0.0122955	0.0178448
hsa-miR-4732-5p	0.654449	1.55698	3.77838	0.00038155	0.0122955	0.0113614
hsa-miR-362-5p	0.659091	1.34333	3.76733	0.000395278	0.0125806	-0.020606
hsa-miR-488-5p	-0.390088	1.14624	-3.75719	0.000408288	0.0127858	-0.0498836
hsa-miR-6815-5p	0.646618	1.38583	3.75463	0.000411646	0.0127858	-0.0572889
hsa-miR-6785-5p	1.05762	2.00289	3.74756	0.000421036	0.0129218	-0.0776757
hsa-miR-4486	1.76184	3.0886	3.73243	0.000441818	0.0134001	-0.121216
hsa-miR-3141	1.67263	5.58074	3.7118	0.000471735	0.0141389	-0.180402
hsa-miR-4462	0.77588	1.56631	3.70821	0.000477146	0.0141389	-0.190703
hsa-miR-6790-5p	2.02864	4.99291	3.70364	0.0004841	0.0141819	-0.203768
hsa-miR-4750-5p	1.72291	2.77298	3.69413	0.00049891	0.0143912	-0.230974
hsa-miR-4482-5p	0.332744	1.05124	3.69192	0.000502407	0.0143912	-0.237279
hsa-miR-1202	1.3423	2.18375	3.67703	0.000526617	0.0147349	-0.279756
hsa-miR-6850-5p	1.09578	7.52216	3.67276	0.00053377	0.0147349	-0.29193
hsa-miR-504-3p	0.996896	2.06089	3.67252	0.000534169	0.0147349	-0.292604
hsa-miR-106b-3p	1.64225	1.97209	3.67069	0.00053727	0.0147349	-0.297827
hsa-miR-3652	0.818383	1.39425	3.65419	0.000565934	0.0153577	-0.344713
hsa-miR-6753-5p	0.725883	1.64838	3.64518	0.000582219	0.0156257	-0.370297
hsa-miR-4281	1.58568	7.12347	3.64207	0.000587932	0.0156257	-0.379101
hsa-miR-6722-3p	1.69576	6.2852	3.6283	0.000613896	0.0161492	-0.418058
hsa-miR-6729-5p	0.576182	10.245	3.62437	0.000621512	0.0161844	-0.42917
hsa-miR-5100	1.04822	9.09324	3.61407	0.000641885	0.0165478	-0.458233
hsa-miR-6771-5p	1.88186	4.82619	3.59907	0.000672725	0.0171015	-0.500507
hsa-miR-210-3p	2.17027	2.55876	3.59721	0.000676631	0.0171015	-0.505721
hsa-miR-4640-5p	1.02618	2.04919	3.57692	0.000720826	0.0179912	-0.56269
hsa-miR-500a-3p	0.782297	1.54514	3.57472	0.000725787	0.0179912	-0.568864
hsa-miR-6848-5p	1.28853	2.62876	3.56517	0.000747665	0.018357	-0.595592
hsa-miR-4783-3p	0.714195	1.8062	3.53615	0.000818074	0.0198074	-0.676545
hsa-miR-93-5p	2.77846	5.42835	3.53456	0.000822106	0.0198074	-0.680966
hsa-miR-6819-5p	1.36371	2.68147	3.52768	0.000839783	0.0200459	-0.700092
hsa-miR-6765-5p	1.53375	6.88129	3.52261	0.000853036	0.0201755	-0.714168
hsa-miR-92b-5p	1.87001	3.93323	3.50657	0.000896314	0.0210063	-0.758641
hsa-miR-483-5p	0.486968	1.30931	3.48053	0.000971064	0.0225532	-0.83058
hsa-miR-6769b-5p	1.24749	3.75464	3.4691	0.00100568	0.0230511	-0.86202
hsa-miR-4327	0.470273	1.28557	3.46758	0.00101039	0.0230511	-0.86621
hsa-miR-6851-5p	0.485545	1.44447	3.46014	0.00103367	0.0233754	-0.886653
hsa-miR-6727-5p	0.632096	9.80759	3.42634	0.00114599	0.0255661	-0.979161
hsa-miR-4433b-3p	1.54777	6.17424	3.42508	0.00115037	0.0255661	-0.982587
hsa-miR-6798-5p	1.75646	4.589	3.40931	0.00120688	0.0265926	-1.02555
hsa-miR-5001-5p	1.35888	7.66117	3.40622	0.00121825	0.0266157	-1.03396
hsa-miR-8069	0.592776	10.6355	3.38433	0.00130173	0.0282005	-1.09331
hsa-miR-3195	1.38672	2.61073	3.37076	0.0013562	0.0291357	-1.13
hsa-miR-1909-3p	1.77678	3.91106	3.36455	0.00138185	0.0294414	-1.14676
hsa-miR-7150	1.41228	2.8159	3.34934	0.0014466	0.0305683	-1.18772
hsa-miR-6126	1.8458	3.21251	3.34279	0.00147534	0.0309222	-1.20531
hsa-miR-5196-5p	1.16177	2.48443	3.32436	0.00155919	0.032416	-1.25471
hsa-miR-6127	1.20566	2.45006	3.31845	0.00158699	0.0327302	-1.27051
hsa-miR-1207-5p	1.6153	5.83647	3.30963	0.0016294	0.0333376	-1.29406
hsa-miR-6799-5p	1.05272	2.58591	3.30433	0.00165542	0.0333376	-1.30821
hsa-miR-7112-5p	0.774853	1.59582	3.30255	0.00166419	0.0333376	-1.31293
hsa-miR-197-5p	1.31352	2.83932	3.30175	0.00166817	0.0333376	-1.31506
hsa-miR-6858-5p	1.57111	7.26226	3.29285	0.00171303	0.0339708	-1.33875
hsa-miR-502-3p	0.898853	1.59571	3.28068	0.00177625	0.0349354	-1.37109
hsa-miR-151a-3p	1.65253	1.96478	3.27628	0.00179962	0.0349354	-1.38274
hsa-miR-18a-5p	1.70008	2.03476	3.27577	0.00180233	0.0349354	-1.38409
hsa-miR-6836-5p	0.603039	1.31463	3.27002	0.00183334	0.0352713	-1.3993
hsa-miR-671-5p	0.914119	2.09832	3.26229	0.00187589	0.0358225	-1.41976
hsa-miR-6125	0.509517	10.4553	3.25304	0.00192797	0.0365463	-1.44417
hsa-miR-130b-3p	1.35699	2.17563	3.24805	0.00195666	0.0367545	-1.45734
hsa-miR-5582-3p	-0.325188	1.14969	-3.24541	0.00197194	0.0367545	-1.46427
hsa-miR-4743-3p	-0.265615	0.971729	-3.24374	0.00198172	0.0367545	-1.46868
hsa-miR-6795-5p	0.5472	1.44339	3.23082	0.00205876	0.0378941	-1.50265
hsa-miR-572	1.28037	2.89639	3.22721	0.00208074	0.0378941	-1.51211
hsa-miR-6840-3p	1.03957	1.82115	3.22615	0.00208726	0.0378941	-1.5149
hsa-miR-1275	1.17295	3.30512	3.21945	0.00212886	0.0383791	-1.53247
hsa-miR-4655-5p	0.820436	2.2067	3.21283	0.00217068	0.0386517	-1.54978
hsa-miR-6746-5p	0.65092	1.43551	3.21232	0.00217397	0.0386517	-1.55113
hsa-miR-7851-3p	0.288787	1.12025	3.20584	0.00221573	0.0391243	-1.56807
hsa-miR-638	0.454834	10.1383	3.20299	0.00223431	0.0391841	-1.5755
hsa-miR-4689	1.88536	4.69811	3.19743	0.00227107	0.0395595	-1.59001
hsa-miR-4758-5p	1.42186	5.34315	3.18785	0.00233567	0.0404117	-1.61496
hsa-miR-4687-3p	1.06194	8.79778	3.16685	0.00248337	0.0426808	-1.66946
hsa-miR-1273h-5p	0.612691	1.46364	3.15778	0.00254986	0.0435334	-1.69293
hsa-miR-4741	1.74952	5.95979	3.15164	0.00259578	0.0436505	-1.70878
hsa-miR-3187-3p	1.00412	2.03809	3.15146	0.00259719	0.0436505	-1.70927
hsa-miR-4656	1.24643	3.01106	3.15009	0.00260752	0.0436505	-1.71279
hsa-miR-4651	1.57908	6.26796	3.14209	0.00266882	0.0443884	-1.73342
hsa-miR-324-5p	1.01879	1.89445	3.12439	0.00280924	0.0463235	-1.77892
hsa-miR-6763-5p	1.16394	3.19886	3.12294	0.0028211	0.0463235	-1.78266
hsa-miR-1910-5p	0.679285	1.63385	3.11651	0.00287402	0.0468938	-1.79914
hsa-miR-4707-5p	0.878733	7.74033	3.11381	0.00289651	0.0469636	-1.80605
hsa-miR-6075	1.07132	2.90596	3.10802	0.00294529	0.0472903	-1.82086
hsa-miR-3175	1.20068	1.83572	3.10707	0.00295335	0.0472903	-1.82328
hsa-miR-3177-3p	0.526866	1.36701	3.09437	0.00306341	0.0487498	-1.85571
hsa-miR-6080	0.374142	1.12393	3.09099	0.00309331	0.0489237	-1.86431
hsa-miR-7106-5p	0.651336	1.54939	3.07996	0.00319289	0.0499221	-1.89237
hsa-miR-1972	0.623872	1.36727	3.07968	0.00319547	0.0499221	-1.89309
hsa-miR-6827-5p	0.375008	1.23592	3.07761	0.00321453	0.0499221	-1.89835
hsa-miR-4739	1.56641	6.65523	3.07269	0.00326014	0.0503272	-1.91082
hsa-miR-6756-5p	0.711389	6.65904	3.06865	0.0032981	0.0503341	-1.92107
hsa-miR-4270	1.83288	6.70763	3.06849	0.00329964	0.0503341	-1.92148
hsa-miR-6875-5p	0.386542	1.17299	3.06602	0.00332304	0.050393	-1.92774
hsa-miR-4497	0.81314	8.94046	3.06074	0.00337363	0.0508609	-1.94111
hsa-miR-6775-5p	1.70699	6.05796	3.05393	0.00343992	0.0514931	-1.95832
hsa-miR-6789-5p	1.35983	7.54243	3.05235	0.00345551	0.0514931	-1.96232
hsa-miR-3934-3p	0.273066	0.905092	3.04627	0.00351591	0.0518653	-1.97764
hsa-miR-6510-5p	0.675277	1.73658	3.04478	0.00353088	0.0518653	-1.9814
hsa-miR-3185	1.45527	6.17279	3.04379	0.00354084	0.0518653	-1.98389
hsa-miR-3663-3p	0.955716	2.2797	3.03359	0.00364521	0.0530924	-2.00957
hsa-miR-3162-5p	1.41511	3.234	3.03026	0.00367996	0.053162	-2.01795
hsa-miR-6778-5p	1.15144	3.04591	3.02882	0.00369501	0.053162	-2.02156
hsa-miR-6088	0.526162	10.5465	3.02722	0.00371185	0.053162	-2.02558
hsa-miR-4743-5p	0.645983	2.14126	3.02255	0.00376144	0.053439	-2.0373
hsa-miR-23a-5p	0.599125	1.38937	3.0215	0.00377265	0.053439	-2.03993
hsa-miR-6133	0.503352	1.46112	3.00305	0.00397508	0.0559986	-2.08607
hsa-miR-1233-5p	1.44152	4.6278	2.99586	0.00405672	0.0566774	-2.10401
hsa-miR-365a-5p	0.607792	1.66351	2.99477	0.00406923	0.0566774	-2.10673
hsa-miR-4725-3p	0.623629	1.58738	2.99303	0.00408922	0.0566774	-2.11105
hsa-miR-6870-5p	0.644301	1.43467	2.9907	0.00411616	0.0567458	-2.11685
hsa-miR-106b-5p	2.31214	4.13362	2.98722	0.00415674	0.0570005	-2.1255
hsa-miR-4284	1.69444	3.24859	2.97883	0.00425622	0.0580557	-2.14635
hsa-miR-6124	0.98072	1.6393	2.96617	0.0044104	0.0598422	-2.17771
hsa-miR-6723-5p	1.14267	2.64774	2.96416	0.00443543	0.0598668	-2.1827
hsa-miR-4433-3p	1.4017	3.90718	2.95664	0.00452999	0.0608245	-2.20128
hsa-miR-6086	0.639769	1.59809	2.95297	0.00457678	0.0611344	-2.21033
hsa-miR-1324	-0.352619	1.12411	-2.95049	0.00460861	0.0612423	-2.21643
hsa-miR-4749-5p	1.30061	3.42809	2.94015	0.00474385	0.0627162	-2.24189
hsa-miR-744-5p	1.69122	3.61384	2.93101	0.00486642	0.0640084	-2.26433
hsa-miR-4532	1.76033	5.48152	2.92645	0.00492872	0.0644717	-2.27552
hsa-miR-4800-3p	0.51602	1.33735	2.92478	0.00495167	0.0644717	-2.27961
hsa-miR-3151-5p	0.379354	1.23556	2.91978	0.00502111	0.0650474	-2.29185
hsa-miR-425-5p	1.83167	2.94009	2.90886	0.00517583	0.0667165	-2.31852
hsa-miR-6085	0.92942	6.10371	2.90684	0.00520491	0.0667575	-2.32345
hsa-miR-339-5p	0.658856	1.49649	2.89536	0.00537312	0.0682974	-2.35138
hsa-miR-4507	1.21214	5.65638	2.89498	0.00537884	0.0682974	-2.35232
hsa-miR-3196	0.62621	9.70991	2.89224	0.00541984	0.0682974	-2.35898
hsa-miR-5010-3p	-0.343478	1.12937	-2.88646	0.00550714	0.0682974	-2.37301
hsa-miR-6786-5p	0.674029	8.91615	2.88543	0.00552274	0.0682974	-2.3755
hsa-miR-3940-5p	0.763945	8.88654	2.88529	0.0055249	0.0682974	-2.37584
hsa-miR-6794-5p	1.03282	5.49081	2.88476	0.00553308	0.0682974	-2.37714
hsa-miR-200a-5p	0.299734	1.12665	2.88451	0.00553691	0.0682974	-2.37774
hsa-miR-4722-5p	0.483613	1.33989	2.88263	0.00556571	0.0683257	-2.3823
hsa-miR-371a-5p	0.446365	1.27735	2.87483	0.00568681	0.0694815	-2.40118
hsa-miR-4734	1.54068	7.49923	2.86612	0.00582485	0.0708323	-2.42222
hsa-miR-6726-5p	0.756478	1.64993	2.85259	0.00604548	0.0731702	-2.4548
hsa-miR-423-3p	1.33733	2.54915	2.84731	0.00613375	0.0738917	-2.4675
hsa-miR-7847-3p	1.66403	4.83231	2.837	0.00630939	0.075654	-2.49223
hsa-miR-1237-5p	0.696458	9.08164	2.8316	0.00640319	0.0764175	-2.50515
hsa-miR-592	-0.291725	1.03406	-2.82988	0.00643346	0.0764175	-2.50927
hsa-miR-4298	1.53325	3.82436	2.82826	0.00646199	0.0764175	-2.51315
hsa-miR-3621	1.65078	6.23916	2.81372	0.00672325	0.0787069	-2.54782
hsa-miR-3178	1.91698	6.33147	2.8106	0.00678053	0.0787069	-2.55524
hsa-miR-3150a-3p	0.252769	0.914881	2.81023	0.00678738	0.0787069	-2.55612
hsa-miR-4271	0.298395	1.28023	2.80921	0.00680622	0.0787069	-2.55854
hsa-miR-6808-5p	0.970827	2.10924	2.80777	0.0068331	0.0787069	-2.56199
hsa-miR-4488	0.641187	9.94963	2.80746	0.00683877	0.0787069	-2.56271
hsa-miR-3911	0.566338	1.33325	2.80561	0.00687332	0.0787529	-2.56712
hsa-miR-1182	0.420528	1.59282	2.7878	0.00721353	0.0822853	-2.60932
hsa-miR-1227-5p	1.46195	6.44629	2.78223	0.00732296	0.0831656	-2.62247
hsa-miR-6816-5p	1.5177	7.58164	2.77607	0.00744602	0.0841923	-2.63702
hsa-miR-373-5p	0.625692	1.4534	2.77196	0.00752903	0.0847591	-2.64669
hsa-miR-4487	-1.37465	4.25922	-2.76666	0.00763739	0.0856052	-2.65915
hsa-miR-4525	0.37995	1.24648	2.76111	0.00775237	0.0862405	-2.67219
hsa-miR-937-5p	1.18185	5.84869	2.7607	0.00776098	0.0862405	-2.67315
hsa-miR-6800-5p	0.956172	8.55535	2.75359	0.00791076	0.0875276	-2.68982
hsa-miR-1301-3p	1.00622	1.69341	2.74967	0.00799456	0.0880768	-2.699
hsa-miR-345-5p	1.17768	1.81151	2.74667	0.0080592	0.0884112	-2.70602
hsa-miR-3622b-5p	0.299315	1.13518	2.74082	0.0081867	0.0894293	-2.71969
hsa-miR-7854-3p	0.23833	1.10503	2.73878	0.00823167	0.0895411	-2.72446
hsa-miR-7107-5p	1.35158	3.46496	2.73391	0.00833953	0.0903133	-2.7358
hsa-miR-3622a-5p	0.388111	1.33977	2.73243	0.00837272	0.0903133	-2.73925
hsa-miR-6805-5p	1.63583	7.10428	2.71395	0.00879628	0.0944867	-2.78219
hsa-miR-4690-5p	1.10128	3.29665	2.71096	0.00886642	0.094845	-2.7891
hsa-miR-4484	1.32683	3.6517	2.67933	0.0096428	0.102107	-2.86201
hsa-miR-6806-5p	0.506241	1.46946	2.67879	0.00965654	0.102107	-2.86325
hsa-miR-6889-5p	0.571276	1.59388	2.67849	0.00966409	0.102107	-2.86392
hsa-miR-642a-3p	0.335832	1.28174	2.67513	0.00975042	0.102465	-2.87164
hsa-miR-3675-5p	-0.271723	1.06582	-2.67408	0.00977752	0.102465	-2.87405
hsa-miR-2392	0.620858	1.69987	2.66907	0.00990777	0.103375	-2.88553
hsa-miR-4634	1.02812	2.35437	2.66766	0.00994457	0.103375	-2.88874
hsa-miR-4649-5p	1.5424	4.23229	2.66591	0.00999042	0.103435	-2.89273
hsa-miR-532-5p	0.967613	1.80974	2.65227	0.0103557	0.106788	-2.92385
hsa-miR-548o-3p	-0.332534	1.1477	-2.64716	0.0104958	0.107801	-2.93549
hsa-miR-6511a-5p	0.486039	1.59416	2.636	0.0108071	0.110559	-2.9608
hsa-miR-1299	0.204386	1.00816	2.63265	0.0109025	0.111094	-2.96841
hsa-miR-629-5p	0.567933	1.24306	2.62392	0.0111541	0.11321	-2.98815
hsa-miR-6165	0.787099	2.01779	2.61005	0.0115648	0.116747	-3.0194
hsa-miR-6087	0.407566	11.0085	2.6078	0.0116325	0.116747	-3.02444
hsa-miR-7977	1.81934	5.49617	2.6076	0.0116385	0.116747	-3.02489
hsa-miR-34a-3p	-0.329866	1.07293	-2.60196	0.0118106	0.118014	-3.03757
hsa-miR-6779-5p	1.11551	5.17664	2.59865	0.0119124	0.118573	-3.04498
hsa-miR-7108-5p	0.565106	8.72819	2.59634	0.011984	0.118826	-3.05015
hsa-miR-6512-3p	-0.242448	1.02786	-2.57931	0.0125243	0.122966	-3.0882
hsa-miR-195-5p	-1.71739	3.37248	-2.57923	0.0125269	0.122966	-3.08838
hsa-miR-606	-0.432589	1.2733	-2.57869	0.0125446	0.122966	-3.0896
hsa-miR-1246	0.835066	1.47847	2.56737	0.0129161	0.126128	-3.11475
hsa-miR-4262	-0.252788	0.943811	-2.55975	0.0131722	0.127684	-3.13167
hsa-miR-197-3p	0.649002	1.93991	2.55968	0.0131746	0.127684	-3.13182
hsa-miR-6844	-0.263677	1.02208	-2.55605	0.013298	0.128398	-3.13985
hsa-miR-1185-2-3p	0.434313	1.4288	2.55235	0.013425	0.129141	-3.14804
hsa-miR-107	1.59149	6.78013	2.54898	0.0135416	0.129778	-3.15548
hsa-miR-4485	0.953991	1.76889	2.53652	0.0139808	0.132298	-3.18293
hsa-miR-2117	0.263233	0.981415	2.53581	0.0140062	0.132298	-3.1845
hsa-miR-155-5p	1.78982	2.7779	2.53575	0.0140085	0.132298	-3.18463
hsa-miR-6893-5p	0.657066	1.92492	2.53571	0.0140098	0.132298	-3.18471
hsa-miR-191-5p	1.57308	6.55326	2.53191	0.0141464	0.1331	-3.19306
hsa-miR-4669	0.7303	2.03016	2.52835	0.0142759	0.13383	-3.20089
hsa-miR-3651	1.04699	2.12159	2.52686	0.0143302	0.133853	-3.20415
hsa-miR-4685-5p	0.719808	2.01771	2.52491	0.0144018	0.134035	-3.20843
hsa-miR-4442	0.351502	1.08137	2.51952	0.0146008	0.135399	-3.22022
hsa-miR-602	0.722208	2.8158	2.5149	0.0147735	0.136509	-3.23031
hsa-miR-151a-5p	1.93867	4.50164	2.5126	0.0148604	0.136813	-3.23535
hsa-miR-4674	1.58493	6.76705	2.51089	0.0149249	0.136813	-3.23907
hsa-miR-7155-5p	-0.200171	1.00466	-2.50982	0.0149656	0.136813	-3.2414
hsa-miR-4745-5p	1.49355	7.3146	2.50659	0.0150891	0.137455	-3.24846
hsa-miR-3130-3p	0.230135	0.954966	2.49438	0.0155635	0.141277	-3.275
hsa-miR-34c-3p	-0.294231	1.17135	-2.48971	0.0157486	0.142412	-3.28514
hsa-miR-21-3p	0.398267	1.26444	2.48844	0.015799	0.142412	-3.28787
hsa-miR-518a-3p	0.226884	1.06257	2.48348	0.0159985	0.143708	-3.29863
hsa-miR-2115-3p	-0.223388	1.02897	-2.48191	0.0160619	0.143777	-3.30201
hsa-miR-550a-3p	0.279085	1.17096	2.47946	0.0161616	0.144168	-3.30731
hsa-miR-103a-3p	1.44967	7.49219	2.47484	0.0163507	0.144917	-3.31727
hsa-miR-1236-3p	-0.245747	1.14021	-2.47467	0.0163579	0.144917	-3.31765
hsa-miR-99b-5p	1.69161	4.31353	2.46858	0.0166106	0.145964	-3.33077
hsa-miR-6797-5p	0.33679	1.4106	2.46791	0.0166386	0.145964	-3.33221
hsa-miR-21-5p	0.925617	1.62252	2.46709	0.0166729	0.145964	-3.33397
hsa-miR-25-5p	0.52488	1.71554	2.46638	0.0167027	0.145964	-3.3355
hsa-miR-4701-3p	0.429702	1.64977	2.45866	0.01703	0.148034	-3.35209
hsa-miR-718	0.317227	1.21596	2.45809	0.0170544	0.148034	-3.35332
hsa-miR-4763-3p	0.878603	7.61453	2.45563	0.0171598	0.148449	-3.35858
hsa-miR-6515-5p	0.281004	1.21746	2.45278	0.0172827	0.149013	-3.36469
hsa-miR-190b	-0.227223	1.05546	-2.44776	0.0175015	0.150396	-3.37543
hsa-miR-127-3p	-0.503516	1.30636	-2.44458	0.0176411	0.151092	-3.38222
hsa-miR-7114-5p	0.500689	1.53281	2.4412	0.017791	0.151845	-3.38945
hsa-miR-4716-3p	-0.260002	1.12821	-2.43995	0.0178468	0.151845	-3.39212
hsa-miR-4449	1.31269	3.44345	2.43556	0.0180431	0.15301	-3.40146
hsa-miR-15b-5p	1.39763	2.55323	2.42653	0.0184539	0.15598	-3.42066
hsa-miR-8072	0.620677	8.7402	2.42476	0.0185355	0.156158	-3.42443
hsa-miR-584-5p	0.283563	1.09199	2.41991	0.0187605	0.157539	-3.43472
hsa-miR-708-5p	0.725845	1.50182	2.41375	0.0190494	0.159446	-3.44774
hsa-miR-575	0.383589	1.1225	2.41012	0.019222	0.160037	-3.45542
hsa-miR-4666b	-0.26619	1.10112	-2.40942	0.0192551	0.160037	-3.45689
hsa-miR-4447	0.363474	1.29567	2.40833	0.0193073	0.160037	-3.4592
hsa-miR-6068	1.31412	5.45548	2.40706	0.0193683	0.160037	-3.46188
hsa-miR-1587	0.857295	3.20156	2.40388	0.0195213	0.160786	-3.46858
hsa-miR-4688	0.566703	1.5615	2.39938	0.0197399	0.162068	-3.47806
hsa-miR-6768-5p	0.650103	1.8254	2.39323	0.0200418	0.164025	-3.49097
hsa-miR-99b-3p	0.380801	1.2291	2.3896	0.0202223	0.164978	-3.4986
hsa-miR-6084	0.376064	1.31639	2.37934	0.0207397	0.168665	-3.52007
hsa-miR-5572	0.558957	1.58362	2.37141	0.0211476	0.171442	-3.53662
hsa-miR-3679-5p	0.573827	1.99541	2.36198	0.0216423	0.174902	-3.55624
hsa-miR-595	0.369017	1.18153	2.35978	0.0217591	0.175297	-3.56081
hsa-miR-4430	0.381682	1.62065	2.35009	0.0222808	0.178941	-3.5809
hsa-miR-4736	0.234517	1.06535	2.34444	0.0225898	0.18053	-3.59257
hsa-miR-6825-5p	0.309572	1.34946	2.34392	0.0226188	0.18053	-3.59366
hsa-miR-4481	0.431785	1.69539	2.34058	0.0228033	0.180888	-3.60054
hsa-miR-411-5p	-0.220806	1.04307	-2.34057	0.022804	0.180888	-3.60057
hsa-miR-1224-5p	0.692029	1.56436	2.3332	0.0232166	0.183597	-3.61575
hsa-miR-1469	0.507819	9.03561	2.32983	0.0234072	0.184537	-3.62267
hsa-miR-4781-5p	0.219134	1.04962	2.32577	0.0236389	0.185796	-3.631
hsa-miR-548y	-0.250682	1.27257	-2.32121	0.0239017	0.18729	-3.64035
hsa-miR-3912-3p	-0.199875	1.10421	-2.31843	0.0240631	0.187984	-3.64604
hsa-miR-193b-3p	1.26168	2.79191	2.31354	0.0243498	0.189649	-3.65605
hsa-miR-200b-5p	0.754258	1.88913	2.30805	0.0246748	0.191056	-3.66725
hsa-miR-6769a-5p	0.339849	1.24572	2.30798	0.0246787	0.191056	-3.66739
hsa-miR-2277-3p	0.264222	1.15361	2.29953	0.025187	0.19434	-3.6846
hsa-miR-149-3p	0.639842	8.86403	2.29771	0.0252976	0.19434	-3.6883
hsa-miR-138-5p	0.556018	1.27153	2.29719	0.025329	0.19434	-3.68934
hsa-miR-3622b-3p	0.215926	1.07972	2.29037	0.0257481	0.196969	-3.70319
hsa-miR-550a-3-5p	0.238011	1.0962	2.28748	0.0259275	0.197755	-3.70904
hsa-miR-4757-3p	-0.193784	0.971005	-2.28295	0.0262103	0.199322	-3.71818
hsa-miR-1253	-0.177676	1.03745	-2.2817	0.0262895	0.199336	-3.72073
hsa-miR-3935	0.236787	1.10538	2.27598	0.0266517	0.20149	-3.73225
hsa-miR-1343-5p	1.19729	5.4997	2.27438	0.0267541	0.201673	-3.73548
hsa-miR-20b-5p	1.1343	2.11994	2.2731	0.0268362	0.201702	-3.73806
hsa-miR-548l	0.353238	1.44143	2.26728	0.0272119	0.203931	-3.74976
hsa-miR-4448	0.227459	0.974363	2.26431	0.0274054	0.204786	-3.75573
hsa-miR-769-5p	0.259552	1.14809	2.25998	0.0276901	0.206315	-3.76442
hsa-miR-6879-5p	0.788927	3.34529	2.25795	0.0278241	0.206716	-3.76848
hsa-miR-34c-5p	0.174086	1.03474	2.25593	0.0279581	0.207115	-3.77252
hsa-miR-6846-5p	0.58649	1.9113	2.25405	0.0280837	0.207449	-3.77628
hsa-miR-6782-5p	0.685623	3.31508	2.24048	0.0290035	0.213631	-3.80335
hsa-miR-8071	0.540074	1.57189	2.23834	0.0291506	0.214103	-3.8076
hsa-miR-6728-5p	0.289272	1.22065	2.22676	0.0299603	0.219425	-3.83058
hsa-miR-663a	1.10863	7.22745	2.22376	0.0301727	0.220355	-3.8365
hsa-miR-6132	0.86467	3.94247	2.2201	0.0304345	0.221639	-3.84374
hsa-miR-1291	-0.243153	1.10576	-2.21255	0.0309802	0.224978	-3.85862
hsa-miR-4710	0.519128	1.83998	2.20942	0.0312088	0.226001	-3.86478
hsa-miR-20a-3p	0.287913	1.06614	2.19717	0.0321188	0.231869	-3.88882
hsa-miR-1307-5p	0.214544	1.07951	2.19503	0.0322801	0.231869	-3.89301
hsa-miR-320e	0.574588	1.5846	2.19448	0.0323217	0.231869	-3.89408
hsa-miR-93-3p	0.362541	1.22987	2.19372	0.0323789	0.231869	-3.89556
hsa-miR-548a-5p	0.304695	1.30704	2.19218	0.0324957	0.232061	-3.89857
hsa-miR-6810-5p	0.281187	1.33417	2.18524	0.0330269	0.235203	-3.91211
hsa-miR-139-5p	-0.319894	1.08072	-2.18338	0.0331707	0.235576	-3.91573
hsa-miR-6776-5p	0.688819	2.79606	2.17776	0.0336084	0.238029	-3.92668
hsa-miR-8064	0.461694	1.36975	2.17644	0.0337113	0.238103	-3.92923
hsa-miR-1296-5p	0.226163	1.06325	2.17346	0.0339465	0.239109	-3.93502
hsa-miR-3197	0.721602	1.9627	2.16667	0.0344862	0.242249	-3.94817
hsa-miR-3140-3p	0.179177	0.993873	2.16348	0.0347424	0.243386	-3.95434
hsa-miR-4529-3p	-2.03564	2.17222	-2.16078	0.0349606	0.24425	-3.95956
hsa-miR-6751-3p	-0.206469	0.957459	-2.15877	0.0351239	0.244728	-3.96344
hsa-miR-7151-5p	-0.219658	1.03391	-2.15496	0.0354344	0.24557	-3.97076
hsa-miR-148b-3p	0.218474	1.14196	2.15495	0.0354353	0.24557	-3.97079
hsa-miR-1273g-3p	1.02826	8.15658	2.14799	0.0360105	0.248888	-3.98418
hsa-miR-4455	0.183387	1.01936	2.14625	0.0361548	0.24916	-3.98751
hsa-miR-200a-3p	0.990338	1.99383	2.1452	0.0362433	0.24916	-3.98954
hsa-miR-6854-5p	0.189409	1.02022	2.12734	0.0377638	0.258831	-4.02368
hsa-miR-1260b	1.07812	3.46672	2.12634	0.0378508	0.258831	-4.02559
hsa-miR-934	0.560333	1.21494	2.12513	0.0379554	0.25886	-4.02788
hsa-miR-6842-5p	-0.256536	1.0844	-2.12248	0.0381866	0.258937	-4.03292
hsa-miR-548k	-0.261876	1.15755	-2.12002	0.0384029	0.258937	-4.03761
hsa-miR-106a-5p	1.60975	5.39628	2.11993	0.0384106	0.258937	-4.03777
hsa-miR-140-3p	1.1893	3.08082	2.11981	0.0384211	0.258937	-4.038
hsa-miR-26a-1-3p	0.204505	0.952562	2.11927	0.038469	0.258937	-4.03903
hsa-miR-6884-3p	-0.380749	1.53512	-2.11017	0.0392776	0.263663	-4.05627
hsa-miR-28-3p	0.700065	1.48767	2.10908	0.0393756	0.263663	-4.05834
hsa-miR-615-3p	0.512343	1.36913	2.1078	0.039491	0.263751	-4.06076
hsa-miR-518b	0.202386	1.17511	2.10424	0.0398132	0.265215	-4.06749
hsa-miR-423-5p	1.29021	4.14806	2.10124	0.0400858	0.266344	-4.07314
hsa-miR-4659a-3p	-0.207752	1.04996	-2.09622	0.0405463	0.26871	-4.08259
hsa-miR-7-1-3p	-0.169879	1.03393	-2.0932	0.0408261	0.269871	-4.08828
hsa-miR-6501-5p	-0.214194	1.09827	-2.08088	0.0419833	0.276253	-4.11137
hsa-miR-1911-3p	-0.243084	1.13414	-2.08064	0.0420059	0.276253	-4.11182
hsa-miR-4467	1.12078	6.47451	2.07491	0.0425534	0.279141	-4.12251
hsa-miR-524-5p	-0.263499	1.22072	-2.07359	0.042681	0.279215	-4.12498
hsa-miR-3147	0.421157	1.74108	2.0725	0.0427863	0.279215	-4.12701
hsa-miR-6754-3p	0.204017	1.07721	2.07143	0.0428895	0.279215	-4.129
hsa-miR-4703-3p	-0.183396	1.00224	-2.06954	0.0430728	0.279595	-4.13252
hsa-miR-645	-0.191407	0.892533	-2.0686	0.0431647	0.279595	-4.13427
hsa-miR-4526	0.263203	1.1299	2.06148	0.043863	0.283406	-4.1475
hsa-miR-3654	0.1789	0.929106	2.05504	0.0445029	0.286386	-4.15943
hsa-miR-24-3p	1.43134	7.37821	2.05381	0.0446261	0.286386	-4.16171
hsa-miR-6803-5p	0.34376	9.31632	2.05337	0.0446698	0.286386	-4.16251
hsa-miR-6881-3p	0.270525	1.23274	2.052	0.0448072	0.286386	-4.16504
hsa-miR-193a-5p	1.41363	4.24673	2.05128	0.0448797	0.286386	-4.16637
hsa-miR-4307	0.219278	1.17569	2.04985	0.0450236	0.286595	-4.169
hsa-miR-6894-5p	0.308997	1.55451	2.04765	0.0452467	0.287305	-4.17307
hsa-miR-302c-3p	-0.220945	1.05353	-2.04569	0.045446	0.287862	-4.17669
hsa-miR-6759-3p	-0.241808	1.10046	-2.04452	0.0455651	0.287909	-4.17884
hsa-miR-1537-3p	0.246613	1.18113	2.04159	0.0458651	0.288926	-4.18424
hsa-miR-6793-5p	0.243889	1.1926	2.04076	0.0459502	0.288926	-4.18576
hsa-miR-142-5p	-0.207618	1.07806	-2.03574	0.0464692	0.291281	-4.19499
hsa-miR-25-3p	1.25538	2.3653	2.03495	0.0465507	0.291281	-4.19643
hsa-miR-3155b	-0.1761	0.853932	-2.02864	0.0472114	0.293109	-4.208
hsa-miR-4798-3p	-0.206931	1.03222	-2.02854	0.0472216	0.293109	-4.20818
hsa-miR-510-5p	0.295998	1.44603	2.02854	0.0472216	0.293109	-4.20818
hsa-miR-3150b-3p	0.218567	1.17284	2.02782	0.0472977	0.293109	-4.2095
hsa-miR-4696	0.217594	1.02695	2.02576	0.0475146	0.293747	-4.21325
hsa-miR-6777-5p	0.38393	1.81463	2.01945	0.0481862	0.297041	-4.22477
hsa-miR-6743-5p	0.936677	7.32309	2.0186	0.0482777	0.297041	-4.22632
hsa-miR-7974	-0.172139	1.06585	-2.01683	0.0484682	0.297069	-4.22955
hsa-miR-4309	-0.161739	0.885015	-2.01546	0.0486153	0.297069	-4.23203
hsa-miR-196a-5p	0.378286	1.31026	2.01534	0.0486281	0.297069	-4.23225
hsa-miR-4432	-0.217503	1.04165	-2.01044	0.0491604	0.299415	-4.24117
hsa-miR-551b-5p	0.304553	1.46623	2.00967	0.0492443	0.299415	-4.24257
hsa-miR-296-5p	0.334157	1.45998	2.00717	0.0495171	0.300229	-4.24709
hsa-miR-637	0.394725	1.37549	2.00632	0.0496112	0.300229	-4.24864
hsa-miR-4786-5p	0.172144	1.0723	2.0032	0.0499544	0.301598	-4.25429
hsa-miR-330-3p	0.252645	1.03169	2.00032	0.0502729	0.302812	-4.25948
hsa-miR-6805-3p	-0.524333	2.1206	-1.99441	0.0509334	0.306075	-4.27016
hsa-miR-1228-5p	0.809513	7.96918	1.99289	0.0511041	0.306387	-4.27289
hsa-let-7d-5p	1.0932	6.48538	1.98001	0.052574	0.313326	-4.29605
hsa-miR-5571-5p	0.244755	1.11218	1.97902	0.0526879	0.313326	-4.29782
hsa-miR-4463	0.969617	6.99917	1.97857	0.0527405	0.313326	-4.29863
hsa-miR-4788	0.287085	1.23378	1.9785	0.0527477	0.313326	-4.29874
hsa-miR-200c-5p	-0.20689	1.12538	-1.97409	0.0532612	0.315649	-4.30664
hsa-miR-7704	0.362828	10.6473	1.96698	0.0540961	0.319862	-4.31932
hsa-miR-1908-5p	0.490254	8.74085	1.96442	0.0544003	0.320699	-4.32389
hsa-miR-26a-5p	-0.763747	8.01196	-1.96369	0.0544865	0.320699	-4.32518
hsa-miR-941	0.214687	1.09887	1.96137	0.0547637	0.32107	-4.32931
hsa-miR-3115	-0.183328	1.03125	-1.96065	0.0548492	0.32107	-4.33058
hsa-miR-198	0.256832	1.14781	1.96004	0.0549232	0.32107	-4.33168
hsa-miR-374a-5p	-0.251958	1.0676	-1.9541	0.055638	0.324513	-4.3422
hsa-miR-362-3p	0.221228	1.05471	1.95082	0.0560369	0.326102	-4.348
hsa-miR-619-5p	1.16354	3.82486	1.93958	0.0574215	0.331785	-4.36783
hsa-miR-4419a	0.203429	1.08008	1.93955	0.0574264	0.331785	-4.3679
hsa-miR-6733-3p	-0.159622	0.974139	-1.93933	0.0574537	0.331785	-4.36829
hsa-miR-339-3p	0.486201	1.42393	1.93845	0.0575626	0.331785	-4.36983
hsa-miR-933	0.319213	1.39287	1.93762	0.0576669	0.331785	-4.3713
hsa-miR-4721	0.376224	1.40691	1.93667	0.0577856	0.331785	-4.37296
hsa-miR-499b-3p	-0.179282	1.03677	-1.93472	0.0580294	0.332041	-4.37638
hsa-miR-8073	0.351336	1.4928	1.93403	0.0581161	0.332041	-4.37759
hsa-miR-4440	0.295173	1.33829	1.93324	0.0582166	0.332041	-4.37899
hsa-miR-548f-3p	0.254228	1.29986	1.92612	0.0591188	0.336106	-4.39146
hsa-miR-122-5p	-0.198525	1.1	-1.92556	0.0591901	0.336106	-4.39244
hsa-miR-4259	0.242598	1.19787	1.9199	0.0599167	0.338425	-4.40232
hsa-miR-4479	0.249086	1.02004	1.91945	0.059975	0.338425	-4.40311
hsa-miR-219a-1-3p	0.17949	1.03109	1.91855	0.0600921	0.338425	-4.40468
hsa-miR-383-3p	-0.221018	0.989658	-1.9183	0.0601235	0.338425	-4.40511
hsa-miR-6806-3p	-0.167596	0.951479	-1.91266	0.0608574	0.341809	-4.41493
hsa-miR-6745	0.188716	1.20219	1.91134	0.0610309	0.342039	-4.41723
hsa-miR-5011-5p	-0.18815	1.07238	-1.90938	0.0612885	0.342737	-4.42063
hsa-miR-4754	0.206512	1.08089	1.9066	0.061655	0.34404	-4.42545
hsa-miR-6821-5p	0.824911	7.83324	1.90133	0.062356	0.347201	-4.43459
hsa-miR-194-5p	0.49394	1.36673	1.89881	0.0626935	0.347617	-4.43895
hsa-miR-600	-0.217391	1.09999	-1.89875	0.0627005	0.347617	-4.43904
hsa-miR-34b-3p	-0.185762	1.03116	-1.89547	0.063142	0.349313	-4.4447
hsa-miR-6742-5p	0.288666	1.20306	1.89258	0.0635329	0.350335	-4.44968
hsa-miR-492	0.195787	1.14259	1.8921	0.0635984	0.350335	-4.45051
hsa-miR-4738-3p	0.207741	1.13096	1.8885	0.0640893	0.351946	-4.45671
hsa-miR-22-5p	0.208323	1.05664	1.88795	0.064164	0.351946	-4.45765
hsa-miR-3974	-0.183803	1.13246	-1.88514	0.0645503	0.352674	-4.46249
hsa-miR-4505	1.05439	6.30869	1.88467	0.0646146	0.352674	-4.46329
hsa-miR-500a-5p	0.241763	1.26863	1.884	0.0647071	0.352674	-4.46444
hsa-miR-939-3p	-0.233862	1.02343	-1.88092	0.0651329	0.353921	-4.46973
hsa-miR-607	-0.235249	1.05179	-1.88036	0.0652104	0.353921	-4.47068
hsa-miR-4731-5p	0.150907	1.04823	1.87492	0.0659678	0.35728	-4.47998
hsa-miR-6774-3p	-0.195534	0.946876	-1.86872	0.066841	0.360919	-4.49055
hsa-miR-1973	0.273426	1.16985	1.86817	0.0669198	0.360919	-4.4915
hsa-miR-5703	0.240286	1.15088	1.86227	0.0677604	0.36469	-4.50153
hsa-miR-3192-3p	-0.172805	0.953562	-1.85977	0.0681201	0.365862	-4.50579
hsa-miR-3922-5p	-0.19656	1.05213	-1.85413	0.0689352	0.369215	-4.51533
hsa-miR-219b-5p	-0.190747	1.04994	-1.85275	0.0691362	0.369215	-4.51767
hsa-miR-3193	0.174454	1.11486	1.85249	0.0691742	0.369215	-4.51811
hsa-let-7i-5p	1.26712	3.53069	1.85105	0.0693842	0.369571	-4.52054
hsa-miR-762	0.558571	9.02989	1.84901	0.0696834	0.370399	-4.52399
hsa-miR-4474-5p	-0.161504	0.939265	-1.84725	0.0699423	0.371011	-4.52696
hsa-miR-6767-5p	0.169772	0.922882	1.84318	0.0705434	0.373261	-4.53382
hsa-miR-4454	0.609288	10.1612	1.84242	0.0706561	0.373261	-4.5351
hsa-miR-3671	-0.181039	1.08747	-1.84059	0.0709274	0.373559	-4.53817
hsa-miR-3124-5p	0.563755	1.76691	1.83914	0.0711442	0.373559	-4.54061
hsa-miR-6721-5p	0.276845	1.27476	1.83833	0.0712656	0.373559	-4.54197
hsa-miR-183-3p	0.2444	1.17806	1.83815	0.0712921	0.373559	-4.54227
hsa-miR-1248	-0.152515	1.03211	-1.83627	0.0715737	0.374274	-4.54543
hsa-miR-4684-3p	0.239566	1.18845	1.83219	0.0721885	0.37528	-4.55227
hsa-miR-424-3p	0.428461	1.36326	1.83129	0.0723233	0.37528	-4.55376
hsa-miR-6792-5p	0.240518	1.22788	1.83108	0.0723563	0.37528	-4.55413
hsa-miR-624-3p	0.206617	1.03728	1.83017	0.0724936	0.37528	-4.55564
hsa-miR-24-1-5p	0.177138	1.00032	1.83017	0.072494	0.37528	-4.55565
hsa-miR-5581-3p	-0.213619	1.14349	-1.82855	0.0727391	0.375795	-4.55834
hsa-miR-1250-3p	0.171664	1.11354	1.82733	0.0729256	0.376004	-4.56039
hsa-miR-545-3p	-0.178746	1.10808	-1.82609	0.073114	0.376223	-4.56245
hsa-miR-4679	-0.190068	1.02303	-1.82456	0.0733482	0.376625	-4.56501
hsa-miR-658	0.27974	1.39765	1.82368	0.0734842	0.376625	-4.56649
hsa-miR-4325	0.149985	0.954109	1.82198	0.0737448	0.377211	-4.56931
hsa-miR-4490	0.346848	1.33315	1.81971	0.0740946	0.378249	-4.57309
hsa-miR-8075	-0.98549	7.56711	-1.81716	0.0744901	0.378996	-4.57734
hsa-miR-4428	0.28247	1.25289	1.81653	0.074588	0.378996	-4.57839
hsa-miR-126-5p	-0.169935	1.0786	-1.81592	0.0746819	0.378996	-4.57939
hsa-miR-6781-3p	-0.179207	1.0364	-1.81118	0.0754227	0.382004	-4.58726
hsa-miR-125b-5p	-1.49941	5.04161	-1.80479	0.0764306	0.386167	-4.59784
hsa-miR-302b-3p	-0.208435	1.13754	-1.80407	0.0765444	0.386167	-4.59903
hsa-miR-501-3p	0.44035	1.46884	1.80129	0.0769871	0.387642	-4.60362
hsa-miR-27a-3p	1.3415	3.6834	1.79301	0.0783173	0.393571	-4.61724
hsa-miR-3199	-0.20156	1.17091	-1.7919	0.0784964	0.393704	-4.61906
hsa-miR-5186	-0.230731	1.20197	-1.78895	0.0789765	0.395343	-4.62391
hsa-miR-6812-5p	0.908454	4.11114	1.78661	0.0793586	0.396486	-4.62774
hsa-miR-6838-3p	-0.12639	0.897187	-1.77974	0.0804891	0.400712	-4.63897
hsa-miR-6814-3p	-0.148458	1.08244	-1.77918	0.080581	0.400712	-4.63987
hsa-miR-5682	0.139244	0.948865	1.77864	0.080671	0.400712	-4.64076
hsa-miR-33b-5p	-0.197001	1.11454	-1.7755	0.0811939	0.401252	-4.64588
hsa-miR-7152-3p	0.18222	1.03896	1.7755	0.081194	0.401252	-4.64588
hsa-miR-19a-5p	-0.188099	0.950483	-1.77429	0.0813947	0.401252	-4.64784
hsa-miR-4638-5p	0.2283	1.1874	1.77345	0.0815362	0.401252	-4.64922
hsa-miR-6875-3p	0.182852	1.1429	1.77332	0.0815578	0.401252	-4.64943
hsa-miR-8076	-0.187539	1.12933	-1.77184	0.0818053	0.401703	-4.65183
hsa-miR-3162-3p	-0.473111	2.13729	-1.76571	0.0828396	0.405846	-4.66178
hsa-miR-938	-0.188752	1.08052	-1.76498	0.0829638	0.405846	-4.66296
hsa-miR-505-5p	0.328763	1.34376	1.76396	0.0831364	0.40592	-4.66461
hsa-miR-1288-5p	-0.19113	1.00304	-1.76144	0.0835669	0.40725	-4.66869
hsa-miR-6807-3p	-0.164247	1.02421	-1.7596	0.0838818	0.408014	-4.67167
hsa-miR-4258	-0.37662	1.77444	-1.7537	0.0848977	0.412177	-4.68118
hsa-miR-130a-3p	-0.842689	2.19574	-1.75156	0.0852684	0.41275	-4.68462
hsa-miR-548s	-0.208563	1.10847	-1.75117	0.0853358	0.41275	-4.68525
hsa-miR-605-5p	-0.239888	1.38227	-1.7444	0.0865196	0.417692	-4.69612
hsa-miR-548ao-5p	-0.210896	1.2446	-1.74336	0.0867025	0.417793	-4.69779
hsa-miR-129-1-3p	-0.223477	1.331	-1.73905	0.0874638	0.420675	-4.70468
hsa-miR-6791-5p	0.56451	8.13363	1.73574	0.0880535	0.422722	-4.70998
hsa-miR-5692b	-0.174992	1.09284	-1.7332	0.0885069	0.423688	-4.71402
hsa-miR-4686	-0.241251	1.22828	-1.73111	0.0888827	0.423688	-4.71735
hsa-miR-4740-3p	-0.176483	1.09428	-1.7301	0.0890637	0.423688	-4.71896
hsa-miR-642b-3p	0.292986	1.33732	1.72966	0.0891438	0.423688	-4.71966
hsa-miR-3138	0.196336	1.23037	1.72915	0.0892353	0.423688	-4.72047
hsa-miR-4727-3p	-0.253815	1.36436	-1.72908	0.0892481	0.423688	-4.72058
hsa-miR-7973	0.199129	1.17855	1.72821	0.0894051	0.423688	-4.72197
hsa-miR-1254	-0.205423	1.08251	-1.72654	0.0897078	0.424343	-4.72463
hsa-miR-548al	-0.229296	1.18176	-1.72332	0.0902915	0.426321	-4.72972
hsa-miR-16-5p	1.26868	6.38138	1.72098	0.0907191	0.427446	-4.73344
hsa-miR-566	0.140811	0.886476	1.7202	0.0908613	0.427446	-4.73467
hsa-miR-6507-5p	0.213189	1.29529	1.71414	0.0919776	0.43144	-4.74426
hsa-miR-200b-3p	0.765719	2.00324	1.71377	0.0920451	0.43144	-4.74483
hsa-miR-1468-3p	-0.499225	1.39209	-1.70992	0.0927595	0.434	-4.7509
hsa-miR-1273f	0.345949	1.38203	1.69975	0.0946694	0.442133	-4.76687
hsa-miR-4257	0.176269	1.08817	1.69698	0.0951957	0.443787	-4.77121
hsa-miR-3126-3p	-0.152052	0.94441	-1.69544	0.0954881	0.444347	-4.77361
hsa-miR-3614-3p	-0.207465	1.0527	-1.69013	0.096507	0.448102	-4.78191
hsa-miR-6830-3p	0.178468	1.05897	1.68924	0.0966772	0.448102	-4.78328
hsa-miR-4717-3p	0.338989	1.5524	1.68677	0.0971549	0.448102	-4.78713
hsa-miR-1287-5p	0.18443	1.06552	1.68658	0.0971903	0.448102	-4.78742
hsa-miR-337-5p	-0.215508	1.06613	-1.6864	0.0972267	0.448102	-4.78771
hsa-miR-1255a	-0.167531	1.15453	-1.68582	0.0973379	0.448102	-4.7886
hsa-miR-4785	0.242471	1.34348	1.6844	0.0976135	0.448458	-4.79081
hsa-miR-103a-2-5p	-0.20537	1.1367	-1.68363	0.0977632	0.448458	-4.79201
hsa-miR-522-3p	0.171775	1.14973	1.68225	0.0980314	0.448484	-4.79415
hsa-miR-379-5p	-0.198679	1.05106	-1.6797	0.0985308	0.448484	-4.79811
hsa-miR-101-3p	-0.154672	1.03115	-1.67956	0.0985577	0.448484	-4.79832
hsa-miR-4804-5p	0.158325	1.04272	1.6778	0.0989022	0.448484	-4.80105
hsa-miR-4533	0.201014	1.37317	1.67777	0.0989075	0.448484	-4.80109
hsa-miR-497-5p	-0.652492	1.91988	-1.67641	0.0991762	0.448484	-4.8032
hsa-miR-455-5p	0.191642	1.15333	1.67587	0.099282	0.448484	-4.80403
hsa-miR-3146	0.141581	0.954549	1.67569	0.0993182	0.448484	-4.80432
hsa-miR-31-5p	-1.03066	2.36723	-1.6756	0.0993346	0.448484	-4.80445
hsa-miR-28-5p	0.679437	1.83993	1.673	0.0998488	0.448672	-4.80847
hsa-miR-504-5p	0.176537	1.12803	1.6728	0.0998869	0.448672	-4.80877
hsa-miR-1225-3p	-0.197717	1.2901	-1.67275	0.0998982	0.448672	-4.80886
hsa-miR-509-3p	-0.141552	1.05217	-1.67142	0.100161	0.44907	-4.8109
hsa-miR-125b-1-3p	-0.16751	0.984529	-1.66827	0.100787	0.449185	-4.81575
hsa-miR-888-5p	-0.190389	1.07092	-1.66769	0.100904	0.449185	-4.81666
hsa-miR-6820-3p	-0.21681	1.1613	-1.66649	0.101143	0.449185	-4.8185
hsa-miR-885-5p	0.217671	1.31628	1.66645	0.101151	0.449185	-4.81856
hsa-miR-384	-0.12036	0.940928	-1.66645	0.101152	0.449185	-4.81857
hsa-miR-4712-5p	-0.16752	1.02448	-1.66604	0.101232	0.449185	-4.81919
hsa-miR-6883-5p	0.277893	1.26904	1.66447	0.101548	0.449813	-4.82161
hsa-miR-1273g-5p	0.140707	0.986558	1.65718	0.103018	0.455541	-4.83278
hsa-miR-4764-3p	0.227519	1.25633	1.65573	0.103314	0.456066	-4.83501
hsa-miR-639	0.174991	1.03441	1.65373	0.10372	0.45626	-4.83806
hsa-miR-212-5p	-0.193309	1.10387	-1.65341	0.103785	0.45626	-4.83855
hsa-miR-99a-5p	-1.1874	3.07547	-1.65208	0.104058	0.45626	-4.84058
hsa-miR-4324	-0.188697	1.16221	-1.6514	0.104197	0.45626	-4.84162
hsa-miR-6892-5p	0.186591	1.1362	1.6499	0.104504	0.45626	-4.8439
hsa-miR-5787	0.367802	9.63057	1.6482	0.104854	0.45626	-4.8465
hsa-miR-665	0.386054	1.63097	1.64817	0.10486	0.45626	-4.84654
hsa-miR-4267	-0.134072	0.908126	-1.64784	0.104928	0.45626	-4.84705
hsa-miR-149-5p	0.55591	1.52272	1.64712	0.105077	0.45626	-4.84814
hsa-miR-874-5p	-0.212013	1.26284	-1.64687	0.105127	0.45626	-4.84852
hsa-miR-519d-5p	0.245435	1.19835	1.64461	0.105595	0.457519	-4.85196
hsa-miR-889-3p	-0.187969	1.14935	-1.64273	0.105985	0.458438	-4.85481
hsa-miR-4677-5p	-0.165662	1.01273	-1.64097	0.106351	0.459249	-4.85748
hsa-miR-374b-3p	-0.154046	1.04683	-1.63794	0.106985	0.461216	-4.86209
hsa-miR-4310	0.173634	1.04711	1.63549	0.107498	0.462656	-4.86579
hsa-miR-4291	-0.12374	0.921685	-1.63171	0.108294	0.464581	-4.8715
hsa-miR-487b-3p	-0.217094	1.15113	-1.63166	0.108306	0.464581	-4.87158
hsa-miR-875-5p	-0.172548	1.09081	-1.62921	0.108824	0.466029	-4.87528
hsa-miR-1245a	-0.15023	1.03393	-1.6245	0.109828	0.469422	-4.88237
hsa-miR-6804-3p	0.209024	1.21606	1.62378	0.109981	0.469422	-4.88344
hsa-miR-544b	-0.128764	0.96499	-1.62035	0.110718	0.471051	-4.8886
hsa-miR-4292	0.161526	1.1229	1.62029	0.11073	0.471051	-4.88868
hsa-miR-200c-3p	1.06841	8.36605	1.61825	0.11117	0.471051	-4.89174
hsa-miR-6871-5p	0.343721	1.50439	1.61728	0.11138	0.471051	-4.89319
hsa-miR-15a-5p	0.475561	1.65549	1.61698	0.111445	0.471051	-4.89364
hsa-miR-1292-3p	0.225827	1.40679	1.61692	0.111459	0.471051	-4.89374
hsa-miR-2682-3p	-0.157175	0.960934	-1.61236	0.112448	0.474453	-4.90055
hsa-miR-4673	0.192111	1.24276	1.61006	0.112951	0.475386	-4.90399
hsa-miR-6785-3p	0.223096	1.38553	1.60802	0.113397	0.475386	-4.90702
hsa-miR-5590-5p	-0.147151	1.08255	-1.60766	0.113477	0.475386	-4.90757
hsa-miR-548ak	-0.206378	1.21002	-1.60749	0.113515	0.475386	-4.90782
hsa-miR-17-5p	1.29498	5.72289	1.60714	0.113591	0.475386	-4.90834
hsa-miR-92b-3p	0.702074	2.29233	1.60392	0.114301	0.476891	-4.91313
hsa-miR-1247-3p	0.305208	1.59064	1.60263	0.114585	0.476891	-4.91504
hsa-miR-23a-3p	1.16806	7.19688	1.60232	0.114655	0.476891	-4.91551
hsa-miR-519c-3p	-0.163608	1.13699	-1.60215	0.114691	0.476891	-4.91575
hsa-miR-4528	0.167278	1.00053	1.60044	0.115071	0.477703	-4.9183
hsa-miR-4289	-0.158777	1.00663	-1.59603	0.116053	0.481003	-4.92482
hsa-miR-4514	0.172137	1.00124	1.59227	0.116895	0.482821	-4.93038
hsa-miR-219a-2-3p	-0.185373	1.12539	-1.59224	0.116903	0.482821	-4.93043
hsa-miR-6878-3p	-0.191749	0.936691	-1.59157	0.117053	0.482821	-4.93141
hsa-miR-556-3p	-0.192105	1.17412	-1.59016	0.11737	0.483356	-4.93349
hsa-miR-3927-3p	0.200248	1.187	1.58837	0.117776	0.483582	-4.93613
hsa-miR-6515-3p	-0.193654	1.27371	-1.58826	0.1178	0.483582	-4.93629
hsa-miR-3656	0.517525	9.51648	1.5849	0.118562	0.485478	-4.94123
hsa-miR-188-5p	0.229434	1.28162	1.58457	0.118639	0.485478	-4.94173
hsa-miR-5695	-0.12823	0.976395	-1.58304	0.118985	0.486124	-4.94397
hsa-miR-6774-5p	0.341742	1.59166	1.58025	0.119625	0.487369	-4.94807
hsa-miR-4480	-0.164627	1.08501	-1.57949	0.119798	0.487369	-4.94918
hsa-miR-3913-5p	-0.130924	1.00165	-1.57923	0.119857	0.487369	-4.94955
hsa-miR-4680-5p	-0.163788	1.06593	-1.57639	0.120512	0.488782	-4.95372
hsa-miR-6822-5p	0.163219	1.06452	1.57607	0.120584	0.488782	-4.95418
hsa-miR-6799-3p	-0.16886	1.05241	-1.57357	0.121163	0.489734	-4.95785
hsa-miR-5739	0.331307	1.43376	1.57341	0.121199	0.489734	-4.95807
hsa-miR-609	-0.128947	1.04201	-1.56992	0.122009	0.490539	-4.96316
hsa-miR-6772-5p	0.186801	1.12761	1.56936	0.122139	0.490539	-4.96398
hsa-miR-4633-3p	0.162343	0.971443	1.56897	0.122231	0.490539	-4.96455
hsa-miR-548ax	-0.199696	1.19381	-1.56796	0.122465	0.490539	-4.96601
hsa-miR-651-3p	-0.161212	1.07904	-1.56773	0.122521	0.490539	-4.96636
hsa-miR-650	0.185751	1.06111	1.56765	0.12254	0.490539	-4.96648
hsa-miR-5191	-0.173636	1.1959	-1.56594	0.122938	0.491371	-4.96895
hsa-miR-3174	0.172188	1.10581	1.56359	0.123491	0.492545	-4.97238
hsa-miR-889-5p	0.157205	1.08822	1.56272	0.123696	0.492545	-4.97364
hsa-miR-3675-3p	-0.183113	1.1131	-1.56222	0.123813	0.492545	-4.97437
hsa-miR-648	0.167144	1.08053	1.56144	0.123996	0.492545	-4.97549
hsa-miR-644a	-0.122115	0.882605	-1.5578	0.124856	0.493387	-4.98076
hsa-miR-3667-5p	-0.177288	1.19424	-1.55752	0.124922	0.493387	-4.98117
hsa-miR-6742-3p	0.147219	1.02192	1.55746	0.124938	0.493387	-4.98126
hsa-miR-329-5p	-0.184465	1.16235	-1.55731	0.124973	0.493387	-4.98148
hsa-miR-8085	0.221017	1.2608	1.55577	0.125339	0.494074	-4.9837
hsa-miR-3187-5p	0.199837	1.34181	1.55348	0.125884	0.494989	-4.987
hsa-miR-6780a-5p	0.198869	1.22433	1.55202	0.126233	0.494989	-4.98911
hsa-miR-4299	0.309698	1.55961	1.55115	0.126442	0.494989	-4.99037
hsa-let-7b-5p	-0.445418	10.1468	-1.55087	0.126509	0.494989	-4.99078
hsa-miR-30e-3p	0.191019	1.07412	1.55078	0.126531	0.494989	-4.99091
hsa-miR-7106-3p	-0.184854	1.096	-1.54768	0.127274	0.496514	-4.99536
hsa-miR-494-3p	0.65599	2.29706	1.54755	0.127306	0.496514	-4.99556
hsa-miR-3922-3p	0.16673	1.06166	1.54547	0.127807	0.497715	-4.99854
hsa-miR-503-5p	0.41321	1.60194	1.54306	0.128391	0.498503	-5.002
hsa-miR-3144-3p	-0.238981	1.23402	-1.54173	0.128715	0.498503	-5.00392
hsa-miR-224-5p	0.242979	1.19231	1.54165	0.128734	0.498503	-5.00403
hsa-miR-450a-5p	-0.147941	1.0683	-1.54145	0.128783	0.498503	-5.00432
hsa-miR-5009-3p	-0.180454	1.11713	-1.5354	0.130258	0.503457	-5.01296
hsa-miR-4751	-0.154145	1.09577	-1.5343	0.13053	0.503753	-5.01455
hsa-miR-4538	0.232875	1.18974	1.52874	0.131901	0.506856	-5.02246
hsa-miR-1304-5p	-0.174954	1.0284	-1.52838	0.131989	0.506856	-5.02297
hsa-miR-4765	-0.124878	1.07158	-1.52583	0.132623	0.506856	-5.0266
hsa-miR-6840-5p	-0.296276	1.21986	-1.52523	0.132773	0.506856	-5.02745
hsa-miR-4735-3p	-0.1955	1.08501	-1.52244	0.133468	0.506856	-5.0314
hsa-miR-433-5p	0.154921	1.02513	1.52173	0.133647	0.506856	-5.03241
hsa-miR-3130-5p	-0.186684	1.21303	-1.5207	0.133904	0.506856	-5.03387
hsa-miR-519c-5p	0.131043	0.968854	1.52069	0.133907	0.506856	-5.03389
hsa-miR-519b-5p	0.131043	0.968854	1.52069	0.133907	0.506856	-5.03389
hsa-miR-523-5p	0.131043	0.968854	1.52069	0.133907	0.506856	-5.03389
hsa-miR-518e-5p	0.131043	0.968854	1.52069	0.133907	0.506856	-5.03389
hsa-miR-522-5p	0.131043	0.968854	1.52069	0.133907	0.506856	-5.03389
hsa-miR-519a-5p	0.131043	0.968854	1.52069	0.133907	0.506856	-5.03389
hsa-miR-3182	-0.146948	0.915319	-1.51997	0.134087	0.506856	-5.0349
hsa-miR-3975	-0.153781	1.01733	-1.51788	0.134614	0.508102	-5.03786
hsa-miR-5004-5p	0.548114	1.8237	1.51557	0.135195	0.509077	-5.04112
hsa-miR-1255b-2-3p	-0.122857	1.01723	-1.51439	0.135493	0.509077	-5.04278
hsa-miR-517a-3p	-0.145325	1.01541	-1.51373	0.135662	0.509077	-5.04372
hsa-miR-517b-3p	-0.145325	1.01541	-1.51373	0.135662	0.509077	-5.04372
hsa-miR-6759-5p	0.178223	1.23168	1.51197	0.136108	0.509322	-5.0462
hsa-miR-4748	0.16979	1.06382	1.51191	0.136122	0.509322	-5.04628
hsa-miR-4762-5p	-0.145667	1.00311	-1.5101	0.136582	0.509672	-5.04882
hsa-miR-3136-3p	-0.15813	1.15054	-1.50966	0.136694	0.509672	-5.04944
hsa-miR-374c-3p	0.170534	1.12648	1.50921	0.136809	0.509672	-5.05007
hsa-miR-4436b-5p	0.309108	1.43393	1.50821	0.137064	0.509886	-5.05148
hsa-miR-3132	0.163534	1.10817	1.50218	0.138611	0.514421	-5.05993
hsa-miR-6813-3p	0.190109	1.28776	1.50191	0.138682	0.514421	-5.06032
hsa-miR-6740-3p	0.141064	1.06699	1.49785	0.139732	0.517569	-5.06599
hsa-miR-181d-3p	0.139643	1.09098	1.49668	0.140034	0.517944	-5.06762
hsa-miR-3189-3p	0.163398	1.13065	1.4954	0.140368	0.518438	-5.06941
hsa-miR-6780b-5p	0.35921	1.54752	1.49321	0.140938	0.519796	-5.07246
hsa-miR-6796-5p	0.247336	2.00245	1.48959	0.141886	0.522547	-5.07749
hsa-miR-619-3p	-0.149683	1.04551	-1.48812	0.142272	0.52322	-5.07953
hsa-miR-5194	0.153179	1.17765	1.48661	0.142668	0.52393	-5.08162
hsa-miR-4263	0.13935	1.04431	1.48417	0.143313	0.52555	-5.085
hsa-miR-3929	-0.149813	1.06336	-1.48216	0.143845	0.526466	-5.08778
hsa-miR-3667-3p	0.158307	1.12709	1.48169	0.143972	0.526466	-5.08844
hsa-miR-6862-5p	0.20164	1.11647	1.48032	0.144335	0.527048	-5.09033
hsa-miR-554	0.124361	0.911752	1.47785	0.144994	0.52796	-5.09374
hsa-miR-219a-5p	-0.148223	1.11475	-1.47745	0.145099	0.52796	-5.09428
hsa-miR-3943	0.208186	1.2278	1.47708	0.145199	0.52796	-5.0948
hsa-miR-3165	-0.164735	1.00187	-1.46816	0.147598	0.535258	-5.10705
hsa-miR-1284	-0.231283	1.25026	-1.46698	0.147918	0.535258	-5.10867
hsa-miR-526a	-0.16876	1.05826	-1.46578	0.148244	0.535258	-5.11032
hsa-miR-520c-5p	-0.16876	1.05826	-1.46578	0.148244	0.535258	-5.11032
hsa-miR-518d-5p	-0.16876	1.05826	-1.46578	0.148244	0.535258	-5.11032
hsa-miR-503-3p	-0.109161	0.992619	-1.46467	0.148545	0.535593	-5.11183
hsa-miR-615-5p	0.210197	1.19544	1.4615	0.149409	0.537955	-5.11616
hsa-miR-3912-5p	-0.162224	1.02656	-1.4599	0.149847	0.538361	-5.11834
hsa-miR-675-5p	0.176793	1.14154	1.45957	0.149939	0.538361	-5.1188
hsa-miR-6516-5p	0.137348	1.09739	1.45766	0.150464	0.539493	-5.1214
hsa-miR-138-1-3p	0.160608	1.21188	1.45369	0.151557	0.542658	-5.1268
hsa-miR-2276-5p	0.135586	0.966875	1.45184	0.152069	0.54358	-5.12931
hsa-miR-216a-3p	0.133068	0.976768	1.45124	0.152236	0.54358	-5.13013
hsa-miR-5196-3p	-0.188421	1.16906	-1.45015	0.152538	0.543904	-5.1316
hsa-miR-3186-5p	0.14555	1.02537	1.44785	0.153178	0.544096	-5.13471
hsa-miR-576-5p	-0.18857	1.30748	-1.44703	0.153408	0.544096	-5.13583
hsa-miR-4658	-0.107923	1.04597	-1.4469	0.153442	0.544096	-5.13599
hsa-miR-490-3p	0.141099	0.941315	1.44644	0.153571	0.544096	-5.13662
hsa-miR-541-5p	-0.192871	1.23776	-1.44617	0.153647	0.544096	-5.13699
hsa-miR-346	0.210409	1.31635	1.44081	0.155149	0.548662	-5.14421
hsa-miR-141-5p	-0.147605	0.985203	-1.43947	0.155528	0.549083	-5.14602
hsa-miR-6821-3p	-0.157894	1.04896	-1.4386	0.155772	0.549083	-5.14718
hsa-miR-1262	-0.123197	1.04145	-1.43722	0.156164	0.549083	-5.14905
hsa-miR-4715-5p	0.127049	1.03063	1.43698	0.156231	0.549083	-5.14937
hsa-miR-3190-3p	0.170109	1.15133	1.43662	0.156333	0.549083	-5.14985
hsa-let-7c-5p	-0.550886	8.58639	-1.43056	0.158056	0.554379	-5.15797
hsa-miR-625-3p	-0.159897	1.176	-1.42909	0.158475	0.555094	-5.15994
hsa-miR-383-5p	-0.132358	1.07503	-1.42517	0.159602	0.558283	-5.16518
hsa-miR-6756-3p	0.168411	1.30671	1.42235	0.160416	0.560368	-5.16894
hsa-let-7f-2-3p	-0.168235	1.08309	-1.42105	0.160791	0.560921	-5.17066
hsa-miR-548ao-3p	-0.174632	1.17795	-1.41566	0.162357	0.565616	-5.17782
hsa-miR-548w	-0.353255	1.53575	-1.41306	0.163117	0.567496	-5.18126
hsa-miR-764	0.151411	1.0676	1.4117	0.163513	0.567668	-5.18305
hsa-miR-6842-3p	0.0930442	0.892989	1.41078	0.163784	0.567668	-5.18427
hsa-miR-5698	0.155127	1.14397	1.40998	0.164018	0.567668	-5.18532
hsa-miR-4731-3p	-0.17107	1.15091	-1.40989	0.164047	0.567668	-5.18545
hsa-miR-1236-5p	0.113421	1.14512	1.40831	0.164511	0.568513	-5.18753
hsa-miR-494-5p	0.117811	1.03969	1.40566	0.165293	0.569986	-5.19102
hsa-miR-593-3p	0.148676	1.03036	1.40401	0.165782	0.569986	-5.19319
hsa-miR-495-5p	0.168974	1.14455	1.40371	0.16587	0.569986	-5.19358
hsa-miR-511-5p	-0.121706	0.948342	-1.40319	0.166024	0.569986	-5.19427
hsa-miR-361-5p	0.858188	3.21962	1.40313	0.166043	0.569986	-5.19435
hsa-miR-7975	0.748218	2.48631	1.40177	0.166445	0.570226	-5.19613
hsa-miR-3143	-0.165439	1.26278	-1.40103	0.166667	0.570226	-5.19711
hsa-miR-517c-3p	-0.155355	1.0394	-1.40066	0.166777	0.570226	-5.19759
hsa-miR-4695-3p	-0.15387	1.28137	-1.39949	0.167125	0.570659	-5.19912
hsa-miR-4639-5p	0.120801	0.973839	1.39698	0.167875	0.572463	-5.20241
hsa-miR-6732-5p	-0.595597	8.48436	-1.39573	0.16825	0.572886	-5.20405
hsa-miR-3681-5p	-0.14337	1.03226	-1.39508	0.168444	0.572886	-5.2049
hsa-miR-6784-3p	-0.252046	1.59142	-1.39338	0.168954	0.573309	-5.20712
hsa-miR-3119	0.146475	1.01085	1.39295	0.169083	0.573309	-5.20767
hsa-miR-4726-5p	0.191755	1.19434	1.39245	0.169235	0.573309	-5.20833
hsa-miR-3660	-0.15596	1.08509	-1.39144	0.169538	0.573583	-5.20965
hsa-miR-208b-5p	-0.137702	1.13103	-1.38958	0.170102	0.574344	-5.21208
hsa-miR-421	0.191822	1.20278	1.38868	0.170374	0.574344	-5.21325
hsa-miR-7155-3p	0.125204	0.952662	1.38848	0.170432	0.574344	-5.2135
hsa-miR-1910-3p	0.171628	1.09732	1.38674	0.17096	0.57498	-5.21576
hsa-miR-3925-5p	0.173018	1.20749	1.38639	0.171067	0.57498	-5.21622
hsa-miR-6735-3p	-0.132331	0.953623	-1.3834	0.171977	0.577288	-5.22011
hsa-miR-4330	-0.147434	1.01187	-1.37795	0.173643	0.582123	-5.22716
hsa-miR-6867-5p	0.155693	1.09672	1.37649	0.174093	0.582761	-5.22905
hsa-miR-7111-5p	0.267837	1.38511	1.37556	0.174378	0.582761	-5.23024
hsa-miR-376a-3p	-0.154088	1.16299	-1.37513	0.174512	0.582761	-5.2308
hsa-miR-3613-5p	-0.769109	2.89006	-1.374	0.17486	0.583169	-5.23226
hsa-miR-4763-5p	-0.198141	1.37068	-1.37153	0.175624	0.58331	-5.23543
hsa-miR-4667-5p	0.174351	1.22164	1.37133	0.175686	0.58331	-5.23569
hsa-miR-7850-5p	-0.169541	1.10069	-1.37056	0.175925	0.58331	-5.23668
hsa-miR-296-3p	0.277268	1.53844	1.37037	0.175986	0.58331	-5.23694
hsa-miR-6510-3p	-0.136898	1.00703	-1.37021	0.176034	0.58331	-5.23713
hsa-miR-3134	-0.156253	1.21797	-1.36488	0.177693	0.588053	-5.24397
hsa-miR-6769b-3p	-0.169716	1.25841	-1.36261	0.178403	0.589646	-5.24687
hsa-miR-3941	-0.147738	0.996226	-1.36122	0.17884	0.590332	-5.24865
hsa-miR-20a-5p	1.05452	4.79445	1.3587	0.179635	0.592199	-5.25188
hsa-miR-4802-3p	-0.130335	1.1384	-1.35336	0.181324	0.597004	-5.25867
hsa-miR-146a-5p	0.848967	2.22195	1.35256	0.181576	0.597069	-5.25968
hsa-let-7i-3p	-0.152549	0.921663	-1.35082	0.182131	0.597642	-5.26189
hsa-miR-4523	0.122836	0.99095	1.3497	0.182489	0.597642	-5.26332
hsa-miR-491-3p	0.1601	1.10832	1.34959	0.182522	0.597642	-5.26345
hsa-miR-4778-5p	0.143339	1.05485	1.34846	0.182884	0.597642	-5.26489
hsa-miR-5685	-0.153379	1.07407	-1.34838	0.182909	0.597642	-5.26499
hsa-miR-6876-3p	0.135461	1.04321	1.34625	0.18359	0.599108	-5.26768
hsa-miR-154-3p	-0.148871	1.13433	-1.34479	0.184058	0.599875	-5.26952
hsa-miR-144-3p	-0.125	1.03149	-1.34278	0.184706	0.601075	-5.27207
hsa-miR-3160-3p	-0.136637	1.00036	-1.34185	0.185004	0.601075	-5.27323
hsa-miR-5700	-0.110354	1.10877	-1.34148	0.185125	0.601075	-5.27371
hsa-miR-6890-3p	0.170408	1.23213	1.34065	0.185391	0.601108	-5.27474
hsa-miR-4699-3p	0.149702	1.09616	1.3381	0.186216	0.601108	-5.27795
hsa-miR-4311	-0.106868	0.991532	-1.33771	0.186343	0.601108	-5.27844
hsa-miR-1914-5p	-0.172479	1.35503	-1.33734	0.186463	0.601108	-5.27891
hsa-miR-6758-3p	-0.11673	0.935416	-1.33647	0.186744	0.601108	-5.28
hsa-miR-371a-3p	-0.129426	1.1145	-1.33631	0.186798	0.601108	-5.28021
hsa-miR-4512	-0.139208	0.930383	-1.33602	0.186891	0.601108	-5.28057
hsa-miR-802	0.123085	1.13206	1.33568	0.187001	0.601108	-5.28099
hsa-miR-4652-3p	0.157937	1.17509	1.33194	0.188221	0.602691	-5.28569
hsa-miR-204-5p	0.200209	1.20263	1.33145	0.188379	0.602691	-5.28629
hsa-miR-5589-5p	0.1425	0.942363	1.33133	0.18842	0.602691	-5.28645
hsa-miR-6843-3p	-0.118439	0.937917	-1.3313	0.188429	0.602691	-5.28648
hsa-miR-4496	0.146784	1.06414	1.32981	0.188918	0.603506	-5.28835
hsa-miR-452-5p	0.145516	1.11781	1.32644	0.190022	0.605153	-5.29255
hsa-miR-6823-3p	-0.155181	1.14378	-1.32572	0.190261	0.605153	-5.29346
hsa-miR-499a-5p	-0.106823	1.08934	-1.32563	0.19029	0.605153	-5.29357
hsa-miR-1306-5p	-0.202671	1.52901	-1.32538	0.190372	0.605153	-5.29388
hsa-miR-194-3p	0.137212	0.984134	1.32229	0.191393	0.607648	-5.29773
hsa-miR-6802-3p	-0.180796	1.43141	-1.32081	0.191881	0.608449	-5.29956
hsa-miR-5095	-0.190597	1.07213	-1.31524	0.193735	0.612413	-5.30647
hsa-miR-6848-3p	-0.157551	1.10386	-1.31461	0.193945	0.612413	-5.30725
hsa-miR-519e-3p	-0.146644	1.2347	-1.31459	0.193951	0.612413	-5.30727
hsa-miR-125b-2-3p	-0.221076	1.19208	-1.31357	0.194293	0.612413	-5.30853
hsa-miR-6887-5p	0.188457	1.42307	1.31231	0.194713	0.612413	-5.31008
hsa-miR-486-5p	-0.335985	1.16676	-1.31186	0.194867	0.612413	-5.31065
hsa-miR-17-3p	0.247171	1.27912	1.31155	0.19497	0.612413	-5.31103
hsa-miR-6506-5p	-0.194115	1.17123	-1.31124	0.195072	0.612413	-5.3114
hsa-miR-6837-5p	0.175159	1.16027	1.31066	0.195269	0.612413	-5.31213
hsa-miR-5187-5p	0.128407	1.05721	1.30836	0.196042	0.61409	-5.31496
hsa-miR-325	-0.138988	1.05645	-1.30601	0.196835	0.615161	-5.31785
hsa-miR-4737	-0.120473	0.938782	-1.30593	0.196861	0.615161	-5.31795
hsa-miR-3201	-1.08958	4.94272	-1.30455	0.197326	0.615868	-5.31963
hsa-miR-549a	-0.105567	1.00342	-1.30314	0.197807	0.616621	-5.32138
hsa-miR-5693	-0.120298	0.96517	-1.30135	0.198411	0.617141	-5.32356
hsa-miR-378i	0.219512	1.18093	1.3011	0.198497	0.617141	-5.32387
hsa-miR-216b-3p	0.151249	1.11207	1.30053	0.198692	0.617141	-5.32457
hsa-miR-7848-3p	-0.136736	1.06503	-1.29899	0.199215	0.617302	-5.32645
hsa-miR-1343-3p	0.121531	1.0251	1.29839	0.199419	0.617302	-5.32718
hsa-miR-512-5p	-0.157902	1.10305	-1.29827	0.199462	0.617302	-5.32733
hsa-miR-877-5p	0.592674	3.35137	1.2974	0.19976	0.617484	-5.3284
hsa-miR-4694-5p	-0.139734	1.04417	-1.29527	0.200487	0.618152	-5.33099
hsa-miR-199a-5p	-0.645859	2.11419	-1.29508	0.200553	0.618152	-5.33123
hsa-miR-4273	-0.146423	0.901549	-1.294	0.200924	0.618152	-5.33255
hsa-miR-4283	0.126808	1.03362	1.29396	0.200935	0.618152	-5.33259
hsa-miR-302a-5p	0.153192	1.10326	1.29274	0.201357	0.61871	-5.33408
hsa-miR-5702	-0.131376	1.0722	-1.2884	0.20285	0.622117	-5.33935
hsa-miR-1185-1-3p	0.336995	1.69682	1.28812	0.202948	0.622117	-5.33969
hsa-miR-181b-5p	0.912408	3.24598	1.28657	0.203485	0.622836	-5.34157
hsa-miR-3144-5p	-0.12256	1.07122	-1.28604	0.203666	0.622836	-5.34221
hsa-miR-633	0.117605	1.05817	1.28484	0.204082	0.623369	-5.34366
hsa-miR-4509	-0.176591	1.24909	-1.28393	0.2044	0.623602	-5.34477
hsa-miR-1911-5p	0.136116	1.15464	1.28303	0.204714	0.623705	-5.34586
hsa-miR-3127-5p	0.153061	1.15919	1.28194	0.20509	0.623705	-5.34716
hsa-miR-224-3p	0.416939	1.58737	1.28174	0.20516	0.623705	-5.34741
hsa-miR-1181	-0.152854	1.26758	-1.27927	0.206024	0.625595	-5.35039
hsa-miR-5704	0.138195	1.12961	1.27812	0.206425	0.626076	-5.35178
hsa-miR-3140-5p	-0.164356	1.11936	-1.27649	0.206995	0.627067	-5.35373
hsa-miR-6883-3p	-0.139389	1.14507	-1.27578	0.207245	0.627087	-5.35459
hsa-miR-4531	-0.140568	1.00234	-1.27348	0.208055	0.6288	-5.35736
hsa-miR-3177-5p	0.118532	1.04902	1.2701	0.209249	0.631478	-5.36141
hsa-miR-6775-3p	-0.183253	1.14451	-1.26937	0.209507	0.631478	-5.36228
hsa-miR-892a	-0.153425	0.946297	-1.26889	0.209676	0.631478	-5.36286
hsa-miR-4762-3p	-0.116881	0.935394	-1.26451	0.21123	0.634678	-5.36808
hsa-miR-4653-5p	0.115366	0.982723	1.26451	0.211231	0.634678	-5.36808
hsa-miR-3942-3p	-0.155082	1.28361	-1.26234	0.212006	0.635359	-5.37067
hsa-miR-1298-5p	-0.133772	0.987129	-1.26232	0.212013	0.635359	-5.3707
hsa-miR-136-3p	-0.139358	1.01414	-1.26128	0.212383	0.635359	-5.37193
hsa-miR-1244	0.149147	1.27041	1.26111	0.212443	0.635359	-5.37213
hsa-miR-1183	0.203128	1.28223	1.25943	0.213047	0.636042	-5.37414
hsa-miR-496	-0.137026	1.08848	-1.25887	0.213248	0.636042	-5.3748
hsa-miR-3129-5p	0.114475	1.06448	1.25763	0.213692	0.636042	-5.37627
hsa-miR-5583-3p	-0.155198	1.19572	-1.25671	0.214022	0.636042	-5.37736
hsa-miR-8082	0.112909	1.06844	1.25591	0.214311	0.636042	-5.37831
hsa-miR-1273d	0.190712	1.31781	1.25511	0.214599	0.636042	-5.37925
hsa-miR-4677-3p	-0.134525	1.10501	-1.25474	0.214731	0.636042	-5.37969
hsa-miR-6859-3p	-0.150991	1.32975	-1.25442	0.214846	0.636042	-5.38006
hsa-miR-6761-3p	0.118857	1.05549	1.25429	0.214892	0.636042	-5.38022
hsa-miR-216a-5p	-0.153512	1.03901	-1.25317	0.215297	0.636508	-5.38154
hsa-miR-30e-5p	0.259742	1.46997	1.25227	0.215623	0.636743	-5.38261
hsa-miR-6872-3p	0.17763	1.33889	1.25041	0.216298	0.636919	-5.38481
hsa-miR-187-3p	0.585007	1.44468	1.24965	0.216571	0.636919	-5.3857
hsa-miR-6790-3p	0.174627	1.30948	1.24961	0.216585	0.636919	-5.38574
hsa-miR-302c-5p	-0.131901	1.16893	-1.24938	0.216671	0.636919	-5.38602
hsa-miR-6849-5p	0.219495	1.54878	1.24783	0.217233	0.637844	-5.38785
hsa-miR-323a-3p	-0.105734	0.978503	-1.24054	0.219894	0.644452	-5.3964
hsa-miR-6516-3p	-0.146456	1.10854	-1.2403	0.219984	0.644452	-5.39669
hsa-miR-3611	0.120103	1.1493	1.23926	0.220364	0.644833	-5.3979
hsa-miR-4766-5p	-0.1098	1.09898	-1.23706	0.221175	0.645114	-5.40048
hsa-miR-4286	0.424934	2.04465	1.2369	0.221234	0.645114	-5.40066
hsa-miR-450a-1-3p	0.116553	1.07776	1.23578	0.221648	0.645114	-5.40197
hsa-miR-4453	0.121493	1.00477	1.23524	0.221845	0.645114	-5.40259
hsa-miR-1290	-0.140723	1.01104	-1.23491	0.221968	0.645114	-5.40298
hsa-miR-582-3p	-0.132834	1.05119	-1.23427	0.222203	0.645114	-5.40372
hsa-miR-29a-3p	0.679146	2.42481	1.23353	0.222476	0.645114	-5.40459
hsa-miR-4535	0.148978	1.17504	1.23338	0.222532	0.645114	-5.40476
hsa-miR-6773-5p	-0.111997	0.98319	-1.2329	0.222712	0.645114	-5.40533
hsa-miR-6788-5p	0.105329	0.934123	1.23134	0.223289	0.646061	-5.40714
hsa-miR-5008-3p	-0.127254	1.06663	-1.23047	0.223612	0.64627	-5.40815
hsa-miR-6079	0.127119	1.1307	1.22828	0.224426	0.647264	-5.41069
hsa-miR-3669	-0.113617	1.1051	-1.22745	0.224738	0.647264	-5.41166
hsa-miR-499a-3p	-0.104335	0.983063	-1.22699	0.224906	0.647264	-5.41218
hsa-miR-146b-5p	-0.342073	1.58889	-1.22685	0.224961	0.647264	-5.41235
hsa-miR-6753-3p	-0.125364	1.01744	-1.2257	0.225389	0.647775	-5.41368
hsa-miR-4752	-0.119149	1.04263	-1.22394	0.226048	0.648633	-5.41572
hsa-miR-3653	-0.121678	0.932869	-1.22356	0.226191	0.648633	-5.41616
hsa-miR-3198	-0.114575	0.98548	-1.22166	0.226903	0.64995	-5.41835
hsa-miR-8066	-0.128152	0.961188	-1.21955	0.227694	0.650846	-5.42078
hsa-miR-634	-0.137654	1.39082	-1.21916	0.227842	0.650846	-5.42124
hsa-miR-891a-5p	-0.117533	0.982681	-1.218	0.22828	0.650846	-5.42257
hsa-miR-6499-5p	-0.108434	0.945911	-1.21791	0.228312	0.650846	-5.42267
hsa-miR-6798-3p	-0.25383	1.81575	-1.21747	0.228478	0.650846	-5.42318
hsa-miR-920	0.0975478	0.918015	1.21451	0.229597	0.652332	-5.42658
hsa-miR-6738-5p	0.150003	1.16615	1.21404	0.229775	0.652332	-5.42712
hsa-miR-6845-3p	-0.134188	1.21195	-1.214	0.229793	0.652332	-5.42717
hsa-miR-4475	0.118649	1.12834	1.21217	0.230483	0.652332	-5.42926
hsa-miR-3650	-0.095357	0.926627	-1.21142	0.230769	0.652332	-5.43012
hsa-miR-6877-5p	0.195795	1.3532	1.21046	0.231133	0.652332	-5.43122
hsa-miR-6772-3p	-0.163284	0.977405	-1.21029	0.231201	0.652332	-5.43142
hsa-miR-6732-3p	-0.172095	1.35345	-1.21003	0.231297	0.652332	-5.43171
hsa-miR-4723-3p	-0.181994	1.21688	-1.20997	0.231321	0.652332	-5.43178
hsa-miR-3186-3p	0.137977	1.01088	1.20942	0.23153	0.652332	-5.43241
hsa-miR-6754-5p	0.171339	1.18824	1.20732	0.232333	0.653542	-5.43481
hsa-miR-6831-5p	0.400039	1.91094	1.20697	0.232466	0.653542	-5.43521
hsa-miR-361-3p	0.142923	1.1978	1.20231	0.234249	0.656296	-5.44051
hsa-miR-4302	-0.112178	0.863193	-1.20222	0.234284	0.656296	-5.44061
hsa-miR-6857-3p	-0.112377	1.13275	-1.2014	0.234602	0.656296	-5.44155
hsa-miR-4287	0.149161	1.1726	1.20109	0.234721	0.656296	-5.4419
hsa-miR-6880-3p	0.187901	1.39253	1.20076	0.234848	0.656296	-5.44228
hsa-miR-1224-3p	-0.218571	1.70841	-1.20042	0.234977	0.656296	-5.44266
hsa-miR-6839-5p	0.125275	1.01008	1.19934	0.235395	0.656296	-5.44389
hsa-miR-24-2-5p	0.138224	1.14141	1.19911	0.235483	0.656296	-5.44414
hsa-miR-542-3p	-0.156981	1.15261	-1.19721	0.236216	0.657629	-5.4463
hsa-miR-422a	-0.1537	1.18548	-1.19655	0.236474	0.657636	-5.44705
hsa-miR-508-5p	-0.120326	1.13316	-1.19513	0.237021	0.658158	-5.44865
hsa-miR-4800-5p	0.19314	1.11311	1.19453	0.237255	0.658158	-5.44933
hsa-miR-4504	-0.108447	1.00889	-1.19386	0.237513	0.658158	-5.45008
hsa-miR-186-3p	-0.157609	1.29176	-1.19337	0.237705	0.658158	-5.45064
hsa-miR-3122	0.159406	1.18491	1.19277	0.237938	0.658158	-5.45132
hsa-miR-6866-5p	-0.140404	1.11535	-1.1904	0.238859	0.658254	-5.45399
hsa-miR-4682	0.178375	1.28227	1.1904	0.238862	0.658254	-5.45399
hsa-miR-642a-5p	0.109154	1.09201	1.19018	0.238946	0.658254	-5.45424
hsa-miR-127-5p	0.123658	0.970947	1.19006	0.238994	0.658254	-5.45437
hsa-miR-18b-5p	0.168559	1.1883	1.1886	0.239562	0.65856	-5.45601
hsa-miR-1288-3p	0.0895918	0.924908	1.18846	0.239616	0.65856	-5.45617
hsa-miR-598-3p	-0.0993846	1.02395	-1.18676	0.240282	0.659188	-5.45808
hsa-miR-7113-3p	0.15198	1.37253	1.18657	0.240357	0.659188	-5.4583
hsa-miR-27a-5p	-0.130546	0.972473	-1.18477	0.241059	0.659188	-5.46031
hsa-miR-761	0.125735	0.979159	1.18462	0.241119	0.659188	-5.46048
hsa-miR-6511a-3p	0.166572	1.54432	1.18461	0.241123	0.659188	-5.46049
hsa-let-7e-5p	0.817993	6.70318	1.18262	0.241905	0.660627	-5.46272
hsa-miR-3944-5p	-0.146455	1.12188	-1.18165	0.242286	0.660967	-5.4638
hsa-miR-3673	-0.126774	1.04566	-1.17961	0.243091	0.662154	-5.46608
hsa-miR-6514-3p	0.107028	0.974879	1.1787	0.243453	0.662154	-5.4671
hsa-miR-520h	0.13351	1.10117	1.1786	0.243492	0.662154	-5.46722
hsa-miR-4790-3p	-0.103997	0.966879	-1.17572	0.244629	0.664256	-5.47042
hsa-miR-6895-3p	0.105116	1.07392	1.17482	0.244989	0.664256	-5.47143
hsa-miR-576-3p	-0.127028	1.21378	-1.17431	0.245189	0.664256	-5.47199
hsa-miR-6809-3p	0.120073	1.05999	1.17404	0.245295	0.664256	-5.47228
hsa-miR-577	-0.144593	1.13963	-1.17177	0.246201	0.665314	-5.47481
hsa-miR-500b-3p	0.137598	1.14748	1.17176	0.246202	0.665314	-5.47481
hsa-miR-4254	0.0969019	0.993815	1.17004	0.246889	0.666472	-5.47672
hsa-miR-4749-3p	0.185482	1.5765	1.16914	0.24725	0.666748	-5.47773
hsa-miR-627-3p	0.0885384	1.01549	1.16825	0.247606	0.667011	-5.47871
hsa-miR-1273a	0.160294	1.19037	1.16501	0.248902	0.668323	-5.48228
hsa-miR-1282	0.129131	1.07947	1.16479	0.248991	0.668323	-5.48253
hsa-miR-6504-5p	-0.0938807	0.901542	-1.16459	0.249072	0.668323	-5.48275
hsa-miR-4450	0.134392	1.09766	1.16435	0.249166	0.668323	-5.48301
hsa-miR-662	-0.130932	1.07875	-1.1638	0.24939	0.668323	-5.48362
hsa-miR-371b-5p	0.468435	2.71361	1.16114	0.25046	0.670016	-5.48655
hsa-miR-6873-5p	0.204002	1.27822	1.16094	0.250541	0.670016	-5.48677
hsa-miR-6856-5p	0.145269	1.38501	1.15902	0.251317	0.670789	-5.48888
hsa-miR-3620-5p	0.363159	7.22279	1.15893	0.251351	0.670789	-5.48897
hsa-miR-3977	-0.13015	1.0554	-1.15786	0.251784	0.670952	-5.49015
hsa-miR-181a-2-3p	0.167929	1.27971	1.15697	0.252146	0.670952	-5.49113
hsa-miR-4536-5p	-0.100336	0.991652	-1.15685	0.252193	0.670952	-5.49125
hsa-miR-3607-3p	-0.0905397	0.954937	-1.15612	0.252491	0.671054	-5.49206
hsa-miR-3128	-0.958642	3.41784	-1.15527	0.252833	0.671271	-5.49298
hsa-miR-4323	-0.146278	1.13656	-1.15409	0.253317	0.671836	-5.49428
hsa-miR-26b-5p	-0.0985956	1.0724	-1.15347	0.253567	0.671836	-5.49496
hsa-miR-6760-3p	-0.128674	1.19534	-1.15266	0.253896	0.672017	-5.49584
hsa-miR-4315	-0.110193	0.926183	-1.15201	0.25416	0.672024	-5.49655
hsa-miR-27b-3p	0.554557	2.11455	1.15115	0.254514	0.672271	-5.49749
hsa-miR-6081	0.111346	1.04743	1.15004	0.254964	0.672772	-5.4987
hsa-miR-548e-5p	-0.180863	1.31913	-1.1479	0.25584	0.674039	-5.50103
hsa-miR-8084	-0.946852	4.60235	-1.14759	0.255968	0.674039	-5.50137
hsa-miR-206	0.135285	1.15387	1.14428	0.257327	0.675108	-5.50496
hsa-miR-3689a-5p	-0.0947253	1.01754	-1.14405	0.257421	0.675108	-5.50521
hsa-miR-3689b-5p	-0.0947253	1.01754	-1.14405	0.257421	0.675108	-5.50521
hsa-miR-3689e	-0.0947253	1.01754	-1.14405	0.257421	0.675108	-5.50521
hsa-miR-6814-5p	-0.114184	0.98388	-1.14156	0.258447	0.676864	-5.50791
hsa-miR-6783-3p	0.140805	1.08942	1.14004	0.259074	0.676864	-5.50955
hsa-miR-4681	-0.118821	1.10695	-1.13974	0.259198	0.676864	-5.50988
hsa-miR-4789-3p	-0.0956544	0.993164	-1.13941	0.259335	0.676864	-5.51024
hsa-miR-3909	-0.102851	0.937279	-1.13898	0.259512	0.676864	-5.5107
hsa-miR-30a-5p	-0.745313	3.00731	-1.1386	0.259668	0.676864	-5.51111
hsa-miR-3158-3p	0.0952893	1.02027	1.13784	0.259984	0.676864	-5.51193
hsa-miR-6886-5p	0.132727	1.1891	1.13734	0.260191	0.676864	-5.51247
hsa-miR-6514-5p	-0.108541	1.10335	-1.13403	0.261566	0.679382	-5.51603
hsa-miR-4747-3p	0.11605	1.02005	1.1327	0.262116	0.679382	-5.51746
hsa-miR-570-5p	0.156211	1.31936	1.13247	0.262213	0.679382	-5.51771
hsa-miR-548ai	0.156211	1.31936	1.13247	0.262213	0.679382	-5.51771
hsa-miR-3615	0.124504	1.13616	1.13044	0.263059	0.679623	-5.51988
hsa-miR-376b-5p	0.216536	1.19989	1.13001	0.26324	0.679623	-5.52035
hsa-miR-4668-5p	-0.538004	9.00313	-1.12975	0.263346	0.679623	-5.52062
hsa-miR-1468-5p	-0.127906	1.04536	-1.12972	0.263361	0.679623	-5.52065
hsa-miR-204-3p	-0.134478	1.2149	-1.12799	0.264085	0.680811	-5.52251
hsa-miR-181a-5p	0.847541	4.81064	1.12614	0.264859	0.682125	-5.52448
hsa-miR-382-5p	-0.142918	1.14042	-1.1244	0.26559	0.682264	-5.52634
hsa-miR-3154	0.12093	1.16036	1.12421	0.265671	0.682264	-5.52655
hsa-miR-1226-5p	0.290496	1.73814	1.12412	0.265707	0.682264	-5.52664
hsa-miR-4662b	-0.135283	1.0986	-1.12187	0.266658	0.684024	-5.52904
hsa-miR-299-3p	0.112525	1.17362	1.11978	0.267539	0.685603	-5.53126
hsa-miR-125a-3p	0.279849	1.48352	1.11866	0.268011	0.686029	-5.53244
hsa-miR-597-3p	-0.102357	1.0606	-1.1178	0.268374	0.686029	-5.53336
hsa-miR-3666	0.095493	0.897118	1.11697	0.268729	0.686029	-5.53424
hsa-miR-378a-3p	0.701928	2.97493	1.11678	0.268808	0.686029	-5.53444
hsa-miR-3936	0.137317	1.15846	1.11624	0.269036	0.686029	-5.53501
hsa-miR-4745-3p	-0.113068	1.06522	-1.11532	0.269428	0.686348	-5.53599
hsa-miR-6078	0.0933394	0.961821	1.11465	0.269712	0.686393	-5.53669
hsa-miR-664a-5p	0.151671	1.14614	1.11301	0.27041	0.687493	-5.53843
hsa-miR-5093	0.176721	1.37305	1.11065	0.271418	0.688884	-5.54092
hsa-miR-590-3p	-0.11452	1.15438	-1.10938	0.271961	0.688884	-5.54226
hsa-miR-661	-0.140246	1.1558	-1.10924	0.272019	0.688884	-5.54241
hsa-miR-4527	-0.109765	1.049	-1.10922	0.272026	0.688884	-5.54242
hsa-miR-4461	-0.143869	1.10371	-1.10721	0.272887	0.689053	-5.54454
hsa-miR-4282	-0.110707	0.96791	-1.10642	0.273226	0.689053	-5.54537
hsa-miR-191-3p	0.175289	1.1562	1.10595	0.273428	0.689053	-5.54586
hsa-miR-1279	-0.116125	1.1304	-1.10566	0.273551	0.689053	-5.54616
hsa-miR-363-3p	-0.120834	1.08556	-1.10547	0.273635	0.689053	-5.54637
hsa-miR-520f-3p	0.127161	1.12994	1.10488	0.273888	0.689053	-5.54699
hsa-miR-4445-3p	-0.677889	1.82861	-1.1047	0.273964	0.689053	-5.54717
hsa-miR-6737-3p	-0.139055	1.35787	-1.10185	0.275192	0.690398	-5.55016
hsa-miR-219b-3p	-0.13664	1.09022	-1.10172	0.27525	0.690398	-5.5503
hsa-miR-30d-5p	0.624955	2.56443	1.10065	0.275709	0.690398	-5.55141
hsa-miR-4786-3p	0.16628	1.44276	1.10027	0.275875	0.690398	-5.55182
hsa-miR-4756-3p	0.169653	1.1515	1.10005	0.275969	0.690398	-5.55204
hsa-miR-548ay-3p	-0.127845	1.07057	-1.09973	0.276106	0.690398	-5.55237
hsa-miR-6501-3p	-0.113036	1.04403	-1.09754	0.277056	0.691971	-5.55466
hsa-miR-7843-5p	0.097828	0.970057	1.09704	0.277271	0.691971	-5.55518
hsa-miR-513c-3p	0.125759	1.07363	1.09606	0.277696	0.692356	-5.5562
hsa-miR-3663-5p	0.123925	1.01711	1.09544	0.277963	0.692356	-5.55684
hsa-miR-378g	-0.118127	0.983879	-1.09427	0.278474	0.692958	-5.55806
hsa-miR-6500-5p	-0.106892	1.10116	-1.09337	0.278863	0.693258	-5.559
hsa-miR-1278	-0.185562	1.34996	-1.09246	0.279259	0.693574	-5.55994
hsa-miR-6830-5p	0.169149	1.38441	1.09125	0.279789	0.693676	-5.5612
hsa-miR-3915	0.13747	1.21994	1.09114	0.279838	0.693676	-5.56132
hsa-miR-3685	-0.144687	1.16817	-1.08948	0.280563	0.694804	-5.56304
hsa-miR-3659	0.12376	1.02446	1.08784	0.28128	0.695911	-5.56473
hsa-miR-586	-0.12875	1.19423	-1.08451	0.282737	0.697783	-5.56816
hsa-miR-5581-5p	-0.109525	0.985445	-1.08437	0.282799	0.697783	-5.5683
hsa-miR-16-1-3p	0.119156	0.945801	1.08426	0.282848	0.697783	-5.56842
hsa-miR-3939	-0.0981336	0.957307	-1.0809	0.284326	0.700102	-5.57187
hsa-miR-128-2-5p	-0.11371	0.924726	-1.08089	0.284332	0.700102	-5.57189
hsa-miR-105-5p	0.1134	1.0547	1.07992	0.284758	0.700483	-5.57288
hsa-miR-4266	0.0997806	0.910236	1.07923	0.285067	0.700574	-5.5736
hsa-miR-4780	-0.145947	1.03066	-1.07835	0.285455	0.700731	-5.5745
hsa-miR-507	-0.0909931	0.97047	-1.07785	0.285674	0.700731	-5.575
hsa-miR-579-3p	-0.131256	1.17527	-1.07634	0.286342	0.7017	-5.57655
hsa-miR-6835-3p	0.12691	1.08097	1.07542	0.286752	0.702038	-5.57749
hsa-miR-3923	-0.118527	1.13576	-1.0721	0.288227	0.70498	-5.58088
hsa-miR-223-5p	0.114754	0.991848	1.06879	0.289704	0.707921	-5.58425
hsa-miR-548ac	0.607804	2.99596	1.06749	0.290282	0.708663	-5.58556
hsa-miR-553	0.177082	1.35628	1.06554	0.291156	0.709522	-5.58754
hsa-miR-3591-3p	-0.165732	1.21259	-1.06431	0.29171	0.709522	-5.58879
hsa-miR-6778-3p	0.0952025	1.09592	1.06378	0.291946	0.709522	-5.58932
hsa-miR-1272	0.417978	1.80544	1.0631	0.292252	0.709522	-5.59001
hsa-miR-2115-5p	-0.0847194	0.940698	-1.06309	0.292258	0.709522	-5.59003
hsa-miR-223-3p	-0.142029	1.24993	-1.06303	0.292286	0.709522	-5.59009
hsa-miR-3926	-0.128639	1.09727	-1.06237	0.29258	0.709568	-5.59075
hsa-miR-6511b-5p	-0.46607	3.094	-1.05882	0.29418	0.712778	-5.59433
hsa-miR-676-3p	0.108333	1.04414	1.05811	0.294504	0.712894	-5.59505
hsa-miR-4524a-5p	-0.104713	0.977446	-1.05688	0.295059	0.713567	-5.59628
hsa-miR-1193	0.0953234	1.13484	1.05589	0.295505	0.713976	-5.59728
hsa-miR-7161-3p	-0.122892	1.12807	-1.05326	0.2967	0.716191	-5.59992
hsa-miR-1204	-0.126223	0.956903	-1.05152	0.297491	0.717428	-5.60166
hsa-miR-6719-3p	0.107405	0.934351	1.04926	0.298522	0.718635	-5.60392
hsa-miR-539-5p	0.1024	1.09573	1.0492	0.298549	0.718635	-5.60398
hsa-miR-3200-5p	0.115022	1.16382	1.04638	0.299836	0.72076	-5.60679
hsa-miR-935	0.100793	0.99638	1.04543	0.300269	0.72076	-5.60773
hsa-miR-1229-3p	-0.119109	1.26033	-1.04535	0.300307	0.72076	-5.60781
hsa-miR-6069	0.191509	1.30617	1.04437	0.300754	0.72076	-5.60878
hsa-miR-548h-3p	-0.270684	1.61898	-1.0436	0.301109	0.72076	-5.60955
hsa-miR-548z	-0.270684	1.61898	-1.0436	0.301109	0.72076	-5.60955
hsa-miR-378c	0.321901	1.63192	1.0424	0.30166	0.720781	-5.61074
hsa-miR-548j-5p	-0.143038	1.3294	-1.04236	0.301677	0.720781	-5.61078
hsa-miR-603	0.323748	1.80963	1.04134	0.302148	0.721239	-5.61179
hsa-miR-6829-3p	0.0954054	1.16532	1.04038	0.302588	0.721621	-5.61274
hsa-miR-4665-3p	0.190578	1.37714	1.03849	0.303458	0.722957	-5.61461
hsa-miR-410-3p	-0.102971	1.11417	-1.03795	0.303709	0.722957	-5.61515
hsa-miR-4667-3p	0.108068	1.17184	1.03709	0.304107	0.723236	-5.616
hsa-miR-588	0.0953529	0.962641	1.03598	0.30462	0.723291	-5.61709
hsa-miR-6083	0.129263	1.06827	1.03582	0.304691	0.723291	-5.61724
hsa-miR-671-3p	0.121094	1.03166	1.03487	0.305134	0.723676	-5.61819
hsa-miR-6744-5p	0.100093	1.06254	1.03337	0.305827	0.724653	-5.61966
hsa-miR-193b-5p	0.215691	1.34822	1.0323	0.306326	0.725168	-5.62072
hsa-miR-3934-5p	0.131451	1.10931	1.03146	0.306714	0.725421	-5.62154
hsa-miR-4255	-0.0957516	0.841466	-1.03062	0.307106	0.725682	-5.62236
hsa-miR-6082	0.106131	0.927116	1.02975	0.307511	0.725974	-5.62322
hsa-miR-8078	0.122912	1.05667	1.0288	0.307952	0.72635	-5.62415
hsa-miR-8068	-0.109078	1.0471	-1.02712	0.308733	0.726911	-5.62579
hsa-miR-3920	-0.0964113	0.922306	-1.02694	0.308818	0.726911	-5.62596
hsa-miR-561-3p	0.118721	1.03756	1.02596	0.309275	0.726911	-5.62692
hsa-miR-323b-3p	-0.161927	1.21926	-1.02546	0.309513	0.726911	-5.62742
hsa-miR-6892-3p	-0.147365	1.67089	-1.02527	0.3096	0.726911	-5.6276
hsa-miR-6758-5p	-0.122674	1.22315	-1.02425	0.310077	0.727369	-5.62859
hsa-miR-6500-3p	0.117465	0.97871	1.02282	0.310748	0.72828	-5.62999
hsa-miR-26a-2-3p	-0.112925	1.10859	-1.0211	0.311554	0.729505	-5.63166
hsa-miR-106a-3p	-0.106123	0.967178	-1.01985	0.31214	0.729931	-5.63287
hsa-miR-4472	0.114499	1.12121	1.01951	0.312302	0.729931	-5.63321
hsa-miR-3200-3p	0.094208	0.953804	1.01735	0.31332	0.73148	-5.63531
hsa-miR-514a-5p	-0.0844146	0.971509	-1.0169	0.313532	0.73148	-5.63574
hsa-miR-6812-3p	-0.126381	1.18814	-1.01581	0.314043	0.731799	-5.63679
hsa-miR-3677-5p	-0.101852	0.967724	-1.0154	0.314237	0.731799	-5.63719
hsa-miR-3164	0.104835	1.03176	1.01343	0.315168	0.732952	-5.63909
hsa-miR-532-3p	0.222078	1.79992	1.01252	0.315599	0.732952	-5.63997
hsa-miR-587	-0.0875166	0.950301	-1.01219	0.315756	0.732952	-5.64029
hsa-miR-6505-3p	0.105598	0.972874	1.01179	0.315944	0.732952	-5.64067
hsa-miR-3907	0.11592	1.06455	1.01135	0.316153	0.732952	-5.6411
hsa-miR-3124-3p	-0.110895	1.10938	-1.00996	0.316815	0.733227	-5.64244
hsa-miR-369-5p	0.0905801	1.04071	1.0099	0.316841	0.733227	-5.64249
hsa-miR-4742-3p	-0.0912961	1.07133	-1.00855	0.317483	0.734056	-5.64379
hsa-miR-4770	-0.0977574	1.00084	-1.00721	0.318121	0.734274	-5.64508
hsa-miR-596	-0.0836639	1.05384	-1.00675	0.318339	0.734274	-5.64552
hsa-miR-6736-3p	0.118104	1.07313	1.00656	0.318432	0.734274	-5.6457
hsa-miR-5007-3p	-0.0841527	1.13731	-1.00466	0.319339	0.735385	-5.64753
hsa-miR-489-5p	0.0818999	0.995708	1.00435	0.319484	0.735385	-5.64782
hsa-miR-4277	-0.0932876	0.955298	-1.0035	0.319892	0.735667	-5.64863
hsa-miR-2909	0.102884	0.979061	1.00221	0.320509	0.735997	-5.64987
hsa-miR-485-3p	0.0905944	1.06302	1.00201	0.320607	0.735997	-5.65006
hsa-miR-518c-3p	-0.0977806	0.992959	-1.0006	0.321281	0.736889	-5.65141
hsa-miR-6077	-0.119702	1.12043	-0.999614	0.321753	0.737316	-5.65234
hsa-miR-1306-3p	0.147818	1.20812	0.99899	0.322053	0.737347	-5.65294
hsa-miR-196b-5p	-0.0964056	1.1516	-0.997412	0.322811	0.737553	-5.65444
hsa-miR-3927-5p	-0.112705	1.03276	-0.996695	0.323156	0.737553	-5.65512
hsa-miR-8059	-0.118977	1.06773	-0.99662	0.323192	0.737553	-5.65519
hsa-let-7f-5p	0.465092	2.17271	0.996196	0.323396	0.737553	-5.65559
hsa-miR-378a-5p	0.0893101	1.0619	0.995803	0.323586	0.737553	-5.65597
hsa-miR-193a-3p	0.125995	1.22502	0.994942	0.324001	0.737553	-5.65678
hsa-miR-3925-3p	0.117367	1.04204	0.99391	0.324499	0.737553	-5.65776
hsa-miR-5188	0.125239	1.15628	0.9939	0.324503	0.737553	-5.65777
hsa-miR-132-5p	0.10036	0.954888	0.993455	0.324718	0.737553	-5.65819
hsa-miR-1237-3p	-0.128094	1.17215	-0.992373	0.325241	0.73808	-5.65922
hsa-miR-6863	0.100683	1.04407	0.99179	0.325523	0.73808	-5.65977
hsa-miR-874-3p	0.190295	1.41118	0.990382	0.326204	0.738163	-5.6611
hsa-miR-4290	0.153096	1.32774	0.990318	0.326235	0.738163	-5.66116
hsa-miR-3658	-0.0836901	1.09875	-0.98994	0.326418	0.738163	-5.66152
hsa-miR-373-3p	0.11721	1.1297	0.987747	0.327482	0.739279	-5.66358
hsa-miR-5699-5p	0.112541	1.19347	0.98774	0.327485	0.739279	-5.66359
hsa-miR-1258	-0.102468	1.0792	-0.985659	0.328497	0.740177	-5.66555
hsa-miR-4422	-0.127846	1.1057	-0.985236	0.328703	0.740177	-5.66595
hsa-miR-130b-5p	0.0767166	1.05147	0.984534	0.329044	0.740177	-5.66661
hsa-miR-3609	0.33723	1.94895	0.983998	0.329306	0.740177	-5.66711
hsa-miR-4494	0.086944	0.968957	0.982404	0.330083	0.740177	-5.6686
hsa-miR-5089-5p	-0.100695	0.983208	-0.982242	0.330162	0.740177	-5.66875
hsa-miR-4420	0.0777216	0.944606	0.982223	0.330172	0.740177	-5.66877
hsa-miR-215-3p	0.0945803	1.05749	0.981661	0.330446	0.740177	-5.6693
hsa-miR-3145-3p	0.0907595	1.1505	0.980412	0.331056	0.740177	-5.67047
hsa-miR-548am-3p	0.131562	1.18561	0.980061	0.331228	0.740177	-5.6708
hsa-miR-4798-5p	-0.0838814	1.0404	-0.979578	0.331465	0.740177	-5.67125
hsa-miR-6886-3p	-0.136396	1.33159	-0.979567	0.33147	0.740177	-5.67126
hsa-miR-551a	-0.0967446	1.07761	-0.978979	0.331758	0.740177	-5.67181
hsa-miR-451b	-0.117707	1.18706	-0.977643	0.332413	0.740177	-5.67305
hsa-miR-1323	0.365248	2.35399	0.976634	0.332908	0.740177	-5.67399
hsa-miR-7703	-0.103098	1.10617	-0.976625	0.332912	0.740177	-5.674
hsa-miR-129-2-3p	-0.139432	1.35165	-0.976044	0.333198	0.740177	-5.67454
hsa-miR-3123	-0.0802589	0.946207	-0.975765	0.333335	0.740177	-5.6748
hsa-miR-5588-3p	0.141021	1.32587	0.975758	0.333338	0.740177	-5.67481
hsa-miR-6813-5p	0.360272	2.29428	0.975007	0.333707	0.740359	-5.67551
hsa-miR-29b-1-5p	0.104164	1.08975	0.973876	0.334263	0.740917	-5.67656
hsa-miR-509-3-5p	-0.146615	1.03827	-0.973048	0.334671	0.740917	-5.67733
hsa-miR-660-5p	0.163833	1.32555	0.972384	0.334998	0.740917	-5.67794
hsa-miR-3612	-0.148764	1.12046	-0.972161	0.335108	0.740917	-5.67815
hsa-miR-203b-5p	0.0870307	1.01875	0.971076	0.335643	0.741464	-5.67916
hsa-miR-5708	-0.101335	1.00783	-0.970251	0.336051	0.741729	-5.67992
hsa-miR-7113-5p	0.106083	1.08852	0.967629	0.337348	0.743954	-5.68234
hsa-miR-19b-1-5p	-0.0951306	1.00707	-0.967045	0.337637	0.743956	-5.68288
hsa-miR-4709-5p	-0.12769	1.02608	-0.963901	0.339197	0.745078	-5.68578
hsa-miR-3181	0.116239	1.09366	0.963215	0.339538	0.745078	-5.68641
hsa-miR-5094	0.261929	1.72397	0.962897	0.339696	0.745078	-5.6867
hsa-miR-302f	0.0971858	0.967234	0.962402	0.339943	0.745078	-5.68716
hsa-miR-412-3p	-0.102827	1.17455	-0.962237	0.340025	0.745078	-5.68731
hsa-miR-4728-3p	-0.133417	1.34131	-0.962231	0.340028	0.745078	-5.68731
hsa-miR-6877-3p	0.11713	1.13951	0.961947	0.340169	0.745078	-5.68758
hsa-miR-876-5p	-0.10032	0.985316	-0.960327	0.340977	0.745627	-5.68906
hsa-miR-3944-3p	0.0948271	1.05455	0.960234	0.341023	0.745627	-5.68915
hsa-miR-5706	-0.0733944	0.945565	-0.959703	0.341288	0.745627	-5.68963
hsa-miR-3945	-0.140359	1.23534	-0.958003	0.342137	0.746849	-5.69119
hsa-miR-3928-5p	-0.150621	1.21552	-0.955502	0.343389	0.748947	-5.69347
hsa-miR-649	-0.0978884	1.03262	-0.954842	0.343719	0.749035	-5.69407
hsa-miR-154-5p	-0.11163	1.12132	-0.953728	0.344278	0.74962	-5.69509
hsa-miR-548i	-0.129002	1.25206	-0.949822	0.346242	0.751943	-5.69864
hsa-miR-519a-3p	0.1337	1.25098	0.94966	0.346324	0.751943	-5.69879
hsa-miR-513a-3p	-0.119518	1.1574	-0.94931	0.3465	0.751943	-5.6991
hsa-miR-450b-5p	-0.336073	1.54129	-0.949287	0.346512	0.751943	-5.69912
hsa-miR-5008-5p	0.107027	1.06787	0.946087	0.348127	0.7541	-5.70202
hsa-miR-367-5p	0.103883	1.0576	0.945379	0.348485	0.7541	-5.70266
hsa-miR-6718-5p	0.106232	1.03401	0.944896	0.34873	0.7541	-5.70309
hsa-miR-5197-5p	-0.110687	1.04481	-0.944676	0.348841	0.7541	-5.70329
hsa-miR-6720-5p	0.0930527	1.04782	0.944424	0.348969	0.7541	-5.70352
hsa-miR-6800-3p	0.196361	1.71238	0.941994	0.3502	0.755571	-5.70571
hsa-miR-7978	-0.0746048	1.0042	-0.941925	0.350236	0.755571	-5.70577
hsa-miR-654-5p	0.0810167	1.01178	0.940698	0.350859	0.756282	-5.70687
hsa-miR-208a-3p	0.111893	1.2106	0.940084	0.351171	0.756322	-5.70743
hsa-miR-548at-5p	0.1135	1.29911	0.93831	0.352073	0.757573	-5.70902
hsa-miR-7843-3p	-0.138312	1.19059	-0.937459	0.352507	0.757573	-5.70978
hsa-miR-1269b	0.126593	0.988641	0.937212	0.352633	0.757573	-5.71
hsa-miR-101-5p	0.080156	0.935339	0.935893	0.353306	0.758266	-5.71118
hsa-miR-5687	-0.0941056	1.1264	-0.935427	0.353544	0.758266	-5.7116
hsa-miR-3617-5p	-0.10661	1.2038	-0.934226	0.354157	0.758951	-5.71267
hsa-miR-4670-5p	-0.0970987	1.04174	-0.932683	0.354947	0.760011	-5.71405
hsa-miR-6513-5p	-0.099525	1.08664	-0.930978	0.35582	0.761249	-5.71556
hsa-miR-5006-5p	0.19225	1.80531	0.928094	0.357301	0.763001	-5.71812
hsa-miR-33a-3p	-0.0894378	0.961902	-0.927708	0.3575	0.763001	-5.71847
hsa-miR-6792-3p	-0.108279	1.29463	-0.927329	0.357695	0.763001	-5.7188
hsa-miR-4711-5p	0.0725391	1.00027	0.926976	0.357877	0.763001	-5.71912
hsa-miR-1233-3p	-0.133921	1.19716	-0.925575	0.358598	0.763001	-5.72036
hsa-miR-4720-5p	-0.478687	2.14239	-0.925161	0.358811	0.763001	-5.72072
hsa-miR-485-5p	-0.0891265	1.11216	-0.924866	0.358963	0.763001	-5.72098
hsa-miR-4758-3p	0.146295	1.60229	0.924781	0.359007	0.763001	-5.72106
hsa-miR-8079	0.0765275	0.921238	0.92386	0.359483	0.763136	-5.72187
hsa-miR-3613-3p	-0.459694	9.11456	-0.923511	0.359663	0.763136	-5.72218
hsa-miR-4434	0.106996	1.08786	0.922896	0.359981	0.763182	-5.72272
hsa-miR-4789-5p	-0.104243	0.988728	-0.921424	0.360741	0.763907	-5.72402
hsa-miR-4746-3p	0.094181	0.968104	0.921088	0.360915	0.763907	-5.72431
hsa-miR-141-3p	0.588253	2.8888	0.920154	0.361399	0.764303	-5.72514
hsa-miR-4755-5p	-0.0942979	1.13742	-0.918532	0.36224	0.765454	-5.72656
hsa-miR-5697	-0.0865783	1.07939	-0.916808	0.363134	0.766716	-5.72807
hsa-miR-519e-5p	-0.088637	1.1269	-0.916078	0.363514	0.76689	-5.72871
hsa-miR-6715b-5p	-0.0962571	1.06282	-0.914554	0.364307	0.767359	-5.73005
hsa-miR-3127-3p	0.10069	1.1386	0.914506	0.364332	0.767359	-5.73009
hsa-miR-8083	-0.0856492	0.97292	-0.913144	0.365042	0.768227	-5.73128
hsa-miR-6747-5p	0.0918766	1.13863	0.91229	0.365487	0.768294	-5.73202
hsa-miR-212-3p	-0.123139	1.14877	-0.911833	0.365725	0.768294	-5.73242
hsa-miR-3682-5p	0.0849495	1.07833	0.911042	0.366139	0.768294	-5.73311
hsa-miR-656-5p	0.0905567	1.00277	0.910798	0.366266	0.768294	-5.73332
hsa-miR-3173-3p	-0.1061	1.13685	-0.909622	0.36688	0.768957	-5.73435
hsa-miR-3168	-0.0969264	0.984484	-0.908559	0.367437	0.769248	-5.73527
hsa-miR-518c-5p	-0.101389	1.12173	-0.908217	0.367616	0.769248	-5.73557
hsa-miR-105-3p	0.0848353	0.990169	0.906807	0.368355	0.769957	-5.73679
hsa-miR-4693-3p	-0.114464	1.08265	-0.906431	0.368552	0.769957	-5.73712
hsa-miR-376c-3p	-0.0880435	1.06096	-0.905791	0.368888	0.770035	-5.73767
hsa-miR-302d-3p	0.0925715	1.05843	0.90487	0.369371	0.770297	-5.73847
hsa-miR-5584-5p	-0.092495	1.00579	-0.902565	0.370583	0.770297	-5.74046
hsa-miR-6726-3p	0.100615	1.05503	0.90221	0.37077	0.770297	-5.74077
hsa-miR-202-3p	-0.104076	1.14978	-0.902174	0.370789	0.770297	-5.7408
hsa-miR-611	0.0860842	1.1046	0.901339	0.371229	0.770297	-5.74152
hsa-miR-551b-3p	-0.0726806	1.02015	-0.901233	0.371285	0.770297	-5.74161
hsa-miR-548d-5p	0.138772	1.36147	0.901157	0.371325	0.770297	-5.74168
hsa-miR-6740-5p	0.142124	1.24703	0.900727	0.371551	0.770297	-5.74205
hsa-miR-211-5p	0.0983381	1.1142	0.90044	0.371703	0.770297	-5.74229
hsa-miR-148b-5p	-0.107753	1.04456	-0.899041	0.372441	0.771208	-5.7435
hsa-miR-133b	-0.0889369	1.06109	-0.897869	0.37306	0.771869	-5.7445
hsa-miR-6720-3p	-0.0807441	0.920999	-0.891792	0.376281	0.777362	-5.74971
hsa-miR-3591-5p	-0.0731203	1.07927	-0.891171	0.376612	0.777362	-5.75024
hsa-miR-1273e	-0.0825201	1.07222	-0.891156	0.376619	0.777362	-5.75025
hsa-miR-320a	0.46435	7.28405	0.88906	0.377735	0.778955	-5.75203
hsa-miR-23b-3p	0.641161	6.22825	0.888523	0.378021	0.778955	-5.75249
hsa-miR-552-3p	-0.0868056	0.981571	-0.887425	0.378607	0.778955	-5.75342
hsa-miR-622	0.0891812	1.0859	0.887193	0.378731	0.778955	-5.75362
hsa-miR-3682-3p	0.0972577	1.19844	0.886571	0.379063	0.778955	-5.75415
hsa-miR-6850-3p	-0.0964922	1.08365	-0.885478	0.379647	0.778955	-5.75507
hsa-let-7g-3p	-0.0908656	1.06367	-0.884651	0.380089	0.778955	-5.75577
hsa-miR-8086	-0.0853533	1.03386	-0.884347	0.380251	0.778955	-5.75603
hsa-miR-4520a-5p	0.0794028	0.882928	0.883832	0.380527	0.778955	-5.75647
hsa-miR-4520b-5p	0.0794028	0.882928	0.883832	0.380527	0.778955	-5.75647
hsa-miR-186-5p	0.10669	1.13538	0.883458	0.380727	0.778955	-5.75678
hsa-miR-1252-5p	-0.0929715	1.11134	-0.882917	0.381017	0.778955	-5.75724
hsa-miR-942-3p	0.0774291	0.992185	0.881051	0.382018	0.780128	-5.75882
hsa-miR-6780b-3p	-0.0922777	1.10111	-0.88034	0.382399	0.780128	-5.75941
hsa-miR-5585-5p	0.0832163	1.03135	0.880155	0.382499	0.780128	-5.75957
hsa-miR-2276-3p	0.111211	1.10394	0.878756	0.38325	0.780706	-5.76075
hsa-miR-6868-3p	-0.0862629	0.929906	-0.8785	0.383388	0.780706	-5.76096
hsa-miR-559	0.110372	1.24349	0.877293	0.384037	0.781411	-5.76198
hsa-miR-144-5p	-0.11915	1.26137	-0.875948	0.384762	0.78167	-5.76311
hsa-miR-210-5p	-0.147839	1.71363	-0.875932	0.384771	0.78167	-5.76312
hsa-miR-3131	0.153535	1.50771	0.874898	0.385328	0.782186	-5.76399
hsa-miR-4701-5p	-0.160118	1.59168	-0.87344	0.386115	0.782974	-5.76521
hsa-miR-3121-5p	0.104272	1.05673	0.872425	0.386664	0.782974	-5.76605
hsa-miR-3688-3p	-0.106284	1.27128	-0.871563	0.38713	0.782974	-5.76677
hsa-miR-4761-3p	0.0683466	0.99244	0.871019	0.387425	0.782974	-5.76723
hsa-miR-519b-3p	0.0980937	1.22711	0.870643	0.387628	0.782974	-5.76754
hsa-miR-4666a-3p	-0.0845896	1.05339	-0.870094	0.387926	0.782974	-5.768
hsa-miR-5088-3p	-0.0795889	0.972272	-0.869376	0.388315	0.782974	-5.7686
hsa-miR-3158-5p	0.0786345	0.964303	0.868271	0.388914	0.782974	-5.76951
hsa-miR-181c-3p	-0.114376	1.1589	-0.867571	0.389294	0.782974	-5.7701
hsa-miR-4491	-0.0933998	1.06758	-0.866624	0.389808	0.782974	-5.77088
hsa-miR-513c-5p	0.129369	1.12516	0.865725	0.390297	0.782974	-5.77163
hsa-miR-4477a	0.112601	1.10725	0.865077	0.390649	0.782974	-5.77216
hsa-miR-1	0.0992023	1.14815	0.864518	0.390954	0.782974	-5.77263
hsa-miR-6853-5p	0.0780213	0.958715	0.86426	0.391094	0.782974	-5.77284
hsa-miR-4714-3p	-0.0954079	1.10257	-0.863268	0.391635	0.782974	-5.77366
hsa-miR-6788-3p	-0.0829324	1.15136	-0.862729	0.391929	0.782974	-5.77411
hsa-miR-1286	-0.0866671	1.02038	-0.862248	0.392191	0.782974	-5.7745
hsa-miR-5589-3p	-0.0876234	1.04	-0.862224	0.392204	0.782974	-5.77452
hsa-miR-7159-5p	0.0875348	1.04805	0.862206	0.392214	0.782974	-5.77454
hsa-miR-6760-5p	-0.094067	1.11754	-0.86182	0.392425	0.782974	-5.77486
hsa-miR-3170	-0.078207	0.913949	-0.861587	0.392552	0.782974	-5.77505
hsa-miR-6748-3p	-0.0812944	1.01996	-0.860813	0.392974	0.782974	-5.77569
hsa-miR-548ah-5p	0.0927665	1.12349	0.860208	0.393305	0.782974	-5.77619
hsa-miR-1265	0.102671	1.13621	0.860013	0.393411	0.782974	-5.77635
hsa-miR-3167	0.0706914	1.08366	0.859004	0.393963	0.782974	-5.77718
hsa-miR-4285	0.0779432	0.928055	0.858578	0.394196	0.782974	-5.77753
hsa-miR-520b	0.0962904	1.07687	0.857994	0.394516	0.782974	-5.77801
hsa-miR-4520a-3p	0.096117	1.03291	0.857799	0.394622	0.782974	-5.77817
hsa-miR-6832-3p	-0.0979217	1.12522	-0.857089	0.395011	0.782974	-5.77875
hsa-miR-4646-3p	0.101965	1.24609	0.856338	0.395423	0.782974	-5.77937
hsa-miR-8057	-0.0686815	0.920129	-0.856133	0.395535	0.782974	-5.77954
hsa-miR-4676-5p	0.0763723	0.972178	0.855421	0.395926	0.782974	-5.78012
hsa-miR-7849-3p	0.0946277	1.07225	0.855234	0.396029	0.782974	-5.78027
hsa-miR-187-5p	0.119398	1.17639	0.855208	0.396043	0.782974	-5.78029
hsa-miR-548au-5p	-0.120499	1.32756	-0.851686	0.397979	0.786199	-5.78317
hsa-miR-6852-5p	-0.0930769	0.963772	-0.849512	0.399177	0.787814	-5.78494
hsa-miR-6770-5p	0.0772361	1.08642	0.849093	0.399408	0.787814	-5.78528
hsa-miR-6838-5p	-0.0806525	1.19876	-0.842331	0.403149	0.79328	-5.79076
hsa-miR-331-3p	0.128602	1.19689	0.841685	0.403508	0.79328	-5.79128
hsa-miR-124-3p	0.102685	1.07599	0.841017	0.403879	0.79328	-5.79182
hsa-miR-7162-3p	0.144696	1.12014	0.839672	0.404626	0.79328	-5.79291
hsa-miR-6855-5p	0.0995093	1.3241	0.839561	0.404688	0.79328	-5.793
hsa-miR-5091	0.0790061	0.983413	0.839323	0.404821	0.79328	-5.79319
hsa-miR-409-3p	-0.118634	1.27412	-0.838431	0.405317	0.79328	-5.7939
hsa-miR-6801-5p	0.0916112	1.08748	0.8383	0.405389	0.79328	-5.79401
hsa-miR-6508-3p	0.0729978	0.948637	0.838165	0.405465	0.79328	-5.79412
hsa-miR-4318	-0.0704546	0.918324	-0.837254	0.405972	0.79328	-5.79485
hsa-miR-6815-3p	-0.0773146	0.972083	-0.837198	0.406004	0.79328	-5.79489
hsa-miR-6887-3p	0.0970103	1.22623	0.836816	0.406216	0.79328	-5.7952
hsa-miR-300	-0.0928866	1.09065	-0.836187	0.406568	0.79328	-5.7957
hsa-miR-488-3p	-0.193906	1.43806	-0.835948	0.406701	0.79328	-5.7959
hsa-miR-744-3p	-0.0825019	1.12075	-0.835779	0.406795	0.79328	-5.79603
hsa-miR-8065	0.0981044	1.18776	0.835001	0.407229	0.793527	-5.79665
hsa-miR-580-5p	-0.07425	1.08249	-0.8335	0.408068	0.794538	-5.79785
hsa-miR-1283	0.0981106	1.09252	0.83297	0.408364	0.794538	-5.79828
hsa-miR-6816-3p	0.0806197	0.953636	0.8303	0.409859	0.796736	-5.8004
hsa-miR-432-5p	-0.113485	1.19738	-0.829849	0.410112	0.796736	-5.80076
hsa-miR-892c-3p	0.0758405	0.891355	0.828638	0.410791	0.797455	-5.80173
hsa-miR-4427	0.101115	1.05627	0.82696	0.411733	0.798288	-5.80306
hsa-miR-1914-3p	0.0952227	1.14917	0.826772	0.41184	0.798288	-5.80321
hsa-miR-4419b	-0.0833095	1.05207	-0.825972	0.41229	0.798559	-5.80384
hsa-miR-4782-5p	-0.088635	1.07983	-0.824263	0.413251	0.799221	-5.80519
hsa-miR-4650-3p	-0.101363	1.08068	-0.823646	0.413599	0.799221	-5.80568
hsa-miR-4777-5p	0.0873213	1.06278	0.823027	0.413948	0.799221	-5.80617
hsa-miR-6819-3p	-0.154664	1.62973	-0.82302	0.413952	0.799221	-5.80617
hsa-miR-4423-5p	0.0979004	1.11295	0.822614	0.414181	0.799221	-5.80649
hsa-miR-6764-3p	0.0752475	0.962404	0.821241	0.414956	0.800117	-5.80758
hsa-miR-5000-3p	0.0794333	1.04787	0.820354	0.415457	0.800484	-5.80827
hsa-miR-4676-3p	0.0864587	1.0342	0.819424	0.415983	0.800508	-5.80901
hsa-miR-5087	-0.0898589	0.964039	-0.819234	0.41609	0.800508	-5.80915
hsa-miR-6779-3p	-0.0838719	1.19475	-0.816961	0.417378	0.802386	-5.81094
hsa-miR-6783-5p	-0.0897534	1.15048	-0.816213	0.417802	0.802603	-5.81152
hsa-miR-323a-5p	0.112271	1.1504	0.814687	0.418667	0.803184	-5.81272
hsa-miR-6505-5p	-0.0831847	1.11333	-0.814372	0.418846	0.803184	-5.81296
hsa-miR-202-5p	-0.203135	1.65781	-0.813636	0.419264	0.803184	-5.81354
hsa-miR-3910	0.277884	1.78521	0.813197	0.419514	0.803184	-5.81388
hsa-miR-1470	0.118609	1.39105	0.812936	0.419662	0.803184	-5.81408
hsa-miR-370-5p	0.0710309	0.956278	0.811638	0.420401	0.804001	-5.81509
hsa-miR-3914	0.103297	1.14444	0.81011	0.421271	0.804356	-5.81628
hsa-miR-2116-3p	-0.101603	1.24288	-0.808982	0.421914	0.804356	-5.81716
hsa-miR-6749-3p	0.108113	1.22795	0.808831	0.422	0.804356	-5.81727
hsa-miR-612	0.0992652	1.08519	0.807737	0.422625	0.804356	-5.81812
hsa-miR-5571-3p	-0.066163	0.901017	-0.807239	0.422909	0.804356	-5.81851
hsa-miR-221-3p	0.514007	2.83399	0.806755	0.423186	0.804356	-5.81888
hsa-miR-6826-3p	-0.0904559	1.11763	-0.806659	0.423241	0.804356	-5.81896
hsa-miR-548aj-3p	0.330424	2.10301	0.806185	0.423512	0.804356	-5.81932
hsa-miR-1304-3p	0.104592	1.22097	0.805908	0.42367	0.804356	-5.81954
hsa-miR-3184-5p	0.104488	1.21363	0.805845	0.423706	0.804356	-5.81959
hsa-miR-627-5p	-0.0924813	1.07469	-0.801914	0.425958	0.808035	-5.82262
hsa-miR-6131	-0.0765745	1.09974	-0.800678	0.426668	0.808786	-5.82357
hsa-miR-3136-5p	0.0921124	1.1307	0.798323	0.428021	0.810756	-5.82537
hsa-miR-4306	-0.0684067	1.02214	-0.796983	0.428793	0.811621	-5.8264
hsa-miR-4540	0.072239	1.14566	0.795496	0.42965	0.812647	-5.82754
hsa-miR-374b-5p	0.0874805	1.09927	0.79244	0.431414	0.815098	-5.82986
hsa-miR-512-3p	0.0630866	1.02932	0.792073	0.431627	0.815098	-5.83014
hsa-miR-4750-3p	-0.330107	2.79769	-0.791366	0.432036	0.815098	-5.83068
hsa-miR-376a-5p	0.076618	1.04438	0.790835	0.432343	0.815098	-5.83108
hsa-miR-1266-3p	-0.111626	1.25126	-0.790517	0.432527	0.815098	-5.83132
hsa-miR-30a-3p	-0.178884	1.28732	-0.789752	0.43297	0.815337	-5.8319
hsa-miR-544a	-0.0638682	1.05014	-0.788848	0.433494	0.815727	-5.83259
hsa-miR-4431	0.0700537	1.02539	0.788144	0.433902	0.815901	-5.83312
hsa-miR-616-5p	-0.0804093	1.18156	-0.786613	0.434791	0.816582	-5.83428
hsa-miR-2116-5p	0.0802744	0.994772	0.785973	0.435163	0.816582	-5.83476
hsa-miR-548av-3p	-0.0981668	1.13248	-0.785883	0.435215	0.816582	-5.83483
hsa-miR-7157-5p	-0.0696833	0.969258	-0.78332	0.436706	0.818727	-5.83676
hsa-miR-199b-5p	-0.078065	1.12747	-0.782227	0.437343	0.818727	-5.83758
hsa-miR-4791	-0.169624	1.26197	-0.782006	0.437472	0.818727	-5.83775
hsa-miR-6748-5p	0.125801	1.37454	0.781737	0.437628	0.818727	-5.83795
hsa-let-7a-5p	-0.314472	7.86052	-0.778753	0.43937	0.821389	-5.84018
hsa-miR-3610	-0.076859	1.05142	-0.777848	0.439899	0.821782	-5.84086
hsa-miR-376a-2-5p	-0.066244	0.979852	-0.776463	0.440709	0.821864	-5.84189
hsa-miR-4265	0.0648324	0.86473	0.776273	0.440821	0.821864	-5.84203
hsa-miR-548ba	-0.0996608	1.191	-0.776139	0.440899	0.821864	-5.84213
hsa-miR-8054	0.0810095	1.11115	0.773156	0.442648	0.823453	-5.84435
hsa-miR-1285-3p	0.0776427	1.11336	0.772335	0.44313	0.823453	-5.84496
hsa-miR-4471	-0.0818264	1.04716	-0.771041	0.443891	0.823453	-5.84592
hsa-miR-5197-3p	-0.0768475	1.09096	-0.770702	0.44409	0.823453	-5.84617
hsa-miR-345-3p	0.100304	1.12726	0.770548	0.444181	0.823453	-5.84629
hsa-miR-4438	-0.0881693	1.06838	-0.770478	0.444222	0.823453	-5.84634
hsa-miR-7156-3p	0.0810201	1.10795	0.768928	0.445134	0.823453	-5.84748
hsa-miR-4744	-0.0760228	1.07491	-0.768787	0.445217	0.823453	-5.84759
hsa-miR-4792	0.0672854	0.920048	0.768692	0.445273	0.823453	-5.84766
hsa-miR-514b-5p	0.149923	1.34828	0.768543	0.44536	0.823453	-5.84777
hsa-miR-659-3p	0.109346	1.26242	0.768259	0.445528	0.823453	-5.84798
hsa-miR-5009-5p	-0.0875781	1.17324	-0.768163	0.445584	0.823453	-5.84805
hsa-miR-548aq-3p	-0.268923	1.7425	-0.767289	0.4461	0.823463	-5.84869
hsa-let-7a-3p	-0.0759522	1.06392	-0.765807	0.446974	0.823463	-5.84978
hsa-miR-449b-3p	-0.112547	1.20979	-0.765768	0.446997	0.823463	-5.84981
hsa-miR-4300	0.0882274	0.982264	0.765172	0.447349	0.823463	-5.85025
hsa-miR-4633-5p	0.113844	1.13566	0.764766	0.447589	0.823463	-5.85055
hsa-miR-4799-3p	-0.0760144	0.934975	-0.764659	0.447652	0.823463	-5.85063
hsa-miR-1255b-5p	0.0931202	1.05134	0.763342	0.448431	0.823463	-5.85159
hsa-miR-4659b-3p	0.0700569	0.937608	0.763318	0.448445	0.823463	-5.85161
hsa-miR-3689f	0.089611	1.06086	0.762387	0.448996	0.823463	-5.85229
hsa-miR-3173-5p	-0.112567	1.34501	-0.762052	0.449194	0.823463	-5.85254
hsa-miR-377-3p	-0.11248	1.33861	-0.762003	0.449223	0.823463	-5.85257
hsa-miR-891a-3p	0.0748732	1.04781	0.761666	0.449423	0.823463	-5.85282
hsa-miR-5579-3p	0.0773526	1.06535	0.761093	0.449762	0.823499	-5.85324
hsa-miR-3183	-0.0698732	0.898762	-0.759255	0.450852	0.824909	-5.85458
hsa-miR-33b-3p	-0.0706592	0.941598	-0.758593	0.451245	0.825042	-5.85506
hsa-miR-1206	-0.0798272	1.06673	-0.757768	0.451734	0.825352	-5.85566
hsa-miR-4768-5p	-0.0599565	0.962985	-0.756717	0.452359	0.825908	-5.85643
hsa-miR-3148	-0.0989028	1.31377	-0.75359	0.45422	0.828542	-5.8587
hsa-miR-525-3p	-0.0674962	0.950908	-0.752693	0.454755	0.828542	-5.85935
hsa-miR-892c-5p	-0.0830036	1.12582	-0.752199	0.45505	0.828542	-5.8597
hsa-miR-664a-3p	-0.0965876	1.26581	-0.752135	0.455087	0.828542	-5.85975
hsa-miR-4418	-0.0583141	0.824473	-0.749841	0.456457	0.828797	-5.8614
hsa-miR-6777-3p	-0.0842446	1.19558	-0.749381	0.456732	0.828797	-5.86174
hsa-miR-135b-3p	-0.0616954	1.05912	-0.749043	0.456934	0.828797	-5.86198
hsa-miR-4769-3p	0.108704	1.48411	0.74895	0.45699	0.828797	-5.86205
hsa-miR-3683	-0.0683125	1.02874	-0.748018	0.457547	0.828797	-5.86272
hsa-miR-6807-5p	0.0607387	1.14752	0.747853	0.457646	0.828797	-5.86283
hsa-miR-6503-5p	-0.104435	1.14831	-0.747835	0.457657	0.828797	-5.86285
hsa-miR-523-3p	-0.0707238	1.03198	-0.747253	0.458005	0.828797	-5.86327
hsa-miR-574-5p	0.127185	1.39332	0.746969	0.458175	0.828797	-5.86347
hsa-miR-6856-3p	-0.075577	0.995112	-0.746183	0.458646	0.828797	-5.86403
hsa-miR-5692a	-0.0867188	1.08381	-0.745976	0.45877	0.828797	-5.86418
hsa-miR-4436b-3p	-0.0752344	1.05815	-0.74545	0.459085	0.828797	-5.86456
hsa-miR-506-3p	-0.0785077	1.14054	-0.743002	0.460555	0.829034	-5.86631
hsa-miR-23c	-0.095305	1.1298	-0.742821	0.460663	0.829034	-5.86644
hsa-miR-4423-3p	-0.534518	2.35792	-0.742418	0.460905	0.829034	-5.86673
hsa-miR-133a-5p	-0.0716197	1.04233	-0.741374	0.461533	0.829034	-5.86747
hsa-miR-153-3p	-0.0642308	0.964897	-0.741201	0.461637	0.829034	-5.86759
hsa-miR-6853-3p	0.073018	0.961199	0.740872	0.461835	0.829034	-5.86783
hsa-miR-4457	-0.080474	0.965769	-0.740466	0.462079	0.829034	-5.86812
hsa-miR-4316	-0.0638364	0.974008	-0.740349	0.46215	0.829034	-5.8682
hsa-miR-4530	0.359272	8.61953	0.740267	0.462199	0.829034	-5.86826
hsa-miR-4671-5p	0.0701051	1.01904	0.739879	0.462432	0.829034	-5.86853
hsa-miR-3161	-0.0789923	1.0673	-0.738547	0.463235	0.829582	-5.86948
hsa-miR-4766-3p	0.0807847	1.01491	0.738303	0.463382	0.829582	-5.86965
hsa-miR-5579-5p	0.0754185	1.05546	0.735868	0.464851	0.830842	-5.87138
hsa-miR-5096	-0.0699318	1.07051	-0.735791	0.464898	0.830842	-5.87143
hsa-miR-4795-3p	-0.0823753	1.15741	-0.734612	0.465609	0.830842	-5.87227
hsa-miR-676-5p	0.0770995	0.962902	0.733282	0.466414	0.830842	-5.8732
hsa-miR-4660	-0.0656627	0.940442	-0.733237	0.466441	0.830842	-5.87324
hsa-miR-582-5p	-0.0844431	1.10534	-0.732825	0.46669	0.830842	-5.87353
hsa-miR-3152-3p	0.122615	1.358	0.732302	0.467007	0.830842	-5.87389
hsa-miR-99a-3p	-0.0747842	0.973403	-0.732266	0.467029	0.830842	-5.87392
hsa-miR-610	-0.0595843	1.00311	-0.731872	0.467267	0.830842	-5.8742
hsa-miR-4699-5p	-0.0745708	1.1395	-0.731633	0.467412	0.830842	-5.87436
hsa-miR-4672	-0.100508	0.982788	-0.731273	0.46763	0.830842	-5.87462
hsa-miR-635	-0.0824758	1.21263	-0.730167	0.468301	0.831147	-5.87539
hsa-miR-3940-3p	-0.107623	1.358	-0.729926	0.468447	0.831147	-5.87556
hsa-miR-340-3p	-0.0668052	1.0631	-0.728835	0.469109	0.831442	-5.87633
hsa-miR-1303	-0.108325	1.25793	-0.728282	0.469444	0.831442	-5.87672
hsa-miR-4251	-0.0656611	0.950691	-0.728058	0.469581	0.831442	-5.87687
hsa-miR-4645-3p	-0.0748332	1.12451	-0.727129	0.470145	0.831475	-5.87752
hsa-miR-4652-5p	-0.0762423	1.05223	-0.726965	0.470244	0.831475	-5.87764
hsa-miR-203a	0.22543	1.35236	0.721256	0.473722	0.836705	-5.88161
hsa-miR-425-3p	0.135878	1.31742	0.721039	0.473855	0.836705	-5.88176
hsa-miR-543	-0.08501	1.16584	-0.719926	0.474534	0.836705	-5.88253
hsa-miR-513a-5p	0.0865746	1.1024	0.717173	0.476217	0.836705	-5.88443
hsa-miR-1178-5p	-0.0622157	0.855387	-0.717157	0.476227	0.836705	-5.88445
hsa-miR-4320	0.0629275	0.953412	0.71709	0.476268	0.836705	-5.88449
hsa-miR-3690	-0.0759079	1.06735	-0.716939	0.476361	0.836705	-5.8846
hsa-miR-7705	-0.0782614	1.06491	-0.71659	0.476575	0.836705	-5.88484
hsa-miR-6861-3p	-0.110433	1.36153	-0.716281	0.476764	0.836705	-5.88505
hsa-miR-655-3p	0.0934635	1.28383	0.716178	0.476827	0.836705	-5.88512
hsa-miR-4719	0.0714433	1.07397	0.71551	0.477236	0.836705	-5.88558
hsa-miR-4274	-0.173948	1.72453	-0.714909	0.477605	0.836705	-5.88599
hsa-miR-6769a-3p	-0.0804835	1.14451	-0.71489	0.477616	0.836705	-5.88601
hsa-miR-6852-3p	0.0553985	0.951409	0.714679	0.477746	0.836705	-5.88615
hsa-miR-7-2-3p	0.0717724	1.04141	0.710084	0.480568	0.840115	-5.8893
hsa-miR-4771	0.0670007	0.900896	0.709329	0.481033	0.840115	-5.88981
hsa-miR-92a-1-5p	0.0915528	1.19305	0.709257	0.481077	0.840115	-5.88986
hsa-miR-6872-5p	-0.0918134	1.04985	-0.709256	0.481078	0.840115	-5.88986
hsa-miR-302b-5p	0.0683339	1.13103	0.708859	0.481323	0.840115	-5.89014
hsa-miR-5582-5p	0.0671645	1.04805	0.708198	0.48173	0.840257	-5.89059
hsa-miR-489-3p	-0.0995416	1.09799	-0.707337	0.48226	0.840548	-5.89117
hsa-miR-6882-3p	0.0760822	1.06752	0.706143	0.482997	0.840548	-5.89198
hsa-miR-4694-3p	-0.0721471	1.02907	-0.70555	0.483363	0.840548	-5.89239
hsa-miR-449b-5p	0.170562	1.186	0.704808	0.483821	0.840548	-5.89289
hsa-miR-6796-3p	-0.159049	1.64464	-0.704788	0.483834	0.840548	-5.8929
hsa-miR-5187-3p	-0.0874279	1.15131	-0.704756	0.483853	0.840548	-5.89292
hsa-miR-215-5p	-0.0718758	1.05626	-0.702915	0.484991	0.840924	-5.89417
hsa-miR-5003-5p	-0.0856776	1.05379	-0.702801	0.485062	0.840924	-5.89425
hsa-miR-4511	-0.089828	1.22649	-0.702532	0.485228	0.840924	-5.89443
hsa-miR-7154-3p	0.0797709	1.07753	0.702183	0.485444	0.840924	-5.89467
hsa-miR-218-5p	0.0726718	0.954313	0.701276	0.486005	0.840924	-5.89528
hsa-miR-4720-3p	-0.0750765	1.03815	-0.701157	0.486079	0.840924	-5.89536
hsa-miR-550b-2-5p	0.0635434	1.03421	0.700046	0.486767	0.840924	-5.89611
hsa-miR-7110-3p	0.0704983	1.16777	0.700042	0.486769	0.840924	-5.89611
hsa-miR-412-5p	-0.0642391	1.05659	-0.69947	0.487124	0.840924	-5.89649
hsa-miR-4539	0.177225	2.00812	0.698626	0.487647	0.840924	-5.89706
hsa-miR-4515	0.0712015	1.06121	0.697641	0.488259	0.840924	-5.89772
hsa-miR-1207-3p	-0.0620924	0.996505	-0.697272	0.488488	0.840924	-5.89797
hsa-miR-4774-3p	0.063599	1.06365	0.696719	0.488831	0.840924	-5.89834
hsa-miR-3617-3p	-0.12369	1.30741	-0.696194	0.489158	0.840924	-5.89869
hsa-miR-518e-3p	-0.0670139	1.02909	-0.696013	0.48927	0.840924	-5.89882
hsa-miR-3202	0.078255	1.16218	0.695983	0.489288	0.840924	-5.89884
hsa-miR-147b	-0.0682755	0.995159	-0.692266	0.491602	0.844057	-5.90132
hsa-miR-320c	0.350927	6.77495	0.691619	0.492005	0.844057	-5.90175
hsa-miR-4648	-0.063628	0.954084	-0.691476	0.492094	0.844057	-5.90184
hsa-miR-4793-5p	0.0754887	1.06112	0.690701	0.492577	0.844325	-5.90236
hsa-miR-378h	-0.327631	4.25374	-0.689924	0.493062	0.844595	-5.90288
hsa-miR-7641	0.515784	4.17499	0.687472	0.494594	0.845454	-5.9045
hsa-miR-4724-5p	0.0681737	1.07087	0.68705	0.494858	0.845454	-5.90478
hsa-miR-502-5p	-0.0677069	0.990422	-0.687044	0.494862	0.845454	-5.90478
hsa-miR-6881-5p	0.0802922	1.18837	0.686938	0.494928	0.845454	-5.90485
hsa-miR-1252-3p	-0.126042	1.31582	-0.686281	0.495339	0.845454	-5.90529
hsa-miR-3674	-0.0664331	1.06177	-0.685876	0.495592	0.845454	-5.90555
hsa-miR-302d-5p	-0.0799608	1.12994	-0.684743	0.496302	0.845454	-5.9063
hsa-miR-1827	-0.0617861	0.949491	-0.683675	0.496971	0.845454	-5.907
hsa-miR-137	-0.0587855	1.05519	-0.683559	0.497043	0.845454	-5.90708
hsa-miR-4783-5p	0.064304	1.03501	0.683257	0.497233	0.845454	-5.90728
hsa-miR-4760-5p	-0.0899373	1.08626	-0.682753	0.497549	0.845454	-5.90761
hsa-miR-335-5p	-0.471886	2.33817	-0.682708	0.497577	0.845454	-5.90764
hsa-miR-10b-5p	-0.0809086	1.33479	-0.682235	0.497874	0.845454	-5.90795
hsa-miR-7152-5p	0.0838059	1.19541	0.681787	0.498155	0.845454	-5.90825
hsa-miR-6841-5p	0.0790262	1.06729	0.680889	0.498719	0.845542	-5.90883
hsa-miR-3152-5p	-0.0616438	0.977058	-0.680331	0.499069	0.845542	-5.9092
hsa-miR-7154-5p	0.0909193	1.33434	0.679057	0.49987	0.845542	-5.91003
hsa-miR-2277-5p	0.279532	2.89642	0.678945	0.499941	0.845542	-5.91011
hsa-miR-5587-3p	-0.0518546	1.07487	-0.678794	0.500036	0.845542	-5.91021
hsa-miR-10a-5p	-0.142281	1.28927	-0.678251	0.500377	0.845542	-5.91056
hsa-miR-7109-3p	0.0949794	1.18194	0.67805	0.500503	0.845542	-5.91069
hsa-miR-424-5p	0.0603771	0.968203	0.676911	0.50122	0.845699	-5.91143
hsa-miR-4697-5p	0.063188	1.06498	0.676342	0.501579	0.845699	-5.9118
hsa-miR-4691-3p	0.0600416	1.04169	0.67634	0.50158	0.845699	-5.91181
hsa-miR-6841-3p	-0.064959	0.960482	-0.672949	0.503719	0.848245	-5.91401
hsa-miR-4801	-0.112675	1.23945	-0.672903	0.503748	0.848245	-5.91404
hsa-miR-6809-5p	-0.0633889	1.0386	-0.671805	0.504442	0.848672	-5.91475
hsa-miR-4797-3p	-0.0755464	1.00665	-0.671334	0.504739	0.848672	-5.91505
hsa-miR-4732-3p	-0.0756438	1.0304	-0.670918	0.505002	0.848672	-5.91532
hsa-miR-6834-3p	0.0730993	1.24453	0.670418	0.505319	0.848672	-5.91564
hsa-miR-6735-5p	0.139104	1.6306	0.669033	0.506195	0.849591	-5.91654
hsa-miR-548as-5p	0.0878138	1.31867	0.667195	0.50736	0.850548	-5.91772
hsa-miR-1292-5p	0.101533	1.21712	0.666238	0.507966	0.850548	-5.91833
hsa-miR-6729-3p	-0.0925708	1.35554	-0.665634	0.508349	0.850548	-5.91872
hsa-miR-452-3p	0.0701492	1.03124	0.665212	0.508618	0.850548	-5.91899
hsa-miR-5195-5p	-0.0946893	1.23092	-0.664964	0.508775	0.850548	-5.91915
hsa-miR-4305	-0.0697481	0.965532	-0.664437	0.50911	0.850548	-5.91949
hsa-miR-4662a-5p	-0.0655669	1.08752	-0.664162	0.509285	0.850548	-5.91966
hsa-miR-4503	-0.0760914	1.15453	-0.663972	0.509405	0.850548	-5.91979
hsa-miR-3908	-0.0853981	1.09625	-0.663189	0.509902	0.850574	-5.92029
hsa-miR-29c-5p	-0.0748013	1.12201	-0.662909	0.510081	0.850574	-5.92046
hsa-miR-3191-5p	-0.0662271	0.985319	-0.661371	0.511059	0.851655	-5.92144
hsa-miR-548ar-5p	-0.10577	1.3457	-0.65985	0.512027	0.852717	-5.92241
hsa-miR-670-3p	-0.0749477	0.984929	-0.65911	0.512499	0.852951	-5.92288
hsa-miR-557	0.102618	1.33479	0.658273	0.513033	0.853031	-5.92341
hsa-miR-10b-3p	0.0697241	1.10006	0.657997	0.513208	0.853031	-5.92359
hsa-miR-4294	0.0679451	0.904509	0.655801	0.51461	0.85481	-5.92498
hsa-let-7e-3p	-0.070954	1.09521	-0.653915	0.515816	0.856261	-5.92617
hsa-miR-604	-0.0660629	0.979927	-0.652852	0.516496	0.856586	-5.92684
hsa-miR-4724-3p	0.0608907	0.98175	0.65257	0.516676	0.856586	-5.92701
hsa-miR-657	0.0684408	1.04649	0.651509	0.517356	0.857046	-5.92768
hsa-miR-4483	-0.0638554	0.926405	-0.65071	0.517867	0.857046	-5.92818
hsa-miR-4680-3p	-0.078062	1.01316	-0.650217	0.518184	0.857046	-5.92849
hsa-miR-7846-3p	0.0737936	1.05611	0.650061	0.518283	0.857046	-5.92859
hsa-miR-4640-3p	-0.0868781	1.3562	-0.646693	0.520446	0.858428	-5.93069
hsa-miR-4659a-5p	-0.0690063	0.974372	-0.646544	0.520541	0.858428	-5.93078
hsa-miR-711	0.0691855	1.02264	0.646148	0.520796	0.858428	-5.93103
hsa-miR-6741-3p	-0.0565653	1.07252	-0.645919	0.520943	0.858428	-5.93117
hsa-miR-6734-3p	0.0915964	1.20377	0.645804	0.521017	0.858428	-5.93124
hsa-miR-583	-0.0633707	1.10086	-0.645648	0.521117	0.858428	-5.93134
hsa-miR-620	-0.0638216	1.10814	-0.645059	0.521496	0.858503	-5.93171
hsa-miR-1267	-0.065092	1.06657	-0.644414	0.521911	0.858639	-5.93211
hsa-miR-483-3p	-0.0730039	1.26444	-0.643353	0.522594	0.859214	-5.93277
hsa-miR-4663	0.0702263	1.06289	0.642317	0.523261	0.859653	-5.93341
hsa-miR-5190	-0.0553381	0.886374	-0.641903	0.523528	0.859653	-5.93366
hsa-miR-3064-3p	-0.067147	1.0784	-0.640827	0.524222	0.860245	-5.93433
hsa-miR-7160-3p	0.0572457	0.910178	0.639586	0.525023	0.861011	-5.93509
hsa-miR-4645-5p	0.0654405	0.968095	0.638975	0.525418	0.86111	-5.93547
hsa-miR-1539	0.045396	1.01106	0.636654	0.526917	0.861816	-5.9369
hsa-miR-3919	-0.0661122	1.03522	-0.634631	0.528227	0.861816	-5.93813
hsa-miR-585-5p	0.0956615	1.05285	0.634521	0.528299	0.861816	-5.9382
hsa-miR-3942-5p	-0.204802	1.658	-0.634297	0.528443	0.861816	-5.93834
hsa-miR-4321	0.0753584	1.091	0.633748	0.528799	0.861816	-5.93867
hsa-miR-4717-5p	-0.0575756	1.14306	-0.633706	0.528826	0.861816	-5.9387
hsa-miR-5000-5p	-0.0651557	1.07014	-0.63265	0.529511	0.861816	-5.93934
hsa-miR-181d-5p	0.139422	1.4543	0.63251	0.529602	0.861816	-5.93943
hsa-miR-1305	-0.0787413	1.09848	-0.632072	0.529885	0.861816	-5.9397
hsa-miR-6738-3p	-0.0637057	1.02442	-0.631996	0.529935	0.861816	-5.93974
hsa-miR-3670	-0.0668167	1.11194	-0.631507	0.530252	0.861816	-5.94004
hsa-miR-4705	-0.0593771	1.0793	-0.631488	0.530264	0.861816	-5.94005
hsa-miR-3118	-0.0811421	1.1397	-0.63047	0.530926	0.861816	-5.94067
hsa-miR-145-3p	0.0702477	1.02259	0.629583	0.531502	0.861816	-5.94121
hsa-miR-548a-3p	0.431149	3.15973	0.629432	0.5316	0.861816	-5.9413
hsa-miR-514a-3p	-0.0545278	0.980017	-0.629088	0.531824	0.861816	-5.94151
hsa-miR-4317	0.0613869	1.10093	0.62903	0.531861	0.861816	-5.94154
hsa-miR-2467-3p	0.0770087	1.15402	0.629023	0.531866	0.861816	-5.94155
hsa-miR-548az-5p	0.0817975	1.21829	0.627869	0.532616	0.86249	-5.94225
hsa-miR-4778-3p	-0.0562065	0.984511	-0.62709	0.533123	0.862769	-5.94272
hsa-miR-8070	0.0554213	0.988018	0.624596	0.534747	0.864854	-5.94422
hsa-miR-1295b-5p	-0.0607653	1.08978	-0.623876	0.535216	0.86507	-5.94466
hsa-miR-4426	-0.0557216	0.980177	-0.622888	0.53586	0.865442	-5.94525
hsa-miR-23b-5p	-0.0584325	1.05939	-0.622495	0.536117	0.865442	-5.94549
hsa-miR-1256	0.0771481	1.03653	0.621149	0.536996	0.866318	-5.94629
hsa-miR-4730	-0.0759299	1.01825	-0.618119	0.538977	0.866392	-5.9481
hsa-miR-4715-3p	-0.0686086	1.00674	-0.617504	0.539379	0.866392	-5.94847
hsa-miR-30b-3p	0.0994742	1.31026	0.616487	0.540046	0.866392	-5.94907
hsa-miR-599	-0.0519116	0.948171	-0.616086	0.540308	0.866392	-5.94931
hsa-miR-3191-3p	-0.0545851	0.927106	-0.615291	0.540829	0.866392	-5.94978
hsa-miR-3176	-0.0619857	0.999186	-0.614575	0.541299	0.866392	-5.95021
hsa-miR-4495	-0.0701857	1.21341	-0.614571	0.541302	0.866392	-5.95021
hsa-miR-6817-3p	-0.0610235	0.994561	-0.614246	0.541515	0.866392	-5.9504
hsa-miR-3606-3p	-0.06448	1.18685	-0.614194	0.541549	0.866392	-5.95043
hsa-miR-567	-0.0560308	0.957977	-0.614171	0.541564	0.866392	-5.95045
hsa-miR-6733-5p	-0.0614194	1.0644	-0.614123	0.541596	0.866392	-5.95048
hsa-miR-190a-3p	-0.174133	1.46472	-0.613891	0.541748	0.866392	-5.95061
hsa-miR-4252	-0.0603004	0.952921	-0.613404	0.542067	0.866392	-5.9509
hsa-miR-516b-3p	0.0518606	0.914082	0.61338	0.542083	0.866392	-5.95091
hsa-miR-516a-3p	0.0518606	0.914082	0.61338	0.542083	0.866392	-5.95091
hsa-miR-3938	-0.0814095	1.1768	-0.610043	0.544276	0.86807	-5.95288
hsa-miR-1269a	0.110485	1.02366	0.609243	0.544802	0.86807	-5.95335
hsa-miR-630	0.0623343	1.15128	0.608712	0.545152	0.86807	-5.95366
hsa-miR-6859-5p	0.0654125	1.06391	0.60829	0.54543	0.86807	-5.95391
hsa-miR-3616-5p	-0.0603023	1.06322	-0.608094	0.545558	0.86807	-5.95403
hsa-miR-760	0.0682277	1.1271	0.608068	0.545576	0.86807	-5.95404
hsa-miR-4769-5p	0.0558287	1.12637	0.607557	0.545912	0.86807	-5.95434
hsa-miR-484	-0.0845101	1.3536	-0.607548	0.545918	0.86807	-5.95435
hsa-miR-299-5p	-0.0697077	1.13624	-0.607175	0.546164	0.86807	-5.95457
hsa-miR-4753-5p	-0.0509943	0.976515	-0.60637	0.546695	0.868379	-5.95504
hsa-miR-19b-3p	0.368218	2.89502	0.605718	0.547125	0.868527	-5.95542
hsa-miR-518f-3p	0.0513786	0.939062	0.604694	0.5478	0.868823	-5.95602
hsa-miR-4700-5p	-0.0599416	1.02372	-0.604413	0.547985	0.868823	-5.95618
hsa-miR-192-3p	0.0503905	0.912569	0.603471	0.548607	0.869274	-5.95673
hsa-miR-6811-5p	-0.0478282	0.891768	-0.602566	0.549205	0.869618	-5.95725
hsa-miR-203b-3p	-0.0578336	1.10913	-0.602104	0.54951	0.869618	-5.95752
hsa-miR-548ay-5p	-0.0956879	1.26913	-0.601188	0.550116	0.869618	-5.95805
hsa-miR-4510	-0.0694761	1.18101	-0.601101	0.550174	0.869618	-5.9581
hsa-miR-646	-0.0480078	0.936458	-0.599321	0.551351	0.869834	-5.95913
hsa-miR-3606-5p	-0.0756634	1.22916	-0.599223	0.551416	0.869834	-5.95919
hsa-miR-3065-3p	0.0673878	1.17263	0.598543	0.551866	0.869834	-5.95958
hsa-miR-548h-5p	-0.118766	1.45908	-0.598287	0.552036	0.869834	-5.95973
hsa-miR-3917	0.0707246	1.06225	0.598026	0.552209	0.869834	-5.95988
hsa-miR-6834-5p	0.0799395	1.22867	0.597345	0.55266	0.869834	-5.96027
hsa-miR-6871-3p	-0.0720462	1.00001	-0.596882	0.552967	0.869834	-5.96054
hsa-miR-6715b-3p	-0.0682543	1.10838	-0.596733	0.553066	0.869834	-5.96063
hsa-miR-135a-3p	-0.0893016	1.36883	-0.59631	0.553347	0.869834	-5.96087
hsa-miR-4655-3p	-0.0818975	1.19614	-0.595636	0.553793	0.870006	-5.96126
hsa-miR-4690-3p	0.0668316	0.948644	0.594709	0.554409	0.870299	-5.96179
hsa-miR-367-3p	-0.062425	0.950275	-0.594338	0.554655	0.870299	-5.962
hsa-miR-4700-3p	-0.0775583	1.19291	-0.593389	0.555285	0.870758	-5.96254
hsa-miR-365a-3p	-0.0832731	1.31871	-0.592196	0.556079	0.870942	-5.96323
hsa-miR-365b-3p	-0.0832731	1.31871	-0.592196	0.556079	0.870942	-5.96323
hsa-miR-9-5p	-0.0615895	1.01073	-0.591575	0.556492	0.87106	-5.96358
hsa-miR-8067	-0.0593239	1.08858	-0.590864	0.556964	0.871145	-5.96399
hsa-miR-377-5p	0.0592303	1.05528	0.590477	0.557222	0.871145	-5.96421
hsa-miR-3618	-0.0708893	1.0562	-0.587753	0.559036	0.871833	-5.96576
hsa-miR-5707	0.0508082	1.0413	0.587395	0.559276	0.871833	-5.96596
hsa-miR-4261	0.0596442	0.945133	0.586348	0.559974	0.871833	-5.96655
hsa-miR-217	-0.0549148	0.991604	-0.586151	0.560105	0.871833	-5.96666
hsa-miR-6870-3p	-0.0882065	1.23893	-0.585249	0.560707	0.871833	-5.96717
hsa-miR-4781-3p	-0.0934144	1.11424	-0.58404	0.561515	0.871833	-5.96785
hsa-miR-3156-5p	0.0569781	1.13592	0.583864	0.561632	0.871833	-5.96795
hsa-miR-6739-5p	-0.0915112	1.22915	-0.583138	0.562118	0.871833	-5.96836
hsa-miR-1301-5p	0.0522437	0.881452	0.582991	0.562216	0.871833	-5.96844
hsa-miR-573	-0.0627469	1.01468	-0.581803	0.563011	0.871833	-5.96911
hsa-miR-4470	0.0633836	1.0708	0.580844	0.563652	0.871833	-5.96965
hsa-miR-132-3p	-0.257754	1.78789	-0.580614	0.563806	0.871833	-5.96978
hsa-miR-128-1-5p	0.0542628	0.916529	0.580495	0.563886	0.871833	-5.96984
hsa-miR-4296	0.0475824	0.981768	0.57988	0.564298	0.871833	-5.97019
hsa-miR-3157-3p	-0.143418	1.9556	-0.579252	0.564719	0.871833	-5.97054
hsa-miR-95-3p	-0.0496027	1.0968	-0.57915	0.564787	0.871833	-5.9706
hsa-miR-30b-5p	0.238487	1.98744	0.578625	0.565138	0.871833	-5.97089
hsa-miR-4729	0.0559089	0.954445	0.578557	0.565184	0.871833	-5.97093
hsa-miR-3155a	-0.0524092	0.946933	-0.578514	0.565213	0.871833	-5.97095
hsa-miR-6795-3p	0.079925	1.3007	0.577544	0.565863	0.871833	-5.97149
hsa-miR-4773	-0.0693038	1.10564	-0.576841	0.566335	0.871833	-5.97188
hsa-miR-518a-5p	0.0602224	1.05534	0.576582	0.566509	0.871833	-5.97203
hsa-miR-527	0.0602224	1.05534	0.576582	0.566509	0.871833	-5.97203
hsa-miR-548as-3p	-0.0875293	1.32689	-0.576412	0.566623	0.871833	-5.97212
hsa-miR-5701	0.0576822	0.950876	0.576249	0.566732	0.871833	-5.97221
hsa-miR-4536-3p	0.101236	1.16302	0.576202	0.566764	0.871833	-5.97224
hsa-miR-4517	0.0650754	1.10869	0.576159	0.566793	0.871833	-5.97226
hsa-miR-375	0.238875	1.56181	0.575047	0.567539	0.872275	-5.97288
hsa-miR-1245b-5p	-0.0507888	0.950534	-0.57452	0.567894	0.872275	-5.97317
hsa-miR-6728-3p	-0.0662715	1.1047	-0.57422	0.568095	0.872275	-5.97334
hsa-miR-877-3p	-0.0733585	1.2393	-0.573172	0.5688	0.872837	-5.97392
hsa-miR-4714-5p	0.0667196	1.23508	0.572151	0.569486	0.87337	-5.97448
hsa-miR-4295	0.0746043	1.11743	0.571135	0.57017	0.873899	-5.97504
hsa-miR-1321	0.0473502	0.962724	0.569372	0.571357	0.874607	-5.97601
hsa-miR-6072	0.060597	1.07081	0.569105	0.571537	0.874607	-5.97616
hsa-miR-466	-0.0571938	1.17573	-0.568938	0.57165	0.874607	-5.97625
hsa-miR-6849-3p	-0.0491138	0.998921	-0.566621	0.573212	0.876478	-5.97752
hsa-miR-6854-3p	-0.0490691	0.916872	-0.564571	0.574597	0.877688	-5.97864
hsa-miR-185-3p	0.0583155	1.10434	0.564042	0.574954	0.877688	-5.97893
hsa-miR-4643	-0.0500595	0.936098	-0.563937	0.575026	0.877688	-5.97899
hsa-miR-2682-5p	0.0491102	0.912185	0.563362	0.575414	0.877762	-5.9793
hsa-miR-944	-0.0493202	1.08442	-0.562506	0.575993	0.878126	-5.97976
hsa-miR-7153-3p	-0.0507055	0.952611	-0.560739	0.577189	0.879429	-5.98072
hsa-miR-3120-5p	0.054955	0.917828	0.559532	0.578007	0.880155	-5.98137
hsa-miR-329-3p	-0.0844851	1.2253	-0.558336	0.578818	0.880605	-5.98202
hsa-miR-5047	0.058002	1.04318	0.557796	0.579184	0.880605	-5.98231
hsa-miR-1184	-0.186064	1.75462	-0.557585	0.579328	0.880605	-5.98242
hsa-miR-3689b-3p	0.0547939	1.06769	0.555976	0.580419	0.880632	-5.98329
hsa-miR-3689c	0.0547939	1.06769	0.555976	0.580419	0.880632	-5.98329
hsa-miR-670-5p	0.0662559	1.05021	0.555669	0.580628	0.880632	-5.98345
hsa-miR-548v	-0.0527348	0.989519	-0.555113	0.581005	0.880632	-5.98375
hsa-miR-3691-3p	-0.0599988	1.03384	-0.5548	0.581218	0.880632	-5.98392
hsa-miR-3179	0.064101	1.22111	0.554541	0.581394	0.880632	-5.98406
hsa-miR-6890-5p	0.0748032	1.29054	0.553588	0.582042	0.881094	-5.98457
hsa-miR-8074	0.102167	1.33651	0.550913	0.583862	0.883331	-5.98599
hsa-miR-1281	0.28125	4.14873	0.550103	0.584414	0.883569	-5.98642
hsa-miR-4776-3p	0.0654035	1.07036	0.549243	0.585	0.883569	-5.98688
hsa-miR-6882-5p	-0.0462955	0.98894	-0.549174	0.585047	0.883569	-5.98692
hsa-miR-6808-3p	0.0492249	0.995578	0.547001	0.586529	0.884922	-5.98807
hsa-miR-510-3p	0.0504608	1.03606	0.546854	0.58663	0.884922	-5.98814
hsa-miR-548e-3p	0.06754	1.19516	0.545027	0.587877	0.886285	-5.98911
hsa-miR-3973	0.0558455	1.14986	0.542692	0.589474	0.887827	-5.99033
hsa-miR-4735-5p	0.0650068	1.11559	0.542523	0.589589	0.887827	-5.99042
hsa-miR-4293	0.0473708	0.888623	0.539325	0.591779	0.890605	-5.99209
hsa-miR-181c-5p	0.070673	1.11971	0.535813	0.594188	0.892965	-5.99391
hsa-miR-297	-0.0603427	1.04385	-0.535604	0.594331	0.892965	-5.99402
hsa-miR-15a-3p	0.053095	0.999965	0.535524	0.594386	0.892965	-5.99406
hsa-miR-1976	-0.0656181	1.34665	-0.534777	0.594899	0.893215	-5.99445
hsa-miR-4774-5p	0.0499933	1.05386	0.532664	0.596352	0.893656	-5.99554
hsa-miR-4513	0.0781829	1.23909	0.532613	0.596387	0.893656	-5.99557
hsa-miR-4279	0.0644087	1.0749	0.532014	0.596799	0.893656	-5.99587
hsa-miR-548t-3p	0.130721	1.79584	0.531823	0.596931	0.893656	-5.99597
hsa-miR-548aa	0.130721	1.79584	0.531823	0.596931	0.893656	-5.99597
hsa-miR-4464	-0.0577727	1.05165	-0.531326	0.597273	0.893656	-5.99623
hsa-miR-152-5p	-0.0506473	0.991226	-0.529878	0.59827	0.894628	-5.99697
hsa-miR-6791-3p	-0.0666568	1.08463	-0.527306	0.600043	0.896759	-5.99828
hsa-miR-6755-5p	0.0493374	1.0999	0.525292	0.601433	0.898204	-5.9993
hsa-miR-1266-5p	0.0489484	1.05493	0.524896	0.601706	0.898204	-5.99951
hsa-miR-1185-5p	0.0539992	1.13268	0.524219	0.602174	0.898382	-5.99985
hsa-miR-18a-3p	0.0711935	1.27075	0.522764	0.60318	0.898622	-6.00058
hsa-miR-6731-5p	-0.0562526	1.07311	-0.522312	0.603492	0.898622	-6.00081
hsa-miR-1285-5p	0.0563099	0.958058	0.521456	0.604084	0.898622	-6.00124
hsa-miR-3149	0.0547057	1.09598	0.520622	0.604662	0.898622	-6.00166
hsa-miR-3192-5p	-0.0532199	1.05187	-0.520501	0.604745	0.898622	-6.00172
hsa-miR-4779	0.0509844	1.09381	0.520425	0.604798	0.898622	-6.00176
hsa-miR-4458	0.051672	1.09556	0.52033	0.604864	0.898622	-6.00181
hsa-miR-6868-5p	-0.108089	1.271	-0.519489	0.605446	0.898622	-6.00223
hsa-miR-6734-5p	0.0737324	1.21272	0.519452	0.605472	0.898622	-6.00225
hsa-miR-539-3p	-0.0910977	1.42928	-0.518859	0.605883	0.898714	-6.00255
hsa-miR-4747-5p	-0.05666	1.17127	-0.517873	0.606566	0.898773	-6.00304
hsa-miR-4425	-0.0534191	1.09353	-0.517659	0.606715	0.898773	-6.00315
hsa-miR-640	-0.0495859	1.16	-0.517113	0.607093	0.898773	-6.00342
hsa-miR-4697-3p	0.075429	1.38841	0.516703	0.607377	0.898773	-6.00363
hsa-miR-3074-3p	-0.0476523	1.02469	-0.516103	0.607794	0.898773	-6.00393
hsa-miR-548aw	0.0480735	1.00564	0.515574	0.608161	0.898773	-6.00419
hsa-miR-584-3p	0.0703873	1.36981	0.514983	0.608571	0.898773	-6.00448
hsa-miR-4465	-0.0516723	1.04551	-0.514781	0.608711	0.898773	-6.00458
hsa-miR-766-5p	-0.0613001	1.20994	-0.513625	0.609514	0.899443	-6.00516
hsa-miR-29c-3p	0.0520422	1.10437	0.512959	0.609977	0.899611	-6.00549
hsa-miR-4308	0.050609	0.975861	0.512447	0.610333	0.899621	-6.00574
hsa-miR-381-5p	-0.0607464	1.12494	-0.510877	0.611425	0.899652	-6.00652
hsa-miR-6793-3p	-0.106163	1.96976	-0.510574	0.611636	0.899652	-6.00667
hsa-miR-20b-3p	-0.0548124	1.15568	-0.509938	0.612079	0.899652	-6.00698
hsa-miR-660-3p	0.0523031	1.00612	0.509662	0.61227	0.899652	-6.00712
hsa-miR-370-3p	0.0606147	1.10975	0.509152	0.612626	0.899652	-6.00737
hsa-miR-508-3p	-0.047455	1.07852	-0.508828	0.612852	0.899652	-6.00753
hsa-miR-6823-5p	0.0615158	1.15938	0.508557	0.61304	0.899652	-6.00766
hsa-miR-769-3p	-0.0708919	1.16264	-0.508406	0.613145	0.899652	-6.00773
hsa-miR-6832-5p	0.0667539	1.27519	0.50765	0.613672	0.899912	-6.00811
hsa-miR-4269	-0.0484785	0.985674	-0.506738	0.614308	0.900333	-6.00855
hsa-miR-95-5p	0.0538262	1.05992	0.505489	0.615179	0.901098	-6.00916
hsa-miR-6874-3p	-0.0569924	0.9612	-0.50369	0.616435	0.902096	-6.01004
hsa-miR-4740-5p	-0.054598	1.00274	-0.503253	0.61674	0.902096	-6.01025
hsa-miR-3189-5p	-0.0587482	1.20508	-0.502877	0.617002	0.902096	-6.01044
hsa-miR-652-3p	0.184714	1.71996	0.502146	0.617513	0.902096	-6.01079
hsa-miR-1199-3p	-0.0457813	0.876182	-0.501878	0.617701	0.902096	-6.01092
hsa-miR-1302	0.0603613	1.05648	0.501228	0.618155	0.902096	-6.01124
hsa-miR-6743-3p	-0.0587948	1.13827	-0.501007	0.61831	0.902096	-6.01134
hsa-miR-6129	-0.0590035	0.985716	-0.498437	0.620108	0.904207	-6.01258
hsa-miR-5586-5p	-0.0458186	1.06009	-0.496189	0.621683	0.905866	-6.01366
hsa-miR-1228-3p	-0.126058	2.17082	-0.495811	0.621948	0.905866	-6.01385
hsa-miR-4793-3p	0.0658408	1.40858	0.494307	0.623003	0.905988	-6.01456
hsa-miR-4524b-5p	0.0495908	1.1081	0.49416	0.623107	0.905988	-6.01463
hsa-miR-138-2-3p	-0.0547581	1.02393	-0.493865	0.623313	0.905988	-6.01478
hsa-miR-3529-5p	-0.0539196	1.17282	-0.493465	0.623594	0.905988	-6.01497
hsa-miR-520g-3p	-0.0650577	1.21231	-0.49317	0.623801	0.905988	-6.01511
hsa-miR-591	0.0490033	1.00424	0.492686	0.624141	0.905988	-6.01534
hsa-miR-4445-5p	0.0545098	1.0378	0.49131	0.625108	0.906036	-6.01599
hsa-miR-1912	-0.0537802	1.10104	-0.491058	0.625284	0.906036	-6.01611
hsa-miR-940	0.133908	2.04911	0.490797	0.625468	0.906036	-6.01623
hsa-miR-222-3p	0.375534	3.86338	0.490476	0.625694	0.906036	-6.01639
hsa-miR-6878-5p	0.0455478	1.03132	0.489742	0.62621	0.906036	-6.01674
hsa-miR-518f-5p	-0.057189	1.07231	-0.488599	0.627014	0.906036	-6.01728
hsa-miR-758-5p	0.0487922	1.01692	0.488477	0.6271	0.906036	-6.01733
hsa-miR-890	-0.0878848	1.36578	-0.488162	0.627322	0.906036	-6.01748
hsa-miR-1322	0.0465432	0.930637	0.487814	0.627567	0.906036	-6.01765
hsa-miR-8052	-0.071689	1.24726	-0.487634	0.627693	0.906036	-6.01773
hsa-miR-378f	-0.0777666	1.13722	-0.487142	0.628039	0.906036	-6.01796
hsa-miR-4760-3p	0.0538412	1.1567	0.485535	0.629172	0.90611	-6.01872
hsa-miR-5006-3p	0.0576403	1.10379	0.485524	0.62918	0.90611	-6.01872
hsa-miR-6762-5p	0.0501289	1.17455	0.484634	0.629807	0.90611	-6.01914
hsa-miR-6765-3p	0.0729048	1.25977	0.484486	0.629911	0.90611	-6.01921
hsa-miR-509-5p	0.0560979	1.10765	0.484022	0.630238	0.90611	-6.01943
hsa-miR-616-3p	-0.043982	1.03767	-0.483615	0.630526	0.90611	-6.01962
hsa-miR-3137	0.0762328	1.32478	0.48336	0.630705	0.90611	-6.01974
hsa-miR-653-3p	-0.0585252	1.05611	-0.48308	0.630903	0.90611	-6.01987
hsa-miR-103b	-0.0533954	1.09248	-0.481601	0.631947	0.907104	-6.02056
hsa-miR-4280	-0.0377956	0.952004	-0.480195	0.63294	0.908024	-6.02121
hsa-miR-5689	-0.0432216	0.952527	-0.479075	0.633731	0.908198	-6.02173
hsa-miR-4704-3p	-0.0603325	1.0293	-0.478557	0.634098	0.908198	-6.02197
hsa-miR-9-3p	-0.0433813	1.08212	-0.478528	0.634118	0.908198	-6.02198
hsa-miR-548ab	-0.059939	1.39609	-0.476071	0.635857	0.910136	-6.02312
hsa-miR-4764-5p	-0.0472485	1.07325	-0.474361	0.637068	0.910136	-6.0239
hsa-miR-4716-5p	-0.100894	1.42305	-0.473853	0.637428	0.910136	-6.02413
hsa-miR-3159	-0.0449274	1.01545	-0.473421	0.637735	0.910136	-6.02433
hsa-miR-3664-3p	-0.0475383	1.12564	-0.473315	0.63781	0.910136	-6.02438
hsa-miR-6762-3p	-0.0475306	1.0567	-0.471278	0.639255	0.910136	-6.02531
hsa-miR-1271-5p	0.0612651	1.11978	0.470631	0.639713	0.910136	-6.02561
hsa-miR-6715a-3p	-0.101503	1.43725	-0.470192	0.640025	0.910136	-6.0258
hsa-miR-4708-5p	0.061581	1.27376	0.470058	0.640121	0.910136	-6.02587
hsa-miR-1200	-0.0516017	0.998303	-0.469785	0.640314	0.910136	-6.02599
hsa-miR-6828-3p	-0.042237	1.01322	-0.469726	0.640356	0.910136	-6.02602
hsa-miR-5193	-0.0463089	1.16819	-0.468752	0.641048	0.910136	-6.02646
hsa-miR-3166	-0.0434284	1.07675	-0.468441	0.641269	0.910136	-6.0266
hsa-miR-4772-5p	-0.0622398	1.16403	-0.468085	0.641522	0.910136	-6.02676
hsa-miR-580-3p	-0.0639043	1.0822	-0.467749	0.641761	0.910136	-6.02691
hsa-miR-7161-5p	0.0493608	1.32734	0.466556	0.642609	0.910136	-6.02745
hsa-miR-302a-3p	0.0420417	1.08658	0.466192	0.642868	0.910136	-6.02762
hsa-miR-6810-3p	0.0687311	1.3252	0.465924	0.643058	0.910136	-6.02774
hsa-miR-5691	-0.0362851	0.993434	-0.46548	0.643375	0.910136	-6.02794
hsa-miR-326	0.0430134	0.947304	0.46484	0.64383	0.910136	-6.02822
hsa-miR-298	0.0681719	1.21051	0.464622	0.643985	0.910136	-6.02832
hsa-miR-8058	-0.0439539	0.907287	-0.464336	0.644189	0.910136	-6.02845
hsa-miR-5007-5p	-0.0559254	1.18127	-0.464101	0.644356	0.910136	-6.02856
hsa-miR-618	0.0481231	1.09841	0.463992	0.644434	0.910136	-6.0286
hsa-miR-4666a-5p	0.0498186	1.04491	0.463445	0.644823	0.910136	-6.02885
hsa-miR-490-5p	-0.0481479	0.968335	-0.462984	0.645152	0.910136	-6.02906
hsa-miR-6885-5p	0.0634747	1.1679	0.462339	0.645612	0.910136	-6.02934
hsa-miR-92a-2-5p	0.0449874	1.08319	0.462137	0.645755	0.910136	-6.02944
hsa-miR-369-3p	0.041429	1.20909	0.461836	0.64597	0.910136	-6.02957
hsa-miR-4272	-0.0368557	0.978304	-0.461393	0.646286	0.910136	-6.02977
hsa-miR-218-1-3p	-0.052368	1.00171	-0.461211	0.646415	0.910136	-6.02985
hsa-miR-4722-3p	-0.0927568	1.62368	-0.459888	0.647359	0.910502	-6.03044
hsa-miR-4433b-5p	-0.0961935	1.86593	-0.459801	0.647421	0.910502	-6.03048
hsa-miR-651-5p	0.0535526	1.14247	0.459016	0.647981	0.910502	-6.03082
hsa-miR-4451	0.0485915	0.930907	0.458866	0.648088	0.910502	-6.03089
hsa-miR-337-3p	0.270663	2.50058	0.456393	0.649855	0.911148	-6.03199
hsa-miR-4664-5p	-0.0476936	1.11979	-0.456235	0.649968	0.911148	-6.03206
hsa-miR-526b-5p	0.0521426	1.14582	0.455909	0.650201	0.911148	-6.0322
hsa-miR-4661-5p	0.0508706	0.98526	0.455287	0.650645	0.911148	-6.03247
hsa-miR-6865-5p	0.157951	2.37554	0.454959	0.65088	0.911148	-6.03262
hsa-miR-4693-5p	-0.0387957	1.02264	-0.453955	0.651598	0.911148	-6.03306
hsa-miR-4521	0.0432972	0.956017	0.453921	0.651622	0.911148	-6.03307
hsa-miR-3686	-0.0540594	1.14016	-0.45361	0.651844	0.911148	-6.03321
hsa-miR-4767	0.0670824	1.24193	0.452858	0.652383	0.911148	-6.03354
hsa-miR-924	0.046303	1.06429	0.451872	0.653089	0.911148	-6.03397
hsa-miR-6502-3p	0.0428157	1.05508	0.451655	0.653244	0.911148	-6.03407
hsa-miR-4795-5p	-0.0577882	1.18771	-0.451263	0.653525	0.911148	-6.03424
hsa-miR-1296-3p	-0.047807	1.02945	-0.451081	0.653655	0.911148	-6.03432
hsa-miR-548f-5p	-0.0621222	1.28191	-0.450766	0.653881	0.911148	-6.03445
hsa-miR-4303	0.0541165	0.921776	0.450565	0.654025	0.911148	-6.03454
hsa-miR-1295b-3p	-0.040715	0.990023	-0.450072	0.654378	0.911148	-6.03476
hsa-miR-486-3p	-0.0453457	1.04705	-0.449824	0.654556	0.911148	-6.03486
hsa-miR-8081	-0.065608	1.16087	-0.445402	0.657729	0.91361	-6.03678
hsa-miR-181a-3p	0.0437197	1.03192	0.445243	0.657843	0.91361	-6.03685
hsa-miR-331-5p	-0.0387073	0.990823	-0.444369	0.658471	0.91361	-6.03722
hsa-miR-6862-3p	0.0648668	1.34699	0.443635	0.658998	0.91361	-6.03754
hsa-miR-4429	0.177583	2.82141	0.443609	0.659017	0.91361	-6.03755
hsa-miR-495-3p	0.0451367	1.06393	0.443183	0.659323	0.91361	-6.03773
hsa-miR-4489	-0.0459713	1.0807	-0.443068	0.659406	0.91361	-6.03778
hsa-miR-3688-5p	-0.0518177	1.08622	-0.44289	0.659534	0.91361	-6.03786
hsa-miR-585-3p	0.0336056	0.930549	0.442549	0.659779	0.91361	-6.038
hsa-miR-3620-3p	0.0473473	1.26286	0.442425	0.659869	0.91361	-6.03806
hsa-miR-493-3p	-0.0437247	1.0174	-0.438688	0.662558	0.91458	-6.03965
hsa-miR-6825-3p	0.0520102	1.02654	0.438656	0.662581	0.91458	-6.03966
hsa-miR-505-3p	0.0459781	1.06545	0.438533	0.66267	0.91458	-6.03971
hsa-miR-628-3p	-0.0414058	1.05604	-0.438297	0.66284	0.91458	-6.03981
hsa-miR-1238-5p	-0.0595206	1.21423	-0.438182	0.662923	0.91458	-6.03986
hsa-miR-3142	0.0366129	0.953585	0.437338	0.663531	0.91458	-6.04022
hsa-miR-451a	-0.14555	1.8396	-0.436422	0.664191	0.91458	-6.04061
hsa-miR-3126-5p	-0.0545755	1.03529	-0.436332	0.664257	0.91458	-6.04065
hsa-miR-323b-5p	-0.0342528	1.00101	-0.43614	0.664395	0.91458	-6.04073
hsa-miR-6128	0.0396785	0.938152	0.43465	0.66547	0.91458	-6.04135
hsa-miR-372-5p	0.0469716	1.12614	0.433919	0.665997	0.91458	-6.04166
hsa-miR-3151-3p	-0.0583083	1.2199	-0.433663	0.666182	0.91458	-6.04177
hsa-miR-641	0.0488356	1.1943	0.433157	0.666548	0.91458	-6.04198
hsa-miR-454-5p	-0.0547621	1.17713	-0.433102	0.666587	0.91458	-6.042
hsa-miR-301a-3p	-0.0346903	1.04266	-0.432956	0.666692	0.91458	-6.04207
hsa-miR-3924	-0.0437846	1.04613	-0.432733	0.666854	0.91458	-6.04216
hsa-miR-8060	0.0769816	1.48435	0.432169	0.667261	0.91458	-6.04239
hsa-miR-608	-0.0479083	1.11419	-0.432165	0.667264	0.91458	-6.0424
hsa-miR-320d	0.290627	3.70828	0.432102	0.66731	0.91458	-6.04242
hsa-miR-7162-5p	-0.048778	0.920795	-0.430561	0.668423	0.914982	-6.04307
hsa-miR-4502	-0.0361283	0.992842	-0.429766	0.668998	0.914982	-6.0434
hsa-miR-4709-3p	-0.0527416	1.23833	-0.42963	0.669097	0.914982	-6.04345
hsa-miR-6751-5p	-0.0682483	1.68048	-0.428852	0.66966	0.914982	-6.04378
hsa-miR-4650-5p	-0.0449757	1.00122	-0.428009	0.670269	0.914982	-6.04413
hsa-miR-8053	-0.0406471	0.948138	-0.4279	0.670348	0.914982	-6.04417
hsa-miR-498	0.174639	2.46642	0.427885	0.670359	0.914982	-6.04418
hsa-miR-450a-2-3p	-0.0531349	1.10397	-0.42777	0.670443	0.914982	-6.04422
hsa-miR-6776-3p	0.0503103	1.29529	0.426327	0.671487	0.915504	-6.04482
hsa-miR-6782-3p	-0.046113	1.09557	-0.426041	0.671695	0.915504	-6.04494
hsa-miR-652-5p	-0.0554458	1.21245	-0.425458	0.672116	0.915504	-6.04518
hsa-miR-5680	0.036472	1.04098	0.425281	0.672245	0.915504	-6.04525
hsa-miR-4636	0.040633	1.09676	0.42458	0.672753	0.915711	-6.04554
hsa-miR-653-5p	0.0451289	1.008	0.421952	0.674659	0.917816	-6.04662
hsa-miR-4452	0.0609478	1.1305	0.42109	0.675285	0.917816	-6.04697
hsa-miR-371b-3p	0.0532337	1.3471	0.420572	0.675661	0.917816	-6.04718
hsa-miR-1913	0.0522495	1.31261	0.420486	0.675723	0.917816	-6.04721
hsa-miR-876-3p	-0.045355	1.06295	-0.419743	0.676263	0.918065	-6.04752
hsa-miR-134-5p	-0.055431	1.19327	-0.41892	0.676861	0.918313	-6.04785
hsa-miR-1276	0.0357406	1.00254	0.418511	0.677158	0.918313	-6.04802
hsa-miR-562	-0.0424445	1.06713	-0.414115	0.680356	0.92173	-6.04979
hsa-miR-942-5p	0.0393719	1.04223	0.414064	0.680393	0.92173	-6.04981
hsa-miR-4326	-0.0552982	1.00066	-0.413037	0.681141	0.921955	-6.05022
hsa-miR-153-5p	-0.0377235	0.969292	-0.412413	0.681595	0.921955	-6.05047
hsa-miR-1915-5p	-0.0462106	1.108	-0.411416	0.682322	0.921955	-6.05086
hsa-miR-448	0.0375023	0.960104	0.411047	0.682591	0.921955	-6.05101
hsa-miR-623	0.0672809	1.29447	0.410974	0.682644	0.921955	-6.05104
hsa-miR-4759	-0.0380321	1.02976	-0.410891	0.682704	0.921955	-6.05107
hsa-miR-3120-3p	-0.0369349	0.89399	-0.409538	0.683691	0.922804	-6.05161
hsa-miR-214-3p	0.299482	3.77464	0.408982	0.684097	0.922868	-6.05183
hsa-miR-518d-3p	0.0388852	1.00551	0.408341	0.684564	0.923016	-6.05208
hsa-miR-590-5p	-0.0440015	1.02252	-0.406453	0.685943	0.923706	-6.05283
hsa-miR-3605-3p	-0.0522757	1.20474	-0.406393	0.685987	0.923706	-6.05285
hsa-miR-3139	-0.0443653	1.11665	-0.406169	0.686151	0.923706	-6.05294
hsa-miR-6504-3p	-0.0455611	1.06022	-0.405211	0.686851	0.923709	-6.05332
hsa-miR-30c-2-3p	-0.050362	1.24101	-0.405185	0.68687	0.923709	-6.05333
hsa-miR-4288	-0.0395209	0.939548	-0.403232	0.688297	0.924937	-6.05409
hsa-miR-4999-5p	0.0405673	1.02562	0.402954	0.6885	0.924937	-6.0542
hsa-miR-6761-5p	-0.0454503	1.01555	-0.400236	0.69049	0.925668	-6.05525
hsa-miR-4670-3p	0.0343616	1.10303	0.399539	0.691	0.925668	-6.05552
hsa-miR-4802-5p	-0.0424936	1.10619	-0.39913	0.6913	0.925668	-6.05568
hsa-miR-4683	-0.0384564	1.00463	-0.398546	0.691728	0.925668	-6.05591
hsa-miR-4738-5p	0.0519461	1.09161	0.39807	0.692077	0.925668	-6.05609
hsa-miR-4803	-0.0371769	1.05611	-0.397597	0.692424	0.925668	-6.05627
hsa-miR-563	0.0481711	1.15124	0.396981	0.692875	0.925668	-6.05651
hsa-miR-8055	0.0436732	0.991632	0.396774	0.693027	0.925668	-6.05659
hsa-miR-4508	0.0895488	9.80649	0.396014	0.693584	0.925668	-6.05688
hsa-miR-379-3p	0.0392908	1.13178	0.395512	0.693952	0.925668	-6.05707
hsa-miR-15b-3p	-0.0402678	0.997994	-0.394453	0.69473	0.925668	-6.05748
hsa-miR-7844-5p	0.038676	1.20207	0.394251	0.694878	0.925668	-6.05756
hsa-miR-2355-3p	0.0466306	1.04266	0.394226	0.694896	0.925668	-6.05757
hsa-miR-4692	0.0357433	1.02255	0.394002	0.69506	0.925668	-6.05765
hsa-miR-4456	-0.0389182	0.957711	-0.393788	0.695218	0.925668	-6.05773
hsa-miR-6873-3p	-0.0486052	1.03549	-0.393733	0.695258	0.925668	-6.05775
hsa-miR-5694	-0.0317339	0.91704	-0.393591	0.695362	0.925668	-6.05781
hsa-miR-320b	0.220893	7.0818	0.393393	0.695508	0.925668	-6.05788
hsa-miR-335-3p	0.0388697	1.01854	0.392583	0.696103	0.925982	-6.05819
hsa-miR-3661	0.0407015	1.05509	0.392054	0.696491	0.926021	-6.05839
hsa-miR-758-3p	-0.0324539	0.988817	-0.391404	0.696969	0.926178	-6.05864
hsa-miR-34b-5p	-0.049594	1.14858	-0.38982	0.698133	0.927247	-6.05924
hsa-miR-29b-2-5p	-0.0502025	1.1356	-0.38915	0.698626	0.927425	-6.05949
hsa-miR-1257	0.040443	1.08335	0.388089	0.699406	0.927595	-6.05989
hsa-miR-548ar-3p	-0.0546966	1.21311	-0.387735	0.699667	0.927595	-6.06002
hsa-miR-6891-3p	-0.0584933	1.33168	-0.386591	0.700509	0.927595	-6.06045
hsa-miR-3619-5p	-0.0843836	2.02876	-0.385946	0.700984	0.927595	-6.06069
hsa-miR-4520b-3p	-0.0432477	1.22981	-0.385788	0.701101	0.927595	-6.06075
hsa-miR-515-3p	-0.0510547	1.11033	-0.385565	0.701265	0.927595	-6.06083
hsa-miR-431-3p	0.0401421	0.995977	0.385553	0.701274	0.927595	-6.06084
hsa-miR-409-5p	0.0404454	1.09991	0.384956	0.701714	0.927701	-6.06106
hsa-miR-4441	0.0420691	1.00765	0.384267	0.702221	0.927896	-6.06132
hsa-miR-6801-3p	0.04648	1.2462	0.382349	0.703635	0.92872	-6.06203
hsa-miR-4477b	-0.040708	1.13029	-0.382044	0.70386	0.92872	-6.06214
hsa-miR-4746-5p	-0.038184	1.00341	-0.381956	0.703925	0.92872	-6.06217
hsa-miR-548an	-0.0495766	1.28041	-0.380014	0.705358	0.930135	-6.06289
hsa-miR-6858-3p	-0.047949	1.36856	-0.378796	0.706257	0.930844	-6.06334
hsa-miR-6833-3p	0.0437242	1.08868	0.376321	0.708086	0.932778	-6.06424
hsa-miR-3180-5p	-0.0442365	1.2599	-0.37403	0.70978	0.933449	-6.06508
hsa-miR-3684	-0.0389924	1.10534	-0.373258	0.710351	0.933449	-6.06535
hsa-miR-943	0.0412431	1.06698	0.373025	0.710523	0.933449	-6.06544
hsa-miR-342-5p	0.114596	1.39522	0.372511	0.710904	0.933449	-6.06562
hsa-miR-6888-5p	0.0345024	1.08482	0.371414	0.711716	0.933449	-6.06602
hsa-miR-3713	0.0358938	1.02525	0.370216	0.712604	0.933449	-6.06645
hsa-miR-548q	-0.0391808	1.05271	-0.369904	0.712835	0.933449	-6.06656
hsa-miR-135b-5p	-0.0364826	0.993488	-0.369528	0.713113	0.933449	-6.0667
hsa-miR-100-5p	-0.20821	2.35883	-0.369437	0.713181	0.933449	-6.06673
hsa-miR-148a-5p	0.0419781	1.11898	0.369399	0.71321	0.933449	-6.06674
hsa-miR-10a-3p	-0.0332732	1.00364	-0.369348	0.713247	0.933449	-6.06676
hsa-miR-1263	0.205536	2.23982	0.369154	0.713391	0.933449	-6.06683
hsa-miR-5591-5p	0.0328662	0.955606	0.368923	0.713562	0.933449	-6.06691
hsa-miR-338-3p	0.0457598	0.960224	0.367951	0.714283	0.933449	-6.06726
hsa-miR-6864-5p	-0.0480865	1.23059	-0.367422	0.714675	0.933449	-6.06745
hsa-miR-378e	0.0291231	0.913525	0.367339	0.714737	0.933449	-6.06748
hsa-miR-1537-5p	0.0376488	1.09404	0.365552	0.716063	0.933449	-6.06811
hsa-miR-2114-3p	-0.0379653	0.988172	-0.364951	0.716509	0.933449	-6.06832
hsa-miR-3135a	0.0423647	0.931852	0.364656	0.716728	0.933449	-6.06843
hsa-miR-6780a-3p	-0.0410751	1.05483	-0.36442	0.716903	0.933449	-6.06851
hsa-miR-556-5p	0.0410413	1.05428	0.364378	0.716934	0.933449	-6.06853
hsa-miR-548n	-0.0472967	1.1986	-0.364234	0.717041	0.933449	-6.06858
hsa-miR-301a-5p	-0.0408709	1.00621	-0.3642	0.717066	0.933449	-6.06859
hsa-miR-4659b-5p	0.0302698	0.915169	0.363838	0.717335	0.933449	-6.06872
hsa-miR-625-5p	-0.0582191	1.31769	-0.362925	0.718014	0.933449	-6.06904
hsa-miR-548az-3p	0.0395984	1.37217	0.362709	0.718174	0.933449	-6.06911
hsa-miR-506-5p	-0.031399	1.08808	-0.362443	0.718372	0.933449	-6.06921
hsa-miR-6893-3p	0.049457	1.30557	0.361546	0.719038	0.933579	-6.06952
hsa-miR-7160-5p	-0.035851	1.14322	-0.361333	0.719196	0.933579	-6.0696
hsa-miR-6503-3p	-0.0426734	1.09258	-0.360568	0.719765	0.933655	-6.06986
hsa-miR-221-5p	-0.0474386	1.25208	-0.358098	0.721603	0.933655	-6.07072
hsa-miR-32-5p	0.128643	1.74388	0.357805	0.72182	0.933655	-6.07082
hsa-miR-34a-5p	0.213032	2.61421	0.357526	0.722028	0.933655	-6.07092
hsa-miR-891b	0.0297538	0.976753	0.357329	0.722175	0.933655	-6.07099
hsa-miR-1245b-3p	0.0385706	0.98502	0.356927	0.722474	0.933655	-6.07113
hsa-miR-937-3p	0.0284374	0.944597	0.356596	0.722721	0.933655	-6.07124
hsa-miR-222-5p	0.0387497	1.01929	0.355928	0.723218	0.933655	-6.07147
hsa-miR-7856-5p	0.0374302	1.12637	0.35559	0.72347	0.933655	-6.07159
hsa-miR-1471	0.0372615	1.11157	0.354725	0.724115	0.933655	-6.07189
hsa-miR-6770-3p	0.0281217	0.922905	0.354465	0.724308	0.933655	-6.07198
hsa-miR-124-5p	-0.0348017	0.927625	-0.353909	0.724723	0.933655	-6.07217
hsa-miR-922	0.0377553	1.00361	0.353707	0.724873	0.933655	-6.07224
[truncated: 579 more rows]

## Sheet: spindle-normal
	logFC	AveExpr	t	P.Value	adj.P.Val	B
hsa-miR-6842-3p	0.408021	0.892989	5.27847	2.14262e-06	0.00552368	4.36682
hsa-miR-205-5p	-4.30683	4.69713	-4.45613	3.99443e-05	0.0514883	1.90359
hsa-miR-185-5p	2.49774	3.25783	4.06719	0.000148873	0.0923745	0.796174
hsa-miR-155-5p	3.3222	2.7779	4.01583	0.000176416	0.0923745	0.653489
hsa-miR-885-3p	1.61042	2.69564	4.01114	0.000179159	0.0923745	0.640522
hsa-miR-4443	2.62474	5.33682	3.91911	0.000242199	0.104065	0.387295
hsa-miR-3188	1.78293	2.45242	3.86857	0.0002854	0.105109	0.249546
hsa-miR-1268a	1.90905	4.66603	3.65048	0.00057259	0.162208	-0.333769
hsa-miR-6792-5p	0.56118	1.22788	3.64516	0.000582253	0.162208	-0.347765
hsa-miR-22-3p	2.39664	3.17937	3.62045	0.000629201	0.162208	-0.412599
hsa-miR-6822-5p	0.43403	1.06452	3.57586	0.000723215	0.168729	-0.528956
hsa-miR-127-3p	-0.851299	1.30636	-3.52637	0.000843193	0.168729	-0.65709
hsa-miR-6889-5p	0.87667	1.59388	3.50699	0.00089516	0.168729	-0.706982
hsa-miR-6749-5p	1.63836	5.78442	3.49941	0.000916294	0.168729	-0.726443
hsa-miR-378a-5p	0.363384	1.0619	3.45695	0.00104381	0.179395	-0.835048
hsa-miR-4451	0.423049	0.930907	3.40855	0.00120964	0.192667	-0.957827
hsa-miR-1275	1.44859	3.30512	3.39236	0.0012705	0.192667	-0.998672
hsa-miR-502-3p	1.07961	1.59571	3.36197	0.00139262	0.199455	-1.07499
hsa-miR-6802-5p	1.89961	2.8815	3.3141	0.00160777	0.212703	-1.19434
hsa-miR-504-3p	1.05161	2.06089	3.3054	0.00165014	0.212703	-1.21594
hsa-miR-939-5p	1.2246	2.47957	3.22227	0.00211124	0.244502	-1.42024
hsa-miR-6869-5p	0.650567	10.0684	3.21416	0.0021622	0.244502	-1.43999
hsa-miR-7851-3p	0.339035	1.12025	3.21116	0.00218136	0.244502	-1.44729
hsa-miR-6787-5p	1.46102	4.12274	3.19489	0.00228797	0.245767	-1.48678
hsa-miR-1229-5p	1.53685	2.72024	3.15619	0.00256168	0.259738	-1.58022
hsa-miR-5584-3p	0.333141	1.23182	3.14851	0.00261955	0.259738	-1.59868
hsa-miR-328-5p	1.72004	6.76737	3.07613	0.00322819	0.281885	-1.77108
hsa-miR-6769b-5p	1.29517	3.75464	3.07297	0.00325753	0.281885	-1.77853
hsa-miR-551b-5p	0.542745	1.46623	3.05571	0.00342249	0.281885	-1.81923
hsa-miR-1307-3p	1.4709	3.09146	3.02533	0.00373183	0.281885	-1.89045
hsa-miR-5100	1.02656	9.09324	3.01981	0.00379079	0.281885	-1.90335
hsa-miR-6729-5p	0.562653	10.245	3.01973	0.00379162	0.281885	-1.90353
hsa-miR-596	-0.293798	1.05384	-3.01639	0.0038277	0.281885	-1.91132
hsa-miR-4749-5p	1.55752	3.42809	3.00407	0.00396362	0.281885	-1.94
hsa-miR-4695-5p	1.83482	4.9272	3.00172	0.00399008	0.281885	-1.94547
hsa-miR-125b-1-3p	-0.35269	0.984529	-2.9969	0.00404477	0.281885	-1.95666
hsa-miR-668-3p	0.450727	1.17431	2.99546	0.00406131	0.281885	-1.96001
hsa-miR-769-5p	0.401354	1.14809	2.98168	0.00422222	0.281885	-1.99193
hsa-miR-4500	0.336835	1.02763	2.97815	0.00426435	0.281885	-2.00009
hsa-miR-6796-5p	0.577264	2.00245	2.96624	0.00440954	0.284195	-2.02757
hsa-miR-1202	1.25558	2.18375	2.93459	0.00481811	0.298102	-2.10026
hsa-miR-6804-3p	0.442322	1.21606	2.93174	0.0048566	0.298102	-2.10678
hsa-miR-1273g-3p	1.63695	8.15658	2.91755	0.00505234	0.302906	-2.13915
hsa-miR-4752	-0.330575	1.04263	-2.8973	0.00534447	0.313137	-2.18517
hsa-miR-7110-5p	1.79852	2.92597	2.87056	0.00575412	0.329647	-2.24558
hsa-miR-6125	0.520886	10.4553	2.83745	0.00630174	0.353171	-2.31984
hsa-miR-6722-3p	1.53281	6.2852	2.79822	0.00701267	0.369728	-2.40701
hsa-miR-4665-5p	1.05441	3.20237	2.79224	0.00712722	0.369728	-2.4202
hsa-miR-3935	0.339506	1.10538	2.78428	0.00728253	0.369728	-2.43776
hsa-miR-4433b-3p	1.47394	6.17424	2.78291	0.00730962	0.369728	-2.44078
hsa-miR-4750-5p	1.52106	2.77298	2.78259	0.00731582	0.369728	-2.44147
hsa-miR-143-3p	-2.05416	4.0291	-2.77491	0.0074694	0.369728	-2.45838
hsa-miR-4671-5p	0.307445	1.01904	2.76843	0.00760108	0.369728	-2.4726
hsa-miR-4292	0.322057	1.1229	2.75638	0.00785184	0.374852	-2.499
hsa-miR-3650	-0.251373	0.926627	-2.72468	0.00854791	0.392732	-2.568
hsa-miR-1915-3p	0.544243	9.95996	2.71262	0.00882731	0.392732	-2.5941
hsa-miR-483-5p	0.443523	1.30931	2.70467	0.00901612	0.392732	-2.61126
hsa-miR-193b-3p	1.72702	2.79191	2.70195	0.00908152	0.392732	-2.61712
hsa-miR-4466	0.567257	10.3415	2.69715	0.00919801	0.392732	-2.62745
hsa-miR-4732-5p	0.547121	1.55698	2.69506	0.00924932	0.392732	-2.63196
hsa-miR-103a-3p	1.84853	7.49219	2.69251	0.00931195	0.392732	-2.63743
hsa-miR-3937	1.3835	2.67655	2.68716	0.00944508	0.392732	-2.64893
hsa-miR-532-5p	1.13909	1.80974	2.66397	0.0100417	0.406389	-2.69852
hsa-miR-6124	1.02923	1.6393	2.65593	0.0102567	0.406389	-2.71565
hsa-miR-3667-5p	-0.353353	1.19424	-2.64861	0.0104557	0.406389	-2.73118
hsa-miR-130a-3p	-1.48297	2.19574	-2.62993	0.0109803	0.406389	-2.77074
hsa-miR-4758-5p	1.37298	5.34315	2.62639	0.0110824	0.406389	-2.77821
hsa-miR-3135b	1.78389	3.50045	2.60903	0.0115954	0.406389	-2.81472
hsa-miR-6126	1.67631	3.21251	2.5902	0.0121764	0.406389	-2.85413
hsa-miR-4262	-0.299495	0.943811	-2.58752	0.0122613	0.406389	-2.85972
hsa-miR-4632-5p	1.55784	4.91271	2.58443	0.0123596	0.406389	-2.86615
hsa-miR-6820-5p	0.850409	2.90885	2.58435	0.0123622	0.406389	-2.86632
hsa-miR-592	-0.312217	1.03406	-2.58408	0.0123709	0.406389	-2.86689
hsa-miR-5189-5p	0.99214	2.59686	2.58245	0.0124231	0.406389	-2.87028
hsa-miR-4459	1.4872	4.52556	2.58241	0.0124245	0.406389	-2.87037
hsa-miR-4716-3p	0.322274	1.12821	2.58038	0.0124897	0.406389	-2.87458
hsa-miR-6127	1.09232	2.45006	2.56516	0.01299	0.406389	-2.90619
hsa-miR-1268b	1.5124	4.30005	2.56494	0.0129973	0.406389	-2.90664
hsa-miR-3141	1.3512	5.58074	2.55834	0.01322	0.406389	-2.9203
hsa-miR-6088	0.520113	10.5465	2.55315	0.0133975	0.406389	-2.93102
hsa-miR-4690-5p	1.21426	3.29665	2.55031	0.0134957	0.406389	-2.93689
hsa-miR-6846-3p	0.335921	1.18244	2.5465	0.013628	0.406389	-2.94473
hsa-miR-139-3p	-0.369536	1.22489	-2.54378	0.0137234	0.406389	-2.95033
hsa-miR-197-5p	1.18546	2.83932	2.54242	0.0137712	0.406389	-2.95312
hsa-miR-627-3p	0.225195	1.01549	2.53522	0.0140275	0.406389	-2.96793
hsa-miR-5582-3p	-0.297475	1.14969	-2.53303	0.0141062	0.406389	-2.97242
hsa-miR-2861	0.521595	9.62538	2.53126	0.0141699	0.406389	-2.97604
hsa-miR-6798-5p	1.52769	4.589	2.52998	0.0142166	0.406389	-2.97868
hsa-miR-5001-5p	1.18221	7.66117	2.52838	0.0142747	0.406389	-2.98195
hsa-miR-6086	0.641832	1.59809	2.52761	0.0143026	0.406389	-2.98352
hsa-miR-6855-5p	0.350397	1.3241	2.52233	0.0144966	0.406389	-2.99433
hsa-miR-1207-5p	1.44276	5.83647	2.52217	0.0145026	0.406389	-2.99466
hsa-miR-8089	1.26577	3.54061	2.51737	0.0146811	0.406967	-3.00447
hsa-miR-3692-5p	0.296152	0.997168	2.50904	0.0149953	0.409316	-3.02144
hsa-miR-34a-3p	-0.37247	1.07293	-2.50674	0.0150834	0.409316	-3.02614
hsa-miR-6822-3p	-0.328325	1.05141	-2.4959	0.0155036	0.412492	-3.04815
hsa-miR-5703	0.376877	1.15088	2.49211	0.0156531	0.412492	-3.05583
hsa-miR-7845-5p	1.09052	2.92907	2.49142	0.0156804	0.412492	-3.05723
hsa-miR-4281	1.26641	7.12347	2.48176	0.0160678	0.414559	-3.07676
hsa-miR-4787-5p	0.418609	10.9998	2.48001	0.0161392	0.414559	-3.0803
hsa-miR-574-3p	1.64888	3.16797	2.47018	0.0165438	0.414559	-3.1001
hsa-miR-4468	-0.274388	0.988368	-2.46637	0.0167034	0.414559	-3.10777
hsa-let-7b-5p	-0.829653	10.1468	-2.46466	0.0167751	0.414559	-3.11119
hsa-miR-4656	1.14287	3.01106	2.46438	0.016787	0.414559	-3.11176
hsa-miR-638	0.408943	10.1383	2.45708	0.0170974	0.414559	-3.1264
hsa-miR-6771-5p	1.50555	4.82619	2.4567	0.0171138	0.414559	-3.12716
hsa-miR-6758-3p	-0.251269	0.935416	-2.45455	0.0172063	0.414559	-3.13146
hsa-miR-6752-5p	1.00562	6.42391	2.44263	0.0177277	0.420078	-3.15529
hsa-miR-6775-5p	1.59649	6.05796	2.43696	0.0179803	0.420078	-3.16657
hsa-miR-3960	0.541044	11.7654	2.43329	0.0181458	0.420078	-3.17388
hsa-miR-181d-5p	0.627929	1.4543	2.43053	0.0182712	0.420078	-3.17937
hsa-miR-1245b-3p	0.307576	0.98502	2.42845	0.0183657	0.420078	-3.18348
hsa-miR-4687-3p	0.95403	8.79778	2.42742	0.018413	0.420078	-3.18553
hsa-miR-610	-0.231067	1.00311	-2.42156	0.0186833	0.422506	-3.19714
hsa-miR-6824-5p	0.757199	1.92986	2.41207	0.0191289	0.427807	-3.21591
hsa-miR-4498	0.805293	2.71963	2.40586	0.0194257	0.427807	-3.22816
hsa-miR-379-5p	-0.333265	1.05106	-2.40393	0.0195187	0.427807	-3.23196
hsa-miR-5571-5p	0.348093	1.11218	2.40141	0.0196407	0.427807	-3.23692
hsa-miR-6724-5p	0.48842	9.14245	2.39901	0.0197578	0.427807	-3.24164
hsa-miR-4485	1.05611	1.76889	2.39584	0.0199134	0.427807	-3.24788
hsa-miR-4640-5p	0.801035	2.04919	2.38228	0.0205904	0.435294	-3.27445
hsa-miR-188-5p	0.403906	1.28162	2.38005	0.0207033	0.435294	-3.27879
hsa-miR-5196-5p	0.974341	2.48443	2.37878	0.0207685	0.435294	-3.28128
hsa-miR-4728-5p	0.867075	2.60022	2.37396	0.0210159	0.436928	-3.29068
hsa-miR-6874-3p	0.314172	0.9612	2.36901	0.0212726	0.438727	-3.30032
hsa-miR-92b-5p	1.47737	3.93323	2.36364	0.0215547	0.440268	-3.31077
hsa-miR-525-3p	-0.247919	0.950908	-2.35886	0.0218082	0.440268	-3.32004
hsa-miR-200c-3p	-1.82459	8.36605	-2.3579	0.0218597	0.440268	-3.32191
hsa-miR-513a-3p	-0.346445	1.1574	-2.3478	0.0224054	0.447761	-3.34145
hsa-miR-145-5p	-1.9239	5.291	-2.34448	0.022588	0.447937	-3.34787
hsa-miR-6858-5p	1.30655	7.26226	2.33639	0.0230371	0.448277	-3.36346
hsa-miR-191-5p	1.69983	6.55326	2.3343	0.0231544	0.448277	-3.36747
hsa-miR-1238-3p	0.308423	1.18313	2.3331	0.023222	0.448277	-3.36978
hsa-miR-195-5p	-1.81969	3.37248	-2.33171	0.0233007	0.448277	-3.37246
hsa-miR-4753-5p	-0.228806	0.976515	-2.32133	0.0238947	0.455182	-3.39236
hsa-miR-4739	1.38407	6.65523	2.31648	0.0241773	0.455182	-3.40165
hsa-miR-3196	0.587789	9.70991	2.31627	0.0241892	0.455182	-3.40204
hsa-miR-326	0.250012	0.947304	2.30523	0.024843	0.460165	-3.4231
hsa-miR-7107-5p	1.32987	3.46496	2.29513	0.0254551	0.460165	-3.44231
hsa-miR-6744-5p	0.260262	1.06254	2.29253	0.0256144	0.460165	-3.44722
hsa-miR-3974	-0.261796	1.13246	-2.29091	0.0257142	0.460165	-3.45029
hsa-miR-1297	0.261108	0.990782	2.29056	0.0257361	0.460165	-3.45096
hsa-miR-6716-5p	1.01439	2.54353	2.29041	0.0257456	0.460165	-3.45125
hsa-miR-943	0.296633	1.06698	2.28908	0.025828	0.460165	-3.45377
hsa-let-7c-5p	-1.03249	8.58639	-2.28761	0.025919	0.460165	-3.45654
hsa-miR-106b-3p	1.19837	1.97209	2.28534	0.0260606	0.460165	-3.46084
hsa-miR-6880-5p	0.571288	1.51147	2.27509	0.0267089	0.468405	-3.48019
hsa-miR-6165	0.801872	2.01779	2.26871	0.0271194	0.472391	-3.4922
hsa-miR-7108-5p	0.577875	8.72819	2.26527	0.0273426	0.472637	-3.49864
hsa-miR-6089	0.420943	11.6663	2.26286	0.0275002	0.472637	-3.50316
hsa-miR-6731-3p	-0.343104	1.38395	-2.2542	0.0280735	0.477562	-3.51938
hsa-miR-500a-5p	0.338341	1.26863	2.24957	0.0283842	0.477562	-3.52803
hsa-miR-4733-3p	-0.244731	1.11041	-2.248	0.0284904	0.477562	-3.53097
hsa-miR-24-3p	1.83578	7.37821	2.24745	0.0285277	0.477562	-3.532
hsa-miR-6765-5p	1.14344	6.88129	2.24067	0.0289901	0.477822	-3.54462
hsa-miR-6774-3p	-0.274687	0.946876	-2.23983	0.029048	0.477822	-3.54619
hsa-miR-6779-5p	1.12568	5.17664	2.23741	0.0292147	0.477822	-3.55068
hsa-miR-4789-3p	-0.219744	0.993164	-2.23329	0.0295015	0.477822	-3.55834
hsa-miR-2682-5p	0.227966	0.912185	2.23122	0.0296463	0.477822	-3.56218
hsa-miR-4741	1.45159	5.95979	2.23109	0.0296554	0.477822	-3.56242
hsa-miR-8069	0.457438	10.6355	2.22827	0.0298531	0.47797	-3.56763
hsa-miR-129-1-3p	-0.334401	1.331	-2.22025	0.0304236	0.47797	-3.58247
hsa-miR-4516	0.522523	9.85408	2.21893	0.0305185	0.47797	-3.58491
hsa-miR-214-5p	0.270545	1.03981	2.21712	0.0306489	0.47797	-3.58825
hsa-miR-93-5p	2.04235	5.42835	2.21674	0.0306765	0.47797	-3.58895
hsa-miR-500a-3p	0.566065	1.54514	2.20694	0.0313913	0.47797	-3.60698
hsa-miR-6755-5p	-0.242911	1.0999	-2.20661	0.031416	0.47797	-3.6076
hsa-miR-4507	1.08165	5.65638	2.20412	0.0315995	0.47797	-3.61215
hsa-miR-3939	-0.234449	0.957307	-2.20329	0.0316615	0.47797	-3.61369
hsa-miR-1231	1.23996	2.89109	2.202	0.0317573	0.47797	-3.61605
hsa-miR-31-5p	-1.5865	2.36723	-2.20063	0.0318592	0.47797	-3.61856
hsa-miR-3649	0.222132	0.935079	2.19799	0.032057	0.47797	-3.6234
hsa-miR-3127-3p	0.283319	1.1386	2.19549	0.0322451	0.47797	-3.62797
hsa-miR-3675-3p	-0.301202	1.1131	-2.19247	0.0324736	0.47797	-3.63349
hsa-miR-4280	0.202184	0.952004	2.19167	0.0325345	0.47797	-3.63495
hsa-miR-663b	0.801177	1.79743	2.18944	0.032705	0.47797	-3.63904
hsa-miR-6848-5p	0.925473	2.62876	2.18475	0.0330648	0.47797	-3.64758
hsa-miR-1229-3p	-0.291523	1.26033	-2.18295	0.0332042	0.47797	-3.65087
hsa-miR-7977	1.78423	5.49617	2.18189	0.0332863	0.47797	-3.6528
hsa-miR-497-5p	-0.994841	1.91988	-2.18078	0.0333726	0.47797	-3.65482
hsa-miR-920	0.20481	0.918015	2.17565	0.0337737	0.481042	-3.66414
hsa-miR-6799-5p	0.810498	2.58591	2.17058	0.0341746	0.482549	-3.67334
hsa-miR-650	0.301303	1.06111	2.16958	0.0342538	0.482549	-3.67515
hsa-miR-3915	0.31911	1.21994	2.16104	0.034939	0.486917	-3.69059
hsa-miR-6726-5p	0.671663	1.64993	2.16097	0.0349448	0.486917	-3.69071
hsa-miR-4421	0.216613	0.930781	2.15868	0.0351306	0.486917	-3.69484
hsa-miR-520d-5p	-0.291336	1.14763	-2.15501	0.0354303	0.488134	-3.70146
hsa-miR-6854-5p	0.224674	1.02022	2.15298	0.035597	0.488134	-3.70512
hsa-miR-6512-3p	-0.235551	1.02786	-2.13808	0.0368427	0.498496	-3.73187
hsa-miR-450b-3p	0.194964	0.965688	2.13726	0.0369125	0.498496	-3.73334
hsa-miR-892b	0.212936	0.966694	2.13666	0.0369633	0.498496	-3.73441
hsa-miR-7114-5p	0.513118	1.53281	2.13455	0.0371433	0.498496	-3.73819
hsa-miR-497-3p	0.253123	1.04549	2.13249	0.0373195	0.498496	-3.74186
hsa-miR-3648	1.07599	2.80726	2.12651	0.0378354	0.499368	-3.75253
hsa-miR-8072	0.637198	8.7402	2.12389	0.0380639	0.499368	-3.7572
hsa-miR-6786-5p	0.581302	8.91615	2.12319	0.0381248	0.499368	-3.75844
hsa-miR-718	0.32109	1.21596	2.12279	0.0381596	0.499368	-3.75915
hsa-miR-509-5p	0.287323	1.10765	2.11516	0.0388324	0.505605	-3.77271
hsa-miR-5695	-0.200243	0.976395	-2.10918	0.0393667	0.507816	-3.7833
hsa-miR-6759-5p	0.291348	1.23168	2.10885	0.0393961	0.507816	-3.78388
hsa-miR-3665	0.438162	11.6611	2.10482	0.0397601	0.508626	-3.79101
hsa-miR-107	1.53952	6.78013	2.10379	0.0398536	0.508626	-3.79282
hsa-miR-383-3p	-0.283393	0.989658	-2.09861	0.0403263	0.512124	-3.80196
hsa-miR-106b-5p	1.89913	4.13362	2.09345	0.0408029	0.514743	-3.81105
hsa-miR-4432	-0.265274	1.04165	-2.09206	0.0409318	0.514743	-3.81349
hsa-miR-4270	1.45489	6.70763	2.07814	0.0422443	0.52793	-3.83789
hsa-miR-4324	-0.277823	1.16221	-2.07449	0.0425944	0.52793	-3.84426
hsa-miR-6838-5p	-0.232402	1.19876	-2.0709	0.042941	0.52793	-3.85052
hsa-miR-6844	-0.250245	1.02208	-2.06975	0.0430527	0.52793	-3.85252
hsa-miR-34b-5p	-0.30859	1.14858	-2.06953	0.0430741	0.52793	-3.85291
hsa-miR-4534	0.669166	2.43352	2.06721	0.0433003	0.52793	-3.85695
hsa-miR-541-5p	-0.322382	1.23776	-2.06242	0.0437697	0.52793	-3.86526
hsa-miR-150-3p	0.658079	1.84654	2.06164	0.0438472	0.52793	-3.86663
hsa-miR-1233-5p	1.16177	4.6278	2.06002	0.0440067	0.52793	-3.86943
hsa-miR-6090	0.380787	11.3991	2.05966	0.0440426	0.52793	-3.87006
hsa-miR-34c-3p	-0.285021	1.17135	-2.05774	0.044233	0.52793	-3.87338
hsa-miR-6760-5p	-0.262307	1.11754	-2.05042	0.0449662	0.533528	-3.88605
hsa-miR-6756-5p	0.556395	6.65904	2.04775	0.0452362	0.533528	-3.89066
hsa-miR-325	-0.255085	1.05645	-2.04507	0.0455086	0.533528	-3.89528
hsa-miR-5006-5p	0.496283	1.80531	2.04414	0.0456041	0.533528	-3.89689
hsa-miR-21-3p	0.382934	1.26444	2.04141	0.0458832	0.533528	-3.90159
hsa-miR-8079	0.197986	0.921238	2.03928	0.0461026	0.533528	-3.90526
hsa-miR-378i	0.403153	1.18093	2.03881	0.0461508	0.533528	-3.90606
hsa-miR-193a-5p	1.64308	4.24673	2.03424	0.0466252	0.536303	-3.91392
hsa-miR-4494	0.210826	0.968957	2.03249	0.0468069	0.536303	-3.91691
hsa-miR-22-5p	0.261838	1.05664	2.0246	0.0476373	0.543402	-3.93042
hsa-miR-3171	0.25904	1.10503	2.0194	0.0481925	0.547314	-3.93932
hsa-miR-4773	-0.28399	1.10564	-2.01677	0.0484741	0.547699	-3.94379
hsa-miR-8084	-1.94758	4.60235	-2.01397	0.0487764	0.547699	-3.94855
hsa-miR-7-2-3p	0.238447	1.04141	2.01279	0.0489045	0.547699	-3.95057
hsa-miR-4433-3p	1.11753	3.90718	2.01121	0.0490762	0.547699	-3.95325
hsa-miR-6808-3p	-0.211525	0.995578	-2.00548	0.0497027	0.550465	-3.96298
hsa-miR-4254	0.193894	0.993815	1.9975	0.0505871	0.550465	-3.97648
hsa-miR-126-5p	-0.218996	1.0786	-1.99666	0.050681	0.550465	-3.9779
hsa-miR-2392	0.544035	1.69987	1.99548	0.0508132	0.550465	-3.9799
hsa-miR-6727-5p	0.431397	9.80759	1.99516	0.0508491	0.550465	-3.98044
hsa-miR-3714	0.246313	1.19275	1.9949	0.0508784	0.550465	-3.98088
hsa-miR-6778-5p	0.888385	3.04591	1.99383	0.0509984	0.550465	-3.98268
hsa-miR-3940-5p	0.618645	8.88654	1.99353	0.0510322	0.550465	-3.98319
hsa-miR-4743-5p	0.498784	2.14126	1.99121	0.0512937	0.55098	-3.9871
hsa-miR-3687	0.866377	2.30426	1.98447	0.0520609	0.5569	-3.99845
hsa-miR-580-5p	0.206313	1.08249	1.97602	0.0530363	0.5613	-4.01263
hsa-miR-505-5p	0.431219	1.34376	1.97405	0.0532649	0.5613	-4.01591
hsa-miR-8060	0.41196	1.48435	1.97322	0.053362	0.5613	-4.0173
hsa-miR-6797-5p	0.315362	1.4106	1.97167	0.0535435	0.5613	-4.01989
hsa-miR-6741-5p	0.542236	2.07036	1.97153	0.0535608	0.5613	-4.02014
hsa-miR-6085	0.737043	6.10371	1.96678	0.0541198	0.56275	-4.02806
hsa-miR-562	0.236233	1.06713	1.9665	0.0541532	0.56275	-4.02853
hsa-miR-802	-0.21221	1.13206	-1.96481	0.054354	0.56275	-4.03135
hsa-miR-6812-5p	1.16938	4.11114	1.96216	0.054669	0.563747	-4.03575
hsa-miR-590-5p	0.248612	1.02252	1.95939	0.0550012	0.564913	-4.04037
hsa-miR-4298	1.24374	3.82436	1.95744	0.0552347	0.56506	-4.0436
hsa-miR-4496	0.252962	1.06414	1.95533	0.0554894	0.565421	-4.0471
hsa-miR-1237-5p	0.560599	9.08164	1.94466	0.0567922	0.574031	-4.06476
hsa-miR-6514-3p	0.206856	0.974879	1.94369	0.0569128	0.574031	-4.06638
hsa-miR-4532	1.36879	5.48152	1.9415	0.057183	0.574031	-4.06998
hsa-miR-1247-5p	0.304771	1.28388	1.94117	0.057225	0.574031	-4.07053
hsa-miR-30b-5p	-0.934579	1.98744	-1.93465	0.0580388	0.577857	-4.08127
hsa-miR-676-5p	0.238369	0.962902	1.9343	0.058083	0.577857	-4.08184
hsa-miR-8085	0.32181	1.2608	1.93274	0.0582789	0.577857	-4.0844
hsa-miR-518f-3p	0.192177	0.939062	1.92978	0.0586533	0.578125	-4.08926
hsa-miR-6075	0.778675	2.90596	1.92741	0.058954	0.578125	-4.09314
hsa-miR-6790-5p	1.23724	4.99291	1.92722	0.0589786	0.578125	-4.09346
hsa-miR-1295b-3p	0.203219	0.990023	1.91666	0.0603369	0.58771	-4.11073
hsa-miR-125b-2-3p	-0.377654	1.19208	-1.91452	0.0606157	0.58771	-4.11422
hsa-miR-6860	0.561168	2.36381	1.91428	0.060646	0.58771	-4.1146
hsa-miR-200a-5p	0.232933	1.12665	1.91258	0.0608683	0.58771	-4.11737
hsa-miR-4533	0.267813	1.37317	1.90718	0.0615784	0.5918	-4.12615
hsa-miR-8065	-0.262447	1.18776	-1.90588	0.061751	0.5918	-4.12827
hsa-miR-3670	-0.235995	1.11194	-1.90305	0.0621263	0.593191	-4.13285
hsa-miR-548as-5p	-0.291751	1.31867	-1.89128	0.0637095	0.605626	-4.15187
hsa-miR-3180	1.08775	2.82754	1.88912	0.0640042	0.605626	-4.15536
hsa-miR-6815-5p	0.380746	1.38583	1.88629	0.0643914	0.605626	-4.15991
hsa-miR-744-5p	1.27495	3.61384	1.88522	0.0645387	0.605626	-4.16163
hsa-miR-381-5p	-0.262666	1.12494	-1.88475	0.0646032	0.605626	-4.16239
hsa-miR-6801-3p	0.267853	1.2462	1.87994	0.0652687	0.606463	-4.17012
hsa-miR-4781-5p	0.207349	1.04962	1.87764	0.0655877	0.606463	-4.17379
hsa-miR-6068	1.20136	5.45548	1.87749	0.0656085	0.606463	-4.17403
hsa-miR-4481	0.40542	1.69539	1.87506	0.0659486	0.606463	-4.17793
hsa-miR-4649-5p	1.27034	4.23229	1.87338	0.0661841	0.606463	-4.18062
hsa-miR-7150	0.925347	2.8159	1.87239	0.0663239	0.606463	-4.1822
hsa-miR-4471	0.232719	1.04716	1.87099	0.0665214	0.606463	-4.18445
hsa-miR-6786-3p	-0.26406	1.30836	-1.86915	0.0667811	0.606463	-4.18738
hsa-miR-1267	-0.221145	1.06657	-1.86797	0.0669483	0.606463	-4.18926
hsa-miR-1273f	0.445084	1.38203	1.86582	0.0672533	0.606463	-4.19268
hsa-miR-4322	0.533471	1.51548	1.8648	0.0673987	0.606463	-4.19431
hsa-miR-937-5p	0.934502	5.84869	1.86247	0.0677314	0.606463	-4.19801
hsa-miR-6800-5p	0.757471	8.55535	1.86116	0.0679196	0.606463	-4.2001
hsa-miR-4666b	-0.240692	1.10112	-1.85882	0.0682566	0.606463	-4.20382
hsa-let-7e-3p	0.236237	1.09521	1.85757	0.0684363	0.606463	-4.2058
hsa-miR-1909-3p	1.14965	3.91106	1.85743	0.0684564	0.606463	-4.20602
hsa-miR-4457	-0.235476	0.965769	-1.84863	0.0697382	0.610304	-4.21996
hsa-miR-708-5p	0.651541	1.50182	1.84861	0.0697424	0.610304	-4.22
hsa-miR-4707-3p	0.274966	1.40525	1.84835	0.0697804	0.610304	-4.22041
hsa-miR-6080	0.262145	1.12393	1.84781	0.0698596	0.610304	-4.22126
hsa-miR-6827-3p	0.223574	1.10436	1.84203	0.0707136	0.610304	-4.23038
hsa-miR-10b-5p	-0.255871	1.33479	-1.84084	0.070891	0.610304	-4.23226
hsa-miR-4488	0.492583	9.94963	1.84019	0.0709873	0.610304	-4.23328
hsa-miR-1587	0.769091	3.20156	1.83998	0.071018	0.610304	-4.2336
hsa-miR-7847-3p	1.2649	4.83231	1.83997	0.0710206	0.610304	-4.23363
hsa-miR-139-5p	-0.315243	1.08072	-1.83579	0.0716455	0.613039	-4.2402
hsa-miR-6819-5p	0.831259	2.68147	1.83467	0.0718145	0.613039	-4.24196
hsa-miR-556-3p	-0.25951	1.17412	-1.83278	0.0720988	0.613305	-4.24492
hsa-miR-3125	-0.190229	0.954598	-1.82354	0.0735047	0.613305	-4.25938
hsa-miR-6716-3p	0.242626	1.09281	1.82266	0.0736404	0.613305	-4.26076
hsa-miR-4734	1.14688	7.49923	1.82035	0.0739961	0.613305	-4.26436
hsa-miR-6893-3p	0.291437	1.30557	1.81776	0.0743973	0.613305	-4.2684
hsa-miR-4436b-3p	-0.214625	1.05815	-1.81442	0.0749162	0.613305	-4.2736
hsa-miR-6501-5p	-0.218632	1.09827	-1.8122	0.075262	0.613305	-4.27704
hsa-miR-520g-3p	-0.280001	1.21231	-1.81098	0.0754544	0.613305	-4.27895
hsa-miR-3605-5p	0.211153	1.0729	1.81011	0.0755909	0.613305	-4.28029
hsa-miR-6850-5p	0.632697	7.52216	1.80933	0.0757125	0.613305	-4.28149
hsa-miR-6789-5p	0.9441	7.54243	1.8081	0.0759067	0.613305	-4.28341
hsa-miR-26a-5p	-0.822234	8.01196	-1.80374	0.0765969	0.613305	-4.29016
hsa-miR-4505	1.18174	6.30869	1.80223	0.076837	0.613305	-4.29249
hsa-miR-4743-3p	-0.172915	0.971729	-1.80169	0.0769225	0.613305	-4.29332
hsa-miR-559	0.265561	1.24349	1.80096	0.0770399	0.613305	-4.29446
hsa-miR-182-5p	1.54744	3.48148	1.79951	0.0772707	0.613305	-4.29669
hsa-miR-6499-3p	-0.2179	1.03556	-1.79826	0.077472	0.613305	-4.29863
hsa-miR-3147	0.428143	1.74108	1.7976	0.0775773	0.613305	-4.29964
hsa-miR-517c-3p	0.23342	1.0394	1.79555	0.0779062	0.613305	-4.3028
hsa-miR-6859-3p	0.253152	1.32975	1.79444	0.0780851	0.613305	-4.3045
hsa-miR-3178	1.43334	6.33147	1.79303	0.0783144	0.613305	-4.30669
hsa-miR-3162-5p	0.981305	3.234	1.79287	0.0783403	0.613305	-4.30693
hsa-miR-6805-5p	1.2665	7.10428	1.79276	0.078357	0.613305	-4.30709
hsa-miR-569	0.173032	1.13279	1.79237	0.0784201	0.613305	-4.30769
hsa-miR-6775-3p	-0.302923	1.14451	-1.79029	0.0787586	0.613305	-4.3109
hsa-miR-4284	1.19307	3.24859	1.78953	0.0788818	0.613305	-4.31206
hsa-miR-1307-5p	0.204968	1.07951	1.78922	0.0789321	0.613305	-4.31254
hsa-miR-6816-3p	-0.203476	0.953636	-1.78797	0.0791354	0.613305	-4.31445
hsa-miR-150-5p	0.97779	2.46282	1.78747	0.0792179	0.613305	-4.31523
hsa-miR-4283	0.205222	1.03362	1.78671	0.0793419	0.613305	-4.31639
hsa-miR-1185-5p	0.21566	1.13268	1.78628	0.0794126	0.613305	-4.31705
hsa-miR-4783-3p	0.422431	1.8062	1.78453	0.0796991	0.613305	-4.31973
hsa-miR-130b-3p	0.872693	2.17563	1.78221	0.0800804	0.613305	-4.32328
hsa-miR-3167	0.171822	1.08366	1.7814	0.0802143	0.613305	-4.32452
hsa-miR-25-5p	0.443913	1.71554	1.77972	0.0804922	0.613305	-4.32709
hsa-miR-6789-3p	0.188494	0.89408	1.77818	0.0807469	0.613305	-4.32944
hsa-miR-6504-3p	0.234255	1.06022	1.77758	0.0808474	0.613305	-4.33036
hsa-miR-20a-3p	0.272971	1.06614	1.77735	0.0808858	0.613305	-4.33072
hsa-miR-4288	-0.203562	0.939548	-1.77206	0.0817682	0.617496	-4.33877
hsa-miR-99a-3p	-0.211826	0.973403	-1.76967	0.0821701	0.617496	-4.34241
hsa-miR-5009-3p	-0.24364	1.11713	-1.76872	0.0823304	0.617496	-4.34386
hsa-miR-211-3p	-0.251428	1.17364	-1.76782	0.0824823	0.617496	-4.34523
hsa-miR-6881-3p	0.272906	1.23274	1.76619	0.0827578	0.617496	-4.3477
hsa-miR-323a-3p	0.176154	0.978503	1.76337	0.0832369	0.617496	-4.35198
hsa-miR-194-5p	0.53657	1.36673	1.75989	0.0838308	0.617496	-4.35725
hsa-miR-4669	0.595186	2.03016	1.75809	0.0841399	0.617496	-4.35998
hsa-miR-6862-5p	0.280509	1.11647	1.75703	0.0843226	0.617496	-4.36158
hsa-miR-1908-5p	0.513937	8.74085	1.75702	0.0843249	0.617496	-4.3616
hsa-miR-6861-5p	0.510027	2.09068	1.75662	0.0843927	0.617496	-4.3622
hsa-miR-1179	-0.218015	1.00725	-1.75416	0.0848174	0.617496	-4.36591
hsa-miR-6746-3p	0.232788	1.12653	1.75322	0.0849808	0.617496	-4.36734
hsa-miR-3613-5p	-1.14915	2.89006	-1.75158	0.0852658	0.617496	-4.36982
hsa-miR-6862-3p	-0.300004	1.34699	-1.75059	0.0854363	0.617496	-4.37129
hsa-miR-7704	0.378214	10.6473	1.74941	0.0856424	0.617496	-4.37308
hsa-miR-6816-5p	1.12097	7.58164	1.74941	0.0856424	0.617496	-4.37308
hsa-miR-4689	1.20859	4.69811	1.74879	0.08575	0.617496	-4.37401
hsa-miR-7154-5p	0.273892	1.33434	1.74535	0.0863522	0.6201	-4.37918
hsa-miR-125b-5p	-1.69384	5.04161	-1.73953	0.0873789	0.624516	-4.38791
hsa-miR-1286	-0.204879	1.02038	-1.73912	0.0874517	0.624516	-4.38853
hsa-miR-4674	1.28272	6.76705	1.73382	0.0883956	0.628868	-4.39645
hsa-miR-601	0.203563	1.01738	1.73134	0.0888415	0.628868	-4.40016
hsa-miR-4723-3p	-0.305094	1.21688	-1.73063	0.0889684	0.628868	-4.40122
hsa-miR-210-5p	-0.342189	1.71363	-1.72982	0.089114	0.628868	-4.40242
hsa-miR-4529-3p	-1.90851	2.17222	-1.72846	0.0893607	0.628868	-4.40446
hsa-miR-4713-3p	0.230196	1.09988	1.72677	0.0896655	0.628868	-4.40697
hsa-miR-582-3p	-0.217713	1.05119	-1.72599	0.0898064	0.628868	-4.40813
hsa-miR-6729-3p	0.281149	1.35554	1.72486	0.0900126	0.628868	-4.40982
hsa-miR-149-3p	0.561154	8.86403	1.71932	0.0910221	0.630198	-4.41803
hsa-miR-4469	-0.275951	1.08537	-1.71817	0.0912344	0.630198	-4.41974
hsa-miR-425-5p	1.26781	2.94009	1.71785	0.0912925	0.630198	-4.42021
hsa-miR-19b-2-5p	0.185661	1.01539	1.71694	0.0914595	0.630198	-4.42156
hsa-miR-221-3p	1.27977	2.83399	1.71379	0.0920414	0.630198	-4.42622
hsa-miR-7113-5p	0.220129	1.08852	1.71315	0.0921603	0.630198	-4.42717
hsa-miR-92b-3p	0.878768	2.29233	1.71288	0.09221	0.630198	-4.42757
hsa-miR-4441	0.219705	1.00765	1.71223	0.0923298	0.630198	-4.42852
hsa-miR-3591-3p	-0.312329	1.21259	-1.71131	0.0925017	0.630198	-4.42989
hsa-miR-6515-3p	-0.244444	1.27371	-1.71052	0.0926475	0.630198	-4.43105
hsa-miR-7111-5p	0.389824	1.38511	1.70818	0.0930851	0.631509	-4.43451
hsa-miR-551a	0.197303	1.07761	1.70347	0.0939672	0.63582	-4.44144
hsa-miR-4651	1.0025	6.26796	1.70197	0.0942496	0.636061	-4.44364
hsa-miR-6849-3p	-0.172493	0.998921	-1.69791	0.0950183	0.639575	-4.4496
hsa-miR-134-3p	0.190693	0.973919	1.69387	0.0957886	0.642856	-4.45552
hsa-miR-1246	0.64531	1.47847	1.69274	0.0960045	0.642856	-4.45717
hsa-miR-6767-3p	-0.180339	1.0021	-1.68919	0.0966876	0.643567	-4.46236
hsa-miR-4643	-0.175615	0.936098	-1.68795	0.0969261	0.643567	-4.46416
hsa-miR-3621	1.16048	6.23916	1.68766	0.096982	0.643567	-4.46459
hsa-miR-29a-5p	-0.192624	1.04151	-1.687	0.0971092	0.643567	-4.46555
hsa-miR-4514	0.213458	1.00124	1.68466	0.0975641	0.644923	-4.46897
hsa-miR-3677-5p	-0.19787	0.967724	-1.68307	0.0978724	0.645059	-4.47127
hsa-miR-648	0.211024	1.08053	1.68198	0.0980851	0.645059	-4.47286
hsa-miR-765	-0.193373	1.12328	-1.67923	0.0986229	0.646946	-4.47686
hsa-miR-6773-5p	-0.178566	0.98319	-1.67716	0.0990285	0.647958	-4.47986
hsa-miR-615-5p	0.282459	1.19544	1.67565	0.0993249	0.648252	-4.48204
hsa-miR-6737-5p	0.274166	1.27432	1.67404	0.0996427	0.648684	-4.48438
hsa-miR-744-3p	-0.193164	1.12075	-1.66958	0.100526	0.650844	-4.49082
hsa-miR-6759-3p	-0.231341	1.10046	-1.66889	0.100664	0.650844	-4.49182
hsa-miR-181c-5p	0.257584	1.11971	1.66622	0.101197	0.650844	-4.49567
hsa-miR-1203	0.234937	1.32	1.66408	0.101625	0.650844	-4.49875
hsa-miR-4795-3p	-0.218699	1.15741	-1.66403	0.101636	0.650844	-4.49883
hsa-miR-2681-3p	0.203609	0.988687	1.66304	0.101835	0.650844	-4.50026
hsa-miR-4321	0.231322	1.091	1.6598	0.102488	0.650844	-4.50492
hsa-miR-1469	0.423892	9.03561	1.6593	0.102589	0.650844	-4.50563
hsa-miR-3186-3p	-0.221558	1.01088	-1.65696	0.103064	0.650844	-4.50899
hsa-miR-519e-3p	-0.216498	1.2347	-1.6559	0.103279	0.650844	-4.51051
hsa-miR-6865-3p	0.327506	1.43543	1.65378	0.103711	0.650844	-4.51355
hsa-miR-3689a-5p	-0.160236	1.01754	-1.65117	0.104243	0.650844	-4.51728
hsa-miR-3689b-5p	-0.160236	1.01754	-1.65117	0.104243	0.650844	-4.51728
hsa-miR-3689e	-0.160236	1.01754	-1.65117	0.104243	0.650844	-4.51728
hsa-miR-3654	0.168461	0.929106	1.65106	0.104266	0.650844	-4.51744
hsa-miR-514b-5p	0.377462	1.34828	1.65093	0.104294	0.650844	-4.51763
hsa-miR-4315	0.18498	0.926183	1.65	0.104485	0.650844	-4.51896
hsa-miR-205-3p	0.202374	0.994591	1.64983	0.104519	0.650844	-4.5192
hsa-miR-1277-5p	0.184129	1.29937	1.64793	0.10491	0.651707	-4.52191
hsa-miR-7109-5p	0.490369	1.87647	1.64531	0.10545	0.653286	-4.52565
hsa-miR-4778-3p	0.172731	0.984511	1.64424	0.105671	0.653286	-4.52717
hsa-miR-3911	0.38748	1.33325	1.63777	0.107019	0.653711	-4.53637
hsa-miR-892c-3p	0.175605	0.891355	1.63703	0.107176	0.653711	-4.53743
hsa-miR-215-5p	-0.196074	1.05626	-1.63604	0.107383	0.653711	-4.53883
hsa-miR-654-3p	0.18837	1.11385	1.63326	0.107967	0.653711	-4.54277
hsa-miR-378a-3p	1.20222	2.97493	1.63198	0.108238	0.653711	-4.54458
hsa-miR-6803-5p	0.319944	9.31632	1.63057	0.108535	0.653711	-4.54657
hsa-miR-487a-5p	-0.179884	0.991198	-1.62975	0.108709	0.653711	-4.54773
hsa-miR-4436b-5p	0.391207	1.43393	1.6286	0.108954	0.653711	-4.54936
hsa-miR-5588-5p	-0.260046	1.23357	-1.62733	0.109224	0.653711	-4.55115
hsa-miR-4256	-0.174364	0.971685	-1.6255	0.109614	0.653711	-4.55373
hsa-miR-1227-5p	1.0009	6.44629	1.62521	0.109676	0.653711	-4.55414
hsa-miR-210-3p	1.14907	2.55876	1.62501	0.109719	0.653711	-4.55443
hsa-miR-4325	0.156689	0.954109	1.62401	0.109932	0.653711	-4.55583
hsa-miR-5572	0.448253	1.58362	1.62258	0.110239	0.653711	-4.55785
hsa-miR-4745-5p	1.13312	7.3146	1.62254	0.110248	0.653711	-4.55791
hsa-miR-6754-5p	0.269876	1.18824	1.6225	0.110256	0.653711	-4.55796
hsa-miR-15a-5p	0.558905	1.65549	1.6214	0.110492	0.653711	-4.5595
hsa-miR-6872-3p	0.269909	1.33889	1.62109	0.110558	0.653711	-4.55994
hsa-miR-525-5p	-0.168808	0.967626	-1.62102	0.110574	0.653711	-4.56004
hsa-miR-4748	0.212982	1.06382	1.61812	0.111198	0.653711	-4.56411
hsa-miR-6845-3p	0.209286	1.21195	1.61546	0.111774	0.653711	-4.56784
hsa-miR-3923	0.209207	1.13576	1.61454	0.111974	0.653711	-4.56914
hsa-miR-6825-5p	0.249841	1.34946	1.61398	0.112096	0.653711	-4.56992
hsa-miR-4642	0.32194	1.24702	1.61089	0.11277	0.653711	-4.57425
hsa-miR-647	0.221847	1.07912	1.60959	0.113053	0.653711	-4.57606
hsa-miR-892a	-0.227929	0.946297	-1.60835	0.113324	0.653711	-4.57779
hsa-miR-3686	0.224568	1.14016	1.60773	0.113461	0.653711	-4.57866
hsa-miR-555	0.19978	1.03434	1.60486	0.114092	0.653711	-4.58266
hsa-miR-122-3p	0.164197	1.00242	1.60485	0.114094	0.653711	-4.58268
hsa-miR-6823-5p	-0.22728	1.15938	-1.60313	0.114474	0.653711	-4.58508
hsa-miR-6132	0.731376	3.94247	1.6022	0.11468	0.653711	-4.58637
hsa-miR-4707-5p	0.529258	7.74033	1.60014	0.115138	0.653711	-4.58924
hsa-miR-23a-3p	1.36527	7.19688	1.59792	0.115631	0.653711	-4.59232
hsa-miR-376a-5p	0.18115	1.04438	1.59532	0.116211	0.653711	-4.59592
hsa-miR-939-3p	-0.232479	1.02343	-1.59531	0.116213	0.653711	-4.59594
hsa-miR-572	0.741635	2.89639	1.59491	0.116303	0.653711	-4.59649
hsa-miR-4688	0.441281	1.5615	1.59409	0.116488	0.653711	-4.59764
hsa-miR-3914	0.238208	1.14444	1.59393	0.116524	0.653711	-4.59786
hsa-miR-3591-5p	-0.153277	1.07927	-1.59388	0.116535	0.653711	-4.59793
hsa-miR-3678-5p	0.12886	0.908259	1.59355	0.116609	0.653711	-4.59838
hsa-miR-6772-5p	0.222234	1.12761	1.59298	0.116737	0.653711	-4.59917
hsa-miR-589-5p	0.164155	1.00327	1.59273	0.116793	0.653711	-4.59952
hsa-miR-153-3p	-0.161693	0.964897	-1.59198	0.11696	0.653711	-4.60055
hsa-miR-30e-5p	0.386861	1.46997	1.59135	0.117104	0.653711	-4.60143
hsa-miR-541-3p	-0.204388	0.969899	-1.58989	0.117432	0.653711	-4.60344
hsa-miR-1295a	-0.163071	1.02944	-1.58923	0.117581	0.653711	-4.60435
hsa-miR-203b-5p	0.166892	1.01875	1.5888	0.117677	0.653711	-4.60494
hsa-miR-6779-3p	0.1907	1.19475	1.58485	0.118574	0.653711	-4.6104
hsa-miR-3116	0.190046	0.981272	1.58457	0.118638	0.653711	-4.61078
hsa-miR-218-5p	0.192444	0.954313	1.58446	0.118662	0.653711	-4.61093
hsa-miR-410-5p	-0.170557	0.985992	-1.58442	0.118672	0.653711	-4.61099
hsa-miR-6877-5p	0.299475	1.3532	1.57966	0.119759	0.658289	-4.61753
hsa-miR-875-5p	-0.195719	1.09081	-1.57672	0.120435	0.659582	-4.62158
hsa-miR-6753-3p	-0.188927	1.01744	-1.57601	0.1206	0.659582	-4.62255
hsa-miR-3137	0.291139	1.32478	1.57501	0.12083	0.659582	-4.62392
hsa-miR-371b-3p	0.233535	1.3471	1.5742	0.121017	0.659582	-4.62503
hsa-miR-4771	0.173997	0.900896	1.57168	0.121601	0.661364	-4.62848
hsa-miR-4446-5p	-0.261747	1.29539	-1.56845	0.122353	0.664052	-4.63289
hsa-miR-6878-5p	-0.170401	1.03132	-1.56324	0.123573	0.668177	-4.64
hsa-miR-27a-3p	1.3675	3.6834	1.55945	0.124466	0.668177	-4.64514
hsa-miR-624-5p	-0.198857	1.10223	-1.55829	0.12474	0.668177	-4.64672
hsa-miR-151a-5p	1.40784	4.50164	1.55678	0.1251	0.668177	-4.64877
hsa-miR-4491	-0.196574	1.06758	-1.5562	0.125236	0.668177	-4.64955
hsa-miR-4442	0.254185	1.08137	1.55452	0.125638	0.668177	-4.65184
hsa-miR-606	-0.305011	1.2733	-1.55129	0.126408	0.668177	-4.6562
hsa-miR-3146	0.153595	0.954549	1.55102	0.126473	0.668177	-4.65656
hsa-miR-99a-5p	-1.30625	3.07547	-1.55066	0.12656	0.668177	-4.65705
hsa-miR-4431	-0.161528	1.02539	-1.55052	0.126594	0.668177	-4.65725
hsa-miR-503-3p	-0.13544	0.992619	-1.55051	0.126595	0.668177	-4.65725
hsa-miR-1293	-0.200736	1.0272	-1.54898	0.126963	0.668177	-4.65932
hsa-miR-6875-3p	0.187066	1.1429	1.54788	0.127227	0.668177	-4.66081
hsa-miR-6841-3p	0.175067	0.960482	1.5474	0.127343	0.668177	-4.66145
hsa-miR-6087	0.283427	11.0085	1.5473	0.127367	0.668177	-4.66159
hsa-miR-518e-3p	-0.174525	1.02909	-1.54655	0.127548	0.668177	-4.6626
hsa-miR-6805-3p	-0.476534	2.1206	-1.54652	0.127555	0.668177	-4.66264
hsa-miR-6510-5p	0.40176	1.73658	1.54559	0.127778	0.668177	-4.66388
hsa-miR-6768-5p	0.490904	1.8254	1.54189	0.128675	0.671506	-4.66887
hsa-miR-1301-3p	0.660571	1.69341	1.54014	0.129101	0.672367	-4.67122
hsa-miR-1288-3p	0.135857	0.924908	1.53764	0.129711	0.672772	-4.67457
hsa-miR-423-5p	1.10575	4.14806	1.53649	0.129993	0.672772	-4.67612
hsa-miR-5700	-0.148074	1.10877	-1.53578	0.130167	0.672772	-4.67707
hsa-miR-2110	0.340708	1.50548	1.53555	0.130222	0.672772	-4.67737
hsa-miR-602	0.515279	2.8158	1.53093	0.131359	0.676163	-4.68355
hsa-miR-3689d	-0.14082	0.95229	-1.53075	0.131403	0.676163	-4.68379
hsa-miR-4486	0.844095	3.0886	1.5257	0.132655	0.677745	-4.69052
hsa-miR-3128	-1.48304	3.41784	-1.52488	0.13286	0.677745	-4.69162
hsa-miR-1295b-5p	-0.173916	1.08978	-1.52348	0.133209	0.677745	-4.69348
hsa-miR-6781-5p	0.507814	1.93924	1.522	0.133579	0.677745	-4.69545
hsa-miR-5587-3p	0.136181	1.07487	1.52098	0.133835	0.677745	-4.6968
hsa-miR-1260b	0.903492	3.46672	1.52035	0.133993	0.677745	-4.69764
hsa-miR-664b-5p	-0.483604	1.59713	-1.51977	0.134138	0.677745	-4.6984
hsa-miR-4793-5p	0.194267	1.06112	1.51657	0.134943	0.677745	-4.70265
hsa-miR-449b-3p	-0.26124	1.20979	-1.51656	0.134946	0.677745	-4.70266
hsa-miR-2115-5p	0.141466	0.940698	1.51458	0.135445	0.677745	-4.70528
hsa-miR-518b	0.170717	1.17511	1.51442	0.135486	0.677745	-4.70549
hsa-miR-3616-5p	0.175961	1.06322	1.51394	0.135607	0.677745	-4.70612
hsa-miR-4525	0.244137	1.24648	1.51372	0.135664	0.677745	-4.70642
hsa-miR-3187-3p	0.565242	2.03809	1.51361	0.135691	0.677745	-4.70656
hsa-miR-642b-3p	0.300451	1.33732	1.51336	0.135755	0.677745	-4.70689
hsa-miR-202-5p	-0.442647	1.65781	-1.51272	0.135917	0.677745	-4.70774
hsa-miR-1182	0.267126	1.59282	1.51091	0.136378	0.67873	-4.71013
hsa-miR-4803	-0.165024	1.05611	-1.50581	0.137678	0.683881	-4.71684
hsa-miR-611	0.167865	1.1046	1.49962	0.139273	0.690317	-4.72498
hsa-miR-29b-3p	0.18958	1.192	1.4987	0.139509	0.690317	-4.72617
hsa-miR-518c-3p	-0.171084	0.992959	-1.49372	0.140804	0.695387	-4.73268
hsa-miR-3200-3p	0.161936	0.953804	1.49203	0.141246	0.696236	-4.73489
hsa-miR-548k	-0.215803	1.15755	-1.49058	0.141627	0.69649	-4.73679
hsa-miR-496	-0.190059	1.08848	-1.48977	0.141838	0.69649	-4.73783
hsa-miR-1228-5p	0.708726	7.96918	1.48865	0.142132	0.696608	-4.73929
hsa-miR-3150a-3p	0.156806	0.914881	1.48743	0.142454	0.696862	-4.74089
hsa-let-7a-2-3p	0.180024	1.08013	1.48552	0.142957	0.697998	-4.74337
hsa-miR-675-3p	-0.193787	1.11965	-1.48266	0.143715	0.698985	-4.74708
hsa-miR-6831-5p	0.575635	1.91094	1.48182	0.143937	0.698985	-4.74817
hsa-miR-6780b-5p	0.417537	1.54752	1.48089	0.144184	0.698985	-4.74938
hsa-miR-4718	0.158476	0.975227	1.48005	0.144407	0.698985	-4.75046
hsa-miR-595	0.271192	1.18153	1.47964	0.144515	0.698985	-4.75099
hsa-miR-3663-5p	0.195873	1.01711	1.47727	0.145147	0.6991	-4.75405
hsa-miR-671-5p	0.484949	2.09832	1.47662	0.145321	0.6991	-4.75489
hsa-miR-4639-3p	0.166263	0.999766	1.47651	0.145352	0.6991	-4.75504
hsa-miR-3144-3p	-0.267573	1.23402	-1.47279	0.146349	0.699631	-4.75984
hsa-miR-548b-3p	-0.194286	1.07411	-1.47142	0.146717	0.699631	-4.7616
hsa-miR-1282	0.191102	1.07947	1.47074	0.1469	0.699631	-4.76248
hsa-miR-4738-3p	0.189415	1.13096	1.46914	0.147334	0.699631	-4.76454
hsa-miR-4750-3p	-0.717826	2.79769	-1.46824	0.147577	0.699631	-4.7657
hsa-miR-4467	0.929116	6.47451	1.46759	0.147754	0.699631	-4.76653
hsa-miR-1181	-0.204999	1.26758	-1.46383	0.148775	0.699631	-4.77136
hsa-miR-190a-5p	-0.158113	1.11259	-1.46334	0.148909	0.699631	-4.77199
hsa-miR-762	0.517989	9.02989	1.46297	0.149009	0.699631	-4.77246
hsa-miR-6855-3p	0.222431	1.2759	1.46156	0.149392	0.699631	-4.77426
hsa-miR-3913-3p	-0.161676	0.999923	-1.46129	0.149468	0.699631	-4.77461
hsa-miR-3622a-5p	0.242177	1.33977	1.45473	0.151271	0.699631	-4.78299
hsa-miR-512-3p	-0.135793	1.02932	-1.45466	0.151289	0.699631	-4.78307
hsa-miR-548as-3p	-0.258684	1.32689	-1.45346	0.151621	0.699631	-4.7846
hsa-miR-4696	0.182929	1.02695	1.45304	0.151737	0.699631	-4.78514
hsa-miR-6869-3p	0.153442	0.892094	1.45137	0.1522	0.699631	-4.78727
hsa-miR-181b-5p	1.20543	3.24598	1.45024	0.152512	0.699631	-4.78869
hsa-miR-1284	-0.267765	1.25026	-1.44907	0.152839	0.699631	-4.79019
hsa-miR-8061	-0.150392	1.03696	-1.44867	0.15295	0.699631	-4.7907
hsa-miR-7106-5p	0.358884	1.54939	1.44793	0.153154	0.699631	-4.79163
hsa-miR-3197	0.564763	1.9627	1.44682	0.153465	0.699631	-4.79304
hsa-miR-548ak	-0.217616	1.21002	-1.4462	0.153637	0.699631	-4.79382
hsa-miR-587	0.146541	0.950301	1.44605	0.153679	0.699631	-4.79401
hsa-miR-4793-3p	0.225583	1.40858	1.44498	0.153978	0.699631	-4.79537
hsa-miR-6895-3p	0.151393	1.07392	1.44365	0.154351	0.699631	-4.79705
hsa-miR-548ao-5p	-0.204612	1.2446	-1.44313	0.154499	0.699631	-4.79772
hsa-miR-3201	-1.41237	4.94272	-1.4428	0.15459	0.699631	-4.79813
hsa-miR-637	-0.332375	1.37549	-1.44141	0.154981	0.699631	-4.79989
hsa-miR-1208	0.159617	0.984914	1.4413	0.155011	0.699631	-4.80002
hsa-miR-421	0.233079	1.20278	1.43966	0.155473	0.699631	-4.80209
hsa-miR-3180-3p	0.857685	2.9909	1.43891	0.155685	0.699631	-4.80304
hsa-miR-16-5p	1.24246	6.38138	1.43801	0.15594	0.699631	-4.80418
hsa-miR-487b-3p	-0.224158	1.15113	-1.43744	0.156101	0.699631	-4.8049
hsa-miR-370-5p	0.147419	0.956278	1.43722	0.156164	0.699631	-4.80518
hsa-miR-3688-3p	-0.204995	1.27128	-1.43426	0.157002	0.699631	-4.8089
hsa-miR-3186-5p	-0.168829	1.02537	-1.43289	0.157393	0.699631	-4.81063
hsa-miR-665	0.393369	1.63097	1.43287	0.157396	0.699631	-4.81064
hsa-miR-1254	-0.199704	1.08251	-1.43208	0.157623	0.699631	-4.81164
hsa-miR-6785-5p	0.473602	2.00289	1.43181	0.1577	0.699631	-4.81198
hsa-miR-378c	0.518188	1.63192	1.43171	0.157729	0.699631	-4.81211
hsa-miR-324-3p	-0.374239	1.40111	-1.43161	0.157757	0.699631	-4.81223
hsa-miR-1909-5p	0.258672	1.34301	1.43098	0.157937	0.699631	-4.81303
hsa-miR-1321	0.139298	0.962724	1.42913	0.158464	0.699631	-4.81534
hsa-miR-197-3p	0.424693	1.93991	1.42912	0.158467	0.699631	-4.81535
hsa-miR-488-5p	-0.173905	1.14624	-1.42911	0.158469	0.699631	-4.81536
hsa-miR-6078	0.140234	0.961821	1.42884	0.158548	0.699631	-4.81571
hsa-miR-501-3p	0.408867	1.46884	1.42699	0.159078	0.699631	-4.81802
hsa-miR-429	-0.164532	1.11259	-1.4262	0.159304	0.699631	-4.81901
hsa-miR-4297	0.131006	0.927477	1.42587	0.159399	0.699631	-4.81942
hsa-miR-1270	-0.170216	1.03037	-1.42416	0.159893	0.699631	-4.82157
hsa-miR-335-3p	-0.165155	1.01854	-1.4232	0.16017	0.699631	-4.82277
hsa-miR-548y	-0.180064	1.27257	-1.42256	0.160352	0.699631	-4.82356
hsa-miR-6516-5p	-0.157076	1.09739	-1.42232	0.160424	0.699631	-4.82387
hsa-miR-3185	0.796964	6.17279	1.42221	0.160454	0.699631	-4.824
hsa-miR-6863	0.169204	1.04407	1.42209	0.160489	0.699631	-4.82415
hsa-miR-3651	0.689332	2.12159	1.41945	0.161254	0.699631	-4.82744
hsa-miR-5195-5p	-0.236718	1.23092	-1.41835	0.161573	0.699631	-4.82881
hsa-miR-888-3p	-0.162469	1.03316	-1.41684	0.162013	0.699631	-4.83069
hsa-miR-6845-5p	0.261121	1.36673	1.4163	0.162171	0.699631	-4.83136
hsa-miR-5191	0.184036	1.1959	1.4161	0.162228	0.699631	-4.83161
hsa-let-7a-5p	-0.670053	7.86052	-1.41573	0.162336	0.699631	-4.83207
hsa-miR-4463	0.813086	6.99917	1.4156	0.162374	0.699631	-4.83223
hsa-miR-664a-5p	0.225877	1.14614	1.41424	0.162771	0.699631	-4.83392
hsa-miR-4724-3p	0.154643	0.98175	1.41403	0.162831	0.699631	-4.83418
hsa-miR-5195-3p	0.450535	1.74567	1.41021	0.163953	0.699971	-4.83892
hsa-miR-552-3p	-0.161659	0.981571	-1.41007	0.163994	0.699971	-4.8391
hsa-miR-7854-3p	0.143774	1.10503	1.40965	0.164115	0.699971	-4.83961
hsa-miR-6757-5p	0.347928	1.78856	1.40922	0.164243	0.699971	-4.84014
hsa-miR-4474-3p	0.167826	1.07955	1.40913	0.164268	0.699971	-4.84025
hsa-miR-4483	-0.161792	0.926405	-1.4067	0.164984	0.700237	-4.84325
hsa-miR-4677-3p	-0.176744	1.10501	-1.40654	0.165034	0.700237	-4.84346
hsa-miR-6743-5p	0.764751	7.32309	1.40616	0.165145	0.700237	-4.84393
hsa-miR-3155b	0.142944	0.853932	1.40497	0.165497	0.700577	-4.84539
hsa-miR-3913-5p	-0.136048	1.00165	-1.40015	0.166929	0.703343	-4.85133
hsa-miR-7-1-3p	-0.133084	1.03393	-1.3991	0.16724	0.703343	-4.85262
hsa-miR-6745	0.161866	1.20219	1.39875	0.167345	0.703343	-4.85305
hsa-miR-644a	0.12847	0.882605	1.3983	0.167479	0.703343	-4.8536
hsa-miR-29b-2-5p	0.211407	1.1356	1.39818	0.167514	0.703343	-4.85375
hsa-miR-504-5p	-0.172718	1.12803	-1.39637	0.168057	0.704273	-4.85598
hsa-miR-337-5p	-0.208679	1.06613	-1.39325	0.168995	0.704273	-4.85981
hsa-miR-6879-5p	0.570426	3.34529	1.39294	0.169088	0.704273	-4.86018
hsa-miR-1291	-0.179393	1.10576	-1.39275	0.169143	0.704273	-4.86041
hsa-miR-660-5p	-0.274978	1.32555	-1.39248	0.169227	0.704273	-4.86075
hsa-miR-191-3p	-0.258582	1.1562	-1.39198	0.169375	0.704273	-4.86135
hsa-miR-450b-5p	-0.576498	1.54129	-1.38936	0.170166	0.70642	-4.86455
hsa-miR-374c-3p	0.183798	1.12648	1.38782	0.170632	0.707217	-4.86643
hsa-miR-4786-3p	0.24495	1.44276	1.3829	0.17213	0.708527	-4.87243
hsa-miR-6505-3p	0.169144	0.972874	1.38276	0.172171	0.708527	-4.8726
hsa-miR-329-5p	-0.191957	1.16235	-1.38267	0.172198	0.708527	-4.87271
hsa-miR-5688	-0.171891	1.05427	-1.3826	0.172221	0.708527	-4.8728
hsa-miR-6131	-0.154854	1.09974	-1.3815	0.172556	0.708527	-4.87413
hsa-miR-8071	0.390235	1.57189	1.37992	0.17304	0.708527	-4.87605
hsa-miR-7160-3p	0.144727	0.910178	1.37962	0.173131	0.708527	-4.87641
hsa-miR-6848-3p	-0.193783	1.10386	-1.37957	0.173147	0.708527	-4.87647
hsa-miR-19a-5p	-0.171288	0.950483	-1.37854	0.173463	0.708696	-4.87772
hsa-miR-3692-3p	0.186879	1.05626	1.37501	0.174548	0.710653	-4.882
hsa-miR-302d-3p	0.164745	1.05843	1.37396	0.174873	0.710653	-4.88327
hsa-miR-455-5p	0.18411	1.15333	1.37367	0.174964	0.710653	-4.88362
hsa-miR-4719	0.160727	1.07397	1.3734	0.175044	0.710653	-4.88394
hsa-miR-375	-0.664711	1.56181	-1.36527	0.177572	0.718861	-4.89374
hsa-miR-6717-5p	0.184118	1.14152	1.36457	0.177791	0.718861	-4.89458
hsa-miR-99b-5p	1.09567	4.31353	1.36421	0.177903	0.718861	-4.89501
hsa-miR-18a-3p	0.217352	1.27075	1.36171	0.178688	0.719458	-4.89802
hsa-miR-4458	0.15844	1.09556	1.36127	0.178827	0.719458	-4.89855
hsa-miR-7155-5p	-0.126996	1.00466	-1.35858	0.17967	0.719458	-4.90176
hsa-miR-4320	0.139672	0.953412	1.35799	0.179857	0.719458	-4.90247
hsa-miR-4722-5p	0.26698	1.33989	1.35776	0.17993	0.719458	-4.90274
hsa-miR-1322	0.151744	0.930637	1.35695	0.180187	0.719458	-4.90372
hsa-miR-3944-5p	0.197002	1.12188	1.35615	0.180438	0.719458	-4.90467
hsa-miR-384	0.114793	0.940928	1.35606	0.180467	0.719458	-4.90478
hsa-miR-4711-5p	0.124195	1.00027	1.35411	0.181084	0.719458	-4.9071
hsa-miR-7855-5p	-0.196404	1.20471	-1.3538	0.181182	0.719458	-4.90747
hsa-miR-4419a	0.166349	1.08008	1.3532	0.181375	0.719458	-4.90819
hsa-miR-6788-3p	-0.15245	1.15136	-1.35311	0.181404	0.719458	-4.9083
hsa-miR-5589-3p	-0.161064	1.04	-1.35224	0.181678	0.719458	-4.90933
hsa-miR-3199	-0.177737	1.17091	-1.34816	0.182978	0.721591	-4.91418
hsa-miR-1197	0.167454	1.09911	1.34796	0.183045	0.721591	-4.91443
hsa-miR-4769-5p	0.145171	1.12637	1.34792	0.183057	0.721591	-4.91447
hsa-miR-3123	-0.12976	0.946207	-1.34601	0.183668	0.722897	-4.91674
hsa-miR-5186	-0.203311	1.20197	-1.34495	0.184007	0.723126	-4.91799
hsa-miR-944	-0.138059	1.08442	-1.34345	0.18449	0.723918	-4.91977
hsa-miR-1234-3p	0.268093	1.55226	1.3415	0.185119	0.725285	-4.92208
hsa-miR-643	0.147607	0.953019	1.3387	0.186024	0.727723	-4.92539
hsa-miR-6721-5p	0.235574	1.27476	1.33465	0.187336	0.72927	-4.93015
hsa-miR-5706	0.119566	0.945565	1.33394	0.187567	0.72927	-4.93098
hsa-miR-4763-3p	0.559284	7.61453	1.3337	0.187647	0.72927	-4.93127
hsa-miR-4447	0.235895	1.29567	1.33357	0.187689	0.72927	-4.93142
hsa-miR-335-5p	-1.07999	2.33817	-1.33313	0.187834	0.72927	-4.93195
hsa-miR-4437	-0.18466	1.07689	-1.33101	0.188525	0.730855	-4.93443
hsa-miR-6810-5p	0.200285	1.33417	1.32803	0.189501	0.733533	-4.93793
hsa-miR-6791-3p	0.196524	1.08463	1.32644	0.190024	0.734454	-4.93979
hsa-miR-4291	-0.117764	0.921685	-1.32495	0.190514	0.735245	-4.94153
hsa-miR-7159-5p	0.157222	1.04805	1.32129	0.191724	0.736148	-4.9458
hsa-miR-383-5p	-0.143813	1.07503	-1.3212	0.191753	0.736148	-4.9459
hsa-miR-876-3p	-0.167318	1.06295	-1.32116	0.191767	0.736148	-4.94595
hsa-miR-4445-3p	-0.949819	1.82861	-1.32063	0.191941	0.736148	-4.94657
hsa-miR-7152-5p	0.190113	1.19541	1.31959	0.192285	0.736148	-4.94777
hsa-miR-4715-5p	0.136689	1.03063	1.31907	0.192461	0.736148	-4.94839
hsa-miR-5002-3p	-0.231141	1.2535	-1.31745	0.192999	0.737112	-4.95027
hsa-miR-3145-5p	0.154817	1.09454	1.31452	0.193974	0.737519	-4.95367
hsa-miR-148b-5p	-0.184618	1.04456	-1.31425	0.194064	0.737519	-4.95398
hsa-miR-4692	-0.139712	1.02255	-1.31399	0.194153	0.737519	-4.95429
hsa-miR-4328	0.148104	0.923178	1.3137	0.194249	0.737519	-4.95462
hsa-miR-3160-3p	-0.156471	1.00036	-1.31107	0.195132	0.739779	-4.95767
hsa-miR-6762-5p	0.158803	1.17455	1.3099	0.195524	0.740177	-4.95902
hsa-miR-6752-3p	-0.196979	1.4173	-1.30524	0.197096	0.745033	-4.96441
hsa-miR-5692b	0.154316	1.09284	1.30405	0.197496	0.745452	-4.96577
hsa-miR-18a-5p	0.792577	2.03476	1.30299	0.197858	0.745727	-4.967
hsa-miR-93-3p	0.252052	1.22987	1.30128	0.198438	0.74631	-4.96896
hsa-miR-4680-5p	-0.158408	1.06593	-1.3008	0.198599	0.74631	-4.9695
hsa-miR-296-3p	0.308278	1.53844	1.29997	0.198881	0.74631	-4.97046
hsa-miR-4710	0.357748	1.83998	1.29908	0.199186	0.746367	-4.97148
hsa-miR-3130-3p	0.140259	0.954966	1.29708	0.199869	0.747842	-4.97378
hsa-miR-1289	0.183784	1.1658	1.29411	0.200884	0.750015	-4.97717
hsa-miR-4480	-0.157953	1.08501	-1.293	0.201266	0.750015	-4.97844
hsa-miR-548aq-3p	-0.531077	1.7425	-1.29283	0.201323	0.750015	-4.97863
hsa-miR-146a-5p	0.950174	2.22195	1.29159	0.20175	0.750523	-4.98005
hsa-miR-3169	0.16746	1.02637	1.28737	0.203206	0.75221	-4.98486
hsa-miR-4726-3p	-0.178894	1.05573	-1.28717	0.203275	0.75221	-4.98509
hsa-miR-7843-5p	-0.134527	0.970057	-1.28713	0.20329	0.75221	-4.98513
hsa-miR-6891-5p	0.496989	2.52524	1.28689	0.203371	0.75221	-4.9854
hsa-miR-4663	0.164332	1.06289	1.28241	0.204928	0.756883	-4.99049
hsa-miR-4658	-0.111923	1.04597	-1.28025	0.205681	0.758577	-4.99294
hsa-miR-3615	-0.164915	1.13616	-1.27755	0.206624	0.760737	-4.99599
hsa-miR-1252-5p	-0.157535	1.11134	-1.27644	0.207014	0.760737	-4.99724
hsa-miR-663a	0.745338	7.22745	1.27559	0.207314	0.760737	-4.99821
hsa-miR-564	-0.164347	1.1089	-1.27407	0.207847	0.760737	-4.99992
hsa-miR-6782-5p	0.456639	3.31508	1.27316	0.208168	0.760737	-5.00094
hsa-miR-1911-3p	-0.174265	1.13414	-1.27264	0.208352	0.760737	-5.00153
hsa-miR-133a-5p	-0.143909	1.04233	-1.27101	0.208927	0.760737	-5.00336
hsa-miR-6778-3p	0.133119	1.09592	1.26911	0.209599	0.760737	-5.0055
hsa-miR-593-5p	0.229792	1.10552	1.26868	0.209749	0.760737	-5.00597
hsa-miR-625-5p	-0.238504	1.31769	-1.26853	0.209803	0.760737	-5.00614
hsa-miR-7641	1.11532	4.17499	1.26836	0.209864	0.760737	-5.00634
hsa-miR-3976	-0.15151	1.32528	-1.26774	0.210085	0.760737	-5.00704
hsa-miR-452-5p	0.162958	1.11781	1.26739	0.210208	0.760737	-5.00743
hsa-miR-6756-3p	0.175808	1.30671	1.26685	0.210398	0.760737	-5.00803
hsa-miR-4295	0.193303	1.11743	1.26261	0.21191	0.764292	-5.01278
hsa-miR-6791-5p	0.480662	8.13363	1.26098	0.212492	0.764292	-5.0146
hsa-miR-8055	0.162623	0.991632	1.26056	0.21264	0.764292	-5.01506
hsa-miR-6504-5p	0.119099	0.901542	1.26055	0.212646	0.764292	-5.01508
hsa-miR-5707	0.127732	1.0413	1.25994	0.212863	0.764292	-5.01575
hsa-miR-7975	0.787063	2.48631	1.25809	0.213525	0.7656	-5.01781
hsa-miR-4659b-3p	0.135021	0.937608	1.25519	0.214568	0.768273	-5.02103
hsa-miR-3975	-0.148827	1.01733	-1.25335	0.215235	0.769591	-5.02309
hsa-miR-126-3p	0.852925	2.57391	1.2518	0.215794	0.770414	-5.0248
hsa-miR-6804-5p	-0.154529	0.996338	-1.25057	0.216237	0.770414	-5.02616
hsa-miR-30a-3p	-0.331746	1.28732	-1.24963	0.21658	0.770414	-5.0272
hsa-miR-7-5p	-0.214523	1.36198	-1.24879	0.216883	0.770414	-5.02813
hsa-let-7d-5p	0.807917	6.48538	1.24849	0.216991	0.770414	-5.02846
hsa-miR-1468-3p	-0.42697	1.39209	-1.24776	0.217258	0.770414	-5.02927
hsa-miR-361-3p	0.173696	1.1978	1.2467	0.217645	0.770726	-5.03044
hsa-miR-7109-3p	-0.204335	1.18194	-1.2446	0.218411	0.771279	-5.03276
hsa-miR-4502	0.122258	0.992842	1.24084	0.219785	0.771279	-5.03689
hsa-miR-3678-3p	-0.137319	1.03721	-1.23982	0.220159	0.771279	-5.03801
hsa-miR-937-3p	0.115802	0.944597	1.23896	0.220477	0.771279	-5.03896
hsa-miR-5687	-0.145896	1.1264	-1.23735	0.221067	0.771279	-5.04072
hsa-miR-143-5p	0.157349	1.04878	1.2371	0.221159	0.771279	-5.04099
hsa-miR-502-5p	-0.142706	0.990422	-1.23552	0.221743	0.771279	-5.04273
hsa-miR-4266	0.133839	0.910236	1.23511	0.221895	0.771279	-5.04318
hsa-miR-1343-5p	0.761647	5.4997	1.23444	0.22214	0.771279	-5.0439
hsa-miR-548n	-0.187828	1.1986	-1.23414	0.222252	0.771279	-5.04424
hsa-miR-367-3p	-0.151913	0.950275	-1.23402	0.222296	0.771279	-5.04437
hsa-miR-6795-3p	-0.200134	1.3007	-1.23389	0.222343	0.771279	-5.04451
hsa-miR-301a-3p	-0.115855	1.04266	-1.23369	0.22242	0.771279	-5.04473
hsa-miR-6748-3p	0.136499	1.01996	1.2332	0.222601	0.771279	-5.04527
hsa-miR-302a-3p	0.130331	1.08658	1.23306	0.222651	0.771279	-5.04541
hsa-miR-4645-5p	0.147963	0.968095	1.23266	0.222799	0.771279	-5.04585
hsa-miR-653-5p	0.154489	1.008	1.23243	0.222887	0.771279	-5.04611
hsa-miR-3656	0.470791	9.51648	1.23014	0.223735	0.773083	-5.0486
hsa-miR-3912-5p	-0.160115	1.02656	-1.2294	0.224008	0.773083	-5.0494
hsa-miR-6874-5p	0.145963	1.09655	1.22827	0.22443	0.773503	-5.05064
hsa-miR-7107-3p	-0.243157	1.2026	-1.22736	0.224768	0.773636	-5.05163
hsa-miR-6719-3p	0.147133	0.934351	1.22637	0.225139	0.77378	-5.05271
hsa-miR-122-5p	-0.148022	1.1	-1.22496	0.225665	0.77378	-5.05424
hsa-miR-4717-5p	0.13043	1.14306	1.22484	0.225711	0.77378	-5.05437
hsa-miR-6840-5p	-0.278049	1.21986	-1.22127	0.227047	0.776635	-5.05823
hsa-miR-5584-5p	-0.146658	1.00579	-1.22101	0.227146	0.776635	-5.05852
hsa-miR-4662a-5p	0.140807	1.08752	1.21694	0.228679	0.778305	-5.06292
hsa-miR-208a-5p	0.186628	1.13387	1.21657	0.228818	0.778305	-5.06332
hsa-let-7c-3p	-0.144334	1.06609	-1.2162	0.228959	0.778305	-5.06372
hsa-miR-516b-5p	0.160816	1.09114	1.2141	0.229753	0.778305	-5.06598
hsa-miR-548az-3p	-0.155236	1.37217	-1.21319	0.230099	0.778305	-5.06696
hsa-miR-3115	0.132883	1.03125	1.21254	0.230344	0.778305	-5.06766
hsa-miR-4732-3p	-0.160222	1.0304	-1.21247	0.230371	0.778305	-5.06773
hsa-miR-6836-5p	0.261891	1.31463	1.21166	0.230679	0.778305	-5.0686
hsa-miR-6810-3p	0.209403	1.3252	1.21116	0.23087	0.778305	-5.06914
hsa-miR-598-5p	0.156377	1.01652	1.21056	0.231096	0.778305	-5.06978
hsa-miR-144-5p	-0.192725	1.26137	-1.20886	0.231743	0.778305	-5.0716
hsa-miR-186-3p	-0.186846	1.29176	-1.20707	0.232428	0.778305	-5.07353
hsa-miR-548ah-5p	0.15241	1.12349	1.20581	0.232908	0.778305	-5.07487
hsa-miR-635	-0.159468	1.21263	-1.20455	0.233393	0.778305	-5.07622
hsa-miR-542-5p	0.132656	0.940789	1.20445	0.233431	0.778305	-5.07633
hsa-miR-4776-3p	-0.16806	1.07036	-1.20415	0.233543	0.778305	-5.07664
hsa-miR-3620-3p	0.150762	1.26286	1.20196	0.234385	0.778305	-5.07898
hsa-miR-4497	0.374163	8.94046	1.20165	0.234506	0.778305	-5.07932
hsa-miR-4729	-0.136096	0.954445	-1.20162	0.234517	0.778305	-5.07935
hsa-miR-6083	0.175634	1.06827	1.20081	0.234826	0.778305	-5.08021
hsa-miR-4326	0.188414	1.00066	1.20073	0.234858	0.778305	-5.0803
hsa-miR-3682-5p	0.131118	1.07833	1.19976	0.235233	0.778305	-5.08133
hsa-miR-148a-3p	-0.217869	1.23461	-1.19945	0.235351	0.778305	-5.08166
hsa-miR-532-3p	0.308335	1.79992	1.19943	0.235358	0.778305	-5.08168
hsa-miR-154-5p	-0.16439	1.12132	-1.19832	0.235786	0.778305	-5.08286
hsa-miR-5089-5p	-0.143916	0.983208	-1.19777	0.236	0.778305	-5.08345
hsa-miR-7849-3p	0.155203	1.07225	1.19679	0.236377	0.778305	-5.08448
hsa-miR-490-5p	-0.145844	0.968335	-1.19655	0.236471	0.778305	-5.08474
hsa-miR-4278	0.168781	1.04708	1.1961	0.236645	0.778305	-5.08522
hsa-miR-513a-5p	0.169037	1.1024	1.19473	0.237176	0.778305	-5.08667
hsa-miR-3175	0.541075	1.83572	1.19464	0.237212	0.778305	-5.08677
hsa-miR-4727-3p	-0.205497	1.36436	-1.19442	0.237296	0.778305	-5.087
hsa-miR-548at-3p	0.16547	1.1124	1.19312	0.237802	0.778624	-5.08838
hsa-miR-509-3-5p	0.21038	1.03827	1.19128	0.238517	0.778624	-5.09033
hsa-miR-4638-5p	0.17954	1.1874	1.18995	0.239034	0.778624	-5.09173
hsa-miR-346	0.203481	1.31635	1.18883	0.239472	0.778624	-5.09291
hsa-miR-6794-3p	-0.206988	1.27476	-1.18763	0.23994	0.778624	-5.09418
hsa-miR-6871-5p	0.295762	1.50439	1.18734	0.240053	0.778624	-5.09448
hsa-miR-3194-3p	0.0951057	0.904418	1.18706	0.240165	0.778624	-5.09478
hsa-miR-4655-3p	-0.191047	1.19614	-1.18551	0.240772	0.778624	-5.09642
hsa-miR-8063	0.633335	2.9619	1.18494	0.240995	0.778624	-5.09702
hsa-miR-219b-3p	-0.172177	1.09022	-1.18446	0.241182	0.778624	-5.09752
hsa-miR-548w	-0.346797	1.53575	-1.18359	0.241525	0.778624	-5.09844
hsa-miR-518a-5p	-0.144843	1.05534	-1.18319	0.24168	0.778624	-5.09885
hsa-miR-527	-0.144843	1.05534	-1.18319	0.24168	0.778624	-5.09885
hsa-miR-4273	-0.156879	0.901549	-1.18289	0.2418	0.778624	-5.09917
hsa-miR-6755-3p	0.123577	1.01527	1.18135	0.242405	0.778624	-5.10079
hsa-miR-3620-5p	0.432858	7.22279	1.17859	0.243495	0.778624	-5.10368
hsa-miR-7155-3p	0.124443	0.952662	1.17746	0.243942	0.778624	-5.10486
hsa-miR-6831-3p	-0.13946	1.14554	-1.17702	0.244117	0.778624	-5.10533
hsa-miR-576-3p	0.14912	1.21378	1.17618	0.24445	0.778624	-5.1062
hsa-miR-4536-5p	0.119506	0.991652	1.17561	0.244673	0.778624	-5.10679
hsa-miR-3140-5p	0.177299	1.11936	1.17488	0.244963	0.778624	-5.10755
hsa-miR-619-3p	0.138471	1.04551	1.17456	0.245089	0.778624	-5.10789
hsa-miR-6787-3p	-0.150757	1.12708	-1.17416	0.24525	0.778624	-5.10831
hsa-miR-15b-5p	0.792616	2.55323	1.17412	0.245267	0.778624	-5.10835
hsa-miR-561-5p	0.160686	1.26714	1.17401	0.245309	0.778624	-5.10846
hsa-miR-6777-5p	0.261475	1.81463	1.17345	0.24553	0.778624	-5.10904
hsa-miR-641	0.154973	1.1943	1.17279	0.245795	0.778624	-5.10974
hsa-miR-6753-5p	0.273602	1.64838	1.17226	0.246004	0.778624	-5.11028
hsa-miR-7162-5p	0.155191	0.920795	1.16878	0.247394	0.778624	-5.11391
hsa-miR-511-5p	-0.118656	0.948342	-1.16721	0.248022	0.778624	-5.11554
hsa-miR-6128	0.124806	0.938152	1.16647	0.248316	0.778624	-5.1163
hsa-miR-4493	0.143299	1.11108	1.16641	0.248341	0.778624	-5.11636
hsa-miR-222-3p	1.04489	3.86338	1.16438	0.249157	0.778624	-5.11847
hsa-miR-1200	0.149832	0.998303	1.16384	0.249372	0.778624	-5.11902
hsa-miR-4436a	-0.157512	1.08584	-1.16349	0.249513	0.778624	-5.11939
hsa-miR-8074	0.252856	1.33651	1.16333	0.24958	0.778624	-5.11956
hsa-miR-4789-5p	-0.154156	0.988728	-1.16259	0.249874	0.778624	-5.12031
hsa-miR-6880-3p	0.213225	1.39253	1.16257	0.249882	0.778624	-5.12033
hsa-miR-369-5p	0.122094	1.04071	1.16144	0.250338	0.778624	-5.1215
hsa-miR-579-5p	0.139934	0.906709	1.16104	0.250499	0.778624	-5.12192
hsa-miR-4679	-0.141509	1.02303	-1.15901	0.251319	0.778624	-5.12401
hsa-miR-3936	0.167055	1.15846	1.15864	0.251471	0.778624	-5.1244
hsa-miR-4677-5p	-0.137059	1.01273	-1.15836	0.251585	0.778624	-5.12469
hsa-miR-516a-5p	-0.163905	1.1826	-1.15663	0.252283	0.778624	-5.12646
hsa-miR-545-3p	0.132511	1.10808	1.15503	0.252933	0.778624	-5.12811
hsa-miR-4726-5p	0.1864	1.19434	1.15487	0.253	0.778624	-5.12827
hsa-miR-570-5p	-0.186626	1.31936	-1.15436	0.253204	0.778624	-5.12879
hsa-miR-548ai	-0.186626	1.31936	-1.15436	0.253204	0.778624	-5.12879
hsa-miR-4753-3p	-0.15725	1.15431	-1.15255	0.25394	0.778624	-5.13065
hsa-miR-3926	-0.163526	1.09727	-1.15225	0.254065	0.778624	-5.13096
hsa-miR-328-3p	-0.21834	1.35271	-1.15184	0.25423	0.778624	-5.13138
hsa-miR-890	-0.242857	1.36578	-1.15095	0.254595	0.778624	-5.13229
hsa-miR-423-3p	0.633456	2.54915	1.15072	0.254689	0.778624	-5.13253
hsa-miR-6751-3p	-0.128989	0.957459	-1.15069	0.254701	0.778624	-5.13256
hsa-miR-1298-5p	-0.142899	0.987129	-1.1505	0.254775	0.778624	-5.13274
hsa-miR-4709-3p	-0.165438	1.23833	-1.14982	0.255055	0.778624	-5.13345
hsa-miR-524-5p	-0.171197	1.22072	-1.14946	0.255202	0.778624	-5.13381
hsa-miR-6766-3p	-0.205705	1.43863	-1.14892	0.255422	0.778624	-5.13436
hsa-miR-1303	-0.200198	1.25793	-1.14838	0.255642	0.778624	-5.13491
hsa-let-7g-3p	-0.138222	1.06367	-1.14817	0.25573	0.778624	-5.13513
hsa-miR-3187-5p	0.172863	1.34181	1.14654	0.256399	0.778624	-5.1368
hsa-miR-2467-3p	-0.164342	1.15402	-1.14532	0.256896	0.778624	-5.13803
hsa-miR-1278	-0.227848	1.34996	-1.14451	0.257233	0.778624	-5.13887
hsa-miR-487a-3p	0.159974	1.14567	1.14339	0.257693	0.778624	-5.14001
hsa-miR-30a-5p	-0.87664	3.00731	-1.14264	0.258002	0.778624	-5.14077
hsa-miR-4697-5p	0.125089	1.06498	1.14236	0.258115	0.778624	-5.14105
hsa-miR-140-3p	0.750699	3.08082	1.14163	0.258415	0.778624	-5.14179
hsa-miR-433-5p	-0.136146	1.02513	-1.141	0.258676	0.778624	-5.14243
hsa-miR-6817-5p	0.174933	1.0738	1.13974	0.259199	0.778624	-5.14371
hsa-miR-6840-3p	0.430388	1.82115	1.13957	0.259265	0.778624	-5.14388
hsa-miR-4755-5p	-0.137029	1.13742	-1.13883	0.259574	0.778624	-5.14463
hsa-miR-619-5p	0.800657	3.82486	1.13874	0.259608	0.778624	-5.14472
hsa-miR-4536-3p	-0.234444	1.16302	-1.13851	0.259707	0.778624	-5.14496
hsa-miR-548g-3p	0.192394	1.27454	1.13772	0.260034	0.778624	-5.14576
hsa-miR-6735-5p	0.277244	1.6306	1.13769	0.260045	0.778624	-5.14579
hsa-miR-1247-3p	0.253725	1.59064	1.13672	0.260446	0.77892	-5.14677
hsa-miR-3977	-0.149542	1.0554	-1.13509	0.261122	0.780039	-5.14841
hsa-miR-3182	-0.12844	0.915319	-1.13351	0.26178	0.781097	-5.15001
hsa-miR-1225-5p	0.610123	2.8686	1.13203	0.262396	0.78203	-5.1515
hsa-miR-4454	0.438337	10.1612	1.13091	0.262864	0.782522	-5.15263
hsa-miR-3619-5p	0.289578	2.02876	1.13003	0.263233	0.782715	-5.15352
hsa-miR-877-5p	0.604231	3.35137	1.12853	0.263857	0.783627	-5.15502
hsa-miR-3529-5p	-0.14405	1.17282	-1.1248	0.265421	0.783627	-5.15876
hsa-miR-3152-3p	0.220574	1.358	1.12397	0.265774	0.783627	-5.1596
hsa-miR-3190-5p	0.130061	1.06304	1.12362	0.265921	0.783627	-5.15995
hsa-miR-26a-1-3p	0.127029	0.952562	1.12315	0.266117	0.783627	-5.16041
hsa-miR-6784-5p	0.180196	1.22508	1.12168	0.266738	0.783627	-5.16189
hsa-miR-4676-5p	0.117279	0.972178	1.12077	0.267118	0.783627	-5.16279
hsa-miR-4680-3p	-0.15759	1.01316	-1.11996	0.267463	0.783627	-5.1636
hsa-miR-298	0.192443	1.21051	1.11905	0.267846	0.783627	-5.16451
hsa-miR-3713	-0.127126	1.02525	-1.11873	0.267983	0.783627	-5.16483
hsa-miR-183-3p	-0.174236	1.17806	-1.11808	0.268258	0.783627	-5.16547
hsa-miR-208b-5p	0.129635	1.13103	1.11614	0.269078	0.783627	-5.1674
hsa-miR-4312	0.145237	1.02019	1.11611	0.269092	0.783627	-5.16743
hsa-miR-517-5p	0.141616	1.04736	1.116	0.269138	0.783627	-5.16754
hsa-miR-6821-5p	0.565661	7.83324	1.1124	0.270671	0.783627	-5.17112
hsa-miR-548d-3p	-0.213283	1.25359	-1.11179	0.270931	0.783627	-5.17172
hsa-miR-7161-3p	-0.151953	1.12807	-1.11115	0.271202	0.783627	-5.17235
hsa-miR-6887-5p	-0.186815	1.42307	-1.10992	0.271729	0.783627	-5.17357
hsa-miR-585-3p	0.0987835	0.930549	1.10991	0.271731	0.783627	-5.17358
hsa-miR-4529-5p	-0.127147	0.930059	-1.10749	0.272769	0.783627	-5.17597
hsa-miR-767-3p	-0.161009	1.35983	-1.10724	0.272875	0.783627	-5.17622
hsa-miR-324-5p	0.422923	1.89445	1.10662	0.273143	0.783627	-5.17683
hsa-miR-3139	-0.141605	1.11665	-1.1061	0.273363	0.783627	-5.17734
hsa-let-7i-5p	0.886719	3.53069	1.1052	0.273751	0.783627	-5.17823
hsa-miR-4777-5p	0.137433	1.06278	1.10519	0.273754	0.783627	-5.17823
hsa-miR-6853-5p	-0.116516	0.958715	-1.10121	0.275466	0.783627	-5.18215
hsa-miR-1827	-0.116461	0.949491	-1.0995	0.276208	0.783627	-5.18383
hsa-miR-518a-3p	-0.117716	1.06257	-1.09938	0.276259	0.783627	-5.18395
hsa-miR-4695-3p	-0.141567	1.28137	-1.09858	0.276605	0.783627	-5.18473
hsa-miR-548av-3p	-0.160673	1.13248	-1.09746	0.277087	0.783627	-5.18582
hsa-miR-3155a	0.116461	0.946933	1.09684	0.277359	0.783627	-5.18643
hsa-miR-380-3p	-0.125279	1.07822	-1.09668	0.277426	0.783627	-5.18658
hsa-miR-6763-5p	0.478863	3.19886	1.09622	0.277628	0.783627	-5.18704
hsa-miR-338-3p	-0.159785	0.960224	-1.09622	0.277629	0.783627	-5.18704
hsa-miR-7852-3p	-0.258878	1.5029	-1.09529	0.278029	0.783627	-5.18794
hsa-miR-513b-3p	0.109105	1.08324	1.09448	0.278384	0.783627	-5.18874
hsa-miR-4660	0.114853	0.940442	1.09427	0.278474	0.783627	-5.18894
hsa-miR-6769a-5p	0.188816	1.24572	1.09406	0.278565	0.783627	-5.18915
hsa-miR-548a-5p	0.178144	1.30704	1.09355	0.278788	0.783627	-5.18965
hsa-miR-4757-3p	-0.10875	0.971005	-1.0931	0.278981	0.783627	-5.19008
hsa-miR-4524a-3p	0.142587	1.09345	1.09235	0.279307	0.783627	-5.19081
hsa-miR-5698	0.140747	1.14397	1.09149	0.279683	0.783627	-5.19165
hsa-miR-5092	-0.111998	1.0107	-1.09118	0.279817	0.783627	-5.19195
hsa-miR-1207-3p	-0.113857	0.996505	-1.09088	0.279948	0.783627	-5.19224
hsa-miR-30c-1-3p	-0.203685	1.10922	-1.08993	0.280365	0.783627	-5.19317
hsa-miR-488-3p	-0.296308	1.43806	-1.0899	0.280378	0.783627	-5.1932
hsa-miR-3679-5p	0.310287	1.99541	1.08972	0.280457	0.783627	-5.19337
hsa-miR-543	-0.150796	1.16584	-1.08959	0.280513	0.783627	-5.1935
hsa-miR-519c-5p	-0.110031	0.968854	-1.08942	0.280587	0.783627	-5.19366
hsa-miR-519b-5p	-0.110031	0.968854	-1.08942	0.280587	0.783627	-5.19366
hsa-miR-523-5p	-0.110031	0.968854	-1.08942	0.280587	0.783627	-5.19366
hsa-miR-518e-5p	-0.110031	0.968854	-1.08942	0.280587	0.783627	-5.19366
hsa-miR-522-5p	-0.110031	0.968854	-1.08942	0.280587	0.783627	-5.19366
hsa-miR-519a-5p	-0.110031	0.968854	-1.08942	0.280587	0.783627	-5.19366
hsa-miR-4258	-0.274114	1.77444	-1.08902	0.280761	0.783627	-5.19405
hsa-miR-7112-5p	0.299306	1.59582	1.08843	0.281019	0.783627	-5.19462
hsa-miR-514a-3p	0.110544	0.980017	1.08813	0.28115	0.783627	-5.19491
hsa-miR-6806-5p	0.241006	1.46946	1.08809	0.28117	0.783627	-5.19495
hsa-miR-6794-5p	0.455019	5.49081	1.08435	0.282809	0.787344	-5.19857
hsa-miR-3681-5p	0.13045	1.03226	1.08303	0.283391	0.787346	-5.19985
hsa-miR-3136-3p	-0.132927	1.15054	-1.08276	0.283507	0.787346	-5.20011
hsa-miR-6723-5p	0.488988	2.64774	1.08227	0.283725	0.787346	-5.20059
hsa-miR-4430	0.205863	1.62065	1.08147	0.284075	0.787467	-5.20135
hsa-miR-3658	-0.107027	1.09875	-1.08014	0.284661	0.788244	-5.20263
hsa-let-7f-1-3p	0.194849	1.28687	1.07734	0.285901	0.789024	-5.20533
hsa-miR-4659a-3p	-0.125143	1.04996	-1.07734	0.285902	0.789024	-5.20533
hsa-miR-640	-0.121036	1.16	-1.07695	0.286071	0.789024	-5.2057
hsa-miR-5680	0.108143	1.04098	1.07589	0.286544	0.789024	-5.20673
hsa-miR-6502-3p	0.119436	1.05508	1.07496	0.286955	0.789024	-5.20762
hsa-miR-1204	-0.15113	0.956903	-1.07419	0.287296	0.789024	-5.20835
hsa-miR-484	0.175079	1.3536	1.07389	0.287431	0.789024	-5.20864
hsa-miR-3173-5p	-0.185786	1.34501	-1.0731	0.287781	0.789024	-5.2094
hsa-miR-6858-3p	-0.159144	1.36856	-1.07268	0.287968	0.789024	-5.2098
hsa-miR-6878-3p	-0.151458	0.936691	-1.0726	0.288003	0.789024	-5.20988
hsa-miR-374a-5p	-0.161857	1.0676	-1.07104	0.288699	0.790091	-5.21137
hsa-miR-891b	-0.104397	0.976753	-1.06971	0.28929	0.79087	-5.21264
hsa-miR-6133	0.20991	1.46112	1.06851	0.289829	0.791425	-5.21379
hsa-miR-6871-3p	0.151075	1.00001	1.06789	0.290107	0.791425	-5.21438
hsa-miR-216a-5p	-0.153154	1.03901	-1.06672	0.290631	0.792005	-5.21549
hsa-miR-605-3p	0.115543	1.00693	1.06544	0.291205	0.792005	-5.21671
hsa-miR-376c-3p	-0.121369	1.06096	-1.06535	0.291242	0.792005	-5.21679
hsa-miR-7152-3p	0.127927	1.03896	1.06351	0.292071	0.793422	-5.21855
hsa-miR-922	0.132801	1.00361	1.0615	0.292972	0.794034	-5.22045
hsa-miR-3617-3p	-0.220933	1.30741	-1.06099	0.293201	0.794034	-5.22093
hsa-miR-1915-5p	-0.139491	1.108	-1.0596	0.29383	0.794034	-5.22225
hsa-miR-424-3p	0.290523	1.36326	1.05945	0.293896	0.794034	-5.22239
hsa-miR-17-5p	1.00003	5.72289	1.0589	0.294144	0.794034	-5.22291
hsa-miR-372-5p	0.134347	1.12614	1.0589	0.294144	0.794034	-5.22291
hsa-miR-23b-5p	0.116291	1.05939	1.05701	0.294998	0.79404	-5.22469
hsa-miR-4527	0.122352	1.049	1.05493	0.295943	0.79404	-5.22666
hsa-miR-1306-3p	-0.182908	1.20812	-1.05468	0.296056	0.79404	-5.22689
hsa-miR-214-3p	0.904988	3.77464	1.05446	0.296153	0.79404	-5.22709
hsa-miR-4490	0.235526	1.33315	1.05428	0.296235	0.79404	-5.22726
hsa-miR-4758-3p	0.195353	1.60229	1.05362	0.296535	0.79404	-5.22789
hsa-miR-3140-3p	0.102268	0.993873	1.05358	0.296555	0.79404	-5.22793
hsa-miR-3689a-3p	0.133612	1.06773	1.05346	0.29661	0.79404	-5.22804
hsa-miR-4269	-0.117737	0.985674	-1.05003	0.298171	0.79739	-5.23126
hsa-miR-1237-3p	-0.1586	1.17215	-1.04834	0.298938	0.798615	-5.23284
hsa-miR-4423-3p	-0.882603	2.35792	-1.04594	0.300038	0.800171	-5.23509
hsa-miR-4633-3p	0.126777	0.971443	1.04539	0.300291	0.800171	-5.23561
hsa-miR-5003-3p	-0.10699	0.978173	-1.0447	0.300605	0.800171	-5.23625
hsa-miR-6506-3p	0.132837	0.98409	1.04427	0.300804	0.800171	-5.23665
hsa-miR-6766-5p	0.121521	1.00656	1.0434	0.301199	0.800171	-5.23745
hsa-miR-6071	0.10746	0.906258	1.043	0.301383	0.800171	-5.23783
hsa-miR-4537	0.117665	0.879372	1.04132	0.302155	0.801395	-5.23939
hsa-miR-628-3p	0.115223	1.05604	1.04064	0.302468	0.801402	-5.24003
hsa-miR-3682-3p	-0.133664	1.19844	-1.03958	0.302958	0.801875	-5.24101
hsa-miR-6814-3p	0.101545	1.08244	1.03832	0.303537	0.801883	-5.24218
hsa-miR-3614-3p	-0.14934	1.0527	-1.03802	0.303677	0.801883	-5.24246
hsa-miR-548ap-3p	-0.448989	1.86321	-1.03726	0.304029	0.801883	-5.24317
hsa-miR-3659	0.138258	1.02446	1.03687	0.304206	0.801883	-5.24352
hsa-miR-5693	0.112199	0.96517	1.03557	0.304808	0.80265	-5.24473
hsa-miR-32-5p	-0.435766	1.74388	-1.03411	0.305484	0.803002	-5.24608
hsa-miR-548ay-5p	-0.19288	1.26913	-1.03394	0.305564	0.803002	-5.24624
hsa-miR-6751-5p	0.192431	1.68048	1.03168	0.306611	0.804932	-5.24832
hsa-miR-6834-3p	0.13171	1.24453	1.03064	0.307096	0.805386	-5.24928
hsa-miR-135b-5p	-0.118943	0.993488	-1.02791	0.308367	0.807895	-5.25179
hsa-miR-548aw	0.11185	1.00564	1.02347	0.31044	0.812142	-5.25586
hsa-miR-106a-5p	0.910531	5.39628	1.02309	0.310621	0.812142	-5.25621
hsa-miR-4264	-0.112768	0.914344	-1.02242	0.310933	0.812142	-5.25682
hsa-miR-941	0.131036	1.09887	1.02141	0.31141	0.812565	-5.25775
hsa-miR-548at-5p	0.144588	1.29911	1.01985	0.312142	0.813413	-5.25917
hsa-miR-5587-5p	0.109747	0.986817	1.01931	0.312397	0.813413	-5.25967
hsa-miR-4798-3p	-0.121797	1.03222	-1.0187	0.312681	0.813413	-5.26022
hsa-miR-7706	-0.121737	0.962561	-1.01626	0.313831	0.815581	-5.26244
hsa-miR-223-3p	-0.158854	1.24993	-1.01442	0.314699	0.816909	-5.2641
hsa-miR-4426	-0.106285	0.980177	-1.01371	0.315038	0.816909	-5.26475
hsa-miR-6070	0.120919	0.913936	1.01317	0.315293	0.816909	-5.26524
hsa-miR-4645-3p	-0.121982	1.12451	-1.01127	0.316193	0.817505	-5.26696
hsa-miR-520c-3p	0.147282	1.1738	1.01062	0.316503	0.817505	-5.26755
hsa-miR-4699-3p	0.132414	1.09616	1.00983	0.316876	0.817505	-5.26826
hsa-miR-204-3p	-0.141086	1.2149	-1.0097	0.316939	0.817505	-5.26838
hsa-miR-4530	0.574141	8.61953	1.00934	0.317108	0.817505	-5.2687
hsa-miR-4783-5p	0.111126	1.03501	1.00743	0.318018	0.818285	-5.27043
hsa-miR-6833-3p	-0.137183	1.08868	-1.00737	0.318046	0.818285	-5.27048
hsa-miR-6079	0.122049	1.1307	1.00618	0.318613	0.818928	-5.27155
hsa-miR-6730-3p	0.15924	1.29064	1.00523	0.319067	0.819278	-5.27241
hsa-miR-548ax	0.149738	1.19381	1.00312	0.320074	0.821045	-5.2743
hsa-miR-466	0.118034	1.17573	1.0018	0.320708	0.821386	-5.27549
hsa-miR-4636	-0.112275	1.09676	-1.00096	0.321106	0.821386	-5.27624
hsa-miR-3134	0.134074	1.21797	0.999228	0.321939	0.821386	-5.27779
hsa-miR-2276-5p	0.109343	0.966875	0.998956	0.322069	0.821386	-5.27803
hsa-miR-103b	-0.129736	1.09248	-0.998383	0.322345	0.821386	-5.27855
hsa-miR-499a-5p	-0.0942498	1.08934	-0.997909	0.322572	0.821386	-5.27897
hsa-miR-568	-0.123784	1.0815	-0.997415	0.32281	0.821386	-5.27941
hsa-miR-548o-3p	-0.146797	1.1477	-0.997046	0.322987	0.821386	-5.27974
hsa-miR-486-5p	-0.299051	1.16676	-0.996244	0.323373	0.821386	-5.28045
hsa-miR-4300	-0.134543	0.982264	-0.995568	0.323699	0.821386	-5.28106
hsa-miR-202-3p	0.134606	1.14978	0.995541	0.323712	0.821386	-5.28108
hsa-miR-188-3p	-0.100882	1.11933	-0.991283	0.325768	0.824777	-5.28487
hsa-miR-614	0.10648	0.95781	0.991252	0.325783	0.824777	-5.2849
hsa-miR-3126-3p	-0.104144	0.94441	-0.990788	0.326008	0.824777	-5.28531
hsa-miR-4720-5p	-0.599871	2.14239	-0.989186	0.326784	0.825473	-5.28673
hsa-miR-5196-3p	-0.150583	1.16906	-0.988813	0.326965	0.825473	-5.28706
hsa-miR-4676-3p	0.121984	1.0342	0.986406	0.328133	0.825473	-5.28918
hsa-miR-6888-3p	0.0986489	0.995158	0.985885	0.328387	0.825473	-5.28964
hsa-miR-548s	-0.137571	1.10847	-0.985535	0.328557	0.825473	-5.28995
hsa-miR-3121-5p	0.137894	1.05673	0.984379	0.32912	0.825473	-5.29097
hsa-miR-4308	0.113843	0.975861	0.983516	0.329541	0.825473	-5.29173
hsa-miR-4757-5p	0.11834	1.02696	0.983291	0.32965	0.825473	-5.29193
hsa-let-7i-3p	0.130134	0.921663	0.983177	0.329706	0.825473	-5.29203
hsa-miR-8054	-0.120733	1.11115	-0.98313	0.329729	0.825473	-5.29207
hsa-miR-1288-5p	0.124978	1.00304	0.982714	0.329932	0.825473	-5.29244
hsa-miR-4650-5p	-0.120937	1.00122	-0.981946	0.330307	0.825473	-5.29311
hsa-miR-3689b-3p	0.113317	1.06769	0.981007	0.330766	0.825473	-5.29394
hsa-miR-3689c	0.113317	1.06769	0.981007	0.330766	0.825473	-5.29394
hsa-miR-6795-5p	0.194456	1.44339	0.979582	0.331463	0.825615	-5.29519
hsa-miR-658	0.176113	1.39765	0.979581	0.331463	0.825615	-5.29519
hsa-miR-603	0.356651	1.80963	0.978772	0.331859	0.825804	-5.2959
hsa-miR-5583-5p	0.188352	1.37923	0.977108	0.332675	0.826224	-5.29736
hsa-miR-5010-5p	0.17029	1.36689	0.976791	0.33283	0.826224	-5.29764
hsa-miR-1251-3p	0.107305	0.904955	0.97601	0.333214	0.826224	-5.29832
hsa-miR-8057	-0.091739	0.920129	-0.975685	0.333374	0.826224	-5.2986
hsa-miR-4768-5p	-0.0905578	0.962985	-0.975163	0.333631	0.826224	-5.29906
hsa-miR-4420	0.0901833	0.944606	0.972407	0.334987	0.828124	-5.30146
hsa-miR-3663-3p	0.358964	2.2797	0.972151	0.335113	0.828124	-5.30168
hsa-miR-3180-5p	-0.134559	1.2599	-0.970716	0.335821	0.828124	-5.30293
hsa-miR-323b-3p	-0.179591	1.21926	-0.970363	0.335995	0.828124	-5.30324
hsa-miR-1185-2-3p	0.193524	1.4288	0.970346	0.336004	0.828124	-5.30326
hsa-miR-6864-5p	-0.148568	1.23059	-0.968552	0.336891	0.829517	-5.30481
hsa-miR-95-3p	-0.0967695	1.0968	-0.964003	0.339147	0.833551	-5.30875
hsa-miR-3142	0.0945338	0.953585	0.963439	0.339427	0.833551	-5.30924
hsa-miR-6511b-5p	-0.496972	3.094	-0.963294	0.339499	0.833551	-5.30936
hsa-miR-198	0.147814	1.14781	0.962464	0.339912	0.833771	-5.31008
hsa-miR-4508	0.25457	9.80649	0.960531	0.340875	0.834952	-5.31175
hsa-miR-6873-3p	-0.138927	1.03549	-0.960198	0.341041	0.834952	-5.31203
hsa-miR-6764-5p	-0.131142	1.11951	-0.95499	0.343645	0.83996	-5.3165
hsa-miR-520g-5p	-0.203274	1.24212	-0.953979	0.344152	0.83996	-5.31737
hsa-miR-155-3p	-0.180642	1.24625	-0.953288	0.344499	0.83996	-5.31796
hsa-miR-652-5p	-0.145548	1.21245	-0.952901	0.344694	0.83996	-5.31829
hsa-miR-17-3p	-0.210469	1.27912	-0.952856	0.344716	0.83996	-5.31833
hsa-miR-320d	0.750081	3.70828	0.951508	0.345394	0.840817	-5.31948
hsa-miR-320a	0.580904	7.28405	0.948952	0.346681	0.843154	-5.32165
hsa-miR-1185-1-3p	0.290759	1.69682	0.948244	0.347038	0.843226	-5.32226
hsa-miR-371a-5p	0.172381	1.27735	0.947252	0.347539	0.843648	-5.3231
hsa-miR-4484	0.548092	3.6517	0.944316	0.349024	0.844555	-5.32559
hsa-miR-363-3p	0.120953	1.08556	0.944124	0.34912	0.844555	-5.32575
hsa-miR-3618	-0.133317	1.0562	-0.94309	0.349645	0.844555	-5.32663
hsa-miR-147b	-0.108942	0.995159	-0.942451	0.349968	0.844555	-5.32717
hsa-miR-4429	0.442114	2.82141	0.942297	0.350047	0.844555	-5.3273
hsa-miR-203a	-0.34497	1.35236	-0.941701	0.350349	0.844555	-5.3278
hsa-miR-4715-3p	0.122553	1.00674	0.941111	0.350649	0.844555	-5.3283
hsa-miR-3916	0.165882	1.32175	0.940822	0.350796	0.844555	-5.32854
hsa-miR-25-3p	0.679781	2.3653	0.940161	0.351131	0.844555	-5.3291
hsa-miR-4311	-0.0879607	0.991532	-0.939418	0.35151	0.844555	-5.32973
hsa-miR-6770-3p	0.087336	0.922905	0.939246	0.351597	0.844555	-5.32987
hsa-miR-548ah-3p	0.117324	1.13189	0.937613	0.352429	0.844555	-5.33124
hsa-miR-629-3p	-0.140487	1.1734	-0.936994	0.352744	0.844555	-5.33176
hsa-miR-4418	0.0853864	0.824473	0.936783	0.352852	0.844555	-5.33194
hsa-miR-3660	0.122877	1.08509	0.935354	0.353581	0.844555	-5.33314
hsa-miR-330-3p	0.138447	1.03169	0.935254	0.353632	0.844555	-5.33323
hsa-miR-520f-5p	-0.117376	1.06424	-0.935241	0.353639	0.844555	-5.33324
hsa-miR-6812-3p	-0.136328	1.18814	-0.934908	0.353809	0.844555	-5.33352
hsa-miR-6837-3p	0.123552	0.93235	0.930539	0.356045	0.849107	-5.33717
hsa-miR-5787	0.24304	9.63057	0.92924	0.356712	0.849911	-5.33826
hsa-miR-933	0.179215	1.39287	0.928148	0.357273	0.850462	-5.33916
hsa-miR-3616-3p	-0.122661	1.07856	-0.926216	0.358268	0.852043	-5.34077
hsa-miR-3181	0.130782	1.09366	0.924641	0.359079	0.852644	-5.34208
hsa-miR-6750-5p	0.483881	2.83156	0.924442	0.359182	0.852644	-5.34224
hsa-miR-96-5p	-0.131974	1.14515	-0.922984	0.359935	0.852923	-5.34345
hsa-miR-624-3p	0.122106	1.03728	0.922823	0.360018	0.852923	-5.34359
hsa-miR-128-1-5p	0.101045	0.916529	0.922286	0.360295	0.852923	-5.34403
hsa-miR-7844-5p	0.105937	1.20207	0.921368	0.36077	0.852923	-5.34479
hsa-miR-512-5p	0.131235	1.10305	0.920621	0.361157	0.852923	-5.34541
hsa-miR-2116-3p	-0.135435	1.24288	-0.920061	0.361447	0.852923	-5.34587
hsa-miR-3189-3p	-0.117716	1.13065	-0.919177	0.361905	0.852923	-5.3466
hsa-miR-3689f	0.1264	1.06086	0.917518	0.362766	0.852923	-5.34797
hsa-miR-342-3p	0.852908	4.6413	0.916897	0.363088	0.852923	-5.34848
hsa-miR-4272	0.0857928	0.978304	0.916371	0.363361	0.852923	-5.34891
hsa-miR-1245a	0.0993213	1.03393	0.916344	0.363376	0.852923	-5.34893
hsa-miR-1538	0.0998301	0.985788	0.915826	0.363645	0.852923	-5.34936
hsa-let-7b-3p	0.142871	1.23616	0.91579	0.363664	0.852923	-5.34939
hsa-miR-889-3p	0.122606	1.14935	0.91421	0.364486	0.852923	-5.35069
hsa-miR-33b-3p	-0.0997783	0.941598	-0.913967	0.364613	0.852923	-5.35089
hsa-miR-4746-3p	0.109516	0.968104	0.913841	0.364678	0.852923	-5.35099
hsa-miR-8053	-0.10169	0.948138	-0.91337	0.364924	0.852923	-5.35138
hsa-miR-4296	0.0877248	0.981768	0.912154	0.365558	0.853631	-5.35237
hsa-miR-199b-5p	-0.106457	1.12747	-0.910136	0.366612	0.854129	-5.35402
hsa-miR-4482-3p	0.125447	1.19371	0.909689	0.366846	0.854129	-5.35439
hsa-miR-3607-5p	-0.15495	1.21099	-0.909676	0.366852	0.854129	-5.3544
hsa-miR-5197-5p	-0.124768	1.04481	-0.908543	0.367445	0.854129	-5.35532
hsa-miR-550b-2-5p	0.0965371	1.03421	0.907412	0.368038	0.854129	-5.35625
hsa-miR-4777-3p	0.110416	1.06736	0.906312	0.368614	0.854129	-5.35714
hsa-miR-4790-3p	-0.093918	0.966879	-0.905915	0.368823	0.854129	-5.35746
hsa-miR-548t-3p	-0.260815	1.79584	-0.905335	0.369127	0.854129	-5.35794
hsa-miR-548aa	-0.260815	1.79584	-0.905335	0.369127	0.854129	-5.35794
hsa-miR-4769-3p	-0.153941	1.48411	-0.904926	0.369342	0.854129	-5.35827
hsa-miR-4693-5p	0.090624	1.02264	0.904747	0.369436	0.854129	-5.35841
hsa-miR-4261	-0.107796	0.945133	-0.904155	0.369747	0.854129	-5.35889
hsa-miR-1910-5p	0.230781	1.63385	0.903382	0.370153	0.854302	-5.35952
hsa-miR-192-5p	0.126069	1.09665	0.902044	0.370857	0.854767	-5.36061
hsa-miR-4257	0.109684	1.08817	0.900945	0.371436	0.854767	-5.3615
hsa-miR-6715b-5p	-0.111086	1.06282	-0.900514	0.371664	0.854767	-5.36184
hsa-miR-4539	0.267457	2.00812	0.899556	0.372169	0.854767	-5.36262
hsa-miR-6893-5p	0.273134	1.92492	0.899332	0.372287	0.854767	-5.3628
hsa-miR-493-5p	-0.113558	1.08264	-0.899082	0.372419	0.854767	-5.363
hsa-miR-1261	-0.10705	1.08949	-0.898182	0.372895	0.854767	-5.36373
hsa-miR-184	0.221739	1.24468	0.897969	0.373007	0.854767	-5.3639
hsa-miR-6890-5p	0.142085	1.29054	0.897161	0.373434	0.854912	-5.36455
hsa-miR-3664-3p	-0.105545	1.12564	-0.896596	0.373734	0.854912	-5.36501
hsa-miR-369-3p	-0.0940964	1.20909	-0.894975	0.374592	0.856116	-5.36631
hsa-miR-3156-3p	0.121633	1.26348	0.893195	0.375536	0.856886	-5.36774
hsa-miR-26a-2-3p	0.11568	1.10859	0.892464	0.375924	0.856886	-5.36833
hsa-miR-1537-5p	0.107676	1.09404	0.892017	0.376162	0.856886	-5.36868
hsa-miR-208a-3p	0.124413	1.2106	0.891835	0.376259	0.856886	-5.36883
hsa-miR-1260a	0.185701	1.56023	0.890539	0.376948	0.857697	-5.36987
hsa-miR-3117-5p	-0.084279	0.955984	-0.888149	0.378221	0.858033	-5.37178
hsa-miR-3131	-0.182673	1.50771	-0.888135	0.378228	0.858033	-5.37179
hsa-miR-3198	0.0975384	0.98548	0.887335	0.378655	0.858033	-5.37243
hsa-miR-6734-5p	-0.147442	1.21272	-0.886263	0.379227	0.858033	-5.37328
hsa-miR-4302	-0.0968927	0.863193	-0.885981	0.379378	0.858033	-5.37351
hsa-miR-4774-3p	-0.0947596	1.06365	-0.885697	0.37953	0.858033	-5.37373
hsa-miR-5088-5p	0.104678	1.08008	0.885024	0.379889	0.858033	-5.37427
hsa-miR-520b	0.116411	1.07687	0.885012	0.379896	0.858033	-5.37428
hsa-miR-7154-3p	-0.117736	1.07753	-0.884242	0.380308	0.858033	-5.37489
hsa-miR-548aq-5p	-0.137388	1.27575	-0.882007	0.381505	0.858033	-5.37666
hsa-miR-6736-3p	0.120986	1.07313	0.879761	0.38271	0.858033	-5.37844
hsa-miR-4439	-0.0953901	0.9857	-0.879713	0.382736	0.858033	-5.37848
hsa-miR-6499-5p	-0.0917793	0.945911	-0.879526	0.382836	0.858033	-5.37863
hsa-miR-3941	-0.111861	0.996226	-0.879371	0.38292	0.858033	-5.37875
hsa-miR-5581-3p	-0.120367	1.14349	-0.879081	0.383076	0.858033	-5.37898
hsa-miR-9-3p	-0.0933633	1.08212	-0.87869	0.383286	0.858033	-5.37929
hsa-miR-6885-3p	-0.114071	1.13195	-0.877918	0.383701	0.858033	-5.3799
hsa-miR-6718-5p	0.115654	1.03401	0.877689	0.383824	0.858033	-5.38008
hsa-miR-1972	0.208365	1.36727	0.877583	0.383881	0.858033	-5.38016
hsa-miR-519d-5p	-0.153405	1.19835	-0.877042	0.384172	0.858033	-5.38059
hsa-miR-654-5p	0.0885269	1.01178	0.877011	0.384189	0.858033	-5.38061
hsa-miR-924	-0.105238	1.06429	-0.876265	0.384591	0.858033	-5.3812
hsa-miR-1296-5p	0.10683	1.06325	0.875944	0.384764	0.858033	-5.38145
hsa-miR-4768-3p	0.0930479	0.961475	0.875352	0.385083	0.858033	-5.38192
hsa-miR-4799-5p	0.102069	1.03581	0.874549	0.385517	0.858257	-5.38255
hsa-miR-424-5p	-0.0912889	0.968203	-0.873236	0.386225	0.858392	-5.38358
hsa-miR-3132	0.111416	1.10817	0.873204	0.386243	0.858392	-5.38361
hsa-miR-5580-3p	-0.112797	0.99796	-0.872011	0.386888	0.859085	-5.38454
hsa-miR-548ad	0.0920296	1.1086	0.870189	0.387874	0.860532	-5.38597
hsa-miR-506-5p	0.0882428	1.08808	0.869074	0.388478	0.860586	-5.38684
hsa-miR-3129-3p	-0.114945	1.07195	-0.868378	0.388856	0.860586	-5.38738
hsa-miR-583	0.0998456	1.10086	0.867941	0.389093	0.860586	-5.38772
hsa-miR-3064-3p	0.106418	1.0784	0.866532	0.389858	0.860586	-5.38882
hsa-miR-3675-5p	-0.103179	1.06582	-0.866351	0.389957	0.860586	-5.38896
hsa-miR-6865-5p	0.352509	2.37554	0.866315	0.389976	0.860586	-5.38899
hsa-miR-593-3p	0.10743	1.03036	0.865581	0.390376	0.860586	-5.38956
hsa-miR-4526	0.129476	1.1299	0.865226	0.390568	0.860586	-5.38984
hsa-miR-5685	-0.115248	1.07407	-0.86444	0.390996	0.860792	-5.39045
hsa-miR-137	0.0868801	1.05519	0.861947	0.392355	0.862209	-5.39239
hsa-miR-454-5p	-0.127666	1.17713	-0.861472	0.392614	0.862209	-5.39275
hsa-miR-6851-3p	-0.121802	1.15296	-0.86142	0.392643	0.862209	-5.39279
hsa-miR-373-3p	0.11972	1.1297	0.8608	0.392982	0.862218	-5.39327
hsa-miR-4804-5p	-0.0949082	1.04272	-0.858121	0.394446	0.864547	-5.39534
hsa-miR-23a-5p	0.199316	1.38937	0.857633	0.394714	0.864547	-5.39572
hsa-miR-4717-3p	0.201582	1.5524	0.855804	0.395716	0.866007	-5.39713
hsa-miR-4712-5p	-0.100745	1.02448	-0.854862	0.396233	0.866164	-5.39786
hsa-miR-4782-3p	-0.0881914	0.985375	-0.853922	0.396749	0.866164	-5.39858
hsa-miR-96-3p	0.0968027	1.02778	0.853268	0.397108	0.866164	-5.39908
hsa-miR-2681-5p	0.111922	1.13598	0.852197	0.397697	0.866164	-5.3999
hsa-miR-4487	-0.496208	4.25922	-0.852082	0.397761	0.866164	-5.39999
hsa-miR-597-3p	-0.0913951	1.0606	-0.851584	0.398035	0.866164	-5.40037
hsa-miR-548e-3p	0.123657	1.19516	0.851394	0.39814	0.866164	-5.40052
hsa-miR-4797-3p	0.112128	1.00665	0.850147	0.398826	0.866229	-5.40147
hsa-miR-15b-3p	-0.101643	0.997994	-0.849507	0.399179	0.866229	-5.40196
hsa-miR-6842-5p	-0.120226	1.0844	-0.848686	0.399633	0.866229	-5.40259
hsa-miR-3065-3p	0.111625	1.17263	0.84592	0.401161	0.866229	-5.4047
hsa-miR-561-3p	0.114647	1.03756	0.845316	0.401495	0.866229	-5.40516
hsa-miR-1301-5p	-0.0886842	0.881452	-0.844361	0.402024	0.866229	-5.40588
hsa-miR-374b-5p	0.109238	1.09927	0.844271	0.402074	0.866229	-5.40595
hsa-miR-1285-3p	0.0994481	1.11336	0.844026	0.402209	0.866229	-5.40614
hsa-miR-2052	-0.108752	1.08715	-0.843842	0.402312	0.866229	-5.40628
hsa-miR-3671	-0.097241	1.08747	-0.843507	0.402497	0.866229	-5.40653
hsa-miR-517a-3p	-0.094851	1.01541	-0.842951	0.402805	0.866229	-5.40695
hsa-miR-517b-3p	-0.094851	1.01541	-0.842951	0.402805	0.866229	-5.40695
hsa-miR-874-3p	-0.18953	1.41118	-0.841606	0.403551	0.866229	-5.40797
hsa-miR-6076	-0.132062	1.21189	-0.840762	0.404021	0.866229	-5.40861
hsa-miR-361-5p	0.601398	3.21962	0.83894	0.405034	0.866229	-5.40999
hsa-miR-548l	-0.153049	1.44143	-0.83815	0.405473	0.866229	-5.41058
hsa-miR-1248	-0.0815813	1.03211	-0.838047	0.405531	0.866229	-5.41066
hsa-miR-7151-5p	-0.100053	1.03391	-0.83749	0.405841	0.866229	-5.41108
hsa-miR-938	-0.104968	1.08052	-0.837447	0.405865	0.866229	-5.41111
hsa-miR-26b-3p	0.122026	1.08256	0.836797	0.406227	0.866229	-5.4116
hsa-miR-3118	-0.126048	1.1397	-0.835621	0.406883	0.866229	-5.41249
hsa-miR-6800-3p	0.204069	1.71238	0.835267	0.407081	0.866229	-5.41275
hsa-miR-3164	0.101255	1.03176	0.835138	0.407152	0.866229	-5.41285
hsa-miR-519b-3p	0.110263	1.22711	0.834994	0.407233	0.866229	-5.41296
hsa-miR-3938	-0.130533	1.1768	-0.834563	0.407473	0.866229	-5.41328
hsa-miR-575	0.155666	1.1225	0.834485	0.407517	0.866229	-5.41334
hsa-miR-5007-5p	0.117837	1.18127	0.834331	0.407603	0.866229	-5.41346
hsa-miR-3124-5p	-0.299683	1.76691	-0.834143	0.407708	0.866229	-5.4136
hsa-miR-302a-5p	0.115772	1.10326	0.833551	0.408039	0.866229	-5.41404
hsa-miR-590-3p	-0.100735	1.15438	-0.832591	0.408576	0.866229	-5.41476
hsa-miR-935	-0.0940357	0.99638	-0.832172	0.40881	0.866229	-5.41508
hsa-miR-323a-5p	-0.134378	1.1504	-0.831973	0.408922	0.866229	-5.41523
hsa-miR-21-5p	0.365464	1.62252	0.831099	0.409411	0.866243	-5.41588
hsa-miR-618	-0.100978	1.09841	-0.830686	0.409643	0.866243	-5.41619
hsa-miR-3150b-3p	-0.104873	1.17284	-0.830162	0.409936	0.866243	-5.41658
hsa-miR-187-5p	-0.135733	1.17639	-0.829498	0.410309	0.866319	-5.41708
hsa-miR-3129-5p	-0.0883636	1.06448	-0.828268	0.410999	0.867066	-5.41799
hsa-miR-6890-3p	0.123257	1.23213	0.827354	0.411512	0.86744	-5.41867
hsa-miR-3157-5p	-0.115719	1.06146	-0.825228	0.412708	0.868337	-5.42026
hsa-miR-5001-3p	-0.102945	1.08268	-0.824595	0.413064	0.868337	-5.42073
hsa-miR-4738-5p	-0.126052	1.09161	-0.824155	0.413312	0.868337	-5.42105
hsa-miR-411-5p	0.0910754	1.04307	0.823696	0.413571	0.868337	-5.42139
hsa-miR-6829-3p	0.088505	1.16532	0.823459	0.413705	0.868337	-5.42157
hsa-miR-1233-3p	-0.139386	1.19716	-0.821935	0.414564	0.868337	-5.4227
hsa-miR-4766-3p	-0.105392	1.01491	-0.821799	0.414641	0.868337	-5.4228
hsa-miR-7978	-0.0762883	1.0042	-0.82179	0.414646	0.868337	-5.42281
hsa-miR-576-5p	-0.125286	1.30748	-0.820272	0.415504	0.868337	-5.42393
hsa-miR-936	-0.112065	1.19003	-0.820012	0.41565	0.868337	-5.42412
hsa-miR-4703-3p	-0.0851688	1.00224	-0.820011	0.415651	0.868337	-5.42412
hsa-miR-4764-5p	-0.0956373	1.07325	-0.819224	0.416096	0.868337	-5.4247
hsa-miR-873-3p	-0.0654363	0.936612	-0.818834	0.416317	0.868337	-5.42499
hsa-miR-19b-3p	-0.582908	2.89502	-0.818125	0.416718	0.868472	-5.42551
hsa-miR-3119	-0.100412	1.01085	-0.81473	0.418643	0.871779	-5.42801
hsa-miR-4671-3p	-0.0941622	1.06615	-0.813349	0.419427	0.872707	-5.42902
hsa-miR-4700-5p	0.0944102	1.02372	0.812229	0.420064	0.873327	-5.42984
hsa-miR-4639-5p	0.0821784	0.973839	0.810833	0.420859	0.874275	-5.43086
hsa-miR-6727-3p	0.142509	1.42954	0.810198	0.421221	0.874275	-5.43132
hsa-miR-6081	0.0918756	1.04743	0.809643	0.421537	0.874275	-5.43173
hsa-miR-5000-3p	-0.0914584	1.04787	-0.805891	0.42368	0.878011	-5.43446
hsa-miR-892c-5p	-0.104066	1.12582	-0.804632	0.4244	0.878197	-5.43537
hsa-miR-4792	-0.0825398	0.920048	-0.804544	0.424451	0.878197	-5.43544
hsa-miR-3190-3p	0.11146	1.15133	0.803136	0.425257	0.87916	-5.43646
hsa-miR-3690	-0.0994812	1.06735	-0.801661	0.426103	0.880203	-5.43752
hsa-miR-412-3p	0.100311	1.17455	0.800894	0.426543	0.880407	-5.43808
hsa-miR-494-3p	0.397161	2.29706	0.799408	0.427397	0.881464	-5.43915
hsa-miR-3135a	0.108581	0.931852	0.797416	0.428543	0.882984	-5.44058
hsa-miR-4453	0.0918207	1.00477	0.796519	0.42906	0.882984	-5.44122
hsa-miR-5579-5p	-0.0956585	1.05546	-0.796342	0.429162	0.882984	-5.44135
hsa-miR-642a-3p	0.116955	1.28174	0.794867	0.430012	0.883291	-5.44241
hsa-miR-584-3p	-0.127332	1.36981	-0.794859	0.430017	0.883291	-5.44241
hsa-miR-4796-3p	0.0934178	1.08347	0.793843	0.430604	0.883291	-5.44314
hsa-miR-3194-5p	0.0933578	0.977526	0.793709	0.430681	0.883291	-5.44324
hsa-miR-887-5p	-0.105356	0.964823	-0.791453	0.431985	0.884192	-5.44485
hsa-miR-495-5p	0.111488	1.14455	0.790207	0.432706	0.884192	-5.44574
hsa-miR-19b-1-5p	-0.0910297	1.00707	-0.78952	0.433104	0.884192	-5.44623
hsa-miR-4449	0.498038	3.44345	0.788416	0.433744	0.884192	-5.44701
hsa-miR-4784	0.115397	1.18517	0.788242	0.433845	0.884192	-5.44713
hsa-miR-449b-5p	-0.223458	1.186	-0.78784	0.434079	0.884192	-5.44742
hsa-miR-5585-5p	0.0872906	1.03135	0.78772	0.434148	0.884192	-5.44751
hsa-miR-410-3p	-0.0914984	1.11417	-0.786916	0.434615	0.884192	-5.44808
hsa-miR-4760-5p	-0.121393	1.08626	-0.786271	0.43499	0.884192	-5.44853
hsa-miR-190a-3p	-0.261222	1.46472	-0.785734	0.435302	0.884192	-5.44891
hsa-miR-4540	-0.0836005	1.14566	-0.785469	0.435455	0.884192	-5.4491
hsa-miR-514a-5p	-0.0764212	0.971509	-0.785465	0.435458	0.884192	-5.4491
hsa-miR-4461	-0.11957	1.10371	-0.785127	0.435654	0.884192	-5.44934
hsa-miR-4259	0.116151	1.19787	0.784277	0.436149	0.884192	-5.44995
hsa-miR-7156-3p	-0.0967774	1.10795	-0.783648	0.436515	0.884192	-5.45039
hsa-miR-6740-3p	0.0864825	1.06699	0.783488	0.436608	0.884192	-5.4505
hsa-miR-374c-5p	0.101784	1.10947	0.782811	0.437002	0.884295	-5.45098
hsa-miR-659-3p	0.130397	1.26242	0.781674	0.437665	0.884714	-5.45178
hsa-miR-181a-5p	0.688924	4.81064	0.781013	0.438051	0.884714	-5.45225
hsa-miR-5691	-0.0713267	0.993434	-0.78069	0.438239	0.884714	-5.45248
hsa-miR-4720-3p	-0.0977152	1.03815	-0.778624	0.439446	0.886099	-5.45393
hsa-miR-4668-5p	-0.434426	9.00313	-0.778338	0.439612	0.886099	-5.45413
hsa-miR-3162-3p	-0.24413	2.13729	-0.777378	0.440174	0.886538	-5.4548
hsa-miR-625-3p	0.101801	1.176	0.776297	0.440807	0.88676	-5.45556
hsa-miR-3653	0.0903817	0.932869	0.775435	0.441312	0.88676	-5.45616
hsa-miR-1266-3p	-0.128099	1.25126	-0.774008	0.442148	0.88676	-5.45716
hsa-miR-3614-5p	-0.120004	1.07377	-0.773934	0.442191	0.88676	-5.45721
hsa-miR-5089-3p	0.0886001	1.0663	0.773782	0.442281	0.88676	-5.45732
hsa-miR-4515	-0.092546	1.06121	-0.773668	0.442348	0.88676	-5.4574
hsa-miR-6801-5p	0.0989209	1.08748	0.772313	0.443143	0.887332	-5.45834
hsa-miR-662	-0.101745	1.07875	-0.771613	0.443554	0.887332	-5.45883
hsa-miR-6809-3p	0.0924697	1.05999	0.771423	0.443666	0.887332	-5.45896
hsa-miR-548ap-5p	-0.117801	1.34156	-0.77002	0.444491	0.887868	-5.45993
hsa-miR-148a-5p	0.10253	1.11898	0.769796	0.444623	0.887868	-5.46009
hsa-miR-100-5p	-0.507217	2.35883	-0.767869	0.445758	0.888782	-5.46143
hsa-miR-3611	0.0871816	1.1493	0.76752	0.445964	0.888782	-5.46167
hsa-miR-1290	0.102424	1.01104	0.76688	0.446341	0.888782	-5.46211
hsa-miR-4474-5p	-0.0785629	0.939265	-0.766679	0.446459	0.888782	-5.46225
hsa-miR-548e-5p	-0.14104	1.31913	-0.763751	0.448189	0.889756	-5.46427
hsa-miR-548j-5p	-0.122837	1.3294	-0.763751	0.448189	0.889756	-5.46427
hsa-miR-664b-3p	0.126386	1.26191	0.763542	0.448313	0.889756	-5.46441
hsa-miR-211-5p	0.0977304	1.1142	0.763513	0.448329	0.889756	-5.46443
hsa-miR-4787-3p	-0.0960396	1.21017	-0.761787	0.449351	0.890747	-5.46562
hsa-miR-6843-3p	-0.0794029	0.937917	-0.761502	0.449519	0.890747	-5.46582
hsa-miR-4694-5p	-0.0959103	1.04417	-0.758537	0.451278	0.892923	-5.46785
hsa-miR-3921	-0.62046	4.11069	-0.758482	0.451311	0.892923	-5.46789
hsa-miR-100-3p	0.0776879	0.919166	0.757105	0.452128	0.893448	-5.46883
hsa-miR-6771-3p	-0.110196	1.18572	-0.756558	0.452454	0.893448	-5.4692
hsa-miR-526b-3p	-0.0949174	1.12048	-0.756286	0.452615	0.893448	-5.46939
hsa-miR-4655-5p	0.225931	2.2067	0.754873	0.453456	0.894006	-5.47035
hsa-miR-196b-3p	0.114282	1.29302	0.754645	0.453592	0.894006	-5.47051
hsa-miR-6760-3p	0.0985156	1.19534	0.752955	0.454598	0.894743	-5.47166
hsa-miR-10a-3p	-0.0794904	1.00364	-0.752852	0.45466	0.894743	-5.47173
hsa-miR-1913	0.109556	1.31261	0.752249	0.455019	0.894767	-5.47214
hsa-miR-6832-5p	-0.115711	1.27519	-0.750788	0.455892	0.89523	-5.47313
hsa-miR-372-3p	-0.0709312	1.09199	-0.750548	0.456035	0.89523	-5.47329
hsa-miR-4727-5p	-0.074652	0.930733	-0.749577	0.456615	0.89523	-5.47395
hsa-miR-4685-3p	-0.116301	1.14035	-0.749529	0.456644	0.89523	-5.47398
hsa-miR-5699-3p	-0.0869541	0.950228	-0.748548	0.45723	0.895699	-5.47464
hsa-miR-130b-5p	0.0682652	1.05147	0.747472	0.457874	0.895954	-5.47537
hsa-miR-6883-3p	0.0956429	1.14507	0.746887	0.458224	0.895954	-5.47576
hsa-miR-769-3p	-0.122015	1.16264	-0.746589	0.458403	0.895954	-5.47596
hsa-miR-6767-5p	0.0804782	0.922882	0.745474	0.459071	0.896168	-5.47671
hsa-miR-4716-5p	-0.18598	1.42305	-0.745246	0.459208	0.896168	-5.47687
hsa-miR-32-3p	-0.09074	1.04819	-0.743124	0.460481	0.897935	-5.47829
hsa-miR-6780a-3p	0.0980989	1.05483	0.742577	0.46081	0.897935	-5.47866
hsa-miR-4774-5p	0.081542	1.05386	0.741272	0.461594	0.898221	-5.47953
hsa-miR-7515	0.0914711	1.0905	0.740623	0.461985	0.898221	-5.47997
hsa-miR-1224-5p	0.2574	1.56436	0.740441	0.462094	0.898221	-5.48009
hsa-miR-6870-5p	0.186854	1.43467	0.740015	0.46235	0.898221	-5.48037
hsa-miR-3173-3p	0.100953	1.13685	0.738448	0.463294	0.898377	-5.48142
hsa-miR-6887-3p	-0.100118	1.22623	-0.736849	0.464258	0.898377	-5.48248
hsa-miR-4640-3p	-0.115966	1.3562	-0.736498	0.46447	0.898377	-5.48272
hsa-miR-215-3p	0.0831219	1.05749	0.736089	0.464717	0.898377	-5.48299
hsa-miR-877-3p	0.110416	1.2393	0.736071	0.464728	0.898377	-5.483
hsa-miR-3074-5p	-0.079331	0.965766	-0.735684	0.464962	0.898377	-5.48326
hsa-miR-5692c	0.0947783	1.17187	0.735051	0.465345	0.898377	-5.48368
hsa-miR-142-5p	-0.0877866	1.07806	-0.734412	0.465731	0.898377	-5.4841
hsa-miR-141-5p	-0.0881883	0.985203	-0.733778	0.466114	0.898377	-5.48452
hsa-miR-518f-5p	-0.100661	1.07231	-0.733762	0.466123	0.898377	-5.48453
hsa-miR-2116-5p	0.0877178	0.994772	0.732779	0.466718	0.898377	-5.48518
hsa-miR-5589-5p	0.091907	0.942363	0.73261	0.46682	0.898377	-5.4853
hsa-miR-3168	0.0915736	0.984484	0.732379	0.466961	0.898377	-5.48545
hsa-miR-6793-5p	0.102341	1.1926	0.730643	0.468012	0.898865	-5.4866
hsa-miR-4517	0.0966824	1.10869	0.730343	0.468194	0.898865	-5.48679
hsa-miR-378f	-0.136499	1.13722	-0.729533	0.468685	0.898865	-5.48733
hsa-miR-8070	0.0758619	0.988018	0.729458	0.468731	0.898865	-5.48738
hsa-miR-6854-3p	-0.0742653	0.916872	-0.729038	0.468986	0.898865	-5.48765
hsa-miR-3925-3p	-0.100828	1.04204	-0.728509	0.469307	0.898865	-5.488
hsa-miR-639	0.0901651	1.03441	0.727012	0.470216	0.89939	-5.48898
hsa-miR-656-5p	-0.0845397	1.00277	-0.725464	0.471157	0.89939	-5.49
hsa-miR-4634	0.327506	2.35437	0.725038	0.471417	0.89939	-5.49028
hsa-miR-548a-3p	-0.581693	3.15973	-0.724552	0.471713	0.89939	-5.4906
hsa-miR-7705	0.0927256	1.06491	0.724398	0.471807	0.89939	-5.4907
hsa-miR-627-5p	0.0979067	1.07469	0.724337	0.471844	0.89939	-5.49074
hsa-miR-6813-5p	-0.313546	2.29428	-0.72399	0.472055	0.89939	-5.49096
hsa-miR-3680-3p	-0.0899347	0.986461	-0.722456	0.47299	0.89939	-5.49197
hsa-miR-4495	0.0966581	1.21341	0.722131	0.473188	0.89939	-5.49218
hsa-miR-573	-0.0912045	1.01468	-0.721529	0.473555	0.89939	-5.49257
hsa-miR-132-5p	0.0854142	0.954888	0.721393	0.473638	0.89939	-5.49266
hsa-miR-302b-3p	-0.0976582	1.13754	-0.721182	0.473767	0.89939	-5.4928
hsa-miR-3912-3p	-0.0727291	1.10421	-0.719777	0.474625	0.900257	-5.49371
hsa-miR-1226-5p	0.21786	1.73814	0.719291	0.474922	0.900257	-5.49403
hsa-miR-219a-5p	0.0843281	1.11475	0.717174	0.476217	0.900836	-5.4954
hsa-miR-6750-3p	0.0982996	1.18897	0.716663	0.47653	0.900836	-5.49573
hsa-miR-516b-3p	0.0708939	0.914082	0.715411	0.477297	0.900836	-5.49654
hsa-miR-516a-3p	0.0708939	0.914082	0.715411	0.477297	0.900836	-5.49654
hsa-miR-3606-5p	-0.10583	1.22916	-0.715097	0.47749	0.900836	-5.49674
hsa-miR-4788	-0.121517	1.23378	-0.714524	0.477841	0.900836	-5.49711
hsa-miR-4801	-0.140136	1.23945	-0.714053	0.47813	0.900836	-5.49742
hsa-miR-6824-3p	-0.090572	1.08503	-0.713633	0.478387	0.900836	-5.49769
hsa-miR-4705	-0.0785763	1.0793	-0.713004	0.478773	0.900836	-5.49809
hsa-miR-4520a-3p	0.0935486	1.03291	0.712323	0.479192	0.900836	-5.49853
hsa-miR-3149	-0.0877212	1.09598	-0.712276	0.479221	0.900836	-5.49856
hsa-miR-425-3p	-0.157219	1.31742	-0.711817	0.479503	0.900836	-5.49886
hsa-miR-6857-3p	0.0777611	1.13275	0.709291	0.481056	0.900836	-5.50048
hsa-miR-3613-3p	-0.413474	9.11456	-0.708722	0.481407	0.900836	-5.50084
hsa-miR-4693-3p	-0.104876	1.08265	-0.708594	0.481486	0.900836	-5.50092
hsa-miR-5681a	-0.214464	1.71265	-0.708583	0.481493	0.900836	-5.50093
hsa-miR-6503-5p	-0.115973	1.14831	-0.708555	0.48151	0.900836	-5.50095
hsa-miR-3170	-0.0753082	0.913949	-0.707864	0.481936	0.900836	-5.50139
hsa-miR-6806-3p	-0.0726564	0.951479	-0.707463	0.482183	0.900836	-5.50165
hsa-miR-3145-3p	0.0765715	1.1505	0.705729	0.483252	0.900836	-5.50276
hsa-miR-6876-3p	0.0832187	1.04321	0.705648	0.483302	0.900836	-5.50281
hsa-miR-6834-5p	0.110653	1.22867	0.705477	0.483408	0.900836	-5.50292
hsa-miR-6757-3p	-0.101848	1.1402	-0.705338	0.483494	0.900836	-5.503
hsa-miR-6861-3p	0.127378	1.36153	0.704913	0.483756	0.900836	-5.50328
hsa-miR-4800-5p	0.133521	1.11311	0.704577	0.483963	0.900836	-5.50349
hsa-miR-8056	-0.081676	0.929994	-0.703902	0.484381	0.900962	-5.50392
hsa-miR-145-3p	0.0916758	1.02259	0.701019	0.486164	0.901775	-5.50575
hsa-miR-6502-5p	0.0704514	1.01999	0.700945	0.48621	0.901775	-5.5058
hsa-miR-5590-5p	-0.0751605	1.08255	-0.700608	0.486419	0.901775	-5.50601
hsa-miR-6742-3p	0.0776064	1.02192	0.700495	0.486489	0.901775	-5.50608
hsa-miR-4761-3p	-0.0644113	0.99244	-0.700369	0.486567	0.901775	-5.50616
hsa-miR-3679-3p	-0.103886	1.21604	-0.699413	0.48716	0.901783	-5.50677
hsa-miR-1273h-5p	0.159011	1.46364	0.699234	0.48727	0.901783	-5.50688
hsa-miR-181a-3p	0.0799594	1.03192	0.694774	0.49004	0.906106	-5.50969
hsa-miR-2117	0.0844777	0.981415	0.694341	0.490309	0.906106	-5.50996
hsa-miR-4524b-3p	0.070142	0.932115	0.693295	0.490961	0.90666	-5.51062
hsa-miR-98-5p	-0.103695	1.21415	-0.690897	0.492455	0.908588	-5.51211
hsa-miR-676-3p	-0.0827888	1.04414	-0.689915	0.493067	0.908588	-5.51273
hsa-miR-20a-5p	0.62753	4.79445	0.689855	0.493106	0.908588	-5.51277
hsa-miR-3195	0.33172	2.61073	0.687963	0.494287	0.908588	-5.51394
hsa-miR-4796-5p	0.108883	1.14374	0.687451	0.494607	0.908588	-5.51426
hsa-miR-5011-5p	-0.0793037	1.07238	-0.686651	0.495107	0.908588	-5.51476
hsa-miR-600	0.0921261	1.09999	0.686538	0.495178	0.908588	-5.51483
hsa-miR-5192	0.0867136	1.08673	0.686473	0.495219	0.908588	-5.51487
hsa-miR-1252-3p	-0.147741	1.31582	-0.686343	0.4953	0.908588	-5.51495
hsa-miR-7157-3p	-0.0702258	0.935455	-0.685976	0.49553	0.908588	-5.51518
hsa-miR-6847-5p	0.117116	1.2629	0.68491	0.496197	0.909165	-5.51584
hsa-miR-3681-3p	-0.0833201	1.06913	-0.683096	0.497334	0.910298	-5.51696
hsa-miR-6879-3p	0.133431	1.39188	0.682797	0.497521	0.910298	-5.51714
hsa-miR-509-3p	-0.0675383	1.05217	-0.680416	0.499016	0.911541	-5.51861
hsa-miR-4704-5p	0.0897546	1.06705	0.679153	0.49981	0.911541	-5.51939
hsa-miR-4473	-0.0790458	0.970203	-0.678716	0.500085	0.911541	-5.51966
hsa-miR-4785	-0.114486	1.34348	-0.678568	0.500178	0.911541	-5.51975
hsa-miR-374b-3p	-0.0747096	1.04683	-0.677763	0.500685	0.911541	-5.52024
hsa-miR-1324	-0.0949162	1.12411	-0.677616	0.500777	0.911541	-5.52033
hsa-miR-6817-3p	0.0788339	0.994561	0.677037	0.501141	0.911541	-5.52068
hsa-miR-7106-3p	-0.0947232	1.096	-0.676649	0.501385	0.911541	-5.52092
hsa-miR-129-5p	0.102894	1.1832	0.675824	0.501905	0.911541	-5.52143
hsa-let-7e-5p	0.547809	6.70318	0.675739	0.501959	0.911541	-5.52148
hsa-miR-6882-5p	0.0667453	0.98894	0.675531	0.50209	0.911541	-5.52161
hsa-miR-2115-3p	0.0711527	1.02897	0.674485	0.50275	0.912097	-5.52224
hsa-miR-6511b-3p	0.134795	1.84463	0.672884	0.50376	0.913287	-5.52322
hsa-miR-3124-3p	0.0863969	1.10938	0.671346	0.504732	0.914405	-5.52415
hsa-miR-664a-3p	-0.10094	1.26581	-0.670644	0.505176	0.914567	-5.52458
hsa-miR-1273c	0.0794533	1.07823	0.668307	0.506655	0.915704	-5.52599
hsa-miR-449c-3p	0.0927459	1.08343	0.668037	0.506826	0.915704	-5.52616
hsa-miR-548ar-5p	-0.125492	1.3457	-0.667959	0.506875	0.915704	-5.52621
hsa-miR-548d-5p	-0.120292	1.36147	-0.66648	0.507813	0.915704	-5.5271
hsa-miR-3680-5p	0.0670672	0.945064	0.666445	0.507835	0.915704	-5.52712
hsa-miR-4513	0.114544	1.23909	0.665774	0.508261	0.915704	-5.52752
hsa-miR-6856-5p	-0.0977965	1.38501	-0.665727	0.50829	0.915704	-5.52755
hsa-miR-4319	0.103836	1.08854	0.665108	0.508684	0.915773	-5.52792
hsa-miR-4735-5p	-0.0933024	1.11559	-0.664364	0.509156	0.915983	-5.52837
hsa-miR-1468-5p	-0.0878144	1.04536	-0.661759	0.510812	0.918321	-5.52993
hsa-miR-7976	-0.0848046	1.04477	-0.660035	0.511909	0.919653	-5.53096
hsa-miR-508-5p	-0.0777353	1.13316	-0.658764	0.512719	0.920225	-5.53172
hsa-miR-320e	0.20191	1.5846	0.657942	0.513243	0.920225	-5.53221
hsa-miR-3917	-0.0911742	1.06225	-0.657772	0.513352	0.920225	-5.53231
hsa-miR-629-5p	0.166745	1.24306	0.657296	0.513655	0.920225	-5.5326
hsa-miR-1	0.0882409	1.14815	0.65611	0.514413	0.920515	-5.5333
hsa-miR-454-3p	0.0868862	1.12004	0.655924	0.514531	0.920515	-5.53341
hsa-miR-7113-3p	0.0981572	1.37253	0.653858	0.515852	0.920834	-5.53464
hsa-miR-489-3p	-0.107723	1.09799	-0.653107	0.516333	0.920834	-5.53508
hsa-miR-3652	0.171404	1.39425	0.652994	0.516405	0.920834	-5.53515
hsa-miR-7114-3p	0.143607	1.78966	0.652012	0.517033	0.920834	-5.53573
hsa-miR-6796-3p	0.172451	1.64464	0.651997	0.517043	0.920834	-5.53573
hsa-miR-4520a-5p	-0.0686036	0.882928	-0.651531	0.517341	0.920834	-5.53601
hsa-miR-4520b-5p	-0.0686036	0.882928	-0.651531	0.517341	0.920834	-5.53601
hsa-miR-571	-0.0552796	0.891264	-0.650886	0.517755	0.920834	-5.53639
hsa-miR-6894-5p	0.115025	1.55451	0.65035	0.518098	0.920834	-5.53671
hsa-miR-4704-3p	0.0959546	1.0293	0.649385	0.518717	0.920834	-5.53727
hsa-miR-4482-5p	0.0685376	1.05124	0.648822	0.519078	0.920834	-5.5376
hsa-miR-6823-3p	-0.0889839	1.14378	-0.648604	0.519218	0.920834	-5.53773
hsa-miR-3074-3p	-0.0701326	1.02469	-0.648077	0.519557	0.920834	-5.53804
hsa-miR-4309	-0.0608826	0.885015	-0.647302	0.520054	0.920834	-5.53849
hsa-miR-1306-5p	0.116009	1.52901	0.647282	0.520067	0.920834	-5.53851
hsa-miR-6872-5p	-0.0980419	1.04985	-0.646194	0.520766	0.921172	-5.53914
hsa-miR-4450	-0.0872963	1.09766	-0.6453	0.521341	0.921172	-5.53967
hsa-miR-4667-3p	0.0787153	1.17184	0.644515	0.521846	0.921172	-5.54012
hsa-miR-3945	0.110334	1.23534	0.642526	0.523127	0.921172	-5.54128
hsa-miR-6516-3p	-0.0888234	1.10854	-0.641803	0.523593	0.921172	-5.5417
hsa-miR-7158-3p	0.0807174	1.07188	0.641707	0.523655	0.921172	-5.54176
hsa-miR-548av-5p	-0.0738227	1.11716	-0.641422	0.523839	0.921172	-5.54192
hsa-miR-132-3p	0.333579	1.78789	0.641113	0.524037	0.921172	-5.5421
hsa-miR-940	-0.204913	2.04911	-0.640793	0.524244	0.921172	-5.54229
hsa-miR-4446-3p	-0.145049	1.31556	-0.639714	0.52494	0.921172	-5.54291
hsa-miR-661	-0.0947533	1.1558	-0.639418	0.525131	0.921172	-5.54308
hsa-miR-5690	-0.0768425	1.04506	-0.639111	0.525329	0.921172	-5.54326
hsa-miR-599	0.0630606	0.948171	0.638542	0.525697	0.921172	-5.54359
hsa-miR-23b-3p	0.539958	6.22825	0.638434	0.525767	0.921172	-5.54365
hsa-miR-6866-5p	-0.0882008	1.11535	-0.638029	0.526029	0.921172	-5.54389
hsa-miR-342-5p	0.229902	1.39522	0.637626	0.526289	0.921172	-5.54412
hsa-miR-6772-3p	-0.100696	0.977405	-0.636811	0.526816	0.921172	-5.54459
hsa-miR-526b-5p	-0.0853056	1.14582	-0.63638	0.527095	0.921172	-5.54484
hsa-miR-6892-5p	0.0843109	1.1362	0.636071	0.527295	0.921172	-5.54502
hsa-miR-101-5p	0.0637474	0.935339	0.635049	0.527957	0.921172	-5.5456
hsa-miR-297	0.0837203	1.04385	0.634021	0.528622	0.921172	-5.54619
hsa-miR-4697-3p	0.108252	1.38841	0.63269	0.529485	0.921172	-5.54696
hsa-miR-3942-3p	-0.0910397	1.28361	-0.632265	0.52976	0.921172	-5.5472
hsa-miR-4999-5p	-0.0745991	1.02562	-0.632219	0.52979	0.921172	-5.54723
hsa-miR-4528	0.077408	1.00053	0.631888	0.530005	0.921172	-5.54742
hsa-miR-5006-3p	0.0878183	1.10379	0.631138	0.530492	0.921172	-5.54785
hsa-miR-6851-5p	0.103747	1.44447	0.630801	0.530711	0.921172	-5.54804
hsa-miR-4251	0.0666687	0.950691	0.630716	0.530765	0.921172	-5.54809
hsa-miR-1273a	0.101649	1.19037	0.630331	0.531015	0.921172	-5.54831
hsa-miR-378d	0.0628381	0.9638	0.630112	0.531158	0.921172	-5.54843
hsa-miR-5004-5p	0.266974	1.8237	0.629839	0.531335	0.921172	-5.54859
hsa-miR-7157-5p	-0.0655632	0.969258	-0.628818	0.531999	0.921572	-5.54917
hsa-miR-4664-5p	-0.0769915	1.11979	-0.628384	0.532281	0.921572	-5.54942
hsa-miR-1205	-0.0724469	0.933561	-0.627124	0.5331	0.922371	-5.55013
hsa-miR-1292-5p	-0.111862	1.21712	-0.626266	0.533659	0.922718	-5.55062
hsa-miR-4648	-0.0673797	0.954084	-0.624759	0.534641	0.923796	-5.55147
hsa-miR-4714-3p	-0.0808005	1.10257	-0.623777	0.535281	0.92414	-5.55203
hsa-miR-5702	0.0744301	1.0722	0.622783	0.535929	0.92414	-5.55259
hsa-miR-4520b-3p	-0.0818188	1.22981	-0.622719	0.535971	0.92414	-5.55262
hsa-miR-5694	0.0586846	0.91704	0.621014	0.537085	0.92414	-5.55358
hsa-miR-616-3p	0.0661152	1.03767	0.620269	0.537571	0.92414	-5.554
hsa-miR-548x-3p	-0.344626	2.34488	-0.620126	0.537665	0.92414	-5.55408
hsa-miR-519e-5p	0.0703201	1.1269	0.620085	0.537691	0.92414	-5.55411
hsa-miR-196a-3p	0.068081	0.924313	0.619421	0.538125	0.92414	-5.55448
hsa-miR-28-5p	-0.294425	1.83993	-0.618551	0.538695	0.92414	-5.55497
hsa-miR-3529-3p	0.0880672	1.20113	0.61742	0.539435	0.92414	-5.5556
hsa-miR-193b-5p	0.150888	1.34822	0.616144	0.540271	0.92414	-5.55631
hsa-miR-5571-3p	0.0591797	0.901017	0.616048	0.540334	0.92414	-5.55637
hsa-miR-365a-5p	0.146415	1.66351	0.615527	0.540675	0.92414	-5.55666
hsa-miR-1283	0.0849286	1.09252	0.615207	0.540884	0.92414	-5.55683
hsa-miR-6774-5p	0.155881	1.59166	0.614999	0.541021	0.92414	-5.55695
hsa-miR-6813-3p	0.0911735	1.28776	0.614559	0.541309	0.92414	-5.5572
hsa-miR-217	-0.0673807	0.991604	-0.613635	0.541916	0.92414	-5.55771
hsa-miR-4678	-0.06601	1.05921	-0.613089	0.542274	0.92414	-5.55801
hsa-miR-4499	0.104792	1.33738	0.612871	0.542418	0.92414	-5.55813
hsa-miR-140-5p	0.0695367	1.07349	0.612851	0.542431	0.92414	-5.55814
hsa-miR-598-3p	-0.060075	1.02395	-0.612056	0.542953	0.92414	-5.55859
hsa-miR-891a-5p	-0.0691521	0.982681	-0.61143	0.543364	0.92414	-5.55893
hsa-miR-2909	0.0735573	0.979061	0.61135	0.543417	0.92414	-5.55898
hsa-miR-6799-3p	-0.0768255	1.05241	-0.610826	0.543761	0.92414	-5.55927
hsa-miR-6853-3p	0.0704295	0.961199	0.609708	0.544496	0.92414	-5.55988
hsa-miR-550a-3p	0.0804057	1.17096	0.609482	0.544645	0.92414	-5.56001
hsa-miR-3160-5p	-0.0727967	0.978611	-0.609475	0.544649	0.92414	-5.56001
hsa-miR-367-5p	0.0784051	1.0576	0.608779	0.545107	0.92414	-5.5604
hsa-miR-548ba	0.0915907	1.191	0.608584	0.545236	0.92414	-5.5605
hsa-miR-1236-3p	-0.0707653	1.14021	-0.608	0.54562	0.924185	-5.56083
hsa-miR-6784-3p	-0.128431	1.59142	-0.605777	0.547085	0.92601	-5.56205
hsa-miR-378j	-0.0746245	0.964073	-0.605275	0.547417	0.92601	-5.56232
hsa-miR-520a-5p	-0.0739409	1.0345	-0.604238	0.5481	0.926559	-5.56289
hsa-miR-6868-5p	-0.146991	1.271	-0.602754	0.549081	0.927555	-5.5637
hsa-miR-3655	-0.0596647	0.961775	-0.602257	0.549409	0.927555	-5.56397
hsa-miR-942-3p	0.0619408	0.992185	0.60135	0.550009	0.92796	-5.56447
hsa-miR-6506-5p	-0.10407	1.17123	-0.599796	0.551037	0.929082	-5.56531
hsa-miR-455-3p	-0.427316	6.95278	-0.599255	0.551395	0.929082	-5.56561
hsa-miR-888-5p	-0.0801019	1.07092	-0.598645	0.551799	0.929155	-5.56594
hsa-miR-4519	-0.0564867	0.941572	-0.59686	0.552982	0.929793	-5.56691
hsa-let-7a-3p	-0.0693295	1.06392	-0.596419	0.553274	0.929793	-5.56714
hsa-miR-376a-3p	-0.0782561	1.16299	-0.595864	0.553642	0.929793	-5.56744
hsa-miR-4681	-0.0726767	1.10695	-0.594789	0.554356	0.929793	-5.56802
hsa-miR-4754	0.0754796	1.08089	0.594563	0.554506	0.929793	-5.56815
hsa-miR-510-3p	0.0642396	1.03606	0.593982	0.554892	0.929793	-5.56846
hsa-miR-3065-5p	-0.0879405	1.12882	-0.593859	0.554974	0.929793	-5.56852
hsa-miR-616-5p	-0.0711338	1.18156	-0.593725	0.555063	0.929793	-5.5686
hsa-miR-7856-5p	-0.0731785	1.12637	-0.593151	0.555444	0.929827	-5.5689
hsa-miR-5696	-0.0698715	1.0524	-0.590185	0.557416	0.931127	-5.57049
hsa-miR-151a-3p	0.34872	1.96478	0.589877	0.557622	0.931127	-5.57066
hsa-miR-19a-3p	-0.116046	1.21053	-0.589854	0.557637	0.931127	-5.57067
hsa-miR-6891-3p	0.104538	1.33168	0.589484	0.557883	0.931127	-5.57087
hsa-miR-5091	0.0649829	0.983413	0.589008	0.5582	0.931127	-5.57112
hsa-miR-3607-3p	0.0539965	0.954937	0.588278	0.558687	0.931127	-5.57151
hsa-miR-1296-3p	0.073063	1.02945	0.588186	0.558748	0.931127	-5.57156
hsa-miR-550a-3-5p	-0.0715281	1.0962	-0.58653	0.559852	0.932357	-5.57244
hsa-miR-505-3p	-0.0719558	1.06545	-0.585559	0.5605	0.932357	-5.57296
hsa-miR-3151-5p	0.0891084	1.23556	0.585164	0.560764	0.932357	-5.57317
hsa-miR-5684	-0.0655058	0.981428	-0.584566	0.561163	0.932357	-5.57349
hsa-miR-4644	0.156885	1.50848	0.584369	0.561295	0.932357	-5.57359
hsa-miR-1304-3p	-0.0887167	1.22097	-0.583237	0.562051	0.932528	-5.57419
hsa-miR-6773-3p	-0.0805252	1.10696	-0.581873	0.562964	0.932528	-5.57491
hsa-miR-4652-3p	0.0808463	1.17509	0.581722	0.563065	0.932528	-5.57499
hsa-miR-3158-5p	-0.0616768	0.964303	-0.581057	0.56351	0.932528	-5.57534
hsa-miR-4318	0.0572263	0.918324	0.580227	0.564065	0.932528	-5.57578
hsa-miR-550b-3p	-0.0584761	1.06456	-0.579755	0.564381	0.932528	-5.57602
hsa-miR-3117-3p	0.0662211	1.06289	0.579302	0.564685	0.932528	-5.57626
hsa-miR-4641	-0.085609	1.35404	-0.579237	0.564728	0.932528	-5.5763
hsa-miR-200b-5p	-0.221804	1.88913	-0.579093	0.564825	0.932528	-5.57637
hsa-miR-378e	-0.0536801	0.913525	-0.577693	0.565763	0.932528	-5.57711
hsa-miR-3942-5p	-0.218357	1.658	-0.577006	0.566224	0.932528	-5.57747
hsa-miR-5187-5p	0.0663178	1.05721	0.576531	0.566543	0.932528	-5.57771
hsa-miR-182-3p	-0.0638457	1.00544	-0.575944	0.566937	0.932528	-5.57802
hsa-miR-379-3p	-0.0669925	1.13178	-0.575373	0.56732	0.932528	-5.57832
hsa-miR-4652-5p	-0.0707202	1.05223	-0.575328	0.567351	0.932528	-5.57834
hsa-miR-8059	-0.0804886	1.06773	-0.575247	0.567405	0.932528	-5.57838
hsa-miR-16-1-3p	0.0740517	0.945801	0.574919	0.567625	0.932528	-5.57855
hsa-miR-887-3p	-0.0760874	1.0647	-0.574497	0.567909	0.932528	-5.57877
hsa-miR-3121-3p	-0.0835924	1.23367	-0.572934	0.568959	0.933148	-5.57959
hsa-miR-3617-5p	-0.0766195	1.2038	-0.572859	0.56901	0.933148	-5.57963
hsa-miR-1825	-0.177017	1.58645	-0.572199	0.569454	0.933282	-5.57997
hsa-miR-1253	0.0520592	1.03745	0.570401	0.570664	0.934305	-5.5809
hsa-miR-8066	-0.0702253	0.961188	-0.570194	0.570803	0.934305	-5.58101
hsa-miR-766-5p	-0.0796056	1.20994	-0.569093	0.571545	0.934582	-5.58158
hsa-miR-542-3p	-0.0874242	1.15261	-0.568867	0.571697	0.934582	-5.58169
hsa-miR-4664-3p	-0.0834641	1.01139	-0.567735	0.572461	0.935237	-5.58228
hsa-miR-656-3p	-0.073297	1.09195	-0.566199	0.573497	0.936337	-5.58306
hsa-miR-432-5p	-0.0905103	1.19738	-0.564692	0.574515	0.93678	-5.58384
hsa-miR-4759	0.0612225	1.02976	0.564341	0.574753	0.93678	-5.58402
hsa-miR-376b-5p	-0.126549	1.19989	-0.563461	0.575347	0.93678	-5.58447
hsa-miR-518c-5p	-0.0737211	1.12173	-0.563438	0.575363	0.93678	-5.58448
hsa-miR-331-3p	0.100817	1.19689	0.562975	0.575676	0.93678	-5.58471
hsa-miR-4253	0.135441	1.35617	0.561899	0.576404	0.93678	-5.58526
hsa-miR-6875-5p	0.0829427	1.17299	0.561321	0.576795	0.93678	-5.58556
hsa-miR-4306	-0.0564282	1.02214	-0.56092	0.577067	0.93678	-5.58576
hsa-miR-1228-3p	-0.167044	2.17082	-0.560571	0.577303	0.93678	-5.58594
hsa-miR-3925-5p	-0.0819069	1.20749	-0.559974	0.577707	0.93678	-5.58624
hsa-miR-377-3p	-0.0968648	1.33861	-0.559888	0.577766	0.93678	-5.58629
hsa-miR-6886-3p	-0.0909163	1.33159	-0.557093	0.579661	0.938153	-5.5877
hsa-miR-5090	0.0622547	1.02309	0.555853	0.580503	0.938153	-5.58833
hsa-miR-4795-5p	-0.0833213	1.18771	-0.555138	0.580989	0.938153	-5.58869
hsa-miR-6720-3p	-0.0588961	0.920999	-0.555	0.581082	0.938153	-5.58876
hsa-miR-1285-5p	0.0702046	0.958058	0.554693	0.581291	0.938153	-5.58891
hsa-miR-6509-5p	-0.0876169	1.31575	-0.554636	0.58133	0.938153	-5.58894
hsa-miR-499a-3p	-0.0552222	0.983063	-0.55409	0.581701	0.938153	-5.58921
hsa-miR-4290	0.100228	1.32774	0.553168	0.582328	0.938153	-5.58968
hsa-miR-6802-3p	-0.0886143	1.43141	-0.552345	0.582887	0.938153	-5.59009
hsa-miR-577	-0.0798603	1.13963	-0.552179	0.583001	0.938153	-5.59017
hsa-miR-3151-3p	-0.0868545	1.2199	-0.551149	0.583701	0.938153	-5.59069
hsa-miR-566	0.052866	0.886476	0.551027	0.583784	0.938153	-5.59075
hsa-miR-4659a-5p	0.0689077	0.974372	0.550847	0.583907	0.938153	-5.59084
hsa-miR-99b-3p	0.10286	1.2291	0.550715	0.583997	0.938153	-5.59091
hsa-miR-3191-5p	-0.0646014	0.985319	-0.550435	0.584188	0.938153	-5.59105
hsa-miR-8058	0.0610281	0.907287	0.550072	0.584435	0.938153	-5.59123
hsa-miR-6830-5p	-0.0996695	1.38441	-0.54862	0.585425	0.938841	-5.59195
hsa-miR-103a-2-5p	0.0783641	1.1367	0.548126	0.585761	0.938841	-5.5922
hsa-miR-6072	0.0682415	1.07081	0.54682	0.586653	0.938841	-5.59284
hsa-miR-6514-5p	-0.0613145	1.10335	-0.546568	0.586824	0.938841	-5.59297
hsa-miR-3184-3p	0.0828923	1.18909	0.546538	0.586845	0.938841	-5.59298
hsa-miR-7702	0.0649654	1.10901	0.546167	0.587098	0.938841	-5.59317
hsa-miR-320c	0.324364	6.77495	0.545427	0.587604	0.938841	-5.59353
hsa-miR-6809-5p	-0.0602907	1.0386	-0.545173	0.587777	0.938841	-5.59366
hsa-miR-1178-3p	-0.0651482	0.980745	-0.54463	0.588148	0.938852	-5.59393
hsa-miR-4438	0.0728553	1.06838	0.543199	0.589127	0.939685	-5.59463
hsa-miR-33b-5p	-0.0704867	1.11454	-0.542019	0.589934	0.939685	-5.59521
hsa-miR-34c-5p	0.0489971	1.03474	0.541734	0.590129	0.939685	-5.59535
hsa-miR-1256	0.0787621	1.03653	0.541056	0.590593	0.939685	-5.59569
hsa-miR-18b-5p	0.0898446	1.1883	0.540543	0.590944	0.939685	-5.59594
hsa-miR-31-3p	0.0634838	1.12405	0.540134	0.591224	0.939685	-5.59614
hsa-miR-6749-3p	0.0845737	1.22795	0.539846	0.591421	0.939685	-5.59628
hsa-miR-6726-3p	0.0704787	1.05503	0.539209	0.591858	0.939685	-5.59659
hsa-miR-4691-3p	0.0560894	1.04169	0.539074	0.591951	0.939685	-5.59666
hsa-miR-185-3p	0.0649772	1.10434	0.536221	0.593908	0.941701	-5.59805
hsa-miR-1257	-0.0654737	1.08335	-0.536056	0.594021	0.941701	-5.59813
hsa-miR-5010-3p	-0.0747036	1.12937	-0.535626	0.594316	0.941701	-5.59834
hsa-miR-3978	-0.0643542	1.18217	-0.533692	0.595645	0.941906	-5.59928
hsa-miR-370-3p	0.0743972	1.10975	0.533188	0.595992	0.941906	-5.59952
hsa-miR-609	0.0512491	1.04201	0.532364	0.596558	0.941906	-5.59992
hsa-miR-607	-0.0780196	1.05179	-0.532072	0.596759	0.941906	-5.60006
hsa-miR-4668-3p	-0.104247	1.38971	-0.532016	0.596798	0.941906	-5.60009
hsa-miR-523-3p	-0.0589982	1.03198	-0.531857	0.596907	0.941906	-5.60016
hsa-miR-6835-5p	0.057075	1.1508	0.531669	0.597037	0.941906	-5.60026
hsa-miR-8087	-0.0590034	1.04161	-0.530154	0.59808	0.941906	-5.60098
hsa-miR-4999-3p	-0.0598478	0.994841	-0.530006	0.598182	0.941906	-5.60106
hsa-miR-30c-5p	-0.322213	2.50943	-0.528197	0.599428	0.941906	-5.60192
hsa-miR-4685-5p	0.176447	2.01771	0.528076	0.599512	0.941906	-5.60198
hsa-miR-450a-2-3p	-0.0766874	1.10397	-0.526755	0.600423	0.941906	-5.60261
hsa-miR-4722-3p	-0.12452	1.62368	-0.526745	0.600429	0.941906	-5.60262
hsa-miR-125a-3p	0.154433	1.48352	0.526709	0.600455	0.941906	-5.60264
hsa-miR-3673	0.0663444	1.04566	0.526707	0.600456	0.941906	-5.60264
hsa-miR-106a-3p	0.0641995	0.967178	0.526395	0.600671	0.941906	-5.60279
hsa-miR-6883-5p	0.102962	1.26904	0.526172	0.600825	0.941906	-5.60289
hsa-miR-5582-5p	-0.0584495	1.04805	-0.525836	0.601057	0.941906	-5.60305
hsa-miR-301b	0.0660823	0.987503	0.525357	0.601388	0.941906	-5.60328
hsa-miR-6511a-5p	0.113309	1.59416	0.524317	0.602106	0.942459	-5.60378
hsa-miR-183-5p	0.194097	1.52355	0.523748	0.602499	0.942502	-5.60405
hsa-miR-1236-5p	-0.0493613	1.14512	-0.522932	0.603063	0.942812	-5.60444
hsa-miR-708-3p	0.0510117	0.984269	0.522397	0.603433	0.942819	-5.60469
hsa-miR-221-5p	-0.0807367	1.25208	-0.51999	0.605099	0.943942	-5.60583
hsa-miR-371b-5p	0.245789	2.71361	0.519819	0.605218	0.943942	-5.60591
hsa-miR-5705	-0.0741123	1.08576	-0.519308	0.605572	0.943942	-5.60615
hsa-miR-378b	0.0567455	0.999573	0.519243	0.605617	0.943942	-5.60618
hsa-miR-4422	-0.0787982	1.1057	-0.518113	0.6064	0.944055	-5.60671
hsa-miR-6084	0.0958571	1.31639	0.517456	0.606855	0.944055	-5.60702
hsa-miR-4662b	-0.0731196	1.0986	-0.517354	0.606926	0.944055	-5.60707
hsa-miR-1273e	-0.0560622	1.07222	-0.516557	0.607478	0.944055	-5.60744
hsa-miR-3176	-0.0610562	0.999186	-0.516497	0.60752	0.944055	-5.60747
hsa-miR-30b-3p	-0.0971556	1.31026	-0.51373	0.609441	0.945515	-5.60876
hsa-miR-764	-0.0645181	1.0676	-0.513242	0.609781	0.945515	-5.60899
hsa-miR-6852-5p	-0.0659072	0.963772	-0.513233	0.609786	0.945515	-5.609
hsa-miR-3646	-0.0750871	1.29282	-0.512321	0.610421	0.945515	-5.60942
hsa-miR-3657	-0.0593123	1.08016	-0.509993	0.61204	0.945515	-5.6105
hsa-miR-199a-3p	0.366458	2.37653	0.509985	0.612046	0.945515	-5.6105
hsa-miR-199b-3p	0.366458	2.37653	0.509985	0.612046	0.945515	-5.6105
hsa-miR-4475	0.0584949	1.12834	0.509887	0.612114	0.945515	-5.61055
hsa-miR-5681b	0.0676316	1.27346	0.509846	0.612142	0.945515	-5.61057
hsa-miR-8081	-0.0880015	1.16087	-0.509729	0.612224	0.945515	-5.61062
hsa-miR-4307	-0.0638595	1.17569	-0.509341	0.612494	0.945515	-5.6108
hsa-miR-4524a-5p	0.0588824	0.977446	0.507063	0.614081	0.946663	-5.61185
hsa-miR-548v	0.0564239	0.989519	0.506759	0.614293	0.946663	-5.61199
hsa-miR-8075	-0.32207	7.56711	-0.506693	0.614339	0.946663	-5.61202
hsa-miR-2113	-0.0538915	0.994993	-0.505426	0.615223	0.947458	-5.6126
hsa-miR-548ae	-0.274748	2.04794	-0.502264	0.617431	0.948654	-5.61405
hsa-miR-4501	0.0577948	1.00466	0.501771	0.617776	0.948654	-5.61428
hsa-miR-3159	-0.0557812	1.01545	-0.501508	0.61796	0.948654	-5.6144
hsa-miR-579-3p	-0.0716665	1.17527	-0.501421	0.61802	0.948654	-5.61444
hsa-miR-500b-5p	-0.0543201	0.939361	-0.500879	0.618399	0.948654	-5.61468
hsa-miR-4503	-0.0671967	1.15453	-0.500284	0.618816	0.948654	-5.61495
hsa-miR-4665-3p	-0.1076	1.37714	-0.500265	0.618829	0.948654	-5.61496
hsa-miR-613	-0.0721697	1.11345	-0.500084	0.618956	0.948654	-5.61504
hsa-miR-3677-3p	0.0492246	0.851398	0.499575	0.619312	0.948654	-5.61527
hsa-miR-181a-2-3p	-0.0848435	1.27971	-0.498735	0.6199	0.948991	-5.61565
hsa-miR-4744	0.0575975	1.07491	0.496959	0.621144	0.949747	-5.61646
hsa-miR-4670-5p	0.0606379	1.04174	0.496957	0.621145	0.949747	-5.61646
hsa-miR-7158-5p	-0.0672356	1.04629	-0.495963	0.621842	0.949747	-5.61691
hsa-miR-6776-3p	0.0685928	1.29529	0.495927	0.621867	0.949747	-5.61692
hsa-miR-4687-5p	-0.0767828	1.36243	-0.49437	0.622959	0.950159	-5.61762
hsa-miR-5704	0.0626405	1.12961	0.4943	0.623008	0.950159	-5.61765
hsa-miR-1976	-0.0708398	1.34665	-0.492585	0.624212	0.950159	-5.61842
hsa-miR-3157-3p	0.142392	1.9556	0.490685	0.625547	0.950159	-5.61927
hsa-miR-6829-5p	0.0790159	1.33274	0.490515	0.625666	0.950159	-5.61935
hsa-miR-382-3p	0.067953	1.17778	0.489944	0.626068	0.950159	-5.6196
hsa-miR-6836-3p	-0.147579	1.76398	-0.489755	0.626201	0.950159	-5.61968
hsa-miR-3130-5p	-0.0703606	1.21303	-0.489014	0.626722	0.950159	-5.62001
hsa-miR-5011-3p	-0.0477776	0.896591	-0.488675	0.62696	0.950159	-5.62016
hsa-miR-200c-5p	0.0599829	1.12538	0.488325	0.627207	0.950159	-5.62032
hsa-miR-3191-3p	0.0506982	0.927106	0.487589	0.627725	0.950159	-5.62065
hsa-miR-5003-5p	0.069648	1.05379	0.487447	0.627825	0.950159	-5.62071
hsa-miR-4310	0.0606481	1.04711	0.487399	0.627859	0.950159	-5.62073
hsa-miR-6776-5p	0.180476	2.79606	0.48683	0.628259	0.950159	-5.62098
hsa-miR-6864-3p	-0.0462895	1.02386	-0.484777	0.629706	0.950159	-5.62189
hsa-miR-4329	-0.0775509	1.14324	-0.484663	0.629786	0.950159	-5.62194
hsa-miR-4646-5p	-0.0685691	1.11108	-0.484122	0.630168	0.950159	-5.62217
hsa-miR-7156-5p	0.0535895	0.965171	0.484014	0.630244	0.950159	-5.62222
hsa-miR-1184	-0.189253	1.75462	-0.483887	0.630334	0.950159	-5.62228
hsa-miR-10a-5p	-0.118914	1.28927	-0.483648	0.630502	0.950159	-5.62238
hsa-miR-500b-3p	0.0665338	1.14748	0.483419	0.630664	0.950159	-5.62248
hsa-miR-302d-5p	0.0661141	1.12994	0.483058	0.630919	0.950159	-5.62264
hsa-miR-4425	-0.0582928	1.09353	-0.481965	0.63169	0.950159	-5.62312
hsa-miR-206	0.0667777	1.15387	0.481912	0.631727	0.950159	-5.62314
hsa-miR-181c-3p	-0.0744031	1.1589	-0.481522	0.632003	0.950159	-5.62332
hsa-miR-4445-5p	-0.0625975	1.0378	-0.481384	0.6321	0.950159	-5.62338
hsa-miR-485-5p	-0.0542956	1.11216	-0.480719	0.63257	0.950159	-5.62367
hsa-miR-766-3p	0.108057	1.54402	0.480637	0.632628	0.950159	-5.6237
hsa-miR-216b-3p	-0.0654564	1.11207	-0.480215	0.632926	0.950159	-5.62389
hsa-miR-200b-3p	-0.250819	2.00324	-0.478959	0.633814	0.950159	-5.62443
hsa-miR-486-3p	0.056508	1.04705	0.478267	0.634303	0.950159	-5.62473
hsa-miR-7162-3p	0.0963907	1.12014	0.477245	0.635026	0.950159	-5.62518
hsa-miR-187-3p	0.261776	1.44468	0.477103	0.635126	0.950159	-5.62524
hsa-miR-4740-3p	0.0569683	1.09428	0.476492	0.635559	0.950159	-5.6255
hsa-miR-95-5p	0.0594499	1.05992	0.476346	0.635662	0.950159	-5.62557
hsa-miR-4255	0.0516521	0.841466	0.474344	0.63708	0.950159	-5.62643
hsa-miR-26b-5p	-0.0473812	1.0724	-0.472943	0.638073	0.950159	-5.62703
hsa-miR-490-3p	0.0540389	0.941315	0.472649	0.638282	0.950159	-5.62716
hsa-miR-5701	-0.0554175	0.950876	-0.472356	0.638489	0.950159	-5.62729
hsa-miR-548ay-3p	0.0643	1.07057	0.471922	0.638797	0.950159	-5.62747
hsa-miR-608	-0.0612627	1.11419	-0.471508	0.639091	0.950159	-5.62765
hsa-miR-642a-5p	-0.0505591	1.09201	-0.470356	0.639909	0.950159	-5.62814
hsa-miR-219a-2-3p	0.0641533	1.12539	0.470148	0.640056	0.950159	-5.62823
hsa-miR-7850-5p	-0.06815	1.10069	-0.470051	0.640125	0.950159	-5.62827
hsa-miR-6811-5p	-0.0436617	0.891768	-0.469327	0.640639	0.950159	-5.62858
hsa-miR-4304	-0.0667071	0.953593	-0.468946	0.64091	0.950159	-5.62874
hsa-miR-4802-3p	-0.0527752	1.1384	-0.467558	0.641897	0.950159	-5.62933
hsa-miR-6818-3p	0.0568905	0.984895	0.466215	0.642852	0.950159	-5.6299
hsa-miR-548b-5p	-0.0676991	1.20364	-0.464581	0.644014	0.950159	-5.63059
hsa-miR-7703	0.0573798	1.10617	0.463755	0.644602	0.950159	-5.63094
hsa-miR-340-3p	-0.0497656	1.0631	-0.463236	0.644972	0.950159	-5.63116
hsa-miR-6820-3p	0.0705844	1.1613	0.4629	0.645212	0.950159	-5.6313
hsa-miR-34b-3p	-0.05315	1.03116	-0.462721	0.645339	0.950159	-5.63138
hsa-miR-499b-3p	-0.0502252	1.03677	-0.462443	0.645537	0.950159	-5.63149
hsa-miR-6129	-0.0640161	0.985716	-0.461398	0.646282	0.950159	-5.63193
hsa-miR-6797-3p	0.147751	1.88439	0.461391	0.646287	0.950159	-5.63194
hsa-miR-6889-3p	0.0669435	1.24082	0.461199	0.646424	0.950159	-5.63202
hsa-miR-548az-5p	0.0704007	1.21829	0.461063	0.646521	0.950159	-5.63207
hsa-miR-6730-5p	-0.0620297	1.19099	-0.461027	0.646546	0.950159	-5.63209
hsa-miR-146a-3p	0.0575591	1.07277	0.460087	0.647217	0.950159	-5.63248
hsa-miR-4804-3p	0.0449834	1.07079	0.459895	0.647354	0.950159	-5.63256
hsa-miR-6826-3p	-0.0604317	1.11763	-0.459803	0.647419	0.950159	-5.6326
hsa-miR-6077	0.0644574	1.12043	0.45926	0.647807	0.950159	-5.63283
hsa-miR-2053	0.0699001	1.14442	0.458976	0.64801	0.950159	-5.63295
hsa-miR-5739	0.113022	1.43376	0.457963	0.648733	0.950159	-5.63337
hsa-miR-4294	0.0555846	0.904509	0.457744	0.648889	0.950159	-5.63346
hsa-miR-4746-5p	-0.0536324	1.00341	-0.457734	0.648896	0.950159	-5.63346
hsa-miR-4772-3p	-0.0464517	0.932239	-0.457226	0.649259	0.950159	-5.63367
hsa-miR-337-3p	-0.317744	2.50058	-0.457132	0.649327	0.950159	-5.63371
hsa-miR-208b-3p	0.0702581	1.31701	0.457044	0.64939	0.950159	-5.63375
hsa-miR-3910	0.18275	1.78521	0.456295	0.649925	0.950159	-5.63406
hsa-miR-5590-3p	-0.0554622	1.16352	-0.456076	0.650081	0.950159	-5.63415
hsa-miR-130a-5p	0.0428079	0.981636	0.45607	0.650085	0.950159	-5.63415
hsa-miR-30d-3p	0.0479939	0.948679	0.455309	0.650629	0.950159	-5.63447
hsa-miR-539-3p	-0.0936818	1.42928	-0.455252	0.65067	0.950159	-5.63449
hsa-miR-2277-3p	-0.0612878	1.15361	-0.45509	0.650786	0.950159	-5.63456
hsa-miR-4285	-0.0483345	0.928055	-0.454269	0.651373	0.950159	-5.6349
hsa-miR-4661-5p	0.0592586	0.98526	0.452505	0.652635	0.950159	-5.63562
hsa-miR-30d-5p	-0.300719	2.56443	-0.451873	0.653088	0.950159	-5.63588
hsa-miR-4756-3p	-0.081678	1.1515	-0.451867	0.653093	0.950159	-5.63589
hsa-miR-4440	0.0806892	1.33829	0.450897	0.653787	0.950159	-5.63628
hsa-miR-23c	0.0677739	1.1298	0.450697	0.65393	0.950159	-5.63637
hsa-miR-5588-3p	-0.0763222	1.32587	-0.450572	0.65402	0.950159	-5.63642
hsa-miR-5581-5p	-0.0533067	0.985445	-0.450301	0.654214	0.950159	-5.63653
hsa-miR-6850-3p	-0.05749	1.08365	-0.450124	0.654341	0.950159	-5.6366
hsa-miR-758-3p	0.0437061	0.988817	0.449732	0.654622	0.950159	-5.63676
hsa-miR-5008-5p	0.0596256	1.06787	0.449703	0.654643	0.950159	-5.63677
hsa-miR-3929	0.053237	1.06336	0.449381	0.654873	0.950159	-5.6369
hsa-miR-141-3p	-0.336374	2.8888	-0.448925	0.655201	0.950159	-5.63709
hsa-miR-6832-3p	-0.0600502	1.12522	-0.448452	0.65554	0.950159	-5.63728
hsa-miR-4452	-0.0759366	1.1305	-0.447633	0.656127	0.950159	-5.63762
[truncated: 799 more rows]

## Sheet: invasive-normal
	logFC	AveExpr	t	P.Value	adj.P.Val	B
[truncated: 2,578 more rows]

[truncated: 1 more sheets: Ftest]
