# Supplementary material for: Epithelial to mesenchymal transition and microRNA expression are associated with spindle and apocrine cell morphology in triple-negative breast cancer
Source: Sci Rep. 2021 Mar 4;11:5145. doi: 10.1038/s41598-021-84350-2 (PMC7933252; doi:10.1038/s41598-021-84350-2)
Supplement: Supplementary file 6 — Supplementary Table 1c. [file 41598_2021_84350_MOESM6_ESM.xlsx]

## Sheet: legend
Supplementary Table 1c
Selection of differentially expressed miRNAs by unpaired analysis (see also Table 3 and Supplementary Table 1a).
First, expressions of miRNAs in individual morphologies were compared to the normal tissue.
Second, differences between logFC of miRNAs were tested by F test between morphologies (see List Ftest).
Last, candidate miRNAs were selected according to the following parameters - i) more than four-fold change in apocrine or spindle morphology (logFC > 2.0), ii) average expression (AveExp > 2.0), iii) adjusted p-value < 0.05.

## Sheet: CIS-normal
miRNA	logFC	AveExpr	t	P.Value	adj.P.Val	B
hsa-miR-143-3p	-4.16787	4.0291	-6.32375	4.33747e-08	0.00011182	7.87094
hsa-miR-145-5p	-3.86131	5.291	-5.27052	2.20688e-06	0.00203907	4.48692
hsa-miR-130a-5p	0.433642	0.981636	5.25065	2.37285e-06	0.00203907	4.42425
hsa-miR-195-5p	-3.15323	3.37248	-4.51435	3.26758e-05	0.0174596	2.15637
hsa-miR-205-5p	-3.89333	4.69713	-4.50405	3.38626e-05	0.0174596	2.12554
hsa-miR-497-5p	-1.66661	1.91988	-4.09744	0.000134681	0.0516751	0.933664
hsa-miR-3664-3p	0.425622	1.12564	4.08511	0.000140313	0.0516751	0.898362
hsa-miR-130a-3p	-1.95605	2.19574	-3.90081	0.000257112	0.0828542	0.377004
hsa-miR-125b-5p	-3.3094	5.04161	-3.79042	0.000367191	0.10518	0.0708302
hsa-let-7a-5p	-1.57131	7.86052	-3.74522	0.000424256	0.109373	-0.0531239
hsa-miR-127-3p	-0.796745	1.30636	-3.67952	0.000522588	0.122476	-0.231826
hsa-miR-199a-5p	-1.84088	2.11419	-3.52306	0.000851991	0.177144	-0.649941
hsa-miR-26a-5p	-1.42645	8.01196	-3.50772	0.000893281	0.177144	-0.690348
hsa-miR-208a-3p	0.417781	1.2106	3.38322	0.00130631	0.228668	-1.01432
hsa-let-7b-5p	-1.0167	10.1468	-3.37715	0.00133049	0.228668	-1.02993
hsa-miR-1269a	0.604509	1.02366	3.20988	0.00218985	0.35284	-1.45293
hsa-miR-214-3p	-2.41048	3.77464	-3.18188	0.00237704	0.360471	-1.52235
hsa-miR-4254	0.272694	0.993815	3.15813	0.00254754	0.363992	-1.58093
hsa-miR-5687	-0.325532	1.1264	-3.12536	0.00280168	0.363992	-1.66126
hsa-miR-4287	0.403255	1.1726	3.12264	0.00282383	0.363992	-1.66791
hsa-miR-638	0.450564	10.1383	3.07134	0.00327311	0.387273	-1.79245
hsa-miR-4759	0.292639	1.02976	3.0554	0.00342581	0.387273	-1.83086
hsa-miR-6756-5p	0.737518	6.65904	3.05242	0.00345511	0.387273	-1.83803
hsa-miR-4433b-3p	1.39335	6.17424	2.96599	0.00441301	0.457464	-2.04374
hsa-miR-4474-3p	0.314265	1.07955	2.95811	0.00451175	0.457464	-2.06231
hsa-miR-6739-3p	0.280404	1.04019	2.94637	0.00466255	0.457464	-2.08988
hsa-miR-3622b-3p	0.284806	1.07972	2.93663	0.00479113	0.457464	-2.11269
hsa-miR-4443	1.71207	5.33682	2.89297	0.00540933	0.468726	-2.2143
hsa-miR-7154-5p	0.404486	1.33434	2.89057	0.00544532	0.468726	-2.21985
hsa-miR-4733-5p	0.366847	1.12708	2.88027	0.00560257	0.468726	-2.24366
hsa-miR-139-5p	-0.436853	1.08072	-2.87809	0.00563635	0.468726	-2.24868
hsa-miR-1307-5p	0.287533	1.07951	2.84126	0.00623672	0.502445	-2.33322
hsa-miR-4733-3p	-0.270836	1.11041	-2.80118	0.00695696	0.504872	-2.42433
hsa-miR-378h	1.39718	4.25374	2.79891	0.00700004	0.504872	-2.42948
hsa-miR-2467-5p	0.278749	0.97378	2.79421	0.00708981	0.504872	-2.44009
hsa-miR-1295a	0.252053	1.02944	2.78603	0.00724857	0.504872	-2.45852
hsa-miR-371a-5p	0.448949	1.27735	2.78552	0.00725862	0.504872	-2.45967
hsa-miR-1306-3p	-0.426043	1.20812	-2.7763	0.00744186	0.504872	-2.48042
hsa-miR-199a-3p	-1.73192	2.37653	-2.70657	0.00897131	0.578201	-2.63561
hsa-miR-199b-3p	-1.73192	2.37653	-2.70657	0.00897131	0.578201	-2.63561
hsa-miR-606	-0.462807	1.2733	-2.65818	0.0101967	0.613236	-2.74157
hsa-miR-6085	0.884827	6.10371	2.65786	0.0102054	0.613236	-2.74227
hsa-miR-6819-3p	-0.515733	1.62973	-2.65699	0.0102285	0.613236	-2.74415
hsa-miR-4645-5p	0.281625	0.968095	2.63977	0.0107018	0.619955	-2.78151
hsa-miR-627-3p	0.206408	1.01549	2.63552	0.0108216	0.619955	-2.79069
hsa-miR-146b-5p	-0.760401	1.58889	-2.62392	0.0111546	0.622103	-2.81571
hsa-miR-6875-3p	0.277308	1.1429	2.59454	0.012041	0.622103	-2.87872
hsa-miR-4440	0.406251	1.33829	2.58709	0.0122755	0.622103	-2.89459
hsa-miR-18a-3p	0.366905	1.27075	2.57356	0.0127125	0.622103	-2.92337
hsa-miR-4251	0.242331	0.950691	2.57317	0.0127253	0.622103	-2.92419
hsa-let-7c-5p	-1.03275	8.58639	-2.57111	0.0127932	0.622103	-2.92857
hsa-miR-450a-1-3p	0.250469	1.07776	2.57104	0.0127952	0.622103	-2.9287
hsa-miR-4700-3p	0.344998	1.19291	2.56713	0.0129248	0.622103	-2.93698
hsa-miR-6815-5p	0.454661	1.38583	2.56233	0.0130856	0.622103	-2.94714
hsa-miR-875-5p	-0.279435	1.09081	-2.55683	0.0132722	0.622103	-2.95877
hsa-miR-6806-5p	0.49819	1.46946	2.54303	0.0137507	0.633021	-2.98785
hsa-miR-3682-5p	0.242666	1.07833	2.51569	0.0147447	0.641772	-3.04508
hsa-miR-4725-5p	0.380189	1.35353	2.51185	0.0148894	0.641772	-3.05307
hsa-miR-101-5p	0.221371	0.935339	2.49157	0.0156753	0.641772	-3.09516
hsa-miR-3621	1.50795	6.23916	2.48016	0.0161338	0.641772	-3.11874
hsa-miR-559	0.321754	1.24349	2.4742	0.0163782	0.641772	-3.13102
hsa-miR-6731-5p	-0.274588	1.07311	-2.47191	0.016473	0.641772	-3.13573
hsa-miR-3138	0.290339	1.23037	2.46904	0.016592	0.641772	-3.14161
hsa-miR-488-5p	-0.266026	1.14624	-2.46382	0.0168114	0.641772	-3.15233
hsa-miR-412-3p	0.271965	1.17455	2.46282	0.0168539	0.641772	-3.15439
hsa-miR-5095	0.36898	1.07213	2.45801	0.0170586	0.641772	-3.16424
hsa-miR-324-3p	-0.570204	1.40111	-2.45614	0.0171387	0.641772	-3.16807
hsa-miR-6842-3p	0.166728	0.892989	2.45592	0.0171479	0.641772	-3.1685
hsa-miR-100-5p	-1.45334	2.35883	-2.45525	0.017177	0.641772	-3.16989
hsa-miR-5695	-0.205153	0.976395	-2.44815	0.0174852	0.643955	-3.18439
hsa-miR-4466	0.453082	10.3415	2.43367	0.0181293	0.650463	-3.21386
hsa-miR-198	0.333311	1.14781	2.43285	0.0181665	0.650463	-3.21554
hsa-miR-664b-5p	-0.683424	1.59713	-2.41776	0.0188615	0.653323	-3.24609
hsa-miR-302d-3p	0.254337	1.05843	2.41624	0.0189329	0.653323	-3.24917
hsa-miR-4635	-0.249259	1.02111	-2.41468	0.0190067	0.653323	-3.25233
hsa-miR-557	0.389517	1.33479	2.40873	0.0192889	0.654298	-3.26431
hsa-miR-5787	0.556804	9.63057	2.39635	0.019889	0.661571	-3.2892
hsa-miR-4641	0.31225	1.35404	2.39235	0.0200862	0.661571	-3.29722
hsa-miR-4661-5p	0.276587	0.98526	2.38773	0.0203168	0.661571	-3.30648
hsa-miR-187-3p	1.16931	1.44468	2.38349	0.0205297	0.661571	-3.31494
hsa-miR-1469	0.538304	9.03561	2.3723	0.0211028	0.661752	-3.33727
hsa-miR-1251-5p	0.28207	0.972689	2.37154	0.0211418	0.661752	-3.33876
hsa-miR-203b-5p	0.221523	1.01875	2.3684	0.0213054	0.661752	-3.34501
hsa-miR-3927-3p	0.307118	1.187	2.3497	0.0223032	0.684495	-3.38207
hsa-miR-4667-3p	0.252394	1.17184	2.33696	0.0230062	0.695757	-3.40717
hsa-miR-6501-5p	-0.249782	1.09827	-2.33333	0.0232099	0.695757	-3.41429
hsa-miR-6787-5p	0.942364	4.12274	2.32596	0.0236288	0.700174	-3.42875
hsa-miR-489-5p	0.196016	0.995708	2.31385	0.0243322	0.704734	-3.45242
hsa-miR-5100	0.695453	9.09324	2.31249	0.0244124	0.704734	-3.45508
hsa-miR-585-3p	0.179473	0.930549	2.28757	0.0259229	0.704734	-3.50345
hsa-miR-3616-3p	0.266708	1.07856	2.28175	0.026287	0.704734	-3.51468
hsa-miR-125b-2-3p	-0.39955	1.19208	-2.27952	0.0264281	0.704734	-3.51898
hsa-miR-3199	-0.264581	1.17091	-2.2719	0.0269143	0.704734	-3.53364
hsa-miR-3650	-0.186167	0.926627	-2.26902	0.0271002	0.704734	-3.53918
hsa-miR-516b-3p	0.198059	0.914082	2.26864	0.0271249	0.704734	-3.53991
hsa-miR-516a-3p	0.198059	0.914082	2.26864	0.0271249	0.704734	-3.53991
hsa-miR-29c-5p	0.265717	1.12201	2.26635	0.0272737	0.704734	-3.5443
hsa-miR-3140-3p	0.194422	0.993873	2.2604	0.027663	0.704734	-3.55569
hsa-miR-6722-3p	1.0929	6.2852	2.25433	0.0280657	0.704734	-3.56729
hsa-miR-6813-5p	-0.876337	2.29428	-2.25341	0.0281272	0.704734	-3.56905
hsa-miR-6765-5p	1.01466	6.88129	2.24411	0.0287557	0.704734	-3.58678
hsa-miR-2682-5p	0.202645	0.912185	2.23994	0.0290416	0.704734	-3.59471
hsa-miR-328-5p	1.11202	6.76737	2.23939	0.0290792	0.704734	-3.59574
hsa-miR-4722-5p	0.386615	1.33989	2.23477	0.0293994	0.704734	-3.60452
hsa-miR-210-3p	1.40591	2.55876	2.23464	0.0294083	0.704734	-3.60476
hsa-miR-642b-5p	-0.239015	1.04535	-2.22865	0.0298276	0.704734	-3.6161
hsa-miR-1256	0.286258	1.03653	2.2235	0.0301927	0.704734	-3.62584
hsa-miR-6787-3p	-0.251873	1.12708	-2.22009	0.0304362	0.704734	-3.63227
hsa-miR-4677-5p	-0.231611	1.01273	-2.21344	0.0309163	0.704734	-3.64479
hsa-miR-148b-3p	0.23091	1.14196	2.20986	0.0311777	0.704734	-3.65152
hsa-miR-379-5p	-0.272169	1.05106	-2.20698	0.0313893	0.704734	-3.65692
hsa-miR-5003-3p	-0.198215	0.978173	-2.20088	0.0318421	0.704734	-3.66837
hsa-miR-3660	0.255449	1.08509	2.20018	0.0318941	0.704734	-3.66967
hsa-miR-4307	0.244565	1.17569	2.19927	0.031962	0.704734	-3.67137
hsa-miR-6876-3p	0.229687	1.04321	2.19752	0.0320932	0.704734	-3.67464
hsa-miR-1207-5p	1.11654	5.83647	2.19583	0.0322207	0.704734	-3.6778
hsa-miR-211-3p	-0.27542	1.17364	-2.19536	0.0322563	0.704734	-3.67868
hsa-miR-611	0.215244	1.1046	2.19535	0.032257	0.704734	-3.6787
hsa-miR-6750-5p	1.01256	2.83156	2.18206	0.0332739	0.706625	-3.70346
hsa-miR-452-5p	0.247387	1.11781	2.17192	0.0340692	0.706625	-3.72228
hsa-miR-548ab	0.283374	1.39609	2.17078	0.0341595	0.706625	-3.72439
hsa-miR-140-3p	-1.27134	3.08082	-2.17041	0.034189	0.706625	-3.72508
hsa-miR-2115-3p	-0.201744	1.02897	-2.16925	0.0342814	0.706625	-3.72723
hsa-miR-4538	0.343232	1.18974	2.16867	0.0343277	0.706625	-3.7283
hsa-miR-556-3p	-0.269311	1.17412	-2.16615	0.0345291	0.706625	-3.73296
hsa-miR-2467-3p	-0.274162	1.15402	-2.16606	0.0345364	0.706625	-3.73312
hsa-miR-224-5p	0.352692	1.19231	2.15745	0.0352325	0.710384	-3.749
hsa-miR-922	0.238935	1.00361	2.1553	0.0354076	0.710384	-3.75294
hsa-miR-152-3p	-0.642786	1.46299	-2.15361	0.0355467	0.710384	-3.75606
hsa-miR-1287-5p	0.243714	1.06552	2.14732	0.0360668	0.715232	-3.76761
hsa-miR-4646-5p	-0.2691	1.11108	-2.14074	0.0366183	0.720626	-3.77966
hsa-miR-6806-3p	-0.193961	0.951479	-2.13579	0.0370381	0.723365	-3.7887
hsa-miR-3196	0.479508	9.70991	2.12538	0.037935	0.735311	-3.80768
hsa-miR-3684	0.22905	1.10534	2.12191	0.0382378	0.73565	-3.81398
hsa-miR-4495	-0.248587	1.21341	-2.10919	0.0393668	0.747557	-3.83702
hsa-miR-1278	-0.369738	1.34996	-2.10841	0.0394367	0.747557	-3.83843
hsa-miR-4761-3p	0.170657	0.99244	2.09588	0.0405794	0.758805	-3.86102
hsa-miR-6789-5p	0.969687	7.54243	2.09067	0.0410623	0.758805	-3.87036
hsa-miR-6858-5p	1.03525	7.26226	2.08206	0.0418725	0.758805	-3.88579
hsa-miR-4730	-0.26402	1.01825	-2.07905	0.0421585	0.758805	-3.89115
hsa-miR-759	0.168711	1.0398	2.07617	0.0424337	0.758805	-3.89629
hsa-miR-6768-3p	0.197492	1.04377	2.07164	0.042871	0.758805	-3.90437
hsa-miR-3150b-5p	0.232016	1.102	2.07133	0.0429009	0.758805	-3.90492
hsa-miR-5579-3p	0.218409	1.06535	2.07058	0.0429735	0.758805	-3.90625
hsa-miR-6131	-0.204648	1.09974	-2.06853	0.0431729	0.758805	-3.9099
hsa-miR-30a-5p	-1.41515	3.00731	-2.065	0.0435175	0.758805	-3.91616
hsa-miR-6774-3p	-0.223758	0.946876	-2.06365	0.0436495	0.758805	-3.91855
hsa-miR-3132	0.233021	1.10817	2.06185	0.0438272	0.758805	-3.92175
hsa-miR-6727-5p	0.395884	9.80759	2.06155	0.0438565	0.758805	-3.92227
hsa-miR-4259	0.269275	1.19787	2.05709	0.0442996	0.760571	-3.93018
hsa-miR-7159-5p	0.215196	1.04805	2.05188	0.0448208	0.760571	-3.93939
hsa-miR-3910	0.725391	1.78521	2.05165	0.0448436	0.760571	-3.93979
hsa-miR-6869-5p	0.368493	10.0684	2.04821	0.0451911	0.761455	-3.94585
hsa-miR-618	0.219873	1.09841	2.03548	0.0464972	0.77783	-3.96824
hsa-miR-1207-3p	-0.188376	0.996505	-2.0314	0.0469224	0.77783	-3.97538
hsa-miR-6816-5p	1.15221	7.58164	2.02931	0.0471417	0.77783	-3.97904
hsa-miR-3187-5p	-0.270991	1.34181	-2.02714	0.0473698	0.77783	-3.98282
hsa-miR-6794-5p	0.751583	5.49081	2.02373	0.0477313	0.778806	-3.98878
hsa-miR-374c-3p	0.234275	1.12648	2.01465	0.0487044	0.780131	-4.0046
hsa-miR-4632-5p	1.07459	4.91271	2.01463	0.0487063	0.780131	-4.00463
hsa-miR-877-5p	0.960063	3.35137	2.01225	0.0489648	0.780131	-4.00877
hsa-miR-3146	0.176555	0.954549	2.01171	0.049023	0.780131	-4.0097
hsa-miR-6783-3p	0.257449	1.08942	2.00776	0.0494535	0.782154	-4.01654
hsa-miR-320d	-1.39716	3.70828	-1.99846	0.0504811	0.793539	-4.03263
hsa-miR-4699-5p	0.20971	1.1395	1.99233	0.0511688	0.799474	-4.0432
hsa-miR-1237-5p	0.509197	9.08164	1.98884	0.0515643	0.800225	-4.04921
hsa-miR-1302	0.24751	1.05648	1.97812	0.0527931	0.800225	-4.06758
hsa-miR-6729-5p	0.326848	10.245	1.97504	0.0531516	0.800225	-4.07286
hsa-miR-5010-3p	-0.244794	1.12937	-1.97205	0.0535012	0.800225	-4.07797
hsa-miR-301b	-0.219309	0.987503	-1.96995	0.0537468	0.800225	-4.08153
hsa-miR-4515	-0.20895	1.06121	-1.96925	0.05383	0.800225	-4.08274
hsa-miR-4801	0.340441	1.23945	1.96588	0.054228	0.800225	-4.08847
hsa-miR-4784	-0.254045	1.18517	-1.96484	0.054351	0.800225	-4.09024
hsa-miR-191-5p	1.26018	6.55326	1.96223	0.0546623	0.800225	-4.09468
hsa-miR-4802-3p	-0.196045	1.1384	-1.95178	0.0559218	0.800225	-4.1124
hsa-miR-4291	-0.152608	0.921685	-1.9482	0.0563585	0.800225	-4.11844
hsa-miR-6866-3p	0.241193	1.08238	1.94779	0.0564092	0.800225	-4.11914
hsa-miR-3189-5p	-0.235811	1.20508	-1.94612	0.0566138	0.800225	-4.12195
hsa-miR-6515-5p	0.231586	1.21746	1.94163	0.0571682	0.800225	-4.12951
hsa-miR-6769b-5p	0.725376	3.75464	1.94104	0.0572419	0.800225	-4.13051
hsa-miR-767-3p	0.249582	1.35983	1.93989	0.0573853	0.800225	-4.13246
hsa-miR-132-3p	-0.890846	1.78789	-1.93843	0.0575671	0.800225	-4.13491
hsa-miR-3611	0.194386	1.1493	1.93524	0.057966	0.800225	-4.14027
hsa-miR-297	0.225478	1.04385	1.92904	0.0587482	0.800225	-4.15066
hsa-miR-4739	1.02099	6.65523	1.92852	0.0588147	0.800225	-4.15153
hsa-miR-5001-5p	0.796869	7.66117	1.92476	0.0592939	0.800225	-4.15782
hsa-miR-6756-3p	0.237888	1.30671	1.92384	0.0594114	0.800225	-4.15935
hsa-miR-30c-2-3p	-0.248018	1.24101	-1.91684	0.0603145	0.800225	-4.17103
hsa-miR-15a-3p	0.19658	0.999965	1.91633	0.0603808	0.800225	-4.17188
hsa-miR-8087	-0.187195	1.04161	-1.91272	0.0608519	0.800225	-4.17789
hsa-miR-23b-3p	-1.44261	6.22825	-1.91109	0.0610644	0.800225	-4.18058
hsa-miR-1208	-0.186302	0.984914	-1.91098	0.0610795	0.800225	-4.18077
hsa-miR-4674	1.25276	6.76705	1.91063	0.0611252	0.800225	-4.18135
hsa-miR-582-3p	-0.212859	1.05119	-1.91048	0.0611455	0.800225	-4.18161
hsa-miR-7155-5p	-0.158203	1.00466	-1.90692	0.0616146	0.800225	-4.18751
hsa-miR-410-3p	-0.196659	1.11417	-1.9062	0.0617097	0.800225	-4.1887
hsa-miR-548ap-5p	0.255781	1.34156	1.90443	0.0619436	0.800225	-4.19163
hsa-miR-7114-5p	0.404251	1.53281	1.90297	0.0621383	0.800225	-4.19405
hsa-miR-125a-5p	-1.60327	5.103	-1.90004	0.0625292	0.800225	-4.19889
hsa-miR-4747-3p	0.200677	1.02005	1.89713	0.0629195	0.800225	-4.20369
hsa-miR-5703	0.255112	1.15088	1.89602	0.06307	0.800225	-4.20554
hsa-miR-154-3p	0.21706	1.13433	1.89468	0.0632501	0.800225	-4.20774
hsa-miR-6759-3p	-0.230144	1.10046	-1.8874	0.0642404	0.800225	-4.21971
hsa-miR-5685	-0.221196	1.07407	-1.88454	0.0646339	0.800225	-4.22442
hsa-miR-1178-3p	0.200983	0.980745	1.88291	0.064858	0.800225	-4.22708
hsa-miR-185-3p	0.200436	1.10434	1.88242	0.0649257	0.800225	-4.22789
hsa-miR-6784-3p	-0.35475	1.59142	-1.88207	0.064974	0.800225	-4.22846
hsa-miR-3655	0.164416	0.961775	1.87871	0.0654403	0.800225	-4.23396
hsa-miR-182-5p	1.43418	3.48148	1.87785	0.0655598	0.800225	-4.23537
hsa-miR-548al	-0.259152	1.18176	-1.87675	0.0657135	0.800225	-4.23717
hsa-miR-4468	-0.185384	0.988368	-1.87285	0.0662603	0.800225	-4.24354
hsa-miR-1292-3p	0.2719	1.40679	1.87178	0.0664104	0.800225	-4.24528
hsa-miR-520c-3p	0.24191	1.1738	1.87077	0.0665534	0.800225	-4.24694
hsa-miR-4735-3p	0.249699	1.08501	1.86603	0.0672242	0.800225	-4.25465
hsa-miR-6893-3p	0.263906	1.30557	1.86431	0.0674698	0.800225	-4.25745
hsa-miR-99a-5p	-1.40671	3.07547	-1.86251	0.0677275	0.800225	-4.26037
hsa-miR-4258	-0.415822	1.77444	-1.861	0.0679446	0.800225	-4.26283
hsa-miR-4507	0.811877	5.65638	1.8589	0.0682467	0.800225	-4.26624
hsa-miR-1268b	0.96376	4.30005	1.85729	0.0684784	0.800225	-4.26884
hsa-miR-210-5p	-0.323941	1.71363	-1.8544	0.0688971	0.800225	-4.27352
hsa-miR-3674	-0.186638	1.06177	-1.85002	0.069537	0.800225	-4.2806
hsa-miR-425-5p	1.21003	2.94009	1.84992	0.0695509	0.800225	-4.28076
hsa-miR-550b-2-5p	0.173757	1.03421	1.8484	0.0697746	0.800225	-4.28322
hsa-miR-550a-3p	0.214565	1.17096	1.84777	0.0698665	0.800225	-4.28423
hsa-miR-662	-0.215376	1.07875	-1.84684	0.070003	0.800225	-4.28572
hsa-miR-6850-5p	0.570827	7.52216	1.84256	0.0706358	0.800225	-4.29262
hsa-miR-4511	0.243876	1.22649	1.84031	0.0709706	0.800225	-4.29624
hsa-miR-1185-5p	0.196807	1.13268	1.84014	0.0709964	0.800225	-4.29651
hsa-miR-676-5p	0.200707	0.962902	1.83883	0.0711911	0.800225	-4.29861
hsa-miR-592	-0.197754	1.03406	-1.8374	0.0714057	0.800225	-4.30091
hsa-miR-758-3p	0.157079	0.988817	1.83541	0.0717037	0.800225	-4.3041
hsa-miR-372-5p	0.206063	1.12614	1.8327	0.0721117	0.801152	-4.30844
hsa-miR-3200-5p	-0.209342	1.16382	-1.83074	0.0724082	0.801152	-4.31158
hsa-miR-6855-5p	-0.225315	1.3241	-1.82624	0.073093	0.805272	-4.31877
hsa-miR-103a-3p	1.10856	7.49219	1.82177	0.0737778	0.808818	-4.32589
hsa-miR-518b	0.181589	1.17511	1.81548	0.074752	0.808818	-4.3359
hsa-miR-4281	0.822629	7.12347	1.81173	0.0753369	0.808818	-4.34184
hsa-miR-1298-5p	-0.199374	0.987129	-1.81158	0.0753609	0.808818	-4.34209
hsa-miR-3669	-0.172538	1.1051	-1.80802	0.0759213	0.808818	-4.34773
hsa-miR-6791-3p	0.237843	1.08463	1.80632	0.0761896	0.808818	-4.35042
hsa-miR-561-5p	0.219883	1.26714	1.8058	0.0762719	0.808818	-4.35124
hsa-miR-6822-5p	0.193283	1.06452	1.80274	0.0767565	0.808818	-4.35606
hsa-miR-5680	0.160592	1.04098	1.80007	0.0771821	0.808818	-4.36027
hsa-miR-7843-5p	0.166749	0.970057	1.79978	0.0772291	0.808818	-4.36074
hsa-miR-4781-5p	0.175101	1.04962	1.79863	0.0774138	0.808818	-4.36255
hsa-miR-6814-5p	-0.186599	0.98388	-1.79658	0.0777424	0.808818	-4.36577
hsa-miR-378i	-0.316941	1.18093	-1.79528	0.0779521	0.808818	-4.36782
hsa-miR-193b-3p	1.02437	2.79191	1.79455	0.0780688	0.808818	-4.36896
hsa-miR-126-3p	-1.08552	2.57391	-1.79288	0.078339	0.808818	-4.37159
hsa-miR-497-3p	0.189798	1.04549	1.79082	0.078674	0.808818	-4.37483
hsa-miR-4776-5p	0.323184	1.52127	1.79005	0.078798	0.808818	-4.37603
hsa-miR-4724-3p	0.174189	0.98175	1.78768	0.0791845	0.808818	-4.37974
hsa-miR-4632-3p	0.205111	1.1087	1.78629	0.0794114	0.808818	-4.38192
hsa-miR-4450	0.214405	1.09766	1.78046	0.0803716	0.808818	-4.39104
hsa-miR-1203	0.222109	1.32	1.7793	0.0805638	0.808818	-4.39285
hsa-miR-4516	0.373435	9.85408	1.77819	0.0807469	0.808818	-4.39457
hsa-miR-134-5p	-0.243071	1.19327	-1.77395	0.081454	0.808818	-4.40118
hsa-miR-4263	0.173121	1.04431	1.77169	0.0818327	0.808818	-4.4047
hsa-miR-3908	0.238077	1.09625	1.76963	0.0821793	0.808818	-4.4079
hsa-miR-3147	-0.371721	1.74108	-1.76895	0.0822937	0.808818	-4.40895
hsa-miR-5739	-0.389311	1.43376	-1.76735	0.0825632	0.808818	-4.41143
hsa-miR-3160-3p	-0.187366	1.00036	-1.76594	0.0828025	0.808818	-4.41362
hsa-miR-513b-5p	-0.22649	1.15923	-1.76536	0.0829001	0.808818	-4.41451
hsa-miR-6818-5p	0.198043	1.05603	1.76427	0.0830851	0.808818	-4.4162
hsa-miR-4707-5p	0.517415	7.74033	1.76315	0.083277	0.808818	-4.41794
hsa-miR-140-5p	-0.177762	1.07349	-1.75928	0.0839369	0.808818	-4.42391
hsa-miR-3124-5p	0.560571	1.76691	1.7572	0.0842953	0.808818	-4.42713
hsa-miR-361-3p	0.216263	1.1978	1.75715	0.0843037	0.808818	-4.42721
hsa-miR-4420	0.144007	0.944606	1.75661	0.0843956	0.808818	-4.42803
hsa-miR-3125	-0.161046	0.954598	-1.75408	0.0848324	0.809644	-4.43193
hsa-miR-663a	0.906474	7.22745	1.75099	0.0853688	0.809644	-4.43669
hsa-miR-605-5p	-0.248177	1.38227	-1.75067	0.0854241	0.809644	-4.43718
hsa-miR-3178	1.22983	6.33147	1.7375	0.0877414	0.821487	-4.45737
hsa-miR-7974	0.153113	1.06585	1.73675	0.0878745	0.821487	-4.45851
hsa-miR-3130-3p	0.165966	0.954966	1.73666	0.0878901	0.821487	-4.45865
hsa-miR-6501-3p	-0.185373	1.04403	-1.73543	0.0881104	0.821487	-4.46053
hsa-miR-188-3p	-0.157687	1.11933	-1.73455	0.0882668	0.821487	-4.46187
hsa-miR-4446-5p	0.254815	1.29539	1.73221	0.0886854	0.822414	-4.46543
hsa-miR-1273g-3p	0.859142	8.15658	1.72921	0.0892251	0.824453	-4.47
hsa-miR-302a-3p	0.161509	1.08658	1.72688	0.0896461	0.825385	-4.47354
hsa-miR-3607-5p	-0.258188	1.21099	-1.71918	0.0910504	0.826279	-4.48522
hsa-miR-6134	-0.206449	1.04411	-1.718	0.0912659	0.826279	-4.487
hsa-miR-3975	-0.180292	1.01733	-1.71742	0.0913738	0.826279	-4.48789
hsa-miR-8052	-0.262524	1.24726	-1.71558	0.0917116	0.826279	-4.49066
hsa-miR-5586-3p	-0.172348	0.944647	-1.71543	0.0917406	0.826279	-4.49089
hsa-miR-1271-5p	-0.231525	1.11978	-1.71527	0.0917702	0.826279	-4.49114
hsa-miR-6749-5p	0.709554	5.78442	1.71335	0.0921234	0.826279	-4.49402
hsa-miR-3144-5p	-0.169419	1.07122	-1.71236	0.0923074	0.826279	-4.49552
hsa-miR-1299	0.137103	1.00816	1.69939	0.0947393	0.845114	-4.51501
hsa-miR-4651	0.886091	6.26796	1.69218	0.0961136	0.853112	-4.52578
hsa-miR-449a	0.543755	1.21621	1.69079	0.0963808	0.853112	-4.52786
hsa-miR-491-3p	0.20826	1.10832	1.68835	0.0968505	0.853112	-4.53149
hsa-miR-555	0.184937	1.03434	1.68623	0.0972598	0.853112	-4.53464
hsa-miR-31-5p	-1.0819	2.36723	-1.68537	0.0974266	0.853112	-4.53592
hsa-miR-222-3p	-1.34586	3.86338	-1.68437	0.0976214	0.853112	-4.53742
hsa-miR-6803-5p	0.294522	9.31632	1.68086	0.0983053	0.856186	-4.54263
hsa-miR-6503-5p	0.243192	1.14831	1.6784	0.0987866	0.857481	-4.54627
hsa-miR-652-5p	0.225917	1.21245	1.67215	0.100018	0.860905	-4.55551
hsa-miR-486-5p	-0.451963	1.16676	-1.67178	0.100092	0.860905	-4.55606
hsa-miR-4478	-0.19271	1.02445	-1.66968	0.100508	0.860905	-4.55915
hsa-miR-4734	0.933856	7.49923	1.66964	0.100517	0.860905	-4.55921
hsa-miR-1976	0.210207	1.34665	1.66406	0.101631	0.867031	-4.56742
hsa-miR-1321	0.142493	0.962724	1.66113	0.10222	0.867031	-4.57172
hsa-miR-589-3p	0.20769	1.107	1.66103	0.102241	0.867031	-4.57187
hsa-miR-6740-5p	-0.272024	1.24703	-1.65527	0.103409	0.874059	-4.58031
hsa-miR-4523	-0.155352	0.99095	-1.65269	0.103934	0.875626	-4.58407
hsa-miR-6848-3p	-0.206137	1.10386	-1.65015	0.104454	0.877141	-4.58778
hsa-miR-492	0.177849	1.14259	1.64543	0.105426	0.881375	-4.59465
hsa-miR-4761-5p	0.179412	0.975974	1.64439	0.105642	0.881375	-4.59617
hsa-miR-4290	0.26207	1.32774	1.63907	0.106749	0.886238	-4.60389
hsa-miR-2861	0.300128	9.62538	1.63829	0.106912	0.886238	-4.60503
hsa-miR-6511a-3p	0.238654	1.54432	1.63366	0.107884	0.889043	-4.61172
hsa-miR-514b-3p	0.172948	1.04264	1.63314	0.107995	0.889043	-4.61249
hsa-miR-4304	-0.205389	0.953593	-1.63176	0.108285	0.889043	-4.61447
hsa-miR-6779-5p	0.727951	5.17664	1.6294	0.108786	0.890319	-4.61788
hsa-miR-3939	-0.154316	0.957307	-1.62642	0.10942	0.892293	-4.62218
hsa-miR-4673	-0.201116	1.24276	-1.62501	0.109719	0.892293	-4.6242
hsa-miR-6851-3p	-0.202316	1.15296	-1.62024	0.110743	0.897788	-4.63106
hsa-miR-766-5p	0.198955	1.20994	1.6174	0.111355	0.899918	-4.63512
hsa-miR-30c-5p	-0.873488	2.50943	-1.60599	0.113845	0.905217	-4.65142
hsa-miR-5187-3p	0.206532	1.15131	1.60576	0.113896	0.905217	-4.65174
hsa-miR-3184-3p	0.215843	1.18909	1.60517	0.114025	0.905217	-4.65258
hsa-miR-3173-5p	-0.247072	1.34501	-1.60365	0.114361	0.905217	-4.65474
hsa-miR-383-3p	-0.190233	0.989658	-1.60339	0.114419	0.905217	-4.65512
hsa-miR-936	-0.195134	1.19003	-1.60304	0.114496	0.905217	-4.65561
hsa-miR-548ao-3p	0.205576	1.17795	1.60206	0.114712	0.905217	-4.657
hsa-miR-6785-5p	0.467084	2.00289	1.60144	0.11485	0.905217	-4.65788
hsa-miR-4803	0.154972	1.05611	1.59759	0.115705	0.905217	-4.66334
hsa-miR-4476	0.168595	1.07972	1.59746	0.115735	0.905217	-4.66353
hsa-miR-6504-5p	0.134426	0.901542	1.59448	0.116401	0.905217	-4.66774
hsa-miR-8083	-0.155906	0.97292	-1.59446	0.116405	0.905217	-4.66777
hsa-miR-7851-3p	0.148647	1.12025	1.59109	0.117163	0.905217	-4.67253
hsa-miR-1915-3p	0.284345	9.95996	1.59109	0.117164	0.905217	-4.67253
hsa-miR-4633-3p	0.171146	0.971443	1.59032	0.117337	0.905217	-4.67362
hsa-miR-3657	-0.162564	1.08016	-1.589	0.117634	0.905217	-4.67547
hsa-miR-6835-5p	0.150849	1.1508	1.58747	0.11798	0.905217	-4.67763
hsa-miR-7110-3p	0.165	1.16777	1.58554	0.118418	0.905881	-4.68035
hsa-miR-6778-3p	-0.146478	1.09592	-1.58215	0.119192	0.9091	-4.68512
hsa-miR-4312	-0.181058	1.02019	-1.57948	0.119803	0.91103	-4.68886
hsa-miR-6751-3p	-0.155274	0.957459	-1.57796	0.120151	0.91103	-4.69099
hsa-miR-3120-5p	0.159772	0.917828	1.57578	0.120654	0.91216	-4.69405
hsa-miR-3972	0.162284	1.13131	1.56829	0.122391	0.912368	-4.7045
hsa-miR-770-5p	0.166565	1.07023	1.56798	0.122463	0.912368	-4.70493
hsa-miR-29a-3p	-0.901879	2.42481	-1.56633	0.122848	0.912368	-4.70722
hsa-miR-335-3p	-0.160821	1.01854	-1.56474	0.123221	0.912368	-4.70943
hsa-miR-3622a-3p	-0.274587	1.36863	-1.56347	0.123519	0.912368	-4.7112
hsa-miR-4769-3p	0.236241	1.48411	1.56276	0.123687	0.912368	-4.71219
hsa-miR-3617-3p	0.289064	1.30741	1.56112	0.124073	0.912368	-4.71447
hsa-miR-3591-3p	-0.251654	1.21259	-1.55997	0.124344	0.912368	-4.71605
hsa-miR-8079	0.13457	0.921238	1.55969	0.124411	0.912368	-4.71645
hsa-miR-3928-5p	-0.253861	1.21552	-1.5571	0.125024	0.912368	-4.72003
hsa-miR-4752	-0.157532	1.04263	-1.55706	0.125034	0.912368	-4.72009
hsa-miR-3176	-0.162502	0.999186	-1.55641	0.125189	0.912368	-4.72099
hsa-miR-4308	0.158135	0.975861	1.5556	0.125381	0.912368	-4.72211
hsa-miR-1267	-0.162612	1.06657	-1.55408	0.125742	0.912368	-4.72421
hsa-miR-4711-5p	-0.125262	1.00027	-1.551	0.126478	0.912368	-4.72846
hsa-miR-4639-3p	0.154494	0.999766	1.5488	0.127008	0.912368	-4.7315
hsa-miR-939-3p	-0.198906	1.02343	-1.54845	0.127092	0.912368	-4.73198
hsa-miR-6857-3p	-0.150367	1.13275	-1.54762	0.127291	0.912368	-4.73312
hsa-miR-6850-3p	-0.174538	1.08365	-1.54714	0.127406	0.912368	-4.73377
hsa-miR-548h-5p	0.319976	1.45908	1.54479	0.127973	0.913891	-4.737
hsa-miR-4488	0.366789	9.94963	1.54198	0.128655	0.913894	-4.74087
hsa-miR-6748-5p	0.256148	1.37454	1.53972	0.129204	0.913894	-4.74396
hsa-miR-181d-3p	0.149009	1.09098	1.53814	0.12959	0.913894	-4.74612
hsa-miR-3116	-0.162485	0.981272	-1.53691	0.129891	0.913894	-4.74781
hsa-miR-584-3p	0.21875	1.36981	1.53438	0.130512	0.913894	-4.75127
hsa-miR-5190	-0.137121	0.886374	-1.53302	0.130845	0.913894	-4.75312
hsa-miR-4665-5p	0.511745	3.20237	1.53151	0.131217	0.913894	-4.75518
hsa-miR-212-3p	-0.213851	1.14877	-1.53028	0.13152	0.913894	-4.75685
hsa-miR-381-5p	-0.187728	1.12494	-1.52949	0.131717	0.913894	-4.75793
hsa-miR-30b-5p	-0.659703	1.98744	-1.52775	0.132147	0.913894	-4.7603
hsa-miR-7847-3p	0.935408	4.83231	1.52699	0.132336	0.913894	-4.76133
hsa-miR-5096	-0.150806	1.07051	-1.52633	0.132501	0.913894	-4.76223
hsa-miR-218-1-3p	0.179614	1.00171	1.52439	0.132982	0.913894	-4.76486
hsa-miR-27b-3p	-0.77472	2.11455	-1.52388	0.133111	0.913894	-4.76556
hsa-miR-4662a-5p	-0.154661	1.08752	-1.5231	0.133306	0.913894	-4.76662
hsa-miR-8069	0.277154	10.6355	1.52169	0.133657	0.913894	-4.76852
hsa-let-7i-5p	-1.08111	3.53069	-1.51593	0.135105	0.913894	-4.77631
hsa-miR-3190-5p	0.155974	1.06304	1.51112	0.136324	0.913894	-4.7828
hsa-miR-4758-5p	0.699254	5.34315	1.50806	0.137105	0.913894	-4.78693
hsa-miR-1307-3p	0.645193	3.09146	1.50723	0.137317	0.913894	-4.78804
hsa-miR-4773	-0.18769	1.10564	-1.50717	0.137332	0.913894	-4.78812
hsa-miR-5698	0.171585	1.14397	1.50478	0.137945	0.913894	-4.79133
hsa-miR-5188	0.196124	1.15628	1.50427	0.138075	0.913894	-4.79201
hsa-miR-7854-3p	0.135353	1.10503	1.50412	0.138113	0.913894	-4.79221
hsa-miR-3653	0.154355	0.932869	1.50398	0.138151	0.913894	-4.7924
hsa-miR-1296-5p	0.161733	1.06325	1.50216	0.138618	0.913894	-4.79483
hsa-miR-3680-3p	0.164767	0.986461	1.50202	0.138655	0.913894	-4.79503
hsa-miR-4306	-0.133123	1.02214	-1.50006	0.139159	0.913894	-4.79764
hsa-miR-625-3p	-0.172676	1.176	-1.49832	0.139611	0.913894	-4.79997
hsa-miR-4670-3p	0.134623	1.10303	1.49546	0.140352	0.913894	-4.80379
hsa-miR-4687-3p	0.521425	8.79778	1.49523	0.140414	0.913894	-4.8041
hsa-miR-24-2-5p	0.178966	1.14141	1.49496	0.140484	0.913894	-4.80446
hsa-miR-34a-3p	-0.195811	1.07293	-1.49491	0.140496	0.913894	-4.80452
hsa-miR-4783-3p	0.314756	1.8062	1.49435	0.140643	0.913894	-4.80528
hsa-miR-6772-3p	-0.208336	0.977405	-1.49282	0.141041	0.913894	-4.80731
hsa-miR-6718-5p	0.173215	1.03401	1.4911	0.141491	0.913894	-4.8096
hsa-miR-514a-3p	-0.133584	0.980017	-1.48999	0.141781	0.913894	-4.81107
hsa-miR-4731-5p	-0.125203	1.04823	-1.48915	0.142003	0.913894	-4.81219
hsa-miR-10b-5p	-0.183359	1.33479	-1.48782	0.142353	0.913894	-4.81396
hsa-miR-6843-3p	-0.137058	0.937917	-1.48521	0.14304	0.913894	-4.81742
hsa-miR-585-5p	0.231178	1.05285	1.48424	0.143297	0.913894	-4.81871
hsa-miR-6817-5p	-0.201891	1.0738	-1.4833	0.143546	0.913894	-4.81995
hsa-miR-196b-3p	0.199748	1.29302	1.48292	0.143647	0.913894	-4.82046
hsa-miR-200a-5p	0.160609	1.12665	1.4817	0.14397	0.913894	-4.82206
hsa-miR-3158-3p	0.127729	1.02027	1.48019	0.14437	0.913894	-4.82406
hsa-miR-150-3p	-0.418656	1.84654	-1.47733	0.145134	0.913894	-4.82784
hsa-miR-873-3p	-0.104087	0.936612	-1.47663	0.145321	0.913894	-4.82876
hsa-miR-208b-5p	-0.15145	1.13103	-1.47656	0.145341	0.913894	-4.82886
hsa-miR-935	0.146787	0.99638	1.47654	0.145344	0.913894	-4.82887
hsa-miR-3664-5p	0.144469	1.01529	1.47438	0.145923	0.914254	-4.83172
hsa-miR-222-5p	-0.167377	1.01929	-1.47356	0.146144	0.914254	-4.8328
hsa-miR-766-3p	0.293557	1.54402	1.47133	0.146744	0.914254	-4.83574
hsa-miR-181c-3p	-0.19988	1.1589	-1.47046	0.146978	0.914254	-4.83688
hsa-miR-6822-3p	-0.170249	1.05141	-1.468	0.147644	0.914254	-4.84011
hsa-miR-1238-5p	-0.205834	1.21423	-1.46745	0.147793	0.914254	-4.84083
hsa-miR-7-5p	-0.223038	1.36198	-1.46711	0.147884	0.914254	-4.84127
hsa-miR-20a-5p	-1.18766	4.79445	-1.4639	0.148756	0.914609	-4.84547
hsa-miR-4419a	-0.158909	1.08008	-1.46167	0.149366	0.914609	-4.84839
hsa-miR-3145-3p	-0.139449	1.1505	-1.46081	0.149599	0.914609	-4.8495
hsa-miR-8063	-0.693682	2.9619	-1.45818	0.15032	0.914609	-4.85294
hsa-miR-7160-3p	0.136502	0.910178	1.45772	0.150447	0.914609	-4.85354
hsa-miR-6835-3p	0.177688	1.08097	1.45721	0.150589	0.914609	-4.85421
hsa-miR-136-3p	-0.166761	1.01414	-1.45677	0.150708	0.914609	-4.85477
hsa-miR-502-3p	0.413086	1.59571	1.449	0.152859	0.914609	-4.86487
hsa-miR-4509	-0.205637	1.24909	-1.44816	0.153093	0.914609	-4.86596
hsa-miR-4732-3p	-0.168668	1.0304	-1.44796	0.153149	0.914609	-4.86622
hsa-miR-4756-5p	0.16688	1.05798	1.44771	0.153217	0.914609	-4.86653
hsa-miR-483-5p	0.211394	1.30931	1.44327	0.15446	0.914609	-4.87228
hsa-miR-3064-5p	-0.153607	1.04696	-1.44055	0.155225	0.914609	-4.87579
hsa-miR-505-3p	0.155694	1.06545	1.44032	0.15529	0.914609	-4.87608
hsa-miR-5094	0.404964	1.72397	1.43896	0.155671	0.914609	-4.87783
hsa-miR-4794	-0.167822	0.971254	-1.4385	0.155802	0.914609	-4.87842
hsa-miR-4754	0.1618	1.08089	1.43847	0.155811	0.914609	-4.87846
hsa-miR-378e	0.11857	0.913525	1.4375	0.156086	0.914609	-4.87972
hsa-miR-4493	0.156059	1.11108	1.43714	0.156186	0.914609	-4.88017
hsa-miR-6747-5p	0.14946	1.13863	1.43488	0.156827	0.914609	-4.88308
hsa-miR-6775-5p	0.840714	6.05796	1.43483	0.156841	0.914609	-4.88314
hsa-miR-509-5p	0.171809	1.10765	1.43475	0.156863	0.914609	-4.88324
hsa-miR-19b-3p	-0.91677	2.89502	-1.43334	0.157266	0.914609	-4.88506
hsa-miR-4772-3p	0.128973	0.932239	1.43295	0.157377	0.914609	-4.88556
hsa-miR-6502-5p	0.128053	1.01999	1.43181	0.157701	0.914609	-4.88702
hsa-miR-16-1-3p	0.162094	0.945801	1.43	0.158219	0.914609	-4.88934
hsa-miR-6752-3p	0.190422	1.4173	1.4292	0.158445	0.914609	-4.89035
hsa-miR-5197-3p	0.148728	1.09096	1.42802	0.158785	0.914609	-4.89187
hsa-miR-421	0.205103	1.20278	1.4274	0.158962	0.914609	-4.89266
hsa-miR-6076	-0.197514	1.21189	-1.42574	0.15944	0.914609	-4.89478
hsa-miR-8072	0.380574	8.7402	1.42565	0.159465	0.914609	-4.8949
hsa-miR-4762-5p	0.142136	1.00311	1.42492	0.159675	0.914609	-4.89583
hsa-miR-374a-3p	0.174267	1.07684	1.424	0.159938	0.914609	-4.89699
hsa-miR-6807-5p	-0.12025	1.14752	-1.42378	0.160003	0.914609	-4.89728
hsa-miR-4699-3p	0.164147	1.09616	1.42016	0.16105	0.917885	-4.90189
hsa-miR-1233-5p	0.70741	4.6278	1.41853	0.161522	0.917885	-4.90396
hsa-miR-6805-5p	0.891414	7.10428	1.41792	0.161698	0.917885	-4.90473
hsa-miR-552-5p	0.190963	1.07921	1.41679	0.162028	0.917885	-4.90617
hsa-miR-337-5p	-0.186882	1.06613	-1.41566	0.162357	0.917885	-4.9076
hsa-miR-1908-5p	0.367933	8.74085	1.41257	0.163261	0.920978	-4.91152
hsa-miR-802	0.134658	1.13206	1.41019	0.163957	0.922887	-4.91452
hsa-miR-6730-3p	0.198216	1.29064	1.40506	0.165472	0.928411	-4.921
hsa-miR-3914	0.185446	1.14444	1.4011	0.166646	0.928411	-4.92597
hsa-miR-3675-3p	-0.169869	1.1131	-1.40021	0.166911	0.928411	-4.92709
hsa-miR-5708	-0.150526	1.00783	-1.39954	0.167112	0.928411	-4.92794
hsa-miR-3936	0.179265	1.15846	1.39526	0.168391	0.928411	-4.9333
hsa-miR-342-3p	-1.15267	4.6413	-1.3944	0.168649	0.928411	-4.93437
hsa-miR-149-3p	0.406353	8.86403	1.39369	0.168862	0.928411	-4.93526
hsa-miR-224-3p	0.469109	1.58737	1.39342	0.168944	0.928411	-4.9356
hsa-miR-506-3p	-0.152955	1.14054	-1.39302	0.169063	0.928411	-4.93609
hsa-miR-4716-3p	-0.153195	1.12821	-1.39285	0.169117	0.928411	-4.93631
hsa-miR-432-5p	-0.196868	1.19738	-1.39142	0.169546	0.928411	-4.93809
hsa-miR-4714-5p	0.169172	1.23508	1.39124	0.169599	0.928411	-4.93831
hsa-miR-26a-2-3p	0.160261	1.10859	1.39049	0.169827	0.928411	-4.93925
hsa-miR-4777-3p	0.150781	1.06736	1.38998	0.169981	0.928411	-4.93989
hsa-miR-1301-3p	0.531164	1.69341	1.38654	0.171023	0.929973	-4.94418
hsa-miR-1537-3p	0.172837	1.18113	1.38556	0.171319	0.929973	-4.94539
hsa-miR-4283	0.14079	1.03362	1.38547	0.171349	0.929973	-4.94551
hsa-miR-1269b	0.193898	0.988641	1.38096	0.172724	0.931792	-4.95111
hsa-miR-4266	0.132031	0.910236	1.38041	0.17289	0.931792	-4.95178
hsa-let-7e-3p	0.155436	1.09521	1.37938	0.173206	0.931792	-4.95305
hsa-miR-345-5p	0.614681	1.81151	1.37898	0.17333	0.931792	-4.95355
hsa-miR-101-3p	-0.132051	1.03115	-1.3773	0.173846	0.931792	-4.95563
hsa-miR-3681-3p	-0.148273	1.06913	-1.37728	0.173853	0.931792	-4.95566
hsa-miR-4787-5p	0.207072	10.9998	1.37528	0.174467	0.933144	-4.95812
hsa-miR-6862-3p	-0.208658	1.34699	-1.37292	0.175196	0.935102	-4.96104
hsa-miR-3915	0.17886	1.21994	1.36888	0.176449	0.936642	-4.96601
hsa-miR-1266-3p	-0.199256	1.25126	-1.36872	0.176499	0.936642	-4.96621
hsa-miR-218-5p	0.147283	0.954313	1.36822	0.176653	0.936642	-4.96682
hsa-miR-6838-3p	-0.100494	0.897187	-1.36731	0.176937	0.936642	-4.96794
hsa-miR-4786-3p	0.215249	1.44276	1.36476	0.177732	0.938282	-4.97106
hsa-miR-8075	0.776394	7.56711	1.36165	0.178708	0.938282	-4.97487
hsa-miR-517c-3p	0.15736	1.0394	1.36127	0.178825	0.938282	-4.97533
hsa-miR-3688-3p	-0.170955	1.27128	-1.35891	0.179567	0.938282	-4.97821
hsa-miR-4654	-0.185566	1.28809	-1.35758	0.179989	0.938282	-4.97985
hsa-miR-1260b	0.715823	3.46672	1.35689	0.180206	0.938282	-4.98068
hsa-miR-219a-1-3p	0.131561	1.03109	1.35661	0.180294	0.938282	-4.98102
hsa-miR-6747-3p	0.157073	1.04381	1.35459	0.180934	0.938282	-4.98348
hsa-miR-3197	0.471883	1.9627	1.3537	0.181215	0.938282	-4.98456
hsa-miR-33b-5p	-0.154909	1.11454	-1.35278	0.181507	0.938282	-4.98568
hsa-miR-1972	0.285826	1.36727	1.35158	0.18189	0.938282	-4.98715
hsa-miR-107	0.877804	6.78013	1.35154	0.181902	0.938282	-4.98719
hsa-miR-4717-5p	0.126588	1.14306	1.34734	0.183243	0.938282	-4.99229
hsa-miR-3184-5p	0.182154	1.21363	1.34702	0.183344	0.938282	-4.99267
hsa-miR-597-3p	-0.12748	1.0606	-1.34688	0.18339	0.938282	-4.99284
hsa-miR-451a	-0.469796	1.8396	-1.34687	0.183395	0.938282	-4.99286
hsa-miR-510-5p	0.20511	1.44603	1.34544	0.18385	0.938282	-4.99458
hsa-miR-6752-5p	0.49021	6.42391	1.34346	0.184488	0.938282	-4.99698
hsa-miR-543	-0.164179	1.16584	-1.34245	0.184813	0.938282	-4.9982
hsa-miR-891a-5p	-0.135896	0.982681	-1.34238	0.184835	0.938282	-4.99828
hsa-miR-4687-5p	-0.183651	1.36243	-1.34221	0.18489	0.938282	-4.99849
hsa-miR-6890-3p	0.177334	1.23213	1.34021	0.185537	0.938399	-5.0009
hsa-miR-6732-3p	-0.197498	1.35345	-1.33825	0.186169	0.938399	-5.00326
hsa-miR-4640-3p	-0.187155	1.3562	-1.33797	0.186259	0.938399	-5.00359
hsa-miR-106b-3p	0.628285	1.97209	1.33763	0.186369	0.938399	-5.004
hsa-miR-6894-5p	-0.208806	1.55451	-1.33632	0.186795	0.938707	-5.00558
hsa-miR-514b-5p	0.268555	1.34828	1.3321	0.18817	0.93906	-5.01065
hsa-miR-525-3p	-0.123568	0.950908	-1.33115	0.18848	0.93906	-5.01178
hsa-miR-877-3p	0.1759	1.2393	1.33015	0.188807	0.93906	-5.01298
hsa-miR-4260	-0.137948	0.956174	-1.32727	0.189751	0.93906	-5.01642
hsa-miR-6758-3p	-0.12024	0.935416	-1.32654	0.189993	0.93906	-5.0173
hsa-miR-6736-3p	0.160741	1.07313	1.32653	0.189994	0.93906	-5.0173
hsa-miR-4504	-0.125601	1.00889	-1.32635	0.190055	0.93906	-5.01753
hsa-miR-5586-5p	0.127041	1.06009	1.32401	0.190824	0.93906	-5.02031
hsa-miR-4481	0.252908	1.69539	1.32301	0.191157	0.93906	-5.02151
hsa-miR-5189-3p	-0.157461	1.11972	-1.32231	0.191387	0.93906	-5.02234
hsa-miR-4675	-0.13957	1.00361	-1.32187	0.191534	0.93906	-5.02286
hsa-miR-5004-5p	0.497597	1.8237	1.32115	0.191771	0.93906	-5.02372
hsa-miR-142-5p	-0.139785	1.07806	-1.31949	0.19232	0.93906	-5.02569
hsa-miR-3922-3p	0.146923	1.06166	1.31924	0.192405	0.93906	-5.02599
hsa-miR-6793-5p	0.164019	1.1926	1.3172	0.193082	0.93906	-5.02841
hsa-miR-6814-3p	0.113653	1.08244	1.31676	0.193228	0.93906	-5.02893
hsa-miR-6872-3p	0.194272	1.33889	1.31658	0.19329	0.93906	-5.02915
hsa-miR-4475	0.134831	1.12834	1.31618	0.193422	0.93906	-5.02961
hsa-miR-125b-1-3p	-0.136561	0.984529	-1.31089	0.195193	0.940534	-5.03588
hsa-miR-433-5p	-0.137607	1.02513	-1.30975	0.195575	0.940534	-5.03722
hsa-miR-513a-3p	-0.170865	1.1574	-1.30957	0.195636	0.940534	-5.03743
hsa-miR-6808-3p	0.121517	0.995578	1.30648	0.196678	0.940534	-5.04107
hsa-miR-3156-3p	0.156602	1.26348	1.30601	0.196835	0.940534	-5.04162
hsa-miR-6786-5p	0.317636	8.91615	1.30565	0.196957	0.940534	-5.04205
hsa-miR-330-5p	-0.119242	0.98793	-1.30537	0.19705	0.940534	-5.04237
hsa-miR-6859-5p	0.145329	1.06391	1.30444	0.197366	0.940534	-5.04347
hsa-miR-580-3p	0.184001	1.0822	1.30412	0.197473	0.940534	-5.04384
hsa-miR-4528	0.140588	1.00053	1.30334	0.19774	0.940534	-5.04476
hsa-miR-4531	-0.149467	1.00234	-1.30261	0.197988	0.940534	-5.04562
hsa-miR-6129	-0.161043	0.985716	-1.30227	0.198103	0.940534	-5.04602
hsa-miR-483-3p	0.153116	1.26444	1.30045	0.198721	0.941091	-5.04815
hsa-miR-3622b-5p	-0.14714	1.13518	-1.29947	0.199053	0.941091	-5.04929
hsa-miR-6869-3p	-0.120874	0.892094	-1.29857	0.199361	0.941091	-5.05035
hsa-miR-144-5p	-0.1836	1.26137	-1.29763	0.199681	0.941091	-5.05145
hsa-miR-190a-5p	0.123802	1.11259	1.29386	0.200971	0.942469	-5.05585
hsa-miR-6724-5p	0.233512	9.14245	1.29359	0.201065	0.942469	-5.05617
hsa-miR-4270	0.805329	6.70763	1.29351	0.201091	0.942469	-5.05626
hsa-miR-181a-5p	-1.01468	4.81064	-1.29251	0.201435	0.942469	-5.05742
hsa-miR-212-5p	-0.155897	1.10387	-1.29003	0.20229	0.942703	-5.06031
hsa-miR-7153-5p	-0.132366	1.09449	-1.28892	0.202673	0.942703	-5.0616
hsa-miR-617	-0.176464	1.1714	-1.2877	0.203094	0.942703	-5.06302
hsa-miR-4666b	-0.147545	1.10112	-1.28743	0.203187	0.942703	-5.06333
hsa-let-7g-5p	-0.643666	2.14987	-1.28706	0.203314	0.942703	-5.06376
hsa-miR-6753-3p	-0.136091	1.01744	-1.28336	0.2046	0.945963	-5.06805
hsa-miR-4454	0.441504	10.1612	1.28233	0.204958	0.945963	-5.06924
hsa-miR-548i	0.181233	1.25206	1.281	0.205422	0.945963	-5.07078
hsa-miR-323b-3p	0.208974	1.21926	1.27814	0.206422	0.945963	-5.07408
hsa-miR-4692	-0.120575	1.02255	-1.27713	0.206772	0.945963	-5.07524
hsa-miR-4681	-0.137363	1.10695	-1.27705	0.206802	0.945963	-5.07533
hsa-miR-885-5p	0.173521	1.31628	1.27634	0.207049	0.945963	-5.07615
hsa-miR-3613-5p	-0.741615	2.89006	-1.27509	0.20749	0.945963	-5.07759
hsa-miR-3179	-0.153485	1.22111	-1.27493	0.207545	0.945963	-5.07777
hsa-miR-654-5p	0.113857	1.01178	1.27358	0.208019	0.945963	-5.07932
hsa-miR-6796-3p	0.298013	1.64464	1.27274	0.208318	0.945963	-5.08029
hsa-miR-6721-5p	0.197664	1.27476	1.27077	0.209013	0.945963	-5.08255
hsa-miR-6750-3p	0.154228	1.18897	1.27055	0.20909	0.945963	-5.0828
hsa-miR-3940-5p	0.350909	8.88654	1.26927	0.209543	0.945963	-5.08427
hsa-miR-4712-3p	-0.146193	1.12225	-1.26811	0.209952	0.945963	-5.08559
hsa-miR-1226-3p	0.147735	1.18269	1.26648	0.210531	0.945963	-5.08746
hsa-miR-1255b-5p	-0.160164	1.05134	-1.26414	0.211364	0.945963	-5.09013
hsa-miR-431-3p	-0.136745	0.995977	-1.26404	0.211398	0.945963	-5.09024
hsa-let-7f-5p	-0.613417	2.17271	-1.26372	0.211516	0.945963	-5.09062
hsa-miR-325	-0.138896	1.05645	-1.26182	0.212194	0.945963	-5.09278
hsa-miR-8068	0.138679	1.0471	1.26128	0.212383	0.945963	-5.09339
hsa-miR-27a-3p	-0.986345	3.6834	-1.26043	0.21269	0.945963	-5.09436
hsa-miR-3692-3p	0.151621	1.05626	1.26033	0.212726	0.945963	-5.09448
hsa-miR-6854-5p	0.11595	1.02022	1.26005	0.212823	0.945963	-5.09479
hsa-miR-4257	-0.135353	1.08817	-1.25783	0.21362	0.947869	-5.09731
hsa-miR-4485	0.492519	1.76889	1.25461	0.214778	0.951372	-5.10096
hsa-miR-4532	0.786086	5.48152	1.25356	0.215159	0.951424	-5.10216
hsa-miR-3928-3p	0.137939	1.03849	1.25205	0.215703	0.952195	-5.10386
hsa-miR-631	0.12689	0.960399	1.25032	0.216332	0.952476	-5.10582
hsa-miR-3673	-0.139345	1.04566	-1.24968	0.216561	0.952476	-5.10654
hsa-miR-6760-5p	-0.141888	1.11754	-1.24882	0.216875	0.952476	-5.10751
hsa-miR-326	0.119254	0.947304	1.24678	0.217617	0.954111	-5.10981
hsa-miR-7158-5p	-0.149096	1.04629	-1.24569	0.218012	0.954221	-5.11103
hsa-miR-647	0.152572	1.07912	1.24322	0.218914	0.956544	-5.11381
hsa-miR-5011-5p	-0.127604	1.07238	-1.24118	0.219661	0.956739	-5.1161
hsa-miR-4775	-0.129236	1.16052	-1.24042	0.219939	0.956739	-5.11695
hsa-miR-298	0.188032	1.21051	1.23632	0.221447	0.956739	-5.12154
hsa-miR-1282	0.141815	1.07947	1.23631	0.221451	0.956739	-5.12155
hsa-miR-3141	0.581091	5.58074	1.23618	0.221502	0.956739	-5.1217
hsa-miR-4518	-0.126856	0.983145	-1.2361	0.22153	0.956739	-5.12179
hsa-miR-6847-3p	0.137661	1.05998	1.23603	0.221557	0.956739	-5.12187
hsa-miR-6126	0.710474	3.21251	1.23239	0.222902	0.958842	-5.12593
hsa-miR-6088	0.223847	10.5465	1.23115	0.223363	0.958842	-5.12731
hsa-miR-8065	-0.148981	1.18776	-1.23042	0.223631	0.958842	-5.12811
hsa-miR-658	0.194193	1.39765	1.22712	0.224861	0.958842	-5.13179
hsa-miR-5194	-0.13162	1.17765	-1.22631	0.225162	0.958842	-5.13268
hsa-miR-214-5p	-0.131691	1.03981	-1.22519	0.225582	0.958842	-5.13393
hsa-miR-5002-3p	0.189627	1.2535	1.22486	0.225704	0.958842	-5.13429
hsa-miR-4447	0.192047	1.29567	1.22405	0.226006	0.958842	-5.13518
hsa-miR-6804-3p	0.16416	1.21606	1.22288	0.226446	0.958842	-5.13648
hsa-miR-548c-3p	-0.250295	1.40318	-1.22223	0.22669	0.958842	-5.1372
hsa-miR-7845-5p	0.469859	2.92907	1.22199	0.226779	0.958842	-5.13746
hsa-miR-6773-5p	-0.1148	0.98319	-1.22114	0.227098	0.958842	-5.1384
hsa-miR-4446-3p	-0.24504	1.31556	-1.22018	0.227458	0.958842	-5.13946
hsa-miR-572	-0.502852	2.89639	-1.22018	0.227459	0.958842	-5.13946
hsa-miR-30a-3p	-0.286914	1.28732	-1.21929	0.227795	0.958842	-5.14045
hsa-miR-4455	-0.108047	1.01936	-1.21856	0.228068	0.958842	-5.14125
hsa-miR-505-5p	0.234329	1.34376	1.21641	0.228881	0.958842	-5.14362
hsa-miR-4763-3p	0.452152	7.61453	1.21562	0.22918	0.958842	-5.14449
hsa-miR-1228-3p	-0.32092	2.17082	-1.2154	0.229264	0.958842	-5.14473
hsa-miR-933	0.206617	1.39287	1.21482	0.229482	0.958842	-5.14537
hsa-miR-502-5p	-0.122976	0.990422	-1.20844	0.231907	0.963817	-5.15236
hsa-miR-5587-3p	-0.0954384	1.07487	-1.20841	0.231917	0.963817	-5.15239
hsa-miR-6771-3p	-0.156475	1.18572	-1.20772	0.23218	0.963817	-5.15314
hsa-miR-6831-3p	-0.126717	1.14554	-1.20715	0.2324	0.963817	-5.15377
hsa-miR-6830-5p	-0.194494	1.38441	-1.20634	0.232707	0.963817	-5.15465
hsa-miR-3153	0.181602	1.35213	1.20427	0.233501	0.963817	-5.15691
hsa-miR-3074-3p	0.115263	1.02469	1.20127	0.234653	0.963817	-5.16018
hsa-miR-4502	-0.10427	0.992842	-1.20081	0.234828	0.963817	-5.16067
hsa-miR-3129-3p	-0.140677	1.07195	-1.20045	0.23497	0.963817	-5.16107
hsa-miR-548j-3p	0.206717	1.27096	1.19911	0.235482	0.963817	-5.16252
hsa-miR-148b-5p	0.148638	1.04456	1.19307	0.23782	0.963817	-5.16906
hsa-miR-4451	0.130268	0.930907	1.19306	0.237828	0.963817	-5.16908
hsa-miR-4505	0.69874	6.30869	1.19152	0.238425	0.963817	-5.17074
hsa-miR-1264	0.16639	1.1085	1.1904	0.238862	0.963817	-5.17195
hsa-miR-330-3p	0.156014	1.03169	1.19036	0.238876	0.963817	-5.17199
hsa-miR-487b-5p	-0.121464	1.0806	-1.19014	0.238963	0.963817	-5.17223
hsa-miR-3606-5p	-0.154632	1.22916	-1.1871	0.240148	0.963817	-5.17549
hsa-miR-302c-5p	-0.130539	1.16893	-1.18698	0.240197	0.963817	-5.17563
hsa-miR-4727-3p	-0.18215	1.36436	-1.1851	0.240934	0.963817	-5.17765
hsa-miR-601	0.12397	1.01738	1.18324	0.241661	0.963817	-5.17963
hsa-miR-6077	-0.146099	1.12043	-1.18249	0.241957	0.963817	-5.18044
hsa-miR-4740-5p	0.132529	1.00274	1.17994	0.242964	0.963817	-5.18318
hsa-miR-4284	0.700444	3.24859	1.17771	0.243844	0.963817	-5.18556
hsa-miR-3181	-0.146949	1.09366	-1.17763	0.243876	0.963817	-5.18564
hsa-miR-4792	-0.106315	0.920048	-1.17652	0.244313	0.963817	-5.18682
hsa-miR-221-3p	-0.785187	2.83399	-1.17652	0.244315	0.963817	-5.18682
hsa-miR-3920	0.113513	0.922306	1.1748	0.244996	0.963817	-5.18866
hsa-miR-4716-5p	0.257642	1.42305	1.1738	0.245392	0.963817	-5.18972
hsa-miR-137	0.105752	1.05519	1.17373	0.24542	0.963817	-5.18979
hsa-miR-515-5p	0.150458	1.20837	1.17343	0.24554	0.963817	-5.19011
hsa-miR-130b-3p	0.512946	2.17563	1.17322	0.245625	0.963817	-5.19034
hsa-miR-548u	0.311407	1.55492	1.17256	0.245886	0.963817	-5.19104
hsa-miR-1228-5p	0.49613	7.96918	1.17121	0.246424	0.963817	-5.19247
hsa-miR-6871-3p	-0.147328	1.00001	-1.17057	0.24668	0.963817	-5.19315
hsa-miR-548at-5p	0.146166	1.29911	1.16859	0.24747	0.963817	-5.19525
hsa-miR-205-3p	0.125726	0.994591	1.16794	0.247729	0.963817	-5.19593
hsa-miR-504-3p	0.331711	2.06089	1.16726	0.248002	0.963817	-5.19666
hsa-miR-583	0.118941	1.10086	1.16692	0.248138	0.963817	-5.19702
hsa-miR-1277-5p	0.115125	1.29937	1.16521	0.248822	0.963817	-5.19882
hsa-miR-376a-5p	0.116288	1.04438	1.16492	0.248942	0.963817	-5.19913
hsa-miR-4726-3p	0.143086	1.05573	1.1648	0.248988	0.963817	-5.19926
hsa-miR-181a-2-3p	-0.177147	1.27971	-1.16467	0.249041	0.963817	-5.1994
hsa-miR-7162-3p	-0.209312	1.12014	-1.16462	0.24906	0.963817	-5.19945
hsa-miR-3918	0.118204	1.06815	1.16455	0.24909	0.963817	-5.19953
hsa-miR-5697	-0.11354	1.07939	-1.16334	0.249574	0.963817	-5.2008
hsa-miR-1227-5p	0.638148	6.44629	1.16334	0.249575	0.963817	-5.2008
hsa-miR-4317	0.117822	1.10093	1.16191	0.250152	0.963817	-5.20231
hsa-miR-4297	0.093658	0.927477	1.16126	0.250411	0.963817	-5.20299
hsa-miR-98-3p	0.17246	1.32671	1.15929	0.251209	0.963817	-5.20507
hsa-miR-4445-5p	0.132853	1.0378	1.15701	0.252129	0.963817	-5.20745
hsa-miR-4745-5p	0.71858	7.3146	1.15628	0.252428	0.963817	-5.20823
hsa-miR-762	0.363562	9.02989	1.15604	0.252524	0.963817	-5.20847
hsa-miR-619-5p	0.732241	3.82486	1.15437	0.253201	0.963817	-5.21022
hsa-miR-378g	-0.128244	0.983879	-1.15377	0.253445	0.963817	-5.21085
hsa-miR-4791	-0.258932	1.26197	-1.15307	0.253732	0.963817	-5.21159
hsa-miR-1229-5p	0.500579	2.72024	1.15259	0.253928	0.963817	-5.21209
hsa-miR-597-5p	0.115236	0.953344	1.15192	0.254201	0.963817	-5.21279
hsa-miR-194-3p	0.123681	0.984134	1.1495	0.255188	0.963817	-5.21532
hsa-miR-4325	0.0984203	0.954109	1.1493	0.255269	0.963817	-5.21552
hsa-miR-6732-5p	0.513977	8.48436	1.14869	0.255516	0.963817	-5.21615
hsa-miR-1266-5p	-0.110575	1.05493	-1.14651	0.25641	0.963817	-5.21843
hsa-miR-28-5p	-0.490586	1.83993	-1.1457	0.256744	0.963817	-5.21927
hsa-miR-6125	0.187491	10.4553	1.14526	0.256924	0.963817	-5.21973
hsa-miR-522-3p	0.12062	1.14973	1.14185	0.258325	0.963817	-5.22326
hsa-miR-3529-5p	0.129173	1.17282	1.1417	0.258387	0.963817	-5.22342
hsa-miR-4668-3p	0.197695	1.38971	1.14129	0.258558	0.963817	-5.22385
hsa-miR-16-2-3p	0.416341	1.70801	1.14096	0.258695	0.963817	-5.22419
hsa-miR-3713	-0.114375	1.02525	-1.14094	0.258701	0.963817	-5.2242
hsa-miR-374b-3p	-0.110649	1.04683	-1.13908	0.259469	0.963817	-5.22613
hsa-miR-6792-3p	0.137363	1.29463	1.13902	0.259494	0.963817	-5.22619
hsa-miR-7844-5p	0.114969	1.20207	1.13605	0.260724	0.963817	-5.22926
hsa-miR-4741	0.658546	5.95979	1.13268	0.262129	0.963817	-5.23274
hsa-miR-4748	-0.131745	1.06382	-1.13062	0.262986	0.963817	-5.23485
hsa-miR-921	0.122005	1.15182	1.13002	0.263238	0.963817	-5.23547
hsa-miR-1237-3p	-0.150694	1.17215	-1.12941	0.263493	0.963817	-5.23609
hsa-miR-566	0.0958083	0.886476	1.12889	0.263709	0.963817	-5.23662
hsa-miR-4520a-5p	-0.105355	0.882928	-1.12665	0.264647	0.963817	-5.23892
hsa-miR-4520b-5p	-0.105355	0.882928	-1.12665	0.264647	0.963817	-5.23892
hsa-miR-544a	0.0946507	1.05014	1.12544	0.265154	0.963817	-5.24015
hsa-miR-6852-5p	-0.127887	0.963772	-1.12448	0.265558	0.963817	-5.24113
hsa-miR-5590-5p	0.106119	1.08255	1.124	0.265761	0.963817	-5.24163
hsa-miR-1322	0.111632	0.930637	1.12397	0.265772	0.963817	-5.24165
hsa-miR-520h	-0.132249	1.10117	-1.12363	0.265918	0.963817	-5.24201
hsa-miR-518c-5p	0.129975	1.12173	1.12336	0.266031	0.963817	-5.24228
hsa-miR-6769b-3p	0.145401	1.25841	1.12312	0.26613	0.963817	-5.24252
hsa-miR-8084	0.970698	4.60235	1.12306	0.266155	0.963817	-5.24258
hsa-miR-3934-3p	0.103531	0.905092	1.12215	0.26654	0.963817	-5.24351
hsa-miR-433-3p	-0.126037	1.06056	-1.11991	0.267484	0.963817	-5.24579
hsa-miR-127-5p	0.119889	0.970947	1.11981	0.267527	0.963817	-5.24589
hsa-miR-26b-3p	0.145557	1.08256	1.1183	0.268165	0.963817	-5.24743
hsa-miR-3648	0.502047	2.80726	1.11826	0.268183	0.963817	-5.24747
hsa-miR-3678-5p	0.0800954	0.908259	1.11816	0.268225	0.963817	-5.24757
hsa-miR-19a-5p	-0.123352	0.950483	-1.11776	0.268392	0.963817	-5.24797
hsa-miR-16-5p	-0.860065	6.38138	-1.11763	0.26845	0.963817	-5.24811
hsa-miR-3909	-0.103973	0.937279	-1.11691	0.268755	0.963817	-5.24884
hsa-miR-4473	-0.1143	0.970203	-1.11679	0.268806	0.963817	-5.24896
hsa-miR-485-5p	-0.110553	1.11216	-1.11628	0.269024	0.963817	-5.24948
hsa-miR-6883-5p	0.19275	1.26904	1.11567	0.269282	0.963817	-5.2501
hsa-miR-6500-5p	-0.113563	1.10116	-1.11526	0.269457	0.963817	-5.25052
hsa-miR-450a-2-3p	0.143764	1.10397	1.11436	0.269836	0.963817	-5.25142
hsa-miR-6799-5p	-0.369352	2.58591	-1.11427	0.269874	0.963817	-5.25151
hsa-miR-380-5p	-0.0920097	0.962185	-1.11407	0.26996	0.963817	-5.25172
hsa-miR-891b	-0.0965017	0.976753	-1.11307	0.270388	0.963817	-5.25273
hsa-miR-1272	0.457376	1.80544	1.1127	0.270545	0.963817	-5.25311
hsa-miR-6842-5p	-0.139971	1.0844	-1.11242	0.270665	0.963817	-5.25339
hsa-miR-4790-3p	-0.103309	0.966879	-1.11206	0.270816	0.963817	-5.25375
hsa-miR-6808-5p	-0.398729	2.10924	-1.11086	0.271328	0.963817	-5.25496
hsa-miR-2117	0.119715	0.981415	1.11073	0.271383	0.963817	-5.25509
hsa-miR-19b-1-5p	-0.113235	1.00707	-1.11005	0.271673	0.963817	-5.25578
hsa-miR-4316	-0.0990418	0.974008	-1.10714	0.272921	0.963817	-5.25872
hsa-miR-6743-5p	0.536118	7.32309	1.10504	0.273819	0.963817	-5.26082
hsa-miR-4732-5p	0.199838	1.55698	1.10406	0.274244	0.963817	-5.26181
hsa-miR-548aq-3p	-0.404366	1.7425	-1.10329	0.274575	0.963817	-5.26258
hsa-miR-4490	0.217721	1.33315	1.10204	0.275109	0.963817	-5.26383
hsa-miR-1291	-0.124849	1.10576	-1.10153	0.275332	0.963817	-5.26435
hsa-miR-3124-3p	0.125463	1.10938	1.10096	0.275577	0.963817	-5.26491
hsa-miR-7106-3p	-0.137088	1.096	-1.10015	0.275927	0.963817	-5.26572
hsa-miR-6873-3p	0.140961	1.03549	1.09971	0.276116	0.963817	-5.26616
hsa-miR-4678	0.104549	1.05921	1.09732	0.277152	0.963817	-5.26855
hsa-miR-1538	0.106055	0.985788	1.09631	0.277589	0.963817	-5.26956
hsa-miR-4723-3p	-0.170786	1.21688	-1.09359	0.278771	0.963817	-5.27227
hsa-miR-4256	0.103814	0.971685	1.0922	0.279375	0.963817	-5.27365
hsa-miR-5700	-0.0929037	1.10877	-1.09185	0.279529	0.963817	-5.274
hsa-miR-4690-5p	0.459367	3.29665	1.09138	0.279733	0.963817	-5.27446
hsa-miR-8064	-0.24018	1.36975	-1.09098	0.279908	0.963817	-5.27486
hsa-miR-33b-3p	-0.104531	0.941598	-1.09012	0.280281	0.963817	-5.27571
hsa-miR-520f-3p	0.130877	1.12994	1.08921	0.28068	0.963817	-5.27661
hsa-miR-3667-5p	-0.128277	1.19424	-1.08886	0.280835	0.963817	-5.27696
hsa-miR-548as-5p	-0.148735	1.31867	-1.08872	0.280896	0.963817	-5.2771
hsa-miR-548c-5p	0.181852	1.34329	1.08855	0.280969	0.963817	-5.27727
hsa-miR-548o-5p	0.181852	1.34329	1.08855	0.280969	0.963817	-5.27727
hsa-miR-548am-5p	0.181852	1.34329	1.08855	0.280969	0.963817	-5.27727
hsa-miR-5682	0.0883561	0.948865	1.08745	0.281452	0.963817	-5.27836
hsa-miR-512-3p	0.0902772	1.02932	1.08594	0.282112	0.963817	-5.27985
hsa-miR-501-3p	0.277466	1.46884	1.08479	0.282614	0.963817	-5.28098
hsa-miR-4305	0.117999	0.965532	1.08459	0.282706	0.963817	-5.28118
hsa-miR-3201	0.946419	4.94272	1.08453	0.282733	0.963817	-5.28124
hsa-miR-1304-5p	-0.128678	1.0284	-1.08428	0.282843	0.963817	-5.28149
hsa-miR-6878-3p	-0.136811	0.936691	-1.08411	0.282915	0.963817	-5.28165
hsa-miR-6509-3p	0.17733	1.23708	1.08319	0.283322	0.963817	-5.28256
hsa-miR-5196-5p	0.39362	2.48443	1.08304	0.283388	0.963817	-5.28271
hsa-miR-873-5p	-0.124865	0.970396	-1.07995	0.284746	0.967161	-5.28575
hsa-miR-7151-5p	0.113756	1.03391	1.07587	0.286554	0.970486	-5.28975
hsa-miR-4731-3p	-0.134352	1.15091	-1.0753	0.286808	0.970486	-5.29031
hsa-miR-548x-3p	0.532969	2.34488	1.07483	0.287015	0.970486	-5.29077
hsa-miR-503-5p	0.299549	1.60194	1.07414	0.287322	0.970486	-5.29145
hsa-miR-4755-3p	-0.125325	0.991336	-1.07244	0.288076	0.970486	-5.2931
hsa-miR-3127-5p	-0.13208	1.15919	-1.07201	0.288268	0.970486	-5.29352
hsa-miR-324-5p	0.363207	1.89445	1.07101	0.288711	0.970486	-5.29449
hsa-miR-196a-5p	0.209676	1.31026	1.07094	0.288744	0.970486	-5.29457
hsa-miR-185-5p	0.584484	3.25783	1.0696	0.289342	0.970486	-5.29587
hsa-miR-4634	-0.428562	2.35437	-1.06927	0.28949	0.970486	-5.29619
hsa-miR-4436a	0.127666	1.08584	1.06611	0.290903	0.972349	-5.29926
hsa-miR-4422	0.143215	1.1057	1.0656	0.291134	0.972349	-5.29976
hsa-miR-1279	0.115264	1.1304	1.06529	0.291269	0.972349	-5.30006
hsa-miR-6838-5p	-0.105973	1.19876	-1.06335	0.292144	0.972349	-5.30194
hsa-miR-6849-5p	-0.194136	1.54878	-1.05934	0.293947	0.972349	-5.30581
hsa-miR-4703-5p	-0.106085	1.08925	-1.05847	0.29434	0.972349	-5.30665
hsa-miR-4522	0.126452	1.03736	1.0566	0.295184	0.972349	-5.30845
hsa-miR-138-2-3p	-0.122725	1.02393	-1.05617	0.295383	0.972349	-5.30887
hsa-miR-3615	-0.120702	1.13616	-1.05512	0.295858	0.972349	-5.30988
hsa-miR-508-3p	-0.101445	1.07852	-1.05409	0.296324	0.972349	-5.31087
hsa-miR-146b-3p	0.121245	1.14455	1.05355	0.29657	0.972349	-5.31139
hsa-miR-99a-3p	-0.111341	0.973403	-1.05335	0.296659	0.972349	-5.31158
hsa-miR-7515	-0.116235	1.0905	-1.05304	0.296802	0.972349	-5.31188
hsa-miR-4280	0.0859289	0.952004	1.05208	0.297237	0.972349	-5.3128
hsa-miR-10b-3p	0.116467	1.10006	1.05029	0.298053	0.972349	-5.31451
hsa-miR-518a-3p	0.0998932	1.06257	1.04985	0.29825	0.972349	-5.31493
hsa-miR-382-3p	0.129048	1.17778	1.04922	0.29854	0.972349	-5.31553
hsa-miR-523-3p	-0.10277	1.03198	-1.04822	0.298996	0.972349	-5.31649
hsa-miR-7113-3p	0.139331	1.37253	1.04762	0.299268	0.972349	-5.31706
hsa-miR-6877-3p	-0.131814	1.13951	-1.04653	0.299768	0.972349	-5.3181
hsa-miR-6515-3p	-0.131829	1.27371	-1.04495	0.30049	0.972349	-5.3196
hsa-miR-5010-5p	0.160406	1.36689	1.04418	0.300846	0.972349	-5.32034
hsa-miR-4519	-0.0880115	0.941572	-1.04416	0.300854	0.972349	-5.32036
hsa-miR-626	0.10405	1.03956	1.04379	0.301022	0.972349	-5.32071
hsa-miR-6777-3p	0.121232	1.19558	1.04351	0.301152	0.972349	-5.32098
hsa-miR-7152-5p	0.132698	1.19541	1.04161	0.302026	0.972349	-5.32278
hsa-miR-519e-5p	-0.104934	1.1269	-1.03976	0.302875	0.972349	-5.32453
hsa-miR-33a-5p	0.117874	1.02016	1.03976	0.302875	0.972349	-5.32453
hsa-miR-2355-3p	-0.127103	1.04266	-1.03948	0.303005	0.972349	-5.3248
hsa-miR-4707-3p	0.137113	1.40525	1.03931	0.303085	0.972349	-5.32497
hsa-miR-644a	-0.0845081	0.882605	-1.03797	0.303702	0.972349	-5.32623
hsa-miR-4766-5p	-0.094882	1.09898	-1.0374	0.303964	0.972349	-5.32677
hsa-let-7g-3p	-0.111106	1.06367	-1.03518	0.304989	0.972349	-5.32886
hsa-miR-3151-5p	-0.139514	1.23556	-1.0349	0.305119	0.972349	-5.32913
hsa-miR-6796-5p	0.176727	2.00245	1.03462	0.305248	0.972349	-5.32939
hsa-miR-6887-5p	-0.154476	1.42307	-1.03417	0.30546	0.972349	-5.32982
hsa-miR-29b-3p	-0.115333	1.192	-1.03386	0.305602	0.972349	-5.33011
hsa-miR-593-5p	0.165178	1.10552	1.03227	0.306341	0.972349	-5.33161
hsa-miR-450a-5p	-0.102664	1.0683	-1.02778	0.30843	0.972349	-5.33583
hsa-miR-513b-3p	0.090093	1.08324	1.0277	0.308466	0.972349	-5.3359
hsa-miR-1286	0.106693	1.02038	1.02692	0.308828	0.972349	-5.33663
hsa-miR-192-5p	-0.127109	1.09665	-1.02338	0.310487	0.972349	-5.33994
hsa-miR-6746-3p	-0.11991	1.12653	-1.02325	0.310548	0.972349	-5.34006
hsa-miR-5704	0.114051	1.12961	1.02211	0.31108	0.972349	-5.34112
hsa-miR-6866-5p	-0.124886	1.11535	-1.02149	0.31137	0.972349	-5.3417
hsa-miR-3170	-0.0963917	0.913949	-1.02007	0.312037	0.972349	-5.34302
hsa-miR-7856-5p	-0.11222	1.12637	-1.01762	0.313191	0.972349	-5.3453
hsa-miR-4793-5p	0.11526	1.06112	1.01638	0.313778	0.972349	-5.34645
hsa-miR-3074-5p	0.0964365	0.965766	1.01616	0.313878	0.972349	-5.34665
hsa-miR-5006-5p	0.219034	1.80531	1.01539	0.314242	0.972349	-5.34736
hsa-miR-1273d	-0.159423	1.31781	-1.01534	0.314266	0.972349	-5.34741
hsa-miR-1229-3p	-0.12031	1.26033	-1.01504	0.31441	0.972349	-5.34769
hsa-miR-4637	0.098116	0.969619	1.01421	0.314801	0.972349	-5.34846
hsa-miR-513c-5p	0.157087	1.12516	1.0138	0.314997	0.972349	-5.34884
hsa-miR-4750-5p	0.489241	2.77298	1.01252	0.315601	0.972349	-5.35002
hsa-miR-4694-5p	-0.113273	1.04417	-1.0113	0.316179	0.972349	-5.35115
hsa-miR-1273g-5p	0.0889423	0.986558	1.0103	0.316653	0.972349	-5.35207
hsa-miR-3606-3p	-0.110106	1.18685	-1.00989	0.316849	0.972349	-5.35245
hsa-miR-613	-0.129429	1.11345	-1.00912	0.317213	0.972349	-5.35315
hsa-miR-1261	-0.10586	1.08949	-1.00665	0.31839	0.972349	-5.35543
hsa-miR-6812-3p	-0.128834	1.18814	-1.0052	0.319083	0.972349	-5.35676
hsa-miR-668-5p	0.333183	1.65928	1.00457	0.31938	0.972349	-5.35733
hsa-miR-6879-3p	0.174273	1.39188	1.00442	0.319453	0.972349	-5.35747
hsa-miR-6500-3p	-0.119174	0.97871	-1.00415	0.319582	0.972349	-5.35772
hsa-miR-6794-3p	-0.155216	1.27476	-1.00334	0.319971	0.972349	-5.35846
hsa-miR-664a-3p	-0.133551	1.26581	-1.00289	0.320184	0.972349	-5.35887
hsa-miR-4695-3p	0.113847	1.28137	1.00266	0.320295	0.972349	-5.35908
hsa-miR-6735-3p	-0.0992392	0.953623	-1.00037	0.321393	0.972349	-5.36118
hsa-miR-4459	0.509901	4.52556	0.997238	0.322896	0.972349	-5.36403
hsa-miR-204-3p	-0.123023	1.2149	-0.99704	0.322991	0.972349	-5.36421
hsa-miR-6873-5p	-0.180498	1.27822	-0.996087	0.32345	0.972349	-5.36508
hsa-miR-4483	-0.100975	0.926405	-0.995997	0.323493	0.972349	-5.36516
hsa-miR-7641	-0.775828	4.17499	-0.994768	0.324086	0.972349	-5.36628
hsa-miR-564	0.114074	1.1089	0.993253	0.324816	0.972349	-5.36765
hsa-miR-6767-5p	0.0949225	0.922882	0.992204	0.325324	0.972349	-5.3686
hsa-miR-4521	0.097741	0.956017	0.99212	0.325364	0.972349	-5.36868
hsa-miR-4497	0.274763	8.94046	0.991814	0.325512	0.972349	-5.36896
hsa-miR-1914-3p	0.118065	1.14917	0.991529	0.32565	0.972349	-5.36922
hsa-miR-3937	-0.453312	2.67655	-0.991395	0.325715	0.972349	-5.36934
hsa-miR-3714	0.107352	1.19275	0.989444	0.326659	0.972349	-5.3711
hsa-miR-6827-3p	0.106345	1.10436	0.98884	0.326952	0.972349	-5.37165
hsa-miR-4659a-5p	0.109875	0.974372	0.988743	0.326999	0.972349	-5.37173
hsa-miR-487b-3p	-0.137846	1.15113	-0.988458	0.327138	0.972349	-5.37199
hsa-miR-6083	-0.127954	1.06827	-0.987811	0.327452	0.972349	-5.37258
hsa-miR-548e-3p	0.12645	1.19516	0.986582	0.328049	0.972349	-5.37368
hsa-miR-504-5p	0.108007	1.12803	0.985504	0.328573	0.972349	-5.37465
hsa-miR-4697-3p	0.1495	1.38841	0.985163	0.328739	0.972349	-5.37496
hsa-miR-6877-5p	0.166111	1.3532	0.983816	0.329395	0.972349	-5.37617
hsa-miR-6879-5p	0.354623	3.34529	0.983771	0.329417	0.972349	-5.37621
hsa-miR-34c-3p	-0.119787	1.17135	-0.983706	0.329449	0.972349	-5.37627
hsa-miR-5688	-0.108114	1.05427	-0.983385	0.329605	0.972349	-5.37656
hsa-miR-4520b-3p	0.114266	1.22981	0.982754	0.329914	0.972349	-5.37713
hsa-miR-4437	0.120109	1.07689	0.982728	0.329926	0.972349	-5.37715
hsa-miR-4535	-0.12399	1.17504	-0.982534	0.330021	0.972349	-5.37732
hsa-miR-1245b-5p	-0.0901923	0.950534	-0.981361	0.330594	0.972349	-5.37837
hsa-miR-548e-5p	-0.159675	1.31913	-0.9788	0.331846	0.972349	-5.38067
hsa-miR-8081	0.148376	1.16087	0.978709	0.331891	0.972349	-5.38075
hsa-miR-603	0.313968	1.80963	0.978358	0.332063	0.972349	-5.38106
hsa-miR-6770-5p	-0.0921115	1.08642	-0.978017	0.33223	0.972349	-5.38137
hsa-miR-567	0.0931534	0.957977	0.974788	0.333816	0.972349	-5.38425
hsa-miR-219a-2-3p	-0.116967	1.12539	-0.97426	0.334075	0.972349	-5.38472
hsa-miR-4764-5p	-0.099773	1.07325	-0.97418	0.334115	0.972349	-5.38479
hsa-miR-450b-5p	-0.360091	1.54129	-0.974097	0.334155	0.972349	-5.38486
hsa-miR-5581-3p	-0.117138	1.14349	-0.972723	0.334832	0.972349	-5.38608
hsa-miR-133a-3p	0.125004	1.13275	0.972608	0.334889	0.972349	-5.38619
hsa-miR-4768-5p	-0.0803579	0.962985	-0.971877	0.335249	0.972349	-5.38684
hsa-miR-4724-5p	0.10018	1.07087	0.971452	0.335459	0.972349	-5.38721
hsa-miR-6890-5p	-0.137029	1.29054	-0.970718	0.335821	0.972349	-5.38786
hsa-miR-1265	-0.119749	1.13621	-0.96992	0.336215	0.972349	-5.38857
hsa-miR-6802-5p	0.494141	2.8815	0.967996	0.337167	0.972349	-5.39028
hsa-miR-6883-3p	0.109478	1.14507	0.967519	0.337403	0.972349	-5.3907
hsa-miR-3177-3p	0.170614	1.36701	0.967282	0.337521	0.972349	-5.39091
hsa-miR-5006-3p	0.118343	1.10379	0.966007	0.338153	0.972349	-5.39203
hsa-miR-147a	0.0919845	1.05208	0.96487	0.338717	0.972349	-5.39304
hsa-miR-3612	0.152438	1.12046	0.964498	0.338901	0.972349	-5.39336
hsa-miR-18a-5p	0.526541	2.03476	0.964176	0.339061	0.972349	-5.39365
hsa-miR-4695-5p	0.523215	4.9272	0.964156	0.339071	0.972349	-5.39366
hsa-miR-3661	-0.103771	1.05509	-0.964147	0.339076	0.972349	-5.39367
hsa-miR-676-3p	0.10174	1.04414	0.961149	0.340568	0.972349	-5.39631
hsa-miR-516a-5p	-0.11956	1.1826	-0.9596	0.34134	0.972349	-5.39767
hsa-miR-4788	-0.145011	1.23378	-0.958625	0.341827	0.972349	-5.39853
hsa-miR-3591-5p	-0.0812106	1.07927	-0.956076	0.343102	0.972349	-5.40076
hsa-miR-152-5p	-0.0952232	0.991226	-0.953941	0.344172	0.972349	-5.40262
hsa-miR-200c-3p	0.652821	8.36605	0.953569	0.344359	0.972349	-5.40294
hsa-miR-3681-5p	-0.102201	1.03226	-0.951985	0.345155	0.972349	-5.40432
hsa-miR-661	-0.125494	1.1558	-0.951789	0.345253	0.972349	-5.40449
hsa-miR-563	0.119012	1.15124	0.951776	0.34526	0.972349	-5.40451
hsa-miR-4676-3p	0.10469	1.0342	0.951489	0.345404	0.972349	-5.40476
hsa-miR-501-5p	0.104798	1.06542	0.950639	0.345832	0.972349	-5.4055
hsa-miR-1245a	-0.0906559	1.03393	-0.948965	0.346675	0.972349	-5.40695
hsa-miR-136-5p	-0.0985688	0.966218	-0.948187	0.347068	0.972349	-5.40762
hsa-miR-18b-3p	0.115122	1.24128	0.947315	0.347508	0.972349	-5.40838
hsa-miR-4668-5p	0.473772	9.00313	0.946766	0.347785	0.972349	-5.40885
hsa-miR-323a-3p	0.0834734	0.978503	0.945994	0.348175	0.972349	-5.40952
hsa-miR-548ac	0.56364	2.99596	0.945585	0.348382	0.972349	-5.40988
hsa-miR-6886-3p	-0.136752	1.33159	-0.945217	0.348568	0.972349	-5.41019
hsa-miR-4508	0.224904	9.80649	0.944991	0.348682	0.972349	-5.41039
hsa-miR-586	0.117018	1.19423	0.944931	0.348713	0.972349	-5.41044
hsa-miR-6741-5p	-0.231658	2.07036	-0.943523	0.349426	0.972349	-5.41166
hsa-miR-484	-0.136775	1.3536	-0.943489	0.349443	0.972349	-5.41169
hsa-miR-211-5p	0.107112	1.1142	0.942044	0.350176	0.972349	-5.41293
hsa-miR-5087	-0.107715	0.964039	-0.941852	0.350274	0.972349	-5.4131
hsa-miR-6781-3p	-0.0966408	1.0364	-0.941519	0.350443	0.972349	-5.41339
hsa-miR-8076	0.104051	1.12933	0.940511	0.350955	0.972349	-5.41425
hsa-miR-668-3p	0.1257	1.17431	0.940246	0.351089	0.972349	-5.41448
hsa-miR-4680-3p	0.116242	1.01316	0.940104	0.351161	0.972349	-5.4146
hsa-miR-642a-3p	-0.122996	1.28174	-0.939957	0.351236	0.972349	-5.41473
hsa-miR-2277-5p	0.400378	2.89642	0.938626	0.351914	0.972349	-5.41587
hsa-miR-4764-3p	0.133831	1.25633	0.938572	0.351941	0.972349	-5.41592
hsa-miR-4638-5p	0.124861	1.1874	0.93646	0.353017	0.972349	-5.41773
hsa-miR-4262	-0.0952277	0.943811	-0.934586	0.353974	0.972349	-5.41933
hsa-miR-4999-3p	-0.0930665	0.994841	-0.933797	0.354378	0.972349	-5.42001
hsa-miR-6797-5p	0.132563	1.4106	0.932387	0.355099	0.972349	-5.42121
hsa-miR-6846-3p	0.109248	1.18244	0.932293	0.355148	0.972349	-5.42129
hsa-miR-4664-5p	0.100848	1.11979	0.931669	0.355467	0.972349	-5.42182
hsa-miR-410-5p	-0.0881193	0.985992	-0.930151	0.356245	0.972349	-5.42312
hsa-miR-134-3p	-0.0934378	0.973919	-0.929754	0.35645	0.972349	-5.42346
hsa-miR-374a-5p	-0.124096	1.0676	-0.929276	0.356695	0.972349	-5.42386
hsa-miR-4782-3p	0.0847895	0.985375	0.92906	0.356806	0.972349	-5.42405
hsa-miR-374c-5p	0.106444	1.10947	0.926587	0.358077	0.972349	-5.42614
hsa-miR-4472	0.108617	1.12121	0.926068	0.358345	0.972349	-5.42659
hsa-miR-4661-3p	0.100881	0.963556	0.92329	0.359778	0.972349	-5.42894
hsa-miR-3191-5p	0.0956236	0.985319	0.922962	0.359947	0.972349	-5.42921
hsa-miR-378d	0.0811441	0.9638	0.92173	0.360584	0.972349	-5.43025
hsa-miR-412-5p	0.0877881	1.05659	0.921464	0.360722	0.972349	-5.43048
hsa-miR-4537	-0.0917271	0.879372	-0.920631	0.361153	0.972349	-5.43118
hsa-miR-377-3p	0.140198	1.33861	0.919736	0.361616	0.972349	-5.43193
hsa-miR-6513-5p	-0.101823	1.08664	-0.919005	0.361995	0.972349	-5.43255
hsa-miR-6884-5p	0.0858859	1.11574	0.918952	0.362023	0.972349	-5.43259
hsa-miR-149-5p	-0.324483	1.52272	-0.918591	0.36221	0.972349	-5.4329
hsa-miR-4658	-0.0705735	1.04597	-0.917016	0.363027	0.972349	-5.43422
hsa-miR-5580-3p	-0.105231	0.99796	-0.916995	0.363039	0.972349	-5.43424
hsa-miR-524-5p	0.11971	1.22072	0.914473	0.36435	0.972349	-5.43635
hsa-miR-1262	0.081326	1.04145	0.913714	0.364745	0.972349	-5.43699
hsa-miR-6888-3p	0.0804795	0.995158	0.911835	0.365725	0.972349	-5.43856
hsa-miR-551a	-0.0926554	1.07761	-0.91086	0.366234	0.972349	-5.43937
hsa-miR-7704	0.175256	10.6473	0.910553	0.366395	0.972349	-5.43963
hsa-miR-599	-0.0792825	0.948171	-0.909431	0.366981	0.972349	-5.44056
hsa-miR-455-3p	0.575237	6.95278	0.908787	0.367318	0.972349	-5.4411
hsa-miR-6765-3p	-0.141319	1.25977	-0.908623	0.367404	0.972349	-5.44123
hsa-miR-499b-3p	-0.0872019	1.03677	-0.9086	0.367416	0.972349	-5.44125
hsa-miR-4743-3p	-0.0775345	0.971729	-0.908219	0.367616	0.972349	-5.44157
hsa-miR-519a-3p	0.13215	1.25098	0.907626	0.367927	0.972349	-5.44206
hsa-miR-7151-3p	-0.0911052	1.1017	-0.907448	0.36802	0.972349	-5.44221
hsa-miR-3620-5p	0.295944	7.22279	0.902523	0.370606	0.972349	-5.44629
hsa-miR-377-5p	0.0940973	1.05528	0.901988	0.370888	0.972349	-5.44674
hsa-miR-1183	-0.150826	1.28223	-0.900517	0.371663	0.972349	-5.44795
hsa-miR-6894-3p	0.096632	1.14514	0.899944	0.371965	0.972349	-5.44842
hsa-miR-1295b-3p	0.0848098	0.990023	0.899025	0.372451	0.972349	-5.44918
hsa-miR-6775-3p	-0.13397	1.14451	-0.899003	0.372462	0.972349	-5.4492
hsa-miR-3115	-0.0874695	1.03125	-0.898452	0.372753	0.972349	-5.44965
hsa-miR-3177-5p	-0.086576	1.04902	-0.897185	0.373423	0.972349	-5.45069
hsa-miR-3913-3p	-0.0874588	0.999923	-0.896625	0.373719	0.972349	-5.45115
hsa-let-7i-3p	0.104731	0.921663	0.896551	0.373758	0.972349	-5.45121
hsa-miR-548aj-3p	0.38929	2.10301	0.896066	0.374015	0.972349	-5.45161
hsa-miR-3143	0.110019	1.26278	0.895601	0.374261	0.972349	-5.45199
hsa-miR-4645-3p	-0.0959124	1.12451	-0.895272	0.374435	0.972349	-5.45226
hsa-miR-5584-3p	0.0830734	1.23182	0.894086	0.375064	0.972349	-5.45324
hsa-miR-548w	-0.231916	1.53575	-0.891867	0.376242	0.972349	-5.45505
hsa-miR-8086	-0.0890722	1.03386	-0.891273	0.376558	0.972349	-5.45554
hsa-miR-6893-5p	-0.240278	1.92492	-0.890128	0.377167	0.972349	-5.45647
hsa-miR-4751	-0.0920319	1.09577	-0.889677	0.377408	0.972349	-5.45684
hsa-miR-369-5p	0.0826147	1.04071	0.888834	0.377857	0.972349	-5.45753
hsa-miR-3202	-0.104491	1.16218	-0.888767	0.377892	0.972349	-5.45758
hsa-miR-5579-5p	0.0941759	1.05546	0.887624	0.378502	0.972349	-5.45851
hsa-miR-4694-3p	-0.0941692	1.02907	-0.886789	0.378947	0.972349	-5.45919
hsa-miR-1225-3p	-0.109002	1.2901	-0.886637	0.379029	0.972349	-5.45931
hsa-miR-371b-5p	-0.372955	2.71361	-0.886331	0.379192	0.972349	-5.45956
hsa-miR-7156-5p	0.0865481	0.965171	0.884566	0.380135	0.972349	-5.46099
hsa-miR-124-3p	0.111354	1.07599	0.884195	0.380334	0.972349	-5.46129
hsa-miR-5689	0.0822688	0.952527	0.883516	0.380697	0.972349	-5.46184
hsa-miR-6715b-5p	-0.0967579	1.06282	-0.883035	0.380955	0.972349	-5.46223
hsa-miR-6764-5p	0.10687	1.11951	0.882999	0.380974	0.972349	-5.46226
hsa-miR-4690-3p	0.103157	0.948644	0.882988	0.38098	0.972349	-5.46227
hsa-miR-6079	0.0945417	1.1307	0.881825	0.381604	0.972349	-5.46321
hsa-miR-122-3p	0.0796322	1.00242	0.881661	0.381691	0.972349	-5.46335
hsa-miR-628-3p	-0.0858749	1.05604	-0.881184	0.381947	0.972349	-5.46373
hsa-miR-558	-0.0878958	0.990609	-0.88106	0.382013	0.972349	-5.46383
hsa-miR-889-5p	-0.09198	1.08822	-0.880269	0.382438	0.972349	-5.46447
hsa-miR-3619-3p	-0.0881168	1.03452	-0.878597	0.383337	0.972349	-5.46582
hsa-miR-548p	0.120215	1.16751	0.877893	0.383716	0.972349	-5.46638
hsa-miR-495-5p	0.110483	1.14455	0.877222	0.384077	0.972349	-5.46692
hsa-miR-7702	0.0916995	1.10901	0.876883	0.384259	0.972349	-5.4672
hsa-miR-4417	-0.502125	2.83559	-0.87628	0.384584	0.972349	-5.46768
hsa-miR-9-3p	0.0825497	1.08212	0.875836	0.384823	0.972349	-5.46804
hsa-miR-616-3p	-0.0825748	1.03767	-0.875256	0.385136	0.972349	-5.4685
hsa-miR-4693-3p	0.11421	1.08265	0.873165	0.386265	0.972349	-5.47018
hsa-miR-515-3p	-0.120317	1.11033	-0.872985	0.386362	0.972349	-5.47032
hsa-miR-5707	0.0776651	1.0413	0.872961	0.386375	0.972349	-5.47034
hsa-miR-4525	0.124287	1.24648	0.871612	0.387105	0.972349	-5.47142
hsa-miR-339-3p	-0.227582	1.42393	-0.871214	0.38732	0.972349	-5.47174
hsa-miR-5189-5p	0.296496	2.59686	0.870781	0.387554	0.972349	-5.47208
hsa-miR-125a-3p	-0.228357	1.48352	-0.870001	0.387977	0.972349	-5.47271
hsa-miR-4328	0.0861136	0.923178	0.869094	0.388468	0.972349	-5.47343
hsa-miR-3656	0.295447	9.51648	0.868548	0.388765	0.972349	-5.47386
hsa-miR-2115-5p	-0.0721441	0.940698	-0.868047	0.389036	0.972349	-5.47426
hsa-miR-551b-3p	0.072336	1.02015	0.867379	0.389399	0.972349	-5.47479
hsa-miR-6854-3p	-0.0782817	0.916872	-0.867328	0.389427	0.972349	-5.47484
hsa-miR-20b-5p	0.450324	2.11994	0.866511	0.389871	0.972349	-5.47549
hsa-miR-1181	-0.106649	1.26758	-0.864753	0.390827	0.972349	-5.47688
hsa-miR-3192-5p	-0.0923708	1.05187	-0.864547	0.390939	0.972349	-5.47704
hsa-miR-4539	-0.225778	2.00812	-0.864263	0.391094	0.972349	-5.47727
hsa-miR-2276-5p	0.0835721	0.966875	0.864048	0.391211	0.972349	-5.47744
hsa-miR-4800-3p	0.158709	1.33735	0.863774	0.39136	0.972349	-5.47766
hsa-miR-6856-5p	-0.112488	1.38501	-0.863539	0.391488	0.972349	-5.47784
hsa-miR-507	-0.0761601	0.97047	-0.862807	0.391887	0.972349	-5.47842
hsa-miR-3613-3p	0.451109	9.11456	0.862752	0.391917	0.972349	-5.47847
hsa-miR-1268a	0.399671	4.66603	0.861656	0.392515	0.972349	-5.47933
hsa-miR-6511b-3p	0.152324	1.84463	0.861467	0.392618	0.972349	-5.47948
hsa-miR-5571-3p	-0.0727399	0.901017	-0.860935	0.392909	0.972349	-5.4799
hsa-miR-6743-3p	0.104444	1.13827	0.860617	0.393082	0.972349	-5.48015
hsa-miR-4510	0.10319	1.18101	0.860435	0.393182	0.972349	-5.4803
hsa-miR-511-5p	0.0770176	0.948342	0.857716	0.394669	0.972349	-5.48244
hsa-miR-6881-3p	0.116855	1.23274	0.857609	0.394728	0.972349	-5.48252
hsa-miR-429	-0.0874089	1.11259	-0.857598	0.394734	0.972349	-5.48253
hsa-miR-3129-5p	0.081549	1.06448	0.856729	0.39521	0.972349	-5.48322
hsa-miR-718	-0.114004	1.21596	-0.8549	0.396213	0.972349	-5.48465
hsa-miR-6859-3p	0.106095	1.32975	0.854715	0.396315	0.972349	-5.4848
hsa-miR-4461	-0.115114	1.10371	-0.853489	0.396988	0.972349	-5.48576
hsa-miR-4265	-0.0738675	0.86473	-0.850911	0.398406	0.972349	-5.48777
hsa-miR-6840-3p	-0.284679	1.82115	-0.849824	0.399005	0.972349	-5.48862
hsa-miR-2054	0.154864	1.35561	0.849602	0.399128	0.972349	-5.48879
hsa-miR-6825-3p	0.10437	1.02654	0.849374	0.399254	0.972349	-5.48897
hsa-miR-146a-3p	-0.0936654	1.07277	-0.849124	0.399392	0.972349	-5.48917
hsa-miR-2278	0.100947	1.16224	0.848974	0.399474	0.972349	-5.48928
hsa-miR-299-5p	0.101059	1.13624	0.848916	0.399506	0.972349	-5.48933
hsa-miR-4697-5p	-0.0821024	1.06498	-0.848615	0.399673	0.972349	-5.48956
hsa-miR-3186-3p	0.0998326	1.01088	0.848465	0.399755	0.972349	-5.48968
hsa-miR-4439	0.0814433	0.9857	0.84746	0.40031	0.972349	-5.49046
hsa-miR-6716-5p	-0.333232	2.54353	-0.847322	0.400387	0.972349	-5.49057
hsa-miR-217	-0.0821706	0.991604	-0.846893	0.400623	0.972349	-5.4909
hsa-miR-4701-5p	-0.161562	1.59168	-0.846857	0.400644	0.972349	-5.49093
hsa-miR-384	-0.0633249	0.940928	-0.84647	0.400858	0.972349	-5.49123
hsa-miR-6844	-0.0899272	1.02208	-0.845219	0.40155	0.972349	-5.4922
hsa-miR-6715b-3p	-0.100744	1.10838	-0.842885	0.402843	0.972349	-5.49401
hsa-miR-23a-3p	-0.639155	7.19688	-0.839969	0.404462	0.972349	-5.49626
hsa-miR-3658	0.073404	1.09875	0.838268	0.405409	0.972349	-5.49757
hsa-miR-7108-5p	0.189736	8.72819	0.838007	0.405554	0.972349	-5.49777
hsa-miR-411-5p	0.0816224	1.04307	0.837525	0.405822	0.972349	-5.49814
hsa-miR-337-3p	0.519414	2.50058	0.836622	0.406326	0.972349	-5.49884
hsa-miR-6810-3p	0.128311	1.3252	0.835938	0.406707	0.972349	-5.49936
hsa-miR-548ay-5p	-0.138171	1.26913	-0.834781	0.407353	0.972349	-5.50025
hsa-miR-4491	-0.0928747	1.06758	-0.834457	0.407534	0.972349	-5.5005
hsa-miR-554	0.072722	0.911752	0.834259	0.407644	0.972349	-5.50065
hsa-miR-7113-5p	0.0947904	1.08852	0.832627	0.408557	0.972349	-5.5019
hsa-miR-3165	-0.095787	1.00187	-0.831891	0.408969	0.972349	-5.50246
hsa-miR-488-3p	-0.199353	1.43806	-0.83184	0.408997	0.972349	-5.5025
hsa-miR-6887-3p	0.0997386	1.22623	0.83135	0.409272	0.972349	-5.50287
hsa-miR-6782-3p	-0.0927301	1.09557	-0.830845	0.409554	0.972349	-5.50326
hsa-miR-30d-5p	-0.491868	2.56443	-0.829618	0.410242	0.972349	-5.50419
hsa-miR-937-5p	0.369343	5.84869	0.829079	0.410545	0.972349	-5.5046
hsa-miR-4755-5p	-0.0882791	1.13742	-0.82877	0.410718	0.972349	-5.50484
hsa-miR-1273h-3p	-0.103693	1.01978	-0.828315	0.410974	0.972349	-5.50518
hsa-miR-1248	-0.0708401	1.03211	-0.827449	0.41146	0.972349	-5.50584
hsa-miR-590-3p	-0.0882629	1.15438	-0.827236	0.41158	0.972349	-5.506
hsa-let-7f-2-3p	0.10117	1.08309	0.827076	0.411669	0.972349	-5.50613
hsa-miR-454-5p	0.108642	1.17713	0.827014	0.411704	0.972349	-5.50617
hsa-miR-379-3p	0.0849466	1.13178	0.826315	0.412097	0.972349	-5.5067
hsa-miR-6867-3p	0.0962497	1.12961	0.825908	0.412326	0.972349	-5.50701
hsa-miR-548m	0.103541	1.15198	0.825823	0.412374	0.972349	-5.50708
hsa-miR-494-3p	-0.365678	2.29706	-0.824241	0.413265	0.972349	-5.50828
hsa-miR-30e-3p	0.104489	1.07412	0.823935	0.413437	0.972349	-5.50851
hsa-miR-6891-5p	-0.283848	2.52524	-0.823706	0.413566	0.972349	-5.50868
hsa-miR-4479	0.110653	1.02004	0.822676	0.414147	0.972349	-5.50946
hsa-miR-6895-5p	-0.0920906	1.06121	-0.82265	0.414162	0.972349	-5.50948
hsa-miR-4666a-3p	-0.0826634	1.05339	-0.822082	0.414482	0.972349	-5.50991
hsa-miR-380-3p	0.0830711	1.07822	0.822009	0.414523	0.972349	-5.50996
hsa-miR-432-3p	-0.0895461	0.940068	-0.821662	0.414719	0.972349	-5.51022
hsa-miR-4289	-0.085442	1.00663	-0.820662	0.415284	0.972349	-5.51098
hsa-miR-6818-3p	0.0883624	0.984895	0.820396	0.415434	0.972349	-5.51118
hsa-miR-4746-3p	0.0866342	0.968104	0.819403	0.415996	0.972349	-5.51193
hsa-miR-6717-5p	-0.0984768	1.14152	-0.819383	0.416007	0.972349	-5.51194
hsa-miR-219b-3p	-0.105155	1.09022	-0.819158	0.416134	0.972349	-5.51211
hsa-miR-8088	-0.0736879	1.00108	-0.817346	0.41716	0.972349	-5.51347
hsa-miR-378j	-0.0889828	0.964073	-0.816309	0.417748	0.972349	-5.51425
hsa-miR-3945	0.123809	1.23534	0.816296	0.417755	0.972349	-5.51426
hsa-miR-3651	-0.353649	2.12159	-0.813594	0.419289	0.972349	-5.51628
hsa-miR-181a-3p	0.0832507	1.03192	0.813221	0.419501	0.972349	-5.51656
hsa-miR-6082	-0.0870139	0.927116	-0.81286	0.419706	0.972349	-5.51683
hsa-miR-1285-3p	0.0843606	1.11336	0.812824	0.419727	0.972349	-5.51686
hsa-miR-648	0.0897923	1.08053	0.811829	0.420293	0.972349	-5.5176
hsa-miR-5589-5p	0.0898504	0.942363	0.811003	0.420763	0.972349	-5.51822
hsa-miR-3159	-0.0796456	1.01545	-0.810246	0.421195	0.972349	-5.51878
hsa-miR-6758-5p	-0.100782	1.22315	-0.809722	0.421493	0.972349	-5.51917
hsa-miR-1301-5p	-0.0749081	0.881452	-0.809462	0.421641	0.972349	-5.51936
hsa-miR-3944-5p	0.103728	1.12188	0.807087	0.422997	0.972349	-5.52113
hsa-miR-548ah-3p	0.0896942	1.13189	0.806914	0.423096	0.972349	-5.52126
hsa-miR-3117-3p	-0.0817312	1.06289	-0.805244	0.424051	0.972349	-5.52249
hsa-miR-4740-3p	-0.0850363	1.09428	-0.80515	0.424105	0.972349	-5.52256
hsa-miR-6803-3p	0.107086	1.25981	0.804916	0.424238	0.972349	-5.52273
hsa-miR-4276	-0.0785834	0.860441	-0.804827	0.424289	0.972349	-5.5228
hsa-miR-514a-5p	-0.0698168	0.971509	-0.804375	0.424548	0.972349	-5.52313
hsa-miR-552-3p	-0.0812934	0.981571	-0.803992	0.424768	0.972349	-5.52342
hsa-miR-590-5p	-0.090772	1.02252	-0.802985	0.425345	0.972349	-5.52416
hsa-miR-1236-5p	-0.0668118	1.14512	-0.802937	0.425372	0.972349	-5.5242
hsa-miR-6720-3p	-0.0751778	0.920999	-0.802734	0.425488	0.972349	-5.52435
hsa-miR-383-5p	-0.0769266	1.07503	-0.80239	0.425686	0.972349	-5.5246
hsa-miR-4669	-0.241153	2.03016	-0.800807	0.426594	0.972349	-5.52577
hsa-miR-3688-5p	-0.0970293	1.08622	-0.800699	0.426656	0.972349	-5.52585
hsa-miR-4327	0.113747	1.28557	0.800624	0.426699	0.972349	-5.5259
hsa-miR-6836-5p	-0.153644	1.31463	-0.800344	0.42686	0.972349	-5.52611
hsa-miR-532-3p	0.182394	1.79992	0.799842	0.427149	0.972349	-5.52648
hsa-miR-4313	0.116451	1.40237	0.797041	0.42876	0.972349	-5.52853
hsa-miR-376a-3p	-0.0931935	1.16299	-0.796358	0.429153	0.972349	-5.52903
hsa-miR-7157-3p	-0.071907	0.935455	-0.795762	0.429497	0.972349	-5.52947
hsa-miR-641	0.0927439	1.1943	0.795307	0.429759	0.972349	-5.5298
hsa-miR-545-3p	-0.0809032	1.10808	-0.79422	0.430387	0.972349	-5.53059
hsa-miR-5693	0.0756849	0.96517	0.793503	0.430801	0.972349	-5.53112
hsa-miR-218-2-3p	-0.0744137	0.935721	-0.792473	0.431396	0.972349	-5.53187
hsa-miR-6757-5p	-0.172218	1.78856	-0.791712	0.431836	0.972349	-5.53242
hsa-miR-6754-5p	-0.116719	1.18824	-0.791152	0.43216	0.972349	-5.53283
hsa-miR-548ba	-0.104661	1.191	-0.79093	0.432288	0.972349	-5.53299
hsa-miR-645	-0.0753507	0.892533	-0.790716	0.432413	0.972349	-5.53315
hsa-miR-4753-5p	0.0683317	0.976515	0.789743	0.432976	0.972349	-5.53385
hsa-miR-938	-0.087621	1.08052	-0.788442	0.43373	0.972349	-5.5348
hsa-miR-202-3p	-0.0943121	1.14978	-0.788172	0.433887	0.972349	-5.53499
hsa-miR-6786-3p	-0.0984243	1.30836	-0.78808	0.43394	0.972349	-5.53506
hsa-miR-3152-3p	0.135634	1.358	0.787169	0.434469	0.972349	-5.53572
hsa-miR-2113	0.0745024	0.994993	0.787034	0.434547	0.972349	-5.53582
hsa-miR-1252-5p	-0.0854981	1.11134	-0.786553	0.434826	0.972349	-5.53616
hsa-miR-135b-5p	0.0799656	0.993488	0.786514	0.434849	0.972349	-5.53619
hsa-miR-219b-5p	-0.0838144	1.04994	-0.78579	0.43527	0.972349	-5.53671
hsa-miR-887-3p	-0.0920342	1.0647	-0.785302	0.435553	0.972349	-5.53707
hsa-miR-1252-3p	0.149267	1.31582	0.784943	0.435762	0.972349	-5.53733
hsa-miR-3977	0.0912218	1.0554	0.784427	0.436062	0.972349	-5.5377
hsa-miR-346	0.118663	1.31635	0.784163	0.436216	0.972349	-5.53789
hsa-miR-4708-5p	0.105814	1.27376	0.783844	0.436401	0.972349	-5.53812
hsa-miR-34c-5p	0.0628551	1.03474	0.783073	0.43685	0.972349	-5.53867
hsa-miR-6834-3p	0.0895244	1.24453	0.782653	0.437095	0.972349	-5.53898
hsa-miR-1193	0.0734623	1.13484	0.782115	0.437408	0.972349	-5.53936
hsa-miR-550b-3p	-0.0696395	1.06456	-0.780456	0.438376	0.972349	-5.54056
hsa-miR-3685	0.107231	1.16817	0.780279	0.438479	0.972349	-5.54068
hsa-miR-6867-5p	0.0914677	1.09672	0.779849	0.438731	0.972349	-5.54099
hsa-miR-7977	0.561796	5.49617	0.779144	0.439143	0.972349	-5.5415
hsa-miR-1245b-3p	0.0873186	0.98502	0.77871	0.439396	0.972349	-5.54181
hsa-miR-6805-3p	0.211526	2.1206	0.778317	0.439626	0.972349	-5.54209
hsa-miR-328-3p	-0.130277	1.35271	-0.778173	0.43971	0.972349	-5.54219
hsa-miR-548ap-3p	0.298641	1.86321	0.777789	0.439935	0.972349	-5.54247
hsa-miR-6839-5p	0.0842191	1.01008	0.777499	0.440104	0.972349	-5.54267
hsa-miR-6774-5p	0.174898	1.59166	0.77665	0.440601	0.972349	-5.54328
hsa-miR-6804-5p	-0.0845752	0.996338	-0.7763	0.440806	0.972349	-5.54353
hsa-miR-146a-5p	-0.510875	2.22195	-0.7754	0.441333	0.972349	-5.54417
hsa-miR-7703	0.0847671	1.10617	0.774596	0.441804	0.972349	-5.54474
hsa-miR-5187-5p	0.0784025	1.05721	0.773354	0.442533	0.972349	-5.54563
hsa-miR-4715-3p	-0.0890851	1.00674	-0.773198	0.442625	0.972349	-5.54574
hsa-miR-5589-3p	-0.0815341	1.04	-0.772488	0.443041	0.972349	-5.54624
hsa-miR-633	0.0729166	1.05817	0.770426	0.444253	0.972349	-5.54771
hsa-miR-345-3p	0.10411	1.12726	0.769403	0.444855	0.972349	-5.54843
hsa-miR-197-3p	0.205475	1.93991	0.769395	0.44486	0.972349	-5.54844
hsa-miR-28-3p	-0.268777	1.48767	-0.767496	0.445979	0.972349	-5.54978
hsa-miR-92b-3p	0.352308	2.29233	0.76666	0.446472	0.972349	-5.55037
hsa-miR-208a-5p	0.103966	1.13387	0.765464	0.447177	0.972349	-5.55121
hsa-miR-6876-5p	-0.0864224	1.064	-0.765454	0.447184	0.972349	-5.55122
hsa-miR-4653-5p	-0.072035	0.982723	-0.764384	0.447815	0.972349	-5.55197
hsa-miR-4799-5p	0.0795708	1.03581	0.763573	0.448295	0.972349	-5.55254
hsa-miR-539-3p	-0.138797	1.42928	-0.763389	0.448404	0.972349	-5.55267
hsa-miR-296-3p	0.159421	1.53844	0.763262	0.448479	0.972349	-5.55276
hsa-miR-4633-5p	0.11691	1.13566	0.76301	0.448628	0.972349	-5.55294
hsa-miR-3122	-0.106909	1.18491	-0.762954	0.448661	0.972349	-5.55298
hsa-miR-548g-5p	-0.0973226	1.21965	-0.762563	0.448892	0.972349	-5.55325
hsa-miR-548x-5p	-0.0973226	1.21965	-0.762563	0.448892	0.972349	-5.55325
hsa-miR-548aj-5p	-0.0973226	1.21965	-0.762563	0.448892	0.972349	-5.55325
hsa-miR-6793-3p	-0.16744	1.96976	-0.760637	0.450033	0.972349	-5.5546
hsa-miR-3161	0.0840146	1.0673	0.760144	0.450325	0.972349	-5.55495
hsa-miR-3174	-0.0871528	1.10581	-0.758163	0.451501	0.972349	-5.55633
hsa-miR-200c-5p	-0.0826596	1.12538	-0.756672	0.452387	0.972349	-5.55737
hsa-miR-1254	-0.0929199	1.08251	-0.75632	0.452596	0.972349	-5.55761
hsa-miR-6885-3p	-0.0867828	1.13195	-0.756008	0.452781	0.972349	-5.55783
hsa-miR-6861-3p	-0.121374	1.36153	-0.755628	0.453007	0.972349	-5.55809
hsa-miR-4744	0.0773211	1.07491	0.753446	0.454306	0.972349	-5.55961
hsa-miR-5007-3p	0.0656576	1.13731	0.752914	0.454624	0.972349	-5.55998
hsa-miR-3976	-0.0789126	1.32528	-0.751133	0.455686	0.972349	-5.56121
hsa-miR-4728-3p	-0.107971	1.34131	-0.750664	0.455966	0.972349	-5.56154
hsa-miR-619-3p	-0.0783374	1.04551	-0.750508	0.456059	0.972349	-5.56164
hsa-miR-1973	0.114896	1.16985	0.750503	0.456062	0.972349	-5.56165
hsa-miR-4321	-0.0920074	1.091	-0.748135	0.457478	0.972349	-5.56328
hsa-miR-6857-5p	0.0832793	1.23531	0.747568	0.457817	0.972349	-5.56367
hsa-miR-141-5p	-0.0796057	0.985203	-0.747568	0.457817	0.972349	-5.56367
hsa-miR-4711-3p	0.0827387	0.933494	0.747172	0.458054	0.972349	-5.56394
hsa-miR-6127	-0.283462	2.45006	-0.747168	0.458057	0.972349	-5.56394
hsa-miR-8073	0.141013	1.4928	0.746774	0.458293	0.972349	-5.56422
hsa-miR-3150a-3p	0.0695909	0.914881	0.746625	0.458382	0.972349	-5.56432
hsa-miR-6824-3p	-0.0842605	1.08503	-0.746604	0.458395	0.972349	-5.56433
hsa-miR-588	0.0706552	0.962641	0.745751	0.458905	0.972349	-5.56492
hsa-miR-197-5p	0.308935	2.83932	0.745668	0.458956	0.972349	-5.56498
hsa-miR-3907	-0.0889385	1.06455	-0.74535	0.459146	0.972349	-5.56519
hsa-miR-6736-5p	0.140992	1.42597	0.745338	0.459153	0.972349	-5.5652
hsa-miR-3670	-0.0810795	1.11194	-0.744174	0.459852	0.972349	-5.566
hsa-miR-6776-5p	0.246362	2.79606	0.743993	0.45996	0.972349	-5.56612
hsa-miR-6754-3p	-0.0759483	1.07721	-0.743972	0.459973	0.972349	-5.56614
hsa-miR-365a-3p	0.109125	1.31871	0.741721	0.461325	0.972349	-5.56768
hsa-miR-365b-3p	0.109125	1.31871	0.741721	0.461325	0.972349	-5.56768
hsa-miR-6832-3p	0.0882237	1.12522	0.739575	0.462616	0.972349	-5.56914
hsa-miR-192-3p	-0.0638153	0.912569	-0.738902	0.463022	0.972349	-5.5696
hsa-miR-4677-3p	-0.0818249	1.10501	-0.738553	0.463232	0.972349	-5.56984
hsa-miR-4301	-0.0652262	1.189	-0.737259	0.464012	0.972349	-5.57071
hsa-miR-7156-3p	0.0802835	1.10795	0.735988	0.464779	0.972349	-5.57158
hsa-miR-3974	0.0743383	1.13246	0.735539	0.46505	0.972349	-5.57188
hsa-let-7e-5p	-0.532234	6.70318	-0.735264	0.465216	0.972349	-5.57207
hsa-miR-4797-5p	0.34906	1.7691	0.734774	0.465513	0.972349	-5.5724
hsa-miR-4679	-0.0789093	1.02303	-0.734577	0.465632	0.972349	-5.57253
hsa-miR-20b-3p	0.081509	1.15568	0.73412	0.465908	0.972349	-5.57284
hsa-miR-4295	-0.0995063	1.11743	-0.734049	0.46595	0.972349	-5.57289
hsa-miR-4789-5p	-0.0860407	0.988728	-0.73404	0.465956	0.972349	-5.57289
hsa-miR-663b	0.237132	1.79743	0.730929	0.46784	0.972349	-5.57499
hsa-miR-4300	-0.0871095	0.982264	-0.730853	0.467885	0.972349	-5.57504
hsa-miR-518e-3p	-0.0732482	1.02909	-0.729375	0.468782	0.972349	-5.57604
hsa-miR-4534	-0.210015	2.43352	-0.729132	0.468929	0.972349	-5.5762
hsa-miR-6771-5p	0.396518	4.82619	0.728927	0.469054	0.972349	-5.57634
hsa-miR-610	0.0614796	1.00311	0.728773	0.469147	0.972349	-5.57644
hsa-miR-637	-0.149284	1.37549	-0.72831	0.469428	0.972349	-5.57675
hsa-miR-202-5p	-0.189313	1.65781	-0.728187	0.469503	0.972349	-5.57684
hsa-miR-4529-3p	-0.715988	2.17222	-0.72811	0.46955	0.972349	-5.57689
hsa-miR-7110-5p	0.406115	2.92597	0.728108	0.469551	0.972349	-5.57689
hsa-miR-6847-5p	0.110258	1.2629	0.72789	0.469683	0.972349	-5.57703
hsa-miR-3119	0.0789163	1.01085	0.727748	0.469769	0.972349	-5.57713
hsa-miR-1912	-0.0823814	1.10104	-0.727741	0.469774	0.972349	-5.57713
hsa-miR-18b-5p	0.106518	1.1883	0.727066	0.470184	0.972349	-5.57759
hsa-miR-517-5p	0.0818066	1.04736	0.726394	0.470592	0.972349	-5.57804
hsa-miR-3609	-0.259332	1.94895	-0.726197	0.470712	0.972349	-5.57817
hsa-miR-6734-3p	0.106141	1.20377	0.724741	0.471599	0.972349	-5.57914
hsa-miR-301a-3p	-0.0603453	1.04266	-0.724366	0.471826	0.972349	-5.57939
hsa-miR-6860	-0.186899	2.36381	-0.723056	0.472625	0.972349	-5.58026
hsa-miR-365b-5p	-0.113287	1.29273	-0.72302	0.472647	0.972349	-5.58029
hsa-miR-1204	-0.0899651	0.956903	-0.722641	0.472878	0.972349	-5.58054
hsa-miR-924	-0.0770725	1.06429	-0.721958	0.473294	0.972349	-5.58099
hsa-miR-6090	0.11956	11.3991	0.721597	0.473515	0.972349	-5.58123
hsa-miR-378c	-0.231307	1.63192	-0.721268	0.473716	0.972349	-5.58145
hsa-miR-487a-3p	-0.0895426	1.14567	-0.720779	0.474014	0.972349	-5.58178
hsa-miR-148a-3p	-0.116438	1.23461	-0.720001	0.474489	0.972349	-5.58229
hsa-miR-204-5p	-0.110852	1.20263	-0.716607	0.476565	0.972349	-5.58454
hsa-miR-6788-5p	-0.0637836	0.934123	-0.715722	0.477107	0.972349	-5.58512
hsa-miR-6719-3p	0.0761578	0.934351	0.714272	0.477996	0.972349	-5.58608
hsa-miR-574-3p	-0.423663	3.16797	-0.713785	0.478295	0.972349	-5.5864
hsa-miR-1288-5p	-0.0796377	1.00304	-0.713348	0.478563	0.972349	-5.58669
hsa-miR-4720-5p	-0.385455	2.14239	-0.7114	0.47976	0.972349	-5.58796
hsa-miR-569	-0.060977	1.13279	-0.710494	0.480317	0.972349	-5.58856
hsa-miR-106a-3p	0.076073	0.967178	0.709988	0.480628	0.972349	-5.58889
hsa-miR-551b-5p	-0.111837	1.46623	-0.709813	0.480736	0.972349	-5.589
hsa-miR-128-3p	-0.104101	1.16556	-0.70917	0.481132	0.972349	-5.58942
hsa-miR-190a-3p	0.209428	1.46472	0.708663	0.481444	0.972349	-5.58975
hsa-miR-1199-5p	-0.0659428	1.02855	-0.708363	0.481629	0.972349	-5.58995
hsa-miR-6868-5p	0.153412	1.271	0.707586	0.482108	0.972349	-5.59046
hsa-miR-3163	-0.0897259	1.23599	-0.706788	0.482599	0.972349	-5.59098
hsa-miR-4477a	0.0956739	1.10725	0.705967	0.483106	0.972349	-5.59151
hsa-miR-378a-3p	-0.457828	2.97493	-0.703811	0.484438	0.972349	-5.59291
hsa-miR-6745	0.0718449	1.20219	0.703471	0.484648	0.972349	-5.59313
hsa-miR-129-1-3p	-0.0932887	1.331	-0.703228	0.484798	0.972349	-5.59329
hsa-miR-548v	-0.0689691	0.989519	-0.702725	0.485109	0.972349	-5.59362
hsa-miR-577	-0.0899405	1.13963	-0.702685	0.485134	0.972349	-5.59364
hsa-miR-92a-1-5p	0.0942649	1.19305	0.702506	0.485245	0.972349	-5.59376
hsa-miR-196a-3p	0.0681333	0.924313	0.701624	0.48579	0.972349	-5.59433
hsa-miR-6780b-3p	0.0762949	1.10111	0.701109	0.486109	0.972349	-5.59466
hsa-miR-6895-3p	-0.0650449	1.07392	-0.700924	0.486224	0.972349	-5.59478
hsa-miR-4665-3p	0.132659	1.37714	0.700182	0.486683	0.972349	-5.59526
hsa-miR-1281	0.373547	4.14873	0.700145	0.486707	0.972349	-5.59528
hsa-miR-4489	0.0754736	1.0807	0.699636	0.487022	0.972349	-5.59561
hsa-miR-1253	-0.0563854	1.03745	-0.698386	0.487797	0.972349	-5.59642
hsa-miR-3912-5p	-0.0803156	1.02656	-0.697505	0.488344	0.972349	-5.59698
hsa-miR-4269	-0.0688655	0.985674	-0.69637	0.489049	0.972349	-5.59771
hsa-miR-6087	0.114285	11.0085	0.695848	0.489373	0.972349	-5.59805
hsa-miR-4682	0.108081	1.28227	0.695528	0.489572	0.972349	-5.59825
hsa-miR-6749-3p	0.0959002	1.22795	0.69524	0.489751	0.972349	-5.59844
hsa-miR-5684	0.0688792	0.981428	0.695176	0.489791	0.972349	-5.59848
hsa-miR-874-3p	-0.138781	1.41118	-0.694111	0.490453	0.972349	-5.59916
hsa-miR-6789-3p	-0.0650881	0.89408	-0.69242	0.491506	0.972349	-5.60024
hsa-miR-4649-5p	-0.41499	4.23229	-0.692001	0.491768	0.972349	-5.60051
hsa-miR-4660	-0.0644513	0.940442	-0.691291	0.49221	0.972349	-5.60096
hsa-miR-3607-3p	-0.0560528	0.954937	-0.690487	0.492712	0.972349	-5.60147
hsa-miR-183-5p	0.226578	1.52355	0.69024	0.492866	0.972349	-5.60163
hsa-miR-4685-3p	-0.0944245	1.14035	-0.68925	0.493484	0.972349	-5.60226
hsa-miR-4512	-0.0745195	0.930383	-0.688549	0.493921	0.972349	-5.6027
hsa-miR-3692-5p	0.071918	0.997168	0.688349	0.494046	0.972349	-5.60283
hsa-miR-1914-5p	-0.0920345	1.35503	-0.688221	0.494126	0.972349	-5.60291
hsa-miR-548a-5p	0.0995328	1.30704	0.687783	0.4944	0.972349	-5.60319
hsa-miR-4798-3p	-0.0728036	1.03222	-0.687215	0.494755	0.972349	-5.60355
hsa-miR-3610	-0.070308	1.05142	-0.686112	0.495445	0.972349	-5.60425
hsa-miR-4793-3p	0.0946996	1.40858	0.685574	0.495782	0.972349	-5.60459
hsa-miR-548q	0.0752975	1.05271	0.683869	0.49685	0.972349	-5.60567
hsa-miR-4999-5p	-0.0710673	1.02562	-0.68374	0.496931	0.972349	-5.60575
hsa-miR-5009-5p	0.081352	1.17324	0.683406	0.49714	0.972349	-5.60596
hsa-miR-548aq-5p	0.0945416	1.27575	0.683169	0.497289	0.972349	-5.60611
hsa-miR-4725-3p	0.149436	1.58738	0.682779	0.497533	0.972349	-5.60635
hsa-miR-623	0.115534	1.29447	0.682757	0.497547	0.972349	-5.60637
hsa-miR-93-5p	0.559521	5.42835	0.682002	0.498021	0.972349	-5.60684
hsa-miR-186-5p	0.0854301	1.13538	0.681713	0.498202	0.972349	-5.60702
hsa-miR-3924	0.0717767	1.04613	0.681673	0.498227	0.972349	-5.60705
hsa-miR-616-5p	0.0720718	1.18156	0.681622	0.498259	0.972349	-5.60708
hsa-miR-4726-5p	-0.0969818	1.19434	-0.680314	0.499081	0.972349	-5.6079
hsa-miR-8085	0.100085	1.2608	0.679804	0.499401	0.972349	-5.60822
hsa-miR-664a-5p	0.0959566	1.14614	0.679635	0.499507	0.972349	-5.60833
hsa-miR-1284	-0.111408	1.25026	-0.679605	0.499527	0.972349	-5.60835
hsa-miR-4795-3p	-0.0794209	1.15741	-0.679412	0.499648	0.972349	-5.60847
hsa-miR-320e	-0.185212	1.5846	-0.67939	0.499662	0.972349	-5.60848
hsa-miR-6510-3p	-0.0702653	1.00703	-0.67905	0.499875	0.972349	-5.60869
hsa-miR-3942-5p	0.227984	1.658	0.678597	0.50016	0.972349	-5.60898
hsa-miR-3978	0.0718888	1.18217	0.678239	0.500385	0.972349	-5.6092
hsa-miR-6720-5p	-0.0688325	1.04782	-0.67816	0.500435	0.972349	-5.60925
hsa-miR-340-3p	0.0647793	1.0631	0.677987	0.500544	0.972349	-5.60936
hsa-miR-650	-0.08287	1.06111	-0.677716	0.500715	0.972349	-5.60953
hsa-miR-4513	-0.102643	1.23909	-0.677413	0.500905	0.972349	-5.60972
hsa-miR-1227-3p	0.0848087	1.2259	0.676956	0.501193	0.972349	-5.61
hsa-miR-6767-3p	0.063158	1.0021	0.676246	0.501641	0.972349	-5.61045
hsa-miR-4772-5p	0.0929364	1.16403	0.676198	0.501671	0.972349	-5.61048
hsa-miR-15b-3p	-0.0713872	0.997994	-0.675616	0.502037	0.972349	-5.61084
hsa-miR-513a-5p	0.0842987	1.1024	0.675329	0.502218	0.972349	-5.61102
hsa-miR-5692c	0.0768236	1.17187	0.67427	0.502886	0.972349	-5.61168
hsa-miR-4498	0.200566	2.71963	0.674223	0.502916	0.972349	-5.6117
hsa-miR-4527	-0.0687516	1.049	-0.673662	0.503269	0.972349	-5.61205
hsa-miR-3151-3p	0.0943847	1.2199	0.673447	0.503405	0.972349	-5.61219
hsa-miR-4282	-0.0697077	0.96791	-0.673123	0.50361	0.972349	-5.61239
hsa-miR-548as-3p	0.106455	1.32689	0.672845	0.503785	0.972349	-5.61256
hsa-miR-532-5p	0.255909	1.80974	0.672802	0.503812	0.972349	-5.61259
hsa-miR-548au-5p	0.0982713	1.32756	0.672372	0.504084	0.972349	-5.61285
hsa-miR-33a-3p	-0.0672703	0.961902	-0.670698	0.505142	0.972349	-5.61389
hsa-miR-890	0.125532	1.36578	0.67056	0.505229	0.972349	-5.61398
hsa-miR-6744-3p	0.063153	0.93321	0.670218	0.505446	0.972349	-5.61419
hsa-miR-3654	0.0599345	0.929106	0.668556	0.506498	0.972349	-5.61521
hsa-miR-887-5p	0.0785405	0.964823	0.668204	0.506721	0.972349	-5.61543
hsa-miR-562	-0.0709766	1.06713	-0.667601	0.507103	0.972349	-5.6158
hsa-miR-3691-3p	-0.074654	1.03384	-0.667435	0.507208	0.972349	-5.6159
hsa-miR-495-3p	0.0709983	1.06393	0.667062	0.507444	0.972349	-5.61613
hsa-miR-629-5p	0.152125	1.24306	0.666958	0.50751	0.972349	-5.6162
hsa-miR-6851-5p	0.0969978	1.44447	0.6657	0.508309	0.972349	-5.61697
hsa-miR-9-5p	-0.0715627	1.01073	-0.665401	0.508498	0.972349	-5.61715
hsa-miR-4737	0.0632027	0.938782	0.6653	0.508563	0.972349	-5.61722
hsa-miR-6791-5p	0.22524	8.13363	0.665287	0.508571	0.972349	-5.61722
hsa-miR-6730-5p	0.0792513	1.19099	0.665285	0.508572	0.972349	-5.61723
hsa-miR-548b-3p	-0.0774439	1.07411	-0.664082	0.509336	0.972349	-5.61796
hsa-miR-6499-5p	0.0612091	0.945911	0.663968	0.509408	0.972349	-5.61803
hsa-miR-4762-3p	0.0634889	0.935394	0.663792	0.50952	0.972349	-5.61814
hsa-miR-3935	0.0714214	1.10538	0.663211	0.509889	0.972349	-5.6185
hsa-miR-4655-3p	-0.0945124	1.19614	-0.662882	0.510098	0.972349	-5.6187
hsa-miR-711	0.0733611	1.02264	0.662705	0.510211	0.972349	-5.61881
hsa-miR-6733-5p	-0.0693275	1.0644	-0.662695	0.510217	0.972349	-5.61881
hsa-miR-3944-3p	0.0675994	1.05455	0.6622	0.510532	0.972349	-5.61911
hsa-miR-4796-5p	-0.0926521	1.14374	-0.661896	0.510725	0.972349	-5.6193
hsa-miR-425-3p	-0.130134	1.31742	-0.661811	0.510779	0.972349	-5.61935
hsa-miR-449b-5p	0.17018	1.186	0.661702	0.510849	0.972349	-5.61942
hsa-miR-1206	0.0725598	1.06673	0.660903	0.511358	0.972349	-5.61991
hsa-miR-7-2-3p	-0.0695628	1.04141	-0.660089	0.511876	0.972349	-5.6204
hsa-miR-506-5p	0.0594474	1.08808	0.659836	0.512037	0.972349	-5.62056
hsa-miR-22-5p	0.0752501	1.05664	0.659219	0.51243	0.972349	-5.62093
hsa-miR-455-5p	0.078709	1.15333	0.658347	0.512986	0.972349	-5.62146
hsa-miR-4717-3p	0.13691	1.5524	0.658213	0.513071	0.972349	-5.62154
hsa-miR-3960	0.130645	11.7654	0.658096	0.513146	0.972349	-5.62161
hsa-miR-6826-5p	-0.117099	1.35362	-0.656763	0.513996	0.972349	-5.62242
hsa-miR-548d-3p	0.111033	1.25359	0.655203	0.514993	0.972349	-5.62337
hsa-miR-6888-5p	-0.0629027	1.08482	-0.653358	0.516173	0.972349	-5.62448
hsa-miR-4712-5p	-0.0677578	1.02448	-0.653329	0.516191	0.972349	-5.6245
hsa-miR-660-3p	0.0694762	1.00612	0.653094	0.516342	0.972349	-5.62464
hsa-miR-7106-5p	-0.14241	1.54939	-0.652811	0.516523	0.972349	-5.62481
hsa-miR-4750-3p	0.282545	2.79769	0.652535	0.5167	0.972349	-5.62498
hsa-miR-656-5p	0.0676691	1.00277	0.652118	0.516966	0.972349	-5.62523
hsa-miR-3659	0.0770432	1.02446	0.650818	0.517799	0.972349	-5.62601
hsa-miR-6744-5p	0.0652237	1.06254	0.650669	0.517895	0.972349	-5.6261
hsa-miR-4656	-0.267547	3.01106	-0.650663	0.517898	0.972349	-5.6261
hsa-miR-6769a-3p	0.0759081	1.14451	0.649633	0.518559	0.972349	-5.62672
hsa-miR-4432	-0.0728175	1.04165	-0.646819	0.520365	0.972349	-5.6284
hsa-miR-3605-3p	0.0866902	1.20474	0.644563	0.521816	0.972349	-5.62975
hsa-miR-3145-5p	0.0670444	1.09454	0.643855	0.522272	0.972349	-5.63017
hsa-miR-3171	0.0730331	1.10503	0.643091	0.522763	0.972349	-5.63062
hsa-miR-3919	-0.0686356	1.03522	-0.641932	0.523511	0.972349	-5.63131
hsa-miR-4436b-3p	-0.0670315	1.05815	-0.641603	0.523722	0.972349	-5.6315
hsa-miR-376b-3p	-0.0886182	1.2486	-0.64152	0.523776	0.972349	-5.63155
hsa-miR-5000-5p	-0.0683968	1.07014	-0.640657	0.524333	0.972349	-5.63206
hsa-miR-190b	0.0616636	1.05546	0.640555	0.524398	0.972349	-5.63212
hsa-miR-6505-5p	0.0673057	1.11333	0.638511	0.525718	0.972349	-5.63333
hsa-miR-3916	0.099146	1.32175	0.637966	0.52607	0.972349	-5.63365
hsa-miR-942-3p	0.0581951	0.992185	0.636593	0.526958	0.972349	-5.63446
hsa-miR-6779-3p	-0.0672678	1.19475	-0.636495	0.527021	0.972349	-5.63452
hsa-miR-96-3p	0.0643164	1.02778	0.635963	0.527365	0.972349	-5.63483
hsa-miR-500a-3p	0.143823	1.54514	0.635433	0.527708	0.972349	-5.63514
hsa-miR-3155a	-0.0594313	0.946933	-0.635432	0.527709	0.972349	-5.63514
hsa-miR-6865-5p	0.228218	2.37554	0.635173	0.527877	0.972349	-5.63529
hsa-miR-1182	-0.0995601	1.59282	-0.634889	0.52806	0.972349	-5.63546
hsa-miR-1234-3p	-0.112448	1.55226	-0.63455	0.52828	0.972349	-5.63566
hsa-miR-3168	-0.0703602	0.984484	-0.633924	0.528686	0.972349	-5.63602
hsa-miR-3925-5p	-0.081412	1.20749	-0.632212	0.529796	0.972349	-5.63702
hsa-miR-6716-3p	0.0741977	1.09281	0.632081	0.529881	0.972349	-5.6371
hsa-miR-1270	-0.066716	1.03037	-0.630805	0.530709	0.972349	-5.63784
hsa-miR-6759-5p	-0.0768147	1.23168	-0.629141	0.531789	0.972349	-5.63881
hsa-miR-4666a-5p	0.0702728	1.04491	0.628744	0.532048	0.972349	-5.63904
hsa-miR-1305	0.0817275	1.09848	0.627618	0.53278	0.972349	-5.6397
hsa-miR-3065-5p	-0.081568	1.12882	-0.626207	0.533698	0.972349	-5.64051
hsa-miR-3683	-0.058806	1.02874	-0.625952	0.533864	0.972349	-5.64066
hsa-miR-3117-5p	0.0525921	0.955984	0.6247	0.53468	0.972349	-5.64138
hsa-miR-7155-3p	-0.0586277	0.952662	-0.62456	0.534771	0.972349	-5.64146
hsa-miR-520g-3p	-0.085595	1.21231	-0.624289	0.534948	0.972349	-5.64162
hsa-miR-6753-5p	-0.128586	1.64838	-0.623662	0.535357	0.972349	-5.64198
hsa-miR-3682-3p	0.0706992	1.19844	0.623457	0.53549	0.972349	-5.6421
hsa-miR-95-3p	0.0557579	1.0968	0.623255	0.535622	0.972349	-5.64222
hsa-miR-4643	-0.057499	0.936098	-0.623143	0.535695	0.972349	-5.64228
hsa-miR-34a-5p	-0.38428	2.61421	-0.622503	0.536113	0.972349	-5.64265
hsa-miR-4419b	-0.0653425	1.05207	-0.621861	0.536532	0.972349	-5.64302
hsa-miR-6820-3p	-0.0836388	1.1613	-0.621584	0.536713	0.972349	-5.64318
hsa-miR-6728-5p	0.0844139	1.22065	0.62133	0.536879	0.972349	-5.64332
hsa-miR-548az-5p	0.083631	1.21829	0.620915	0.537149	0.972349	-5.64356
hsa-miR-548ag	0.0897192	1.22854	0.62057	0.537375	0.972349	-5.64376
hsa-miR-4776-3p	-0.0766027	1.07036	-0.619896	0.537816	0.972349	-5.64414
hsa-miR-3169	0.0711993	1.02637	0.619406	0.538136	0.972349	-5.64442
hsa-miR-6788-3p	-0.0620257	1.15136	-0.619206	0.538267	0.972349	-5.64454
hsa-miR-496	0.0697068	1.08848	0.618964	0.538425	0.972349	-5.64468
hsa-miR-4718	-0.0582552	0.975227	-0.618394	0.538798	0.972349	-5.645
hsa-miR-215-3p	0.0615106	1.05749	0.617872	0.539139	0.972349	-5.6453
hsa-miR-767-5p	-0.0561602	0.934852	-0.616309	0.540163	0.972349	-5.64619
hsa-miR-3529-3p	0.0775709	1.20113	0.615982	0.540377	0.972349	-5.64638
hsa-miR-518a-5p	-0.0667961	1.05534	-0.615581	0.54064	0.972349	-5.64661
hsa-miR-527	-0.0667961	1.05534	-0.615581	0.54064	0.972349	-5.64661
hsa-miR-4652-5p	-0.0666407	1.05223	-0.615119	0.540943	0.972349	-5.64687
hsa-miR-630	-0.0648652	1.15128	-0.614186	0.541555	0.972349	-5.6474
hsa-miR-548av-3p	0.0795039	1.13248	0.613052	0.542299	0.972349	-5.64804
hsa-miR-7978	-0.0501828	1.0042	-0.613016	0.542323	0.972349	-5.64806
hsa-miR-7153-3p	-0.0571961	0.952611	-0.612325	0.542777	0.972349	-5.64845
hsa-miR-1468-3p	-0.185631	1.39209	-0.611486	0.543328	0.972349	-5.64893
hsa-miR-6727-3p	-0.0951238	1.42954	-0.610807	0.543774	0.972349	-5.64931
hsa-miR-5706	0.0483106	0.945565	0.610415	0.544032	0.972349	-5.64953
hsa-miR-193a-3p	0.0800718	1.22502	0.610125	0.544222	0.972349	-5.64969
hsa-miR-4659b-3p	0.0576234	0.937608	0.609664	0.544526	0.972349	-5.64995
hsa-miR-323a-5p	0.0876257	1.1504	0.609626	0.544551	0.972349	-5.64997
hsa-miR-6848-5p	-0.230398	2.62876	-0.609567	0.544589	0.972349	-5.65001
hsa-miR-1295b-5p	-0.0617622	1.08978	-0.609095	0.5449	0.972349	-5.65027
hsa-miR-7161-5p	0.0669454	1.32734	0.607835	0.54573	0.972349	-5.65098
hsa-miR-409-3p	-0.0888103	1.27412	-0.607409	0.546011	0.972349	-5.65122
hsa-miR-574-5p	-0.108901	1.39332	-0.607193	0.546153	0.972349	-5.65134
hsa-miR-132-5p	0.0637234	0.954888	0.606801	0.546411	0.972349	-5.65156
hsa-miR-6785-3p	0.0871086	1.38553	0.606508	0.546604	0.972349	-5.65173
hsa-miR-6769a-5p	0.0921374	1.24572	0.605698	0.547138	0.972349	-5.65218
hsa-miR-6790-5p	0.344588	4.99291	0.605215	0.547456	0.972349	-5.65245
hsa-let-7d-5p	-0.347297	6.48538	-0.604633	0.547841	0.972349	-5.65277
hsa-miR-6770-3p	0.0495138	0.922905	0.603556	0.548552	0.972349	-5.65338
hsa-miR-1827	-0.0564793	0.949491	-0.60216	0.549474	0.972349	-5.65415
hsa-miR-510-3p	-0.0575449	1.03606	-0.60203	0.54956	0.972349	-5.65423
hsa-miR-93-3p	0.103344	1.22987	0.602015	0.54957	0.972349	-5.65423
hsa-miR-5093	0.0989093	1.37305	0.601802	0.54971	0.972349	-5.65435
hsa-miR-651-5p	0.0724569	1.14247	0.601328	0.550024	0.972349	-5.65462
hsa-miR-4778-3p	0.0559539	0.984511	0.60096	0.550267	0.972349	-5.65482
hsa-miR-6766-3p	0.0952858	1.43863	0.600043	0.550874	0.972349	-5.65533
hsa-miR-6507-3p	0.123347	1.34404	0.598234	0.552072	0.972349	-5.65633
hsa-miR-124-5p	-0.0607171	0.927625	-0.597965	0.55225	0.972349	-5.65648
hsa-miR-487a-5p	-0.0579923	0.991198	-0.597504	0.552555	0.972349	-5.65673
hsa-miR-3136-5p	0.0712579	1.1307	0.597477	0.552573	0.972349	-5.65675
hsa-miR-548an	0.080836	1.28041	0.597444	0.552595	0.972349	-5.65677
hsa-miR-3929	0.0627893	1.06336	0.5973	0.552691	0.972349	-5.65685
hsa-miR-215-5p	-0.0634232	1.05626	-0.596412	0.553279	0.972349	-5.65733
hsa-miR-4758-3p	0.0974729	1.60229	0.594871	0.554302	0.972349	-5.65818
hsa-miR-635	0.0700906	1.21263	0.594217	0.554736	0.972349	-5.65854
hsa-miR-3922-5p	0.0649623	1.05213	0.592981	0.555557	0.972349	-5.65922
hsa-miR-6853-5p	-0.0554811	0.958715	-0.592682	0.555756	0.972349	-5.65938
hsa-miR-548am-3p	-0.0819524	1.18561	-0.589614	0.557797	0.972349	-5.66106
hsa-miR-6809-5p	0.0576543	1.0386	0.589478	0.557888	0.972349	-5.66113
hsa-miR-520e	0.0648563	1.08254	0.589054	0.55817	0.972349	-5.66136
hsa-miR-4703-3p	-0.0539997	1.00224	-0.588665	0.55843	0.972349	-5.66158
hsa-miR-370-3p	0.0721093	1.10975	0.586991	0.559545	0.972349	-5.66249
hsa-miR-6738-5p	-0.0749296	1.16615	-0.586163	0.560098	0.972349	-5.66293
hsa-miR-4657	-0.0827294	1.33305	-0.58578	0.560353	0.972349	-5.66314
hsa-miR-541-3p	0.0670018	0.969899	0.585094	0.560811	0.972349	-5.66351
hsa-miR-1255a	0.0601244	1.15453	0.583956	0.561572	0.972349	-5.66413
hsa-miR-579-3p	0.0737545	1.17527	0.583839	0.56165	0.972349	-5.66419
hsa-miR-182-3p	0.0570077	1.00544	0.583664	0.561767	0.972349	-5.66429
hsa-miR-6836-3p	-0.155554	1.76398	-0.583287	0.562019	0.972349	-5.66449
hsa-miR-1273a	-0.0827024	1.19037	-0.583068	0.562165	0.972349	-5.66461
hsa-miR-621	0.0474369	0.935166	0.582627	0.56246	0.972349	-5.66484
hsa-miR-671-3p	0.0707306	1.03166	0.581738	0.563055	0.972349	-5.66532
hsa-miR-1238-3p	-0.0675283	1.18313	-0.58112	0.563468	0.972349	-5.66565
hsa-miR-4644	0.139151	1.50848	0.579871	0.564304	0.972349	-5.66632
hsa-miR-6751-5p	-0.0965946	1.68048	-0.579756	0.564381	0.972349	-5.66639
hsa-miR-6821-5p	0.261186	7.83324	0.579382	0.564632	0.972349	-5.66659
hsa-miR-6513-3p	-0.0532795	0.97182	-0.579249	0.564721	0.972349	-5.66666
hsa-miR-513c-3p	-0.0687971	1.07363	-0.578483	0.565234	0.972349	-5.66707
hsa-miR-3923	0.0664344	1.13576	0.57751	0.565887	0.972349	-5.66759
hsa-miR-4429	-0.238759	2.82141	-0.575533	0.567213	0.972349	-5.66864
hsa-miR-6734-5p	-0.0855808	1.21272	-0.575251	0.567402	0.972349	-5.66879
hsa-miR-1306-5p	0.0915488	1.52901	0.574912	0.56763	0.972349	-5.66897
hsa-miR-503-3p	0.0442801	0.992619	0.574554	0.567871	0.972349	-5.66916
hsa-miR-573	-0.0641963	1.01468	-0.574448	0.567942	0.972349	-5.66922
hsa-miR-1289	0.0726956	1.1658	0.574227	0.568091	0.972349	-5.66934
hsa-miR-6799-3p	-0.0638173	1.05241	-0.573773	0.568396	0.972349	-5.66958
hsa-miR-23a-5p	0.118813	1.38937	0.573708	0.56844	0.972349	-5.66961
hsa-miR-4442	0.0833226	1.08137	0.572625	0.569168	0.972349	-5.67018
hsa-miR-30d-3p	-0.0533542	0.948679	-0.572287	0.569395	0.972349	-5.67036
hsa-miR-155-5p	0.41989	2.7779	0.571388	0.57	0.972349	-5.67084
hsa-miR-920	0.0472963	0.918015	0.571344	0.57003	0.972349	-5.67086
hsa-miR-331-3p	0.0908184	1.19689	0.571272	0.570078	0.972349	-5.6709
hsa-miR-3938	-0.0787865	1.1768	-0.570783	0.570407	0.972349	-5.67116
hsa-miR-561-3p	-0.0686561	1.03756	-0.569834	0.571047	0.972349	-5.67166
hsa-miR-4449	0.318108	3.44345	0.568502	0.571944	0.972349	-5.67236
hsa-miR-376c-5p	0.119673	1.25667	0.568181	0.572161	0.972349	-5.67253
hsa-miR-550a-3-5p	0.0611171	1.0962	0.568069	0.572236	0.972349	-5.67259
hsa-miR-106a-5p	-0.449757	5.39628	-0.567294	0.572759	0.972349	-5.67299
hsa-miR-499b-5p	-0.0561617	0.936122	-0.567104	0.572888	0.972349	-5.67309
hsa-miR-3157-5p	0.0700177	1.06146	0.566991	0.572964	0.972349	-5.67315
hsa-miR-519c-5p	-0.0507329	0.968854	-0.566449	0.573329	0.972349	-5.67344
hsa-miR-519b-5p	-0.0507329	0.968854	-0.566449	0.573329	0.972349	-5.67344
hsa-miR-523-5p	-0.0507329	0.968854	-0.566449	0.573329	0.972349	-5.67344
hsa-miR-518e-5p	-0.0507329	0.968854	-0.566449	0.573329	0.972349	-5.67344
hsa-miR-522-5p	-0.0507329	0.968854	-0.566449	0.573329	0.972349	-5.67344
hsa-miR-519a-5p	-0.0507329	0.968854	-0.566449	0.573329	0.972349	-5.67344
hsa-miR-4729	0.056578	0.954445	0.566362	0.573388	0.972349	-5.67348
hsa-miR-2276-3p	-0.0745438	1.10394	-0.565795	0.573771	0.972349	-5.67378
hsa-miR-3671	-0.057677	1.08747	-0.565712	0.573827	0.972349	-5.67382
hsa-miR-3173-3p	0.0686116	1.13685	0.565142	0.574212	0.972349	-5.67412
hsa-miR-6074	-0.0693984	1.15649	-0.564604	0.574575	0.972349	-5.6744
hsa-miR-6757-3p	-0.0723596	1.1402	-0.564585	0.574588	0.972349	-5.67441
hsa-miR-208b-3p	0.076697	1.31701	0.564148	0.574883	0.972349	-5.67464
hsa-miR-4709-5p	-0.0774344	1.02608	-0.563179	0.575539	0.972349	-5.67514
hsa-miR-423-5p	-0.358709	4.14806	-0.561555	0.576638	0.972349	-5.67599
hsa-miR-6874-3p	-0.0657192	0.9612	-0.561245	0.576847	0.972349	-5.67615
hsa-miR-657	-0.0610862	1.04649	-0.561193	0.576882	0.972349	-5.67618
hsa-miR-4743-5p	0.125053	2.14126	0.560874	0.577098	0.972349	-5.67634
hsa-miR-1226-5p	0.151854	1.73814	0.560336	0.577463	0.972349	-5.67662
hsa-miR-3687	0.216954	2.30426	0.560314	0.577478	0.972349	-5.67663
hsa-miR-3940-3p	-0.084888	1.358	-0.560087	0.577631	0.972349	-5.67675
hsa-miR-4418	0.0449547	0.824473	0.559477	0.578045	0.972349	-5.67707
hsa-miR-302b-3p	0.0666788	1.13754	0.559037	0.578343	0.972349	-5.67729
hsa-miR-6830-3p	-0.0612369	1.05897	-0.55847	0.578728	0.972349	-5.67759
hsa-miR-3140-5p	0.0741075	1.11936	0.55796	0.579073	0.972349	-5.67785
hsa-miR-1343-3p	0.05445	1.0251	0.557446	0.579422	0.972349	-5.67811
hsa-miR-10a-3p	-0.0523241	1.00364	-0.55717	0.579609	0.972349	-5.67826
hsa-miR-4311	-0.0460538	0.991532	-0.557084	0.579668	0.972349	-5.6783
hsa-miR-3917	-0.0682882	1.06225	-0.556502	0.580063	0.972349	-5.6786
hsa-miR-4804-5p	-0.0540443	1.04272	-0.556248	0.580235	0.972349	-5.67873
hsa-miR-4749-3p	-0.0917894	1.5765	-0.556005	0.5804	0.972349	-5.67886
hsa-miR-649	-0.0590741	1.03262	-0.555975	0.580421	0.972349	-5.67887
hsa-miR-4664-3p	0.0723613	1.01139	0.555622	0.58066	0.972349	-5.67905
hsa-miR-491-5p	-0.0695461	1.22447	-0.555266	0.580902	0.972349	-5.67924
hsa-miR-5583-3p	0.0708991	1.19572	0.554282	0.581571	0.972349	-5.67974
hsa-miR-4765	0.0467084	1.07158	0.55388	0.581844	0.972349	-5.67995
hsa-miR-7152-3p	0.0583478	1.03896	0.553436	0.582146	0.972349	-5.68017
hsa-miR-378f	-0.0916297	1.13722	-0.55306	0.582402	0.972349	-5.68037
hsa-miR-150-5p	-0.268724	2.46282	-0.551705	0.583324	0.972349	-5.68106
hsa-miR-6831-5p	-0.190209	1.91094	-0.550966	0.583827	0.972349	-5.68144
hsa-miR-6762-5p	0.0589626	1.17455	0.550512	0.584136	0.972349	-5.68167
hsa-miR-1178-5p	0.0493234	0.855387	0.549392	0.584899	0.972349	-5.68224
hsa-miR-548aw	0.0525984	1.00564	0.548128	0.585761	0.972349	-5.68288
hsa-miR-591	0.056166	1.00424	0.547631	0.586099	0.972349	-5.68313
hsa-miR-4770	-0.0549499	1.00084	-0.547313	0.586317	0.972349	-5.68329
hsa-miR-6832-5p	0.0740717	1.27519	0.547228	0.586375	0.972349	-5.68333
hsa-miR-3605-5p	0.0563462	1.0729	0.546962	0.586556	0.972349	-5.68347
hsa-miR-627-5p	-0.06506	1.07469	-0.546933	0.586576	0.972349	-5.68348
hsa-miR-6516-3p	0.0664915	1.10854	0.545532	0.587533	0.972349	-5.68419
hsa-miR-6728-3p	-0.0654289	1.1047	-0.545229	0.587739	0.972349	-5.68434
hsa-miR-5699-5p	0.0644489	1.19347	0.544393	0.588311	0.972349	-5.68476
hsa-miR-4691-5p	-0.062905	1.06296	-0.543726	0.588767	0.972349	-5.6851
hsa-miR-7846-3p	-0.0641365	1.05611	-0.543035	0.589239	0.972349	-5.68545
hsa-miR-4514	0.060812	1.00124	0.542842	0.589371	0.972349	-5.68554
hsa-miR-6773-3p	-0.0662707	1.10696	-0.542634	0.589513	0.972349	-5.68565
hsa-miR-4691-3p	-0.0496917	1.04169	-0.542136	0.589854	0.972349	-5.6859
hsa-miR-517a-3p	-0.0535786	1.01541	-0.541197	0.590497	0.972349	-5.68637
hsa-miR-517b-3p	-0.0535786	1.01541	-0.541197	0.590497	0.972349	-5.68637
hsa-miR-576-3p	-0.0608083	1.21378	-0.54109	0.590571	0.972349	-5.68642
hsa-miR-34b-5p	-0.0715796	1.14858	-0.54096	0.590659	0.972349	-5.68649
hsa-miR-151b	0.180143	1.5825	0.540582	0.590918	0.972349	-5.68668
hsa-miR-5009-3p	-0.0662326	1.11713	-0.540451	0.591008	0.972349	-5.68674
hsa-miR-6892-5p	0.0631427	1.1362	0.539175	0.591882	0.972349	-5.68738
hsa-miR-519d-5p	0.0836498	1.19835	0.538925	0.592053	0.972349	-5.6875
hsa-miR-381-3p	0.0544688	1.11081	0.538109	0.592613	0.972349	-5.68791
hsa-miR-6069	-0.102986	1.30617	-0.538089	0.592627	0.972349	-5.68792
hsa-miR-4774-3p	-0.0507835	1.06365	-0.537762	0.592851	0.972349	-5.68808
hsa-miR-206	-0.0659251	1.15387	-0.537581	0.592975	0.972349	-5.68817
hsa-miR-8054	-0.0579149	1.11115	-0.536919	0.59343	0.972349	-5.6885
hsa-miR-3689f	0.0652185	1.06086	0.5366	0.593648	0.972349	-5.68866
hsa-miR-5088-3p	-0.0509613	0.972272	-0.536163	0.593948	0.972349	-5.68888
hsa-miR-4330	0.0595638	1.01187	0.535632	0.594313	0.972349	-5.68914
hsa-miR-6072	0.0590399	1.07081	0.535455	0.594435	0.972349	-5.68923
hsa-miR-1825	0.147527	1.58645	0.534791	0.59489	0.972349	-5.68956
hsa-miR-4517	0.0624172	1.10869	0.534779	0.594898	0.972349	-5.68956
hsa-miR-519b-3p	-0.0622021	1.22711	-0.53459	0.595029	0.972349	-5.68966
hsa-miR-4662a-3p	0.059789	1.19061	0.533232	0.595962	0.972349	-5.69033
hsa-miR-138-1-3p	0.06078	1.21188	0.533107	0.596048	0.972349	-5.69039
hsa-miR-20a-3p	0.0728988	1.06614	0.533041	0.596094	0.972349	-5.69042
hsa-miR-553	0.0913201	1.35628	0.532727	0.596309	0.972349	-5.69058
hsa-miR-6780b-5p	0.136189	1.54752	0.531623	0.597069	0.972449	-5.69112
hsa-miR-937-3p	-0.0436854	0.944597	-0.529898	0.598256	0.972449	-5.69197
hsa-miR-4463	0.271838	6.99917	0.528635	0.599127	0.972449	-5.69259
hsa-miR-4278	0.0655573	1.04708	0.528419	0.599276	0.972449	-5.69269
hsa-miR-874-5p	-0.0698856	1.26284	-0.527565	0.599864	0.972449	-5.69311
hsa-miR-4804-3p	0.0452395	1.07079	0.527457	0.599939	0.972449	-5.69316
hsa-miR-6089	0.0877554	11.6663	0.527032	0.600232	0.972449	-5.69337
hsa-miR-3156-5p	-0.0531322	1.13592	-0.526787	0.600402	0.972449	-5.69349
hsa-miR-8070	-0.048457	0.988018	-0.525925	0.600996	0.972449	-5.69391
hsa-miR-3134	0.0626013	1.21797	0.525655	0.601183	0.972449	-5.69404
hsa-miR-6849-3p	0.047123	0.998921	0.525544	0.601259	0.972449	-5.69409
hsa-miR-3195	0.225297	2.61073	0.522438	0.603406	0.972449	-5.6956
hsa-miR-670-5p	0.0640257	1.05021	0.522155	0.603601	0.972449	-5.69574
hsa-miR-8055	0.0598992	0.991632	0.522061	0.603667	0.972449	-5.69578
hsa-miR-3926	0.0658973	1.09727	0.52159	0.603992	0.972449	-5.69601
hsa-miR-200b-3p	0.242127	2.00324	0.520848	0.604506	0.972449	-5.69637
hsa-miR-371a-3p	0.0521846	1.1145	0.520711	0.604601	0.972449	-5.69643
hsa-miR-4427	0.0660107	1.05627	0.520665	0.604632	0.972449	-5.69646
hsa-miR-892c-3p	-0.049309	0.891355	-0.520237	0.604929	0.972449	-5.69666
hsa-miR-4310	0.0570681	1.04711	0.519787	0.60524	0.972449	-5.69688
hsa-miR-571	0.038728	0.891264	0.518758	0.605953	0.972449	-5.69737
hsa-miR-939-5p	0.175599	2.47957	0.518468	0.606154	0.972449	-5.69751
hsa-miR-5584-5p	-0.0550758	1.00579	-0.518353	0.606234	0.972449	-5.69757
hsa-miR-5681b	0.0609105	1.27346	0.518094	0.606413	0.972449	-5.69769
hsa-miR-373-5p	0.121067	1.4534	0.517984	0.60649	0.972449	-5.69774
hsa-miR-568	0.0569907	1.0815	0.517457	0.606855	0.972449	-5.698
hsa-miR-3144-3p	-0.0829203	1.23402	-0.517198	0.607034	0.972449	-5.69812
hsa-miR-6840-5p	0.104461	1.21986	0.517105	0.607099	0.972449	-5.69816
hsa-miR-541-5p	-0.0712882	1.23776	-0.516802	0.607309	0.972449	-5.69831
hsa-miR-4492	0.284377	7.54562	0.515509	0.608206	0.973281	-5.69893
hsa-miR-1244	-0.0630272	1.27041	-0.51284	0.61006	0.974988	-5.7002
hsa-miR-542-3p	0.069967	1.15261	0.512483	0.610308	0.974988	-5.70037
hsa-miR-143-5p	-0.0575754	1.04878	-0.51234	0.610408	0.974988	-5.70043
hsa-miR-3662	0.0852206	1.11428	0.511788	0.610792	0.974998	-5.7007
hsa-miR-6509-5p	0.0706726	1.31575	0.509646	0.612282	0.975425	-5.70171
hsa-miR-634	0.059278	1.39082	0.508647	0.612978	0.975425	-5.70218
hsa-miR-10a-5p	0.110908	1.28927	0.508323	0.613204	0.975425	-5.70233
hsa-miR-1180-3p	0.123445	1.69918	0.507748	0.613605	0.975425	-5.7026
hsa-miR-6874-5p	-0.0533001	1.09655	-0.507624	0.613691	0.975425	-5.70266
hsa-miR-186-3p	-0.0705316	1.29176	-0.507507	0.613772	0.975425	-5.70272
hsa-miR-7843-3p	0.0778785	1.19059	0.507397	0.613849	0.975425	-5.70277
hsa-miR-4672	-0.072077	0.982788	-0.505547	0.615139	0.975425	-5.70363
hsa-miR-181c-5p	-0.0688351	1.11971	-0.505072	0.61547	0.975425	-5.70386
hsa-miR-363-5p	0.0628698	1.01527	0.504838	0.615634	0.975425	-5.70397
hsa-miR-4797-3p	0.0587278	1.00665	0.504336	0.615984	0.975425	-5.7042
hsa-miR-4684-5p	-0.0416883	0.918257	-0.504266	0.616033	0.975425	-5.70423
hsa-miR-188-5p	-0.0754753	1.28162	-0.504024	0.616202	0.975425	-5.70435
hsa-miR-4671-3p	-0.0516324	1.06615	-0.503802	0.616357	0.975425	-5.70445
hsa-miR-508-5p	0.0525071	1.13316	0.502988	0.616926	0.975727	-5.70483
hsa-miR-3133	-0.0726981	1.21604	-0.501613	0.617887	0.976133	-5.70547
hsa-miR-544b	-0.0411537	0.96499	-0.50069	0.618532	0.976133	-5.7059
hsa-miR-4799-3p	0.0517622	0.934975	0.500031	0.618993	0.976133	-5.7062
hsa-miR-624-3p	0.0585839	1.03728	0.499345	0.619473	0.976133	-5.70652
hsa-miR-6790-3p	0.0722138	1.30948	0.498764	0.61988	0.976133	-5.70679
hsa-miR-6508-3p	0.0452496	0.948637	0.498063	0.620371	0.976133	-5.70711
hsa-miR-4684-3p	-0.0673491	1.18845	-0.497806	0.620551	0.976133	-5.70723
hsa-miR-128-1-5p	0.048144	0.916529	0.497783	0.620567	0.976133	-5.70724
hsa-miR-4647	0.0466618	1.08536	0.497028	0.621096	0.976133	-5.70759
hsa-miR-7114-3p	0.0968918	1.78966	0.496983	0.621127	0.976133	-5.70761
hsa-miR-642b-3p	0.0872361	1.33732	0.496136	0.621721	0.976133	-5.708
hsa-miR-7108-3p	-0.0844981	1.4286	-0.495888	0.621895	0.976133	-5.70811
hsa-miR-30b-3p	-0.0827061	1.31026	-0.495385	0.622248	0.976133	-5.70834
hsa-miR-548h-3p	0.134256	1.61898	0.493274	0.623728	0.976133	-5.70931
hsa-miR-548z	0.134256	1.61898	0.493274	0.623728	0.976133	-5.70931
hsa-miR-6737-5p	-0.0715859	1.27432	-0.491023	0.62531	0.976133	-5.71034
hsa-miR-6800-5p	0.17741	8.55535	0.490985	0.625336	0.976133	-5.71035
hsa-miR-6856-3p	-0.0513441	0.995112	-0.490956	0.625357	0.976133	-5.71037
hsa-miR-3126-5p	-0.0636026	1.03529	-0.489784	0.626181	0.976133	-5.7109
hsa-miR-4324	-0.0578652	1.16221	-0.489605	0.626307	0.976133	-5.71098
hsa-miR-6735-5p	0.105464	1.6306	0.489176	0.626608	0.976133	-5.71117
hsa-miR-4650-3p	-0.0625357	1.08068	-0.48905	0.626697	0.976133	-5.71123
hsa-miR-193a-5p	0.35118	4.24673	0.488913	0.626794	0.976133	-5.71129
hsa-miR-655-3p	0.0660013	1.28383	0.488298	0.627226	0.976133	-5.71157
hsa-miR-4728-5p	-0.158324	2.60022	-0.487891	0.627513	0.976133	-5.71175
hsa-miR-144-3p	0.0469529	1.03149	0.487322	0.627913	0.976133	-5.71201
hsa-miR-22-3p	-0.285058	3.17937	-0.487048	0.628106	0.976133	-5.71213
hsa-miR-570-5p	-0.0693356	1.31936	-0.486606	0.628418	0.976133	-5.71233
hsa-miR-548ai	-0.0693356	1.31936	-0.486606	0.628418	0.976133	-5.71233
hsa-miR-8080	-0.0522422	1.12232	-0.486178	0.628719	0.976133	-5.71253
hsa-miR-4763-5p	-0.0724406	1.37068	-0.485017	0.629537	0.976133	-5.71305
hsa-miR-4501	0.0495699	1.00466	0.483986	0.630264	0.976133	-5.71351
hsa-miR-3617-5p	0.0577062	1.2038	0.483601	0.630536	0.976133	-5.71368
hsa-miR-520a-5p	0.0521516	1.0345	0.483532	0.630585	0.976133	-5.71372
hsa-miR-5191	-0.0553653	1.1959	-0.48328	0.630762	0.976133	-5.71383
hsa-miR-6841-3p	-0.0484741	0.960482	-0.482922	0.631015	0.976133	-5.71399
hsa-miR-4642	0.0850545	1.24702	0.482224	0.631507	0.976133	-5.7143
hsa-miR-4636	0.0476175	1.09676	0.481363	0.632116	0.976133	-5.71468
hsa-miR-1288-3p	0.0373992	0.924908	0.481129	0.632281	0.976133	-5.71479
hsa-miR-6801-5p	0.0545156	1.08748	0.481062	0.632328	0.976133	-5.71482
hsa-miR-4457	-0.054009	0.965769	-0.480034	0.633055	0.976339	-5.71528
hsa-miR-4309	-0.0396901	0.885015	-0.479801	0.633219	0.976339	-5.71538
hsa-miR-1273h-5p	0.0972707	1.46364	0.479198	0.633646	0.976413	-5.71565
hsa-miR-6810-5p	-0.0644913	1.33417	-0.478391	0.634215	0.976707	-5.716
hsa-miR-3121-3p	-0.0614201	1.23367	-0.476794	0.635346	0.977794	-5.71671
hsa-miR-3190-3p	0.0585379	1.15133	0.476322	0.63568	0.977794	-5.71692
hsa-miR-8062	-0.0471927	0.959865	-0.475697	0.636122	0.977891	-5.7172
hsa-miR-1911-5p	0.051899	1.15464	0.47482	0.636743	0.978262	-5.71758
hsa-miR-570-3p	0.173816	1.51346	0.474254	0.637145	0.978296	-5.71783
hsa-miR-195-3p	-0.0597664	1.07905	-0.47288	0.638118	0.979179	-5.71843
hsa-miR-520f-5p	-0.0521998	1.06424	-0.472294	0.638534	0.979179	-5.71869
hsa-miR-6733-3p	0.0402915	0.974139	0.471836	0.638859	0.979179	-5.71889
hsa-miR-6502-3p	-0.0460423	1.05508	-0.469639	0.640418	0.980495	-5.71985
hsa-miR-7849-3p	0.0536627	1.07225	0.469551	0.640481	0.980495	-5.71989
hsa-miR-4474-5p	-0.0426671	0.939265	-0.468869	0.640965	0.980495	-5.72018
hsa-miR-138-5p	0.117823	1.27153	0.46818	0.641455	0.980495	-5.72048
hsa-miR-6748-3p	-0.0459187	1.01996	-0.467949	0.641619	0.980495	-5.72058
hsa-miR-7111-5p	0.0945079	1.38511	0.466445	0.642688	0.981479	-5.72123
hsa-miR-299-3p	0.0489031	1.17362	0.465656	0.64325	0.981479	-5.72157
hsa-miR-640	0.0467241	1.16	0.465437	0.643405	0.981479	-5.72167
hsa-miR-6881-5p	0.0564898	1.18837	0.464807	0.643854	0.981582	-5.72194
hsa-miR-5007-5p	-0.0578912	1.18127	-0.463134	0.645045	0.982817	-5.72266
hsa-miR-4779	-0.0466015	1.09381	-0.461708	0.646061	0.983784	-5.72327
hsa-miR-3680-5p	-0.0408947	0.945064	-0.460727	0.646761	0.984212	-5.72369
hsa-miR-653-5p	-0.0509756	1.008	-0.459372	0.647728	0.984212	-5.72427
hsa-miR-548k	-0.0589989	1.15755	-0.458822	0.64812	0.984212	-5.7245
hsa-miR-371b-3p	-0.0602298	1.3471	-0.458467	0.648373	0.984212	-5.72465
hsa-miR-5002-5p	-0.0576989	1.23114	-0.457426	0.649117	0.984212	-5.72509
hsa-miR-7850-5p	-0.0584413	1.10069	-0.45718	0.649293	0.984212	-5.7252
hsa-miR-659-5p	-0.0572365	0.960905	-0.457141	0.649321	0.984212	-5.72521
hsa-miR-3689d	0.0373832	0.95229	0.457034	0.649397	0.984212	-5.72526
hsa-miR-5585-5p	0.0449322	1.03135	0.455706	0.650346	0.985072	-5.72582
hsa-miR-4738-5p	-0.0615477	1.09161	-0.454415	0.651269	0.98589	-5.72636
hsa-miR-5692b	-0.0471984	1.09284	-0.453532	0.651901	0.986268	-5.72674
hsa-miR-4783-5p	0.0443242	1.03501	0.452479	0.652655	0.986424	-5.72718
hsa-miR-518c-3p	-0.0458036	0.992959	-0.452318	0.652769	0.986424	-5.72724
hsa-miR-4292	-0.0463379	1.1229	-0.450083	0.654371	0.987313	-5.72818
hsa-miR-378a-5p	0.0417743	1.0619	0.449888	0.65451	0.987313	-5.72826
hsa-miR-3614-5p	-0.0616208	1.07377	-0.449444	0.654829	0.987313	-5.72845
hsa-miR-1184	0.155773	1.75462	0.448757	0.655321	0.987313	-5.72873
hsa-miR-5571-5p	0.0569084	1.11218	0.447136	0.656484	0.987313	-5.7294
hsa-miR-6812-5p	0.236979	4.11114	0.447032	0.656559	0.987313	-5.72945
hsa-miR-4736	0.0463776	1.06535	0.446815	0.656715	0.987313	-5.72954
hsa-miR-1290	-0.0532452	1.01104	-0.446812	0.656717	0.987313	-5.72954
hsa-miR-605-3p	-0.0428255	1.00693	-0.44669	0.656805	0.987313	-5.72959
hsa-miR-581	0.0365951	0.895217	0.445489	0.657667	0.987629	-5.73009
hsa-miR-885-3p	0.158056	2.69564	0.44533	0.657781	0.987629	-5.73015
hsa-miR-6763-3p	0.0635635	1.31559	0.444558	0.658335	0.987827	-5.73047
hsa-miR-1294	-0.054335	1.25179	-0.443946	0.658775	0.987827	-5.73072
hsa-miR-4524b-3p	-0.0396018	0.932115	-0.443547	0.659062	0.987827	-5.73089
hsa-miR-4659a-3p	-0.0456226	1.04996	-0.442227	0.660011	0.988675	-5.73143
hsa-miR-3175	-0.178324	1.83572	-0.441261	0.660706	0.98914	-5.73182
hsa-miR-3148	0.0598839	1.31377	0.440301	0.661397	0.98923	-5.73222
hsa-miR-665	0.107475	1.63097	0.439786	0.661768	0.98923	-5.73242
hsa-miR-520d-3p	-0.0607377	1.17763	-0.439579	0.661917	0.98923	-5.73251
hsa-miR-5690	0.0465577	1.04506	0.438673	0.66257	0.989632	-5.73288
hsa-miR-122-5p	-0.0469379	1.1	-0.435476	0.664874	0.990163	-5.73417
hsa-miR-99b-5p	0.312519	4.31353	0.433897	0.666014	0.990163	-5.73481
hsa-miR-1908-3p	0.0515663	1.06014	0.433261	0.666473	0.990163	-5.73507
hsa-miR-139-3p	0.0555611	1.22489	0.432507	0.667017	0.990163	-5.73537
hsa-miR-100-3p	0.0391355	0.919166	0.431716	0.667589	0.990163	-5.73568
hsa-miR-1257	-0.046358	1.08335	-0.430842	0.668221	0.990163	-5.73603
hsa-miR-3139	-0.0489268	1.11665	-0.430347	0.668579	0.990163	-5.73623
hsa-miR-6889-3p	-0.0549429	1.24082	-0.429698	0.669048	0.990163	-5.73649
hsa-miR-216a-3p	-0.0405747	0.976768	-0.429427	0.669244	0.990163	-5.7366
hsa-miR-526b-3p	0.0474386	1.12048	0.429353	0.669297	0.990163	-5.73663
hsa-miR-3668	-0.0518882	1.09856	-0.429279	0.669351	0.990163	-5.73666
hsa-miR-5088-5p	0.0446901	1.08008	0.428783	0.66971	0.990163	-5.73685
hsa-miR-4662b	-0.0533183	1.0986	-0.428445	0.669954	0.990163	-5.73699
hsa-miR-3160-5p	-0.0447348	0.978611	-0.42782	0.670407	0.990163	-5.73724
hsa-miR-4469	-0.0606139	1.08537	-0.425974	0.671743	0.990163	-5.73797
hsa-miR-3942-3p	0.0547694	1.28361	0.425972	0.671745	0.990163	-5.73797
hsa-miR-6871-5p	0.0946391	1.50439	0.425912	0.671788	0.990163	-5.73799
hsa-miR-486-3p	0.0446882	1.04705	0.42561	0.672007	0.990163	-5.73811
hsa-miR-600	-0.0506373	1.09999	-0.42508	0.672391	0.990163	-5.73832
hsa-miR-126-5p	0.0412324	1.0786	0.424095	0.673105	0.990163	-5.73871
hsa-miR-620	0.0437252	1.10814	0.423913	0.673237	0.990163	-5.73878
hsa-miR-548s	0.0519805	1.10847	0.422875	0.67399	0.990163	-5.73919
hsa-miR-4296	-0.0359356	0.981768	-0.422668	0.67414	0.990163	-5.73927
hsa-miR-6886-5p	0.0509006	1.1891	0.422292	0.674413	0.990163	-5.73941
hsa-miR-6795-5p	0.0743876	1.44339	0.42213	0.67453	0.990163	-5.73948
hsa-miR-4460	0.0570747	1.21977	0.421283	0.675145	0.990163	-5.73981
hsa-miR-6132	0.169817	3.94247	0.420105	0.676	0.990163	-5.74027
hsa-miR-6880-5p	0.0946059	1.51147	0.41992	0.676135	0.990163	-5.74034
hsa-miR-1249	0.076994	1.75943	0.419024	0.676785	0.990163	-5.74069
hsa-miR-6885-5p	-0.0595939	1.1679	-0.418956	0.676835	0.990163	-5.74072
hsa-miR-6776-3p	0.0511667	1.29529	0.418807	0.676943	0.990163	-5.74077
hsa-miR-4467	0.236247	6.47451	0.418488	0.677175	0.990163	-5.7409
hsa-miR-4696	-0.0462257	1.02695	-0.417946	0.677569	0.990163	-5.74111
hsa-miR-3677-5p	-0.0431337	0.967724	-0.417572	0.677841	0.990163	-5.74125
hsa-miR-4640-5p	-0.124696	2.04919	-0.417235	0.678086	0.990163	-5.74138
hsa-miR-758-5p	0.0428662	1.01692	0.414203	0.680292	0.990163	-5.74255
hsa-miR-7109-3p	-0.059703	1.18194	-0.413391	0.680883	0.990163	-5.74286
hsa-miR-5681a	0.110688	1.71265	0.412298	0.681679	0.990163	-5.74328
hsa-miR-6833-3p	-0.0495965	1.08868	-0.411998	0.681898	0.990163	-5.7434
hsa-miR-525-5p	0.0383597	0.967626	0.41198	0.681911	0.990163	-5.7434
hsa-miR-6816-3p	0.0414459	0.953636	0.411956	0.681929	0.990163	-5.74341
hsa-miR-4471	-0.0455204	1.04716	-0.411768	0.682066	0.990163	-5.74348
hsa-miR-604	0.0430306	0.979927	0.411293	0.682412	0.990163	-5.74366
hsa-miR-489-3p	0.0599914	1.09799	0.411239	0.682451	0.990163	-5.74369
hsa-miR-1587	-0.150905	3.20156	-0.410862	0.682726	0.990163	-5.74383
hsa-miR-92b-5p	0.22634	3.93323	0.409083	0.684024	0.990163	-5.74451
hsa-miR-92a-2-5p	0.0413839	1.08319	0.408948	0.684122	0.990163	-5.74456
hsa-miR-5588-3p	0.0611955	1.32587	0.408747	0.684268	0.990163	-5.74463
hsa-miR-4540	-0.0383754	1.14566	-0.40866	0.684332	0.990163	-5.74467
hsa-miR-4683	0.040883	1.00463	0.40817	0.68469	0.990163	-5.74485
hsa-miR-5186	0.0545327	1.20197	0.408138	0.684713	0.990163	-5.74486
hsa-miR-708-3p	0.0353361	0.984269	0.407826	0.684941	0.990163	-5.74498
hsa-miR-8067	-0.0429662	1.08858	-0.407821	0.684945	0.990163	-5.74498
hsa-miR-4663	0.0461028	1.06289	0.407248	0.685363	0.990163	-5.7452
hsa-miR-4649-3p	-0.061512	1.22118	-0.405685	0.686505	0.990163	-5.74579
hsa-miR-203a	-0.133059	1.35236	-0.405624	0.686549	0.990163	-5.74581
hsa-miR-3691-5p	0.0406852	1.04114	0.405538	0.686612	0.990163	-5.74584
hsa-miR-3130-5p	-0.0515284	1.21303	-0.405417	0.6867	0.990163	-5.74589
hsa-miR-6853-3p	0.0414052	0.961199	0.404849	0.687116	0.990163	-5.7461
hsa-miR-3192-3p	-0.0391148	0.953562	-0.404818	0.687138	0.990163	-5.74611
hsa-miR-1179	-0.0441176	1.00725	-0.403428	0.688154	0.990163	-5.74664
hsa-miR-7848-3p	-0.0440797	1.06503	-0.402826	0.688595	0.990163	-5.74686
hsa-miR-4745-3p	0.0420255	1.06522	0.402175	0.689071	0.990163	-5.7471
hsa-miR-6516-5p	0.0395192	1.09739	0.401587	0.689501	0.990163	-5.74732
hsa-miR-19b-2-5p	0.0382555	1.01539	0.401438	0.68961	0.990163	-5.74738
hsa-miR-4676-5p	0.0368538	0.972178	0.401103	0.689855	0.990163	-5.7475
hsa-miR-548ae	0.195988	2.04794	0.400681	0.690164	0.990163	-5.74766
hsa-miR-6772-5p	-0.0495049	1.12761	-0.400384	0.690382	0.990163	-5.74777
hsa-miR-3154	0.044174	1.16036	0.399349	0.69114	0.990163	-5.74815
hsa-miR-7852-3p	0.0830247	1.5029	0.39931	0.691168	0.990163	-5.74817
hsa-miR-942-5p	-0.0392665	1.04223	-0.398096	0.692058	0.990163	-5.74862
hsa-miR-548y	-0.0443283	1.27257	-0.397625	0.692403	0.990163	-5.74879
hsa-miR-624-5p	-0.0446751	1.10223	-0.397018	0.692848	0.990163	-5.74901
hsa-miR-3120-3p	0.0372581	0.89399	0.396639	0.693126	0.990163	-5.74915
hsa-miR-155-3p	0.0664052	1.24625	0.396391	0.693308	0.990163	-5.74925
hsa-miR-3913-5p	0.0339992	1.00165	0.396117	0.693509	0.990163	-5.74935
hsa-miR-363-3p	0.0450341	1.08556	0.396045	0.693562	0.990163	-5.74937
hsa-miR-3150b-3p	0.0439742	1.17284	0.393456	0.695462	0.990163	-5.75032
hsa-miR-4686	-0.0565835	1.22828	-0.39228	0.696325	0.990163	-5.75075
hsa-miR-4274	-0.0987736	1.72453	-0.392114	0.696448	0.990163	-5.75081
hsa-miR-4767	-0.0599327	1.24193	-0.391919	0.696591	0.990163	-5.75088
hsa-miR-8059	0.0481379	1.06773	0.390929	0.697318	0.990163	-5.75124
hsa-miR-660-5p	-0.0678767	1.32555	-0.390793	0.697418	0.990163	-5.75129
hsa-miR-3620-3p	0.0432072	1.26286	0.390782	0.697426	0.990163	-5.75129
hsa-miR-4465	0.0409115	1.04551	0.390063	0.697955	0.990163	-5.75155
hsa-miR-129-5p	0.0524987	1.1832	0.389934	0.69805	0.990163	-5.7516
hsa-miR-3180-5p	-0.0475106	1.2599	-0.38936	0.698472	0.990163	-5.75181
hsa-miR-582-5p	-0.0464466	1.10534	-0.388835	0.698858	0.990163	-5.752
hsa-miR-6813-3p	0.0511877	1.28776	0.388674	0.698976	0.990163	-5.75205
hsa-miR-500a-5p	0.0514606	1.26863	0.388094	0.699404	0.990163	-5.75226
hsa-miR-1539	0.0286002	1.01106	0.387992	0.699478	0.990163	-5.7523
hsa-miR-6512-5p	0.0376598	0.952226	0.387791	0.699626	0.990163	-5.75237
hsa-miR-5089-3p	0.0390318	1.0663	0.38717	0.700083	0.990163	-5.7526
hsa-miR-4433b-5p	-0.0841544	1.86593	-0.386951	0.700244	0.990163	-5.75267
hsa-miR-376a-2-5p	-0.0343466	0.979852	-0.386743	0.700397	0.990163	-5.75275
hsa-miR-6726-3p	-0.0447259	1.05503	-0.386643	0.700471	0.990163	-5.75279
hsa-miR-320c	-0.203873	6.77495	-0.386042	0.700914	0.990163	-5.753
hsa-miR-744-3p	0.0393331	1.12075	0.384492	0.702056	0.990163	-5.75355
hsa-miR-154-5p	-0.0466453	1.12132	-0.384234	0.702246	0.990163	-5.75365
hsa-miR-6841-5p	-0.0461583	1.06729	-0.384178	0.702287	0.990163	-5.75367
hsa-miR-4705	-0.0377304	1.0793	-0.382868	0.703253	0.990163	-5.75413
hsa-miR-888-3p	0.0388662	1.03316	0.382118	0.703806	0.990163	-5.7544
hsa-miR-6891-3p	0.059785	1.33168	0.381626	0.704169	0.990163	-5.75457
hsa-miR-5702	-0.0402695	1.0722	-0.380975	0.704649	0.990163	-5.7548
hsa-miR-3164	0.0406859	1.03176	0.37937	0.705833	0.990163	-5.75537
hsa-miR-7150	-0.16589	2.8159	-0.379287	0.705895	0.990163	-5.7554
hsa-miR-545-5p	0.036283	1.02302	0.379193	0.705964	0.990163	-5.75543
hsa-miR-4735-5p	0.0469618	1.11559	0.377965	0.706871	0.990163	-5.75586
hsa-miR-375	-0.162227	1.56181	-0.377776	0.707011	0.990163	-5.75593
hsa-miR-4482-3p	-0.0462718	1.19371	-0.377368	0.707312	0.990163	-5.75607
hsa-miR-548ah-5p	0.0421375	1.12349	0.376174	0.708195	0.990163	-5.75649
hsa-miR-196b-5p	0.0376695	1.1516	0.376099	0.70825	0.990163	-5.75652
hsa-miR-4423-5p	-0.0462085	1.11295	-0.375501	0.708692	0.990163	-5.75672
hsa-miR-424-5p	-0.0346855	0.968203	-0.375131	0.708966	0.990163	-5.75685
hsa-miR-8078	0.0462845	1.05667	0.374757	0.709243	0.990163	-5.75698
hsa-miR-302d-5p	0.0452121	1.12994	0.373954	0.709837	0.990163	-5.75726
hsa-miR-4713-5p	-0.0390728	1.22075	-0.372739	0.710736	0.990163	-5.75768
hsa-miR-1296-3p	-0.0406699	1.02945	-0.372327	0.711041	0.990163	-5.75783
hsa-miR-148a-5p	0.0440383	1.11898	0.372218	0.711122	0.990163	-5.75786
hsa-miR-1277-3p	-0.0398558	1.15736	-0.37052	0.712379	0.990163	-5.75845
hsa-miR-3686	0.045653	1.14016	0.369468	0.713159	0.990163	-5.75881
hsa-miR-5193	0.0377204	1.16819	0.368354	0.713984	0.990163	-5.75919
hsa-miR-6726-5p	0.102672	1.64993	0.367954	0.714281	0.990163	-5.75933
hsa-miR-4255	-0.0352403	0.841466	-0.36787	0.714343	0.990163	-5.75936
hsa-miR-542-5p	0.035807	0.940789	0.367738	0.714441	0.990163	-5.7594
hsa-miR-1323	-0.143541	2.35399	-0.367354	0.714726	0.990163	-5.75953
hsa-miR-4433-5p	-0.0744369	2.00583	-0.367216	0.714828	0.990163	-5.75958
hsa-miR-4714-3p	-0.0421954	1.10257	-0.367163	0.714867	0.990163	-5.7596
hsa-miR-2681-5p	-0.0424569	1.13598	-0.36693	0.71504	0.990163	-5.75968
hsa-miR-493-3p	0.037698	1.0174	0.366035	0.715705	0.990163	-5.75998
hsa-miR-151a-3p	0.19353	1.96478	0.365508	0.716095	0.990163	-5.76016
hsa-miR-23c	-0.0485989	1.1298	-0.36454	0.716814	0.990163	-5.76049
hsa-miR-17-5p	-0.306938	5.72289	-0.364534	0.716819	0.990163	-5.76049
hsa-miR-1343-5p	0.198784	5.4997	0.363962	0.717244	0.990163	-5.76068
hsa-miR-4671-5p	0.0356143	1.01904	0.363955	0.717249	0.990163	-5.76068
hsa-miR-4252	-0.0371027	0.952921	-0.362666	0.718206	0.990163	-5.76112
hsa-miR-1251-3p	0.0348495	0.904955	0.359182	0.720796	0.990163	-5.76229
hsa-miR-6882-5p	0.0314059	0.98894	0.358546	0.721269	0.990163	-5.7625
hsa-miR-4756-3p	0.0575194	1.1515	0.358139	0.721572	0.990163	-5.76263
hsa-miR-6782-5p	0.11422	3.31508	0.357694	0.721904	0.990163	-5.76278
hsa-miR-548d-5p	-0.0569035	1.36147	-0.357598	0.721975	0.990163	-5.76281
hsa-miR-145-3p	0.0413771	1.02259	0.357534	0.722022	0.990163	-5.76283
hsa-miR-6784-5p	0.0510827	1.22508	0.35752	0.722033	0.990163	-5.76284
hsa-miR-5581-5p	0.0374968	0.985445	0.357366	0.722147	0.990163	-5.76289
hsa-miR-7112-5p	-0.0872655	1.59582	-0.357098	0.722347	0.990163	-5.76298
hsa-miR-365a-5p	-0.0749979	1.66351	-0.356637	0.722691	0.990163	-5.76313
hsa-miR-6825-5p	-0.04869	1.34946	-0.356433	0.722842	0.990163	-5.7632
hsa-miR-4320	0.0323956	0.953412	0.356179	0.723031	0.990163	-5.76328
hsa-miR-943	0.0406926	1.06698	0.355982	0.723178	0.990163	-5.76335
hsa-miR-4448	0.0368736	0.974363	0.355975	0.723183	0.990163	-5.76335
hsa-miR-6811-3p	-0.0335854	0.918282	-0.355878	0.723256	0.990163	-5.76338
hsa-miR-1224-5p	0.109644	1.56436	0.355811	0.723306	0.990163	-5.7634
hsa-miR-3194-5p	-0.0371218	0.977526	-0.355533	0.723513	0.990163	-5.7635
hsa-miR-5701	-0.0366811	0.950876	-0.354936	0.723957	0.990163	-5.76369
hsa-let-7a-3p	0.0367199	1.06392	0.354508	0.724276	0.990163	-5.76383
hsa-miR-4499	0.0539835	1.33738	0.35444	0.724327	0.990163	-5.76386
hsa-miR-141-3p	-0.237008	2.8888	-0.354362	0.724385	0.990163	-5.76388
hsa-miR-6833-5p	0.0533622	1.20421	0.35419	0.724513	0.990163	-5.76394
hsa-miR-607	-0.0458494	1.05179	-0.352947	0.72544	0.990163	-5.76435
hsa-miR-4302	0.0339739	0.863193	0.351554	0.726479	0.990163	-5.7648
hsa-miR-1197	0.0383759	1.09911	0.350857	0.726999	0.990163	-5.76503
hsa-miR-500b-5p	-0.0336202	0.939361	-0.3508	0.727041	0.990163	-5.76505
hsa-miR-342-5p	-0.113036	1.39522	-0.350683	0.727129	0.990163	-5.76509
hsa-miR-320b	-0.204635	7.0818	-0.349856	0.727746	0.990163	-5.76535
hsa-miR-1255b-2-3p	-0.0295269	1.01723	-0.349793	0.727793	0.990163	-5.76537
hsa-miR-449b-3p	-0.0536719	1.20979	-0.349696	0.727865	0.990163	-5.76541
hsa-miR-3162-5p	-0.169442	3.234	-0.349582	0.727951	0.990163	-5.76544
hsa-miR-5705	-0.0442244	1.08576	-0.349403	0.728085	0.990163	-5.7655
hsa-miR-587	-0.0312554	0.950301	-0.349155	0.728269	0.990163	-5.76558
hsa-miR-3925-3p	-0.0426913	1.04204	-0.348479	0.728774	0.990163	-5.7658
hsa-miR-6078	0.0301439	0.961821	0.347835	0.729255	0.990163	-5.76601
hsa-miR-6723-5p	-0.138941	2.64774	-0.347651	0.729393	0.990163	-5.76607
hsa-miR-4272	-0.0289891	0.978304	-0.347247	0.729694	0.990163	-5.7662
hsa-miR-24-1-5p	-0.0346373	1.00032	-0.346696	0.730106	0.990163	-5.76638
hsa-miR-6738-3p	0.0362542	1.02442	0.346651	0.73014	0.990163	-5.76639
hsa-miR-3663-5p	0.0405788	1.01711	0.345925	0.730683	0.990378	-5.76662
hsa-miR-5587-5p	-0.032712	0.986817	-0.345184	0.731236	0.990608	-5.76686
hsa-miR-194-5p	-0.0931201	1.36673	-0.340907	0.734436	0.993738	-5.76822
hsa-miR-4425	0.0364073	1.09353	0.340847	0.734482	0.993738	-5.76824
hsa-miR-6878-5p	0.0329647	1.03132	0.340487	0.734751	0.993738	-5.76836
hsa-miR-4800-5p	0.0568241	1.11311	0.339915	0.735179	0.993738	-5.76854
hsa-miR-1275	0.127571	3.30512	0.339521	0.735474	0.993738	-5.76866
hsa-miR-203b-3p	0.0335394	1.10913	0.337025	0.737345	0.995744	-5.76944
hsa-miR-4639-5p	0.0302067	0.973839	0.335947	0.738154	0.996113	-5.76978
hsa-miR-6798-3p	0.0721782	1.81575	0.334973	0.738884	0.996113	-5.77008
hsa-miR-15a-5p	-0.102513	1.65549	-0.334835	0.738988	0.996113	-5.77013
hsa-miR-27a-5p	-0.0383412	0.972473	-0.334601	0.739164	0.996113	-5.7702
hsa-miR-4326	-0.0466306	1.00066	-0.333674	0.739859	0.99634	-5.77049
hsa-miR-625-5p	-0.0554032	1.31769	-0.333346	0.740105	0.99634	-5.77059
hsa-miR-6499-3p	-0.0355912	1.03556	-0.332354	0.74085	0.996823	-5.7709
hsa-miR-6783-5p	-0.037847	1.15048	-0.331184	0.74173	0.997007	-5.77126
hsa-miR-888-5p	0.0389727	1.07092	0.330671	0.742115	0.997007	-5.77141
hsa-miR-765	0.0337196	1.12328	0.330627	0.742148	0.997007	-5.77143
hsa-miR-4789-3p	-0.0286337	0.993164	-0.329472	0.743016	0.99746	-5.77178
hsa-miR-6837-3p	0.0382693	0.93235	0.329149	0.743259	0.99746	-5.77188
hsa-miR-7706	-0.0346786	0.962561	-0.326935	0.744924	0.997631	-5.77255
hsa-miR-5092	-0.0295416	1.0107	-0.326545	0.745217	0.997631	-5.77267
hsa-miR-128-2-5p	-0.035567	0.924726	-0.324847	0.746495	0.997631	-5.77318
hsa-miR-4441	0.0368383	1.00765	0.324515	0.746745	0.997631	-5.77329
hsa-miR-3941	-0.0365103	0.996226	-0.32324	0.747705	0.997631	-5.77367
hsa-miR-4482-5p	-0.0299996	1.05124	-0.322501	0.748262	0.997631	-5.77389
hsa-let-7f-1-3p	0.0516113	1.28687	0.321927	0.748695	0.997631	-5.77406
hsa-miR-6834-5p	0.0446079	1.22867	0.321861	0.748744	0.997631	-5.77408
hsa-miR-6165	-0.100567	2.01779	-0.321272	0.749188	0.997631	-5.77426
hsa-miR-4506	0.0309216	1.09204	0.320451	0.749807	0.997631	-5.7745
hsa-miR-4708-3p	0.127261	1.63696	0.319681	0.750388	0.997631	-5.77473
hsa-miR-6826-3p	0.0371731	1.11763	0.318985	0.750913	0.997631	-5.77494
hsa-miR-1283	0.0385999	1.09252	0.318158	0.751537	0.997631	-5.77518
hsa-miR-4264	-0.0308836	0.914344	-0.317534	0.752007	0.997631	-5.77537
hsa-miR-5591-5p	-0.0291249	0.955606	-0.317204	0.752257	0.997631	-5.77546
hsa-miR-448	-0.0299124	0.960104	-0.316909	0.75248	0.997631	-5.77555
hsa-miR-3135a	0.0383854	0.931852	0.316595	0.752717	0.997631	-5.77564
hsa-miR-548b-5p	0.0407568	1.20364	0.316522	0.752772	0.997631	-5.77566
hsa-miR-4484	0.163839	3.6517	0.315816	0.753305	0.997631	-5.77587
hsa-miR-5699-3p	-0.0321472	0.950228	-0.315411	0.75361	0.997631	-5.77599
hsa-miR-516b-5p	-0.0369226	1.09114	-0.315228	0.753748	0.997631	-5.77604
hsa-miR-609	-0.0267708	1.04201	-0.314488	0.754308	0.997631	-5.77626
hsa-miR-92a-3p	-0.209937	7.13106	-0.314204	0.754522	0.997631	-5.77634
hsa-miR-184	0.0690192	1.24468	0.312831	0.755559	0.997631	-5.77674
hsa-miR-4769-5p	0.0296377	1.12637	0.312198	0.756038	0.997631	-5.77693
hsa-miR-1263	-0.182763	2.23982	-0.3118	0.756339	0.997631	-5.77704
hsa-miR-338-5p	0.0366583	1.09991	0.311325	0.756698	0.997631	-5.77718
hsa-miR-1205	0.031777	0.933561	0.311184	0.756804	0.997631	-5.77722
hsa-miR-6068	-0.177538	5.45548	-0.30997	0.757723	0.997631	-5.77757
hsa-miR-6820-5p	-0.0897566	2.90885	-0.308964	0.758484	0.997631	-5.77786
hsa-miR-550a-5p	-0.0455157	1.19779	-0.308811	0.7586	0.997631	-5.7779
hsa-miR-498	0.131072	2.46642	0.308354	0.758946	0.997631	-5.77803
hsa-miR-643	-0.0303635	0.953019	-0.307914	0.759279	0.997631	-5.77816
hsa-miR-3618	0.0384459	1.0562	0.307621	0.759501	0.997631	-5.77824
hsa-miR-216b-5p	-0.0362761	1.09091	-0.30694	0.760016	0.997631	-5.77844
hsa-miR-8053	0.0302501	0.948138	0.305673	0.760976	0.997631	-5.7788
hsa-miR-889-3p	0.0363293	1.14935	0.305421	0.761167	0.997631	-5.77887
hsa-miR-511-3p	0.0406765	1.0753	0.305129	0.761388	0.997631	-5.77895
hsa-miR-219a-5p	-0.0315244	1.11475	-0.304399	0.761941	0.997631	-5.77916
hsa-miR-520a-3p	0.0469066	1.20606	0.303415	0.762687	0.997631	-5.77944
hsa-miR-6514-3p	0.0282128	0.974879	0.302427	0.763436	0.997631	-5.77971
hsa-miR-4768-3p	-0.028288	0.961475	-0.302261	0.763561	0.997631	-5.77976
hsa-miR-4780	-0.0422259	1.03066	-0.301898	0.763837	0.997631	-5.77986
hsa-miR-129-2-3p	-0.0445267	1.35165	-0.301162	0.764395	0.997631	-5.78007
hsa-miR-3689b-3p	-0.0305934	1.06769	-0.30109	0.76445	0.997631	-5.78009
hsa-miR-3689c	-0.0305934	1.06769	-0.30109	0.76445	0.997631	-5.78009
hsa-miR-628-5p	-0.14143	2.10328	-0.301077	0.76446	0.997631	-5.78009
hsa-miR-5089-5p	-0.0318522	0.983208	-0.300849	0.764633	0.997631	-5.78016
hsa-miR-1202	0.114646	2.18375	0.300502	0.764896	0.997631	-5.78025
hsa-miR-3128	-0.260479	3.41784	-0.300072	0.765222	0.997631	-5.78037
hsa-miR-3616-5p	0.0309712	1.06322	0.299491	0.765663	0.997631	-5.78053
hsa-miR-17-3p	-0.058939	1.27912	-0.298825	0.766168	0.997631	-5.78072
hsa-miR-370-5p	0.0271945	0.956278	0.298374	0.766511	0.997631	-5.78084
hsa-miR-4653-3p	-0.02341	1.08669	-0.298217	0.766631	0.997631	-5.78089
hsa-miR-4798-5p	0.0265664	1.0404	0.297321	0.76731	0.997631	-5.78114
hsa-miR-5091	0.0288681	0.983413	0.296694	0.767787	0.997631	-5.78131
hsa-miR-3188	-0.120416	2.45242	-0.294467	0.769479	0.997631	-5.78192
hsa-miR-7973	-0.0349066	1.17855	-0.294392	0.769536	0.997631	-5.78194
hsa-miR-2116-5p	-0.0311558	0.994772	-0.294355	0.769564	0.997631	-5.78195
hsa-miR-539-5p	0.0296406	1.09573	0.293675	0.770081	0.997631	-5.78214
hsa-miR-3665	0.0546698	11.6611	0.292977	0.770612	0.997631	-5.78233
hsa-miR-520b	0.0339807	1.07687	0.292822	0.77073	0.997631	-5.78237
hsa-miR-2682-3p	-0.0296502	0.960934	-0.292642	0.770866	0.997631	-5.78242
hsa-miR-8060	-0.0534658	1.48435	-0.292243	0.77117	0.997631	-5.78253
hsa-miR-329-5p	-0.0358743	1.16235	-0.291186	0.771974	0.997631	-5.78281
hsa-miR-5696	-0.0304571	1.0524	-0.290651	0.772381	0.997631	-5.78296
hsa-miR-376c-3p	-0.0291506	1.06096	-0.290475	0.772515	0.997631	-5.783
hsa-miR-4487	0.150197	4.25922	0.289024	0.77362	0.997631	-5.78339
hsa-miR-4688	0.0703782	1.5615	0.288345	0.774137	0.997631	-5.78358
hsa-miR-5692a	0.0344528	1.08381	0.288222	0.77423	0.997631	-5.78361
hsa-miR-940	-0.0814537	2.04911	-0.288044	0.774366	0.997631	-5.78366
hsa-miR-323b-5p	-0.0231883	1.00101	-0.287165	0.775035	0.997631	-5.78389
hsa-miR-1246	-0.0981413	1.47847	-0.287009	0.775154	0.997631	-5.78393
hsa-miR-26b-5p	0.0254075	1.0724	0.286448	0.775582	0.997631	-5.78408
hsa-miR-29c-3p	-0.0301036	1.10437	-0.286084	0.775859	0.997631	-5.78418
hsa-miR-3166	0.0274339	1.07675	0.285084	0.776621	0.997631	-5.78445
hsa-miR-6780a-5p	0.0376757	1.22433	0.284218	0.777281	0.997631	-5.78467
hsa-miR-3167	-0.0243071	1.08366	-0.283947	0.777488	0.997631	-5.78475
[truncated: 579 more rows]

## Sheet: apocrine-normal
miRNA	logFC	AveExpr	t	P.Value	adj.P.Val	B
hsa-miR-3687	2.56547	2.30426	6.83703	6.14869e-09	1.58513e-05	10.1235
hsa-miR-885-3p	2.05068	2.69564	5.9622	1.69787e-07	0.000218855	7.07735
hsa-miR-4253	1.11347	1.35617	5.34305	1.69265e-06	0.00145455	4.96369
hsa-miR-4417	2.86416	2.83559	5.15781	3.32596e-06	0.00176808	4.34318
hsa-miR-1538	0.480504	0.985788	5.12551	3.73908e-06	0.00176808	4.23567
hsa-miR-4443	2.92434	5.33682	5.09903	4.11502e-06	0.00176808	4.1477
hsa-miR-5189-5p	1.63999	2.59686	4.97012	6.54583e-06	0.00208459	3.72164
hsa-miR-3648	2.15229	2.80726	4.94694	7.11281e-06	0.00208459	3.64543
hsa-miR-143-3p	-3.15557	4.0291	-4.94055	7.27745e-06	0.00208459	3.62443
hsa-miR-145-5p	-3.41768	5.291	-4.81379	1.14328e-05	0.00260392	3.21019
hsa-miR-3135b	2.80933	3.50045	4.80047	1.19856e-05	0.00260392	3.1669
hsa-miR-1307-3p	1.98976	3.09146	4.79653	1.21544e-05	0.00260392	3.15409
hsa-miR-205-5p	-3.99605	4.69713	-4.77035	1.33343e-05	0.00260392	3.06917
hsa-miR-1268a	2.13107	4.66603	4.74095	1.47938e-05	0.00260392	2.974
hsa-miR-6824-5p	1.27136	1.92986	4.71697	1.60988e-05	0.00260392	2.89655
hsa-miR-3937	2.08966	2.67655	4.71588	1.61609e-05	0.00260392	2.89303
hsa-miR-5195-3p	1.25859	1.74567	4.59828	2.44066e-05	0.00370118	2.51557
hsa-miR-1229-5p	1.89055	2.72024	4.49187	3.53192e-05	0.00471462	2.17753
hsa-miR-4665-5p	1.45436	3.20237	4.49134	3.53847e-05	0.00471462	2.17584
hsa-miR-182-5p	3.31705	3.48148	4.48176	3.65758e-05	0.00471462	2.14558
hsa-miR-6752-5p	1.57051	6.42391	4.44139	4.20386e-05	0.00516073	2.01836
hsa-miR-1231	2.11645	2.89109	4.38574	5.08875e-05	0.00529223	1.84388
hsa-miR-6784-5p	0.606867	1.22508	4.38285	5.13939e-05	0.00529223	1.83483
hsa-miR-6781-5p	1.25285	1.93924	4.37973	5.19453e-05	0.00529223	1.82509
hsa-miR-1225-5p	2.02294	2.8686	4.37874	5.21213e-05	0.00529223	1.822
hsa-miR-4322	1.07483	1.51548	4.3718	5.33739e-05	0.00529223	1.80032
hsa-miR-6860	1.08316	2.36381	4.32407	6.28139e-05	0.00578476	1.65168
hsa-miR-6880-5p	0.943168	1.51147	4.3199	6.37118e-05	0.00578476	1.63873
hsa-miR-6089	0.696063	11.6663	4.31369	6.5073e-05	0.00578476	1.61944
hsa-miR-4632-5p	2.22098	4.91271	4.2967	6.89394e-05	0.00592419	1.56679
hsa-miR-7110-5p	2.31638	2.92597	4.28543	7.16279e-05	0.00595602	1.5319
hsa-miR-939-5p	1.40349	2.47957	4.27609	7.39304e-05	0.00595602	1.50305
hsa-miR-6749-5p	1.70338	5.78442	4.24434	8.23151e-05	0.00643056	1.4051
hsa-miR-6820-5p	1.1861	2.90885	4.21306	9.14704e-05	0.00693561	1.309
hsa-miR-6802-5p	2.06015	2.8815	4.16445	0.00010769	0.00793212	1.16032
hsa-miR-1180-3p	0.979107	1.69918	4.15569	0.000110895	0.00794131	1.13362
hsa-miR-6741-5p	0.97589	2.07036	4.10151	0.000132872	0.00863639	0.969096
hsa-miR-6861-5p	1.02695	2.09068	4.10092	0.00013313	0.00863639	0.967329
hsa-miR-663b	1.28886	1.79743	4.09946	0.000133781	0.00863639	0.962895
hsa-miR-6891-5p	1.36883	2.52524	4.09896	0.000134001	0.00863639	0.961398
hsa-miR-3960	0.784576	11.7654	4.0782	0.000143571	0.00881993	0.898665
hsa-miR-6845-5p	0.64582	1.36673	4.07794	0.000143692	0.00881993	0.897904
hsa-miR-6090	0.653069	11.3991	4.06727	0.00014887	0.0089253	0.865714
hsa-miR-1915-3p	0.700909	9.95996	4.04713	0.000159135	0.00915135	0.805109
hsa-miR-3180-3p	2.08196	2.9909	4.04548	0.000160006	0.00915135	0.800149
hsa-miR-6869-5p	0.70425	10.0684	4.03933	0.00016329	0.00915135	0.781685
hsa-miR-6787-5p	1.57755	4.12274	4.01794	0.000175234	0.00959222	0.717552
hsa-miR-6829-5p	0.557514	1.33274	4.01217	0.000178598	0.00959222	0.700277
hsa-miR-4516	0.813189	9.85408	3.99569	0.000188548	0.00980646	0.651046
hsa-miR-2110	0.761322	1.50548	3.98396	0.000195953	0.00980646	0.616072
hsa-miR-6737-5p	0.562627	1.27432	3.98228	0.000197042	0.00980646	0.611041
hsa-miR-4459	1.9722	4.52556	3.98017	0.00019841	0.00980646	0.604757
hsa-miR-185-5p	2.10301	3.25783	3.97125	0.000204297	0.00980646	0.578221
hsa-miR-1268b	1.99617	4.30005	3.96959	0.000205411	0.00980646	0.573284
hsa-miR-6724-5p	0.691227	9.14245	3.95135	0.000218054	0.010063	0.519084
hsa-miR-6757-5p	0.832791	1.78856	3.9506	0.000218592	0.010063	0.516849
hsa-miR-4695-5p	2.07337	4.9272	3.94258	0.000224392	0.0101488	0.493089
hsa-miR-574-3p	2.26126	3.16797	3.9313	0.000232815	0.0103482	0.459667
hsa-miR-3665	0.705093	11.6611	3.89915	0.000258505	0.0112954	0.364763
hsa-miR-328-5p	1.86717	6.76737	3.88007	0.000275024	0.0118169	0.308631
hsa-miR-151b	1.24792	1.5825	3.86429	0.000289442	0.0122325	0.26234
hsa-miR-8089	1.65426	3.54061	3.84334	0.000309717	0.0125104	0.20103
hsa-miR-2861	0.682317	9.62538	3.84333	0.000309724	0.0125104	0.201009
hsa-miR-4498	1.1077	2.71963	3.84244	0.00031062	0.0125104	0.198394
hsa-miR-6815-5p	0.658978	1.38583	3.83227	0.000320978	0.0125104	0.168697
hsa-miR-4787-5p	0.558472	10.9998	3.82743	0.000326015	0.0125104	0.154603
hsa-miR-5010-5p	0.569108	1.36689	3.82283	0.000330886	0.0125104	0.141181
hsa-miR-22-3p	2.16713	3.17937	3.82085	0.000332999	0.0125104	0.13542
hsa-miR-7845-5p	1.42278	2.92907	3.81833	0.000335714	0.0125104	0.128072
hsa-miR-3188	1.51125	2.45242	3.81353	0.000340933	0.0125104	0.114113
hsa-miR-7109-5p	0.979535	1.87647	3.81025	0.000344545	0.0125104	0.104579
hsa-miR-4466	0.685456	10.3415	3.79929	0.000356895	0.0126791	0.0727186
hsa-miR-4534	1.05925	2.43352	3.79484	0.000362027	0.0126791	0.0598051
hsa-miR-4728-5p	1.19134	2.60022	3.78834	0.000369644	0.0126791	0.0409726
hsa-miR-3180	1.87807	2.82754	3.78499	0.00037364	0.0126791	0.0312494
hsa-miR-362-5p	0.663921	1.34333	3.78487	0.000373782	0.0126791	0.0309063
hsa-miR-150-3p	1.03655	1.84654	3.77439	0.000386537	0.0129415	0.000565065
hsa-miR-6716-5p	1.43446	2.54353	3.7638	0.000399836	0.0132151	-0.0300143
hsa-miR-488-5p	-0.393385	1.14624	-3.75959	0.000405251	0.0132245	-0.042173
hsa-miR-183-5p	1.19147	1.52355	3.74544	0.000423959	0.0136621	-0.0829537
hsa-miR-8063	1.72162	2.9619	3.73444	0.000439072	0.0139744	-0.114598
hsa-miR-1909-5p	0.57419	1.34301	3.72532	0.000452003	0.0142105	-0.140812
hsa-miR-6785-5p	1.04845	2.00289	3.70938	0.00047547	0.0147661	-0.186516
hsa-miR-4486	1.76183	3.0886	3.70564	0.000481128	0.0147661	-0.197195
hsa-miR-4462	0.782511	1.56631	3.70045	0.000489117	0.0148346	-0.212059
hsa-miR-4750-5p	1.73055	2.77298	3.69575	0.000496449	0.0148819	-0.225488
hsa-miR-4732-5p	0.64691	1.55698	3.68803	0.00050872	0.0150745	-0.247523
hsa-miR-6850-5p	1.10462	7.52216	3.67931	0.000522941	0.0152796	-0.272398
hsa-miR-6790-5p	2.0286	4.99291	3.67656	0.000527496	0.0152796	-0.280221
hsa-miR-3141	1.66665	5.58074	3.65862	0.000558206	0.0159895	-0.331256
hsa-miR-4482-5p	0.32861	1.05124	3.6453	0.000582089	0.0164904	-0.369027
hsa-miR-106b-3p	1.65067	1.97209	3.62641	0.000617651	0.0169619	-0.422468
hsa-miR-6753-5p	0.724236	1.64838	3.62469	0.000620987	0.0169619	-0.427322
hsa-miR-6729-5p	0.580903	10.245	3.62218	0.000625902	0.0169619	-0.434425
hsa-miR-1202	1.33816	2.18375	3.61937	0.000631427	0.0169619	-0.442342
hsa-miR-4281	1.59255	7.12347	3.61927	0.000631629	0.0169619	-0.44263
hsa-miR-6722-3p	1.69564	6.2852	3.60917	0.000651924	0.0172121	-0.471116
hsa-miR-504-3p	0.993625	2.06089	3.608	0.0006543	0.0172121	-0.474393
hsa-miR-3652	0.812348	1.39425	3.59709	0.000677001	0.0176294	-0.505103
hsa-miR-5100	1.04359	9.09324	3.58081	0.000712271	0.0183623	-0.550817
hsa-miR-6771-5p	1.87752	4.82619	3.56157	0.000756181	0.0193013	-0.604641
hsa-miR-4640-5p	1.02625	2.04919	3.54338	0.000800079	0.0202216	-0.655385
hsa-miR-500a-3p	0.775692	1.54514	3.53645	0.000817451	0.0204601	-0.674697
hsa-miR-6848-5p	1.28617	2.62876	3.51138	0.000883266	0.0218948	-0.744278
hsa-miR-6765-5p	1.53375	6.88129	3.50039	0.000913696	0.0224334	-0.7747
hsa-miR-92b-5p	1.87423	3.93323	3.49549	0.000927565	0.0224915	-0.788227
hsa-miR-93-5p	2.77743	5.42835	3.49341	0.000933512	0.0224915	-0.793965
hsa-miR-210-3p	2.12703	2.55876	3.48867	0.000947205	0.0226101	-0.807038
hsa-miR-6819-5p	1.3522	2.68147	3.46301	0.00102478	0.0242374	-0.877675
hsa-miR-4783-3p	0.705841	1.8062	3.45797	0.00104071	0.0243905	-0.891516
hsa-miR-6851-5p	0.487584	1.44447	3.45306	0.00105645	0.0245364	-0.904979
hsa-miR-6769b-5p	1.24753	3.75464	3.44476	0.00108357	0.0249415	-0.927703
hsa-miR-5001-5p	1.37943	7.66117	3.43816	0.00110559	0.0251016	-0.945737
hsa-miR-4327	0.473192	1.28557	3.43686	0.00111	0.0251016	-0.949309
hsa-miR-6727-5p	0.632089	9.80759	3.39659	0.00125451	0.0281229	-1.05894
hsa-miR-6798-5p	1.75746	4.589	3.38713	0.00129094	0.0286901	-1.08457
hsa-miR-8069	0.596408	10.6355	3.37898	0.00132313	0.0289098	-1.1066
hsa-miR-483-5p	0.479255	1.30931	3.37642	0.0013334	0.0289098	-1.11352
hsa-miR-4433b-3p	1.53701	6.17424	3.37616	0.00133447	0.0289098	-1.11424
hsa-miR-1909-3p	1.79414	3.91106	3.36262	0.00139009	0.0298638	-1.15077
hsa-miR-3195	1.3948	2.61073	3.33754	0.00149897	0.0316687	-1.21818
hsa-miR-6126	1.8637	3.21251	3.3359	0.00150639	0.0316687	-1.22259
hsa-miR-5196-5p	1.17457	2.48443	3.33489	0.00151096	0.0316687	-1.2253
hsa-miR-6858-5p	1.58467	7.26226	3.2887	0.00173455	0.035803	-1.34851
hsa-miR-7150	1.39365	2.8159	3.28807	0.00173784	0.035803	-1.35021
hsa-miR-7112-5p	0.77813	1.59582	3.28575	0.00174987	0.035803	-1.35636
hsa-miR-6836-5p	0.60836	1.31463	3.27008	0.00183328	0.0372142	-1.39789
hsa-miR-6799-5p	1.0467	2.58591	3.25846	0.00189751	0.0382171	-1.42858
hsa-miR-5582-3p	-0.32578	1.14969	-3.2502	0.00194445	0.0388588	-1.45035
hsa-miR-4743-3p	-0.268396	0.971729	-3.24421	0.00197923	0.0390278	-1.46615
hsa-miR-502-3p	0.896091	1.59571	3.24353	0.00198318	0.0390278	-1.46793
hsa-miR-6125	0.513593	10.4553	3.23728	0.00202014	0.039454	-1.48437
hsa-miR-1207-5p	1.59322	5.83647	3.23323	0.00204441	0.0396278	-1.49501
hsa-miR-671-5p	0.91378	2.09832	3.22597	0.00208864	0.0401829	-1.51406
hsa-miR-7851-3p	0.291583	1.12025	3.2206	0.00212191	0.0405206	-1.52813
hsa-miR-151a-3p	1.64887	1.96478	3.21346	0.00216694	0.0408132	-1.54681
hsa-miR-6840-3p	1.04295	1.82115	3.21274	0.00217151	0.0408132	-1.54869
hsa-miR-197-5p	1.28908	2.83932	3.21067	0.00218472	0.0408132	-1.55409
hsa-miR-6127	1.17893	2.45006	3.20663	0.00221079	0.0408245	-1.56464
hsa-miR-4655-5p	0.819963	2.2067	3.20568	0.002217	0.0408245	-1.56713
hsa-miR-638	0.455102	10.1383	3.20124	0.00224609	0.0410667	-1.57873
hsa-miR-1275	1.16161	3.30512	3.19016	0.00232016	0.0421223	-1.60758
hsa-miR-18a-5p	1.68497	2.03476	3.18386	0.00236334	0.0426062	-1.62397
hsa-miR-6795-5p	0.542399	1.44339	3.17615	0.00241716	0.0432739	-1.64398
hsa-miR-572	1.26635	2.89639	3.17083	0.00245497	0.0436476	-1.65777
hsa-miR-4758-5p	1.41722	5.34315	3.15396	0.00257864	0.0453685	-1.70142
hsa-miR-4687-3p	1.06549	8.79778	3.15285	0.00258696	0.0453685	-1.70428
hsa-miR-130b-3p	1.33433	2.17563	3.14925	0.00261419	0.0455364	-1.71357
hsa-miR-4707-5p	0.893597	7.74033	3.14216	0.00266859	0.0461719	-1.73185
hsa-miR-6763-5p	1.16462	3.19886	3.1363	0.00271429	0.0465233	-1.74692
hsa-miR-6875-5p	0.397539	1.17299	3.13495	0.00272499	0.0465233	-1.75041
hsa-miR-324-5p	1.02861	1.89445	3.12989	0.00276522	0.0468995	-1.76341
hsa-miR-4651	1.58278	6.26796	3.11908	0.00285299	0.0480719	-1.79112
hsa-miR-4741	1.75534	5.95979	3.11543	0.00288326	0.0482665	-1.80047
hsa-miR-6746-5p	0.638232	1.43551	3.108	0.00294574	0.0486197	-1.81948
hsa-miR-4689	1.85291	4.69811	3.10771	0.00294822	0.0486197	-1.82022
hsa-miR-1273h-5p	0.610925	1.46364	3.10569	0.00296549	0.0486197	-1.8254
hsa-miR-3187-3p	0.999007	2.03809	3.10402	0.00297979	0.0486197	-1.82966
hsa-miR-6827-5p	0.382296	1.23592	3.10079	0.0030076	0.0487648	-1.83789
hsa-miR-7106-5p	0.653179	1.54939	3.0897	0.00310519	0.049939	-1.86617
hsa-miR-4656	1.23058	3.01106	3.08818	0.00311876	0.049939	-1.87004
hsa-miR-6075	1.07311	2.90596	3.07894	0.00320262	0.0509651	-1.89352
hsa-miR-3177-3p	0.524247	1.36701	3.06698	0.00331424	0.0524179	-1.92384
hsa-miR-1910-5p	0.666335	1.63385	3.06057	0.0033756	0.0530627	-1.94007
hsa-miR-6510-5p	0.687841	1.73658	3.04587	0.00352028	0.0547959	-1.97718
hsa-miR-3663-3p	0.969409	2.2797	3.04497	0.00352935	0.0547959	-1.97945
hsa-miR-6789-5p	1.36774	7.54243	3.04296	0.00354962	0.0547959	-1.98451
hsa-miR-3175	1.18881	1.83572	3.03554	0.00362543	0.0554129	-2.00319
hsa-miR-4739	1.55703	6.65523	3.03485	0.00363258	0.0554129	-2.00493
hsa-miR-4497	0.813032	8.94046	3.02843	0.00369945	0.0561011	-2.02104
hsa-miR-3934-3p	0.270524	0.905092	3.02569	0.0037284	0.0562094	-2.02792
hsa-miR-6756-5p	0.707677	6.65904	3.02234	0.00376396	0.0564156	-2.03631
hsa-miR-4270	1.82086	6.70763	3.01795	0.00381116	0.056601	-2.04731
hsa-miR-6080	0.368083	1.12393	3.0166	0.00382576	0.056601	-2.05069
hsa-miR-365a-5p	0.61445	1.66351	3.01509	0.0038422	0.056601	-2.05447
hsa-miR-3162-5p	1.40836	3.234	2.99831	0.0040291	0.0590171	-2.09638
hsa-miR-6088	0.526737	10.5465	2.98943	0.00413134	0.0598464	-2.11848
hsa-miR-6133	0.500652	1.46112	2.98936	0.00413214	0.0598464	-2.11865
hsa-miR-23a-5p	0.598988	1.38937	2.98456	0.00418844	0.0599716	-2.13058
hsa-miR-6775-5p	1.69215	6.05796	2.98008	0.00424159	0.0599716	-2.1417
hsa-miR-4725-3p	0.631963	1.58738	2.97958	0.00424763	0.0599716	-2.14295
hsa-miR-3185	1.44333	6.17279	2.97905	0.00425393	0.0599716	-2.14426
hsa-miR-6723-5p	1.15369	2.64774	2.97879	0.0042571	0.0599716	-2.14492
hsa-miR-1972	0.609473	1.36727	2.97393	0.00431564	0.0601553	-2.15695
hsa-miR-3151-5p	0.388508	1.23556	2.97384	0.00431681	0.0601553	-2.15719
hsa-miR-4284	1.71052	3.24859	2.96776	0.0043912	0.060863	-2.17224
hsa-miR-4743-5p	0.638979	2.14126	2.9573	0.004522	0.0621969	-2.19809
hsa-miR-1233-5p	1.42867	4.6278	2.95622	0.00453569	0.0621969	-2.20075
hsa-miR-106b-5p	2.30024	4.13362	2.93677	0.00478922	0.065326	-2.24862
hsa-miR-6778-5p	1.12399	3.04591	2.92469	0.00495327	0.067208	-2.27823
hsa-miR-6870-5p	0.63706	1.43467	2.91615	0.00507242	0.0684644	-2.29912
hsa-miR-4722-5p	0.487068	1.33989	2.90523	0.00522868	0.0698756	-2.32578
hsa-miR-1324	-0.35053	1.12411	-2.90505	0.00523119	0.0698756	-2.3262
hsa-miR-744-5p	1.70075	3.61384	2.90253	0.00526792	0.0700036	-2.33234
hsa-miR-4749-5p	1.29305	3.42809	2.89829	0.00533021	0.0704681	-2.34267
hsa-miR-3940-5p	0.77569	8.88654	2.89524	0.00537539	0.0704824	-2.35008
hsa-miR-4532	1.759	5.48152	2.89453	0.00538597	0.0704824	-2.3518
hsa-miR-4800-3p	0.512582	1.33735	2.87872	0.0056266	0.0730208	-2.39015
hsa-miR-3196	0.628926	9.70991	2.87659	0.00565977	0.0730208	-2.39531
hsa-miR-6124	0.962902	1.6393	2.87626	0.00566492	0.0730208	-2.39611
hsa-miR-3150a-3p	0.259526	0.914881	2.87321	0.00571262	0.0732693	-2.40346
hsa-miR-6794-5p	1.03323	5.49081	2.87083	0.00575026	0.0733255	-2.40922
hsa-miR-4433-3p	1.37052	3.90718	2.8691	0.00577777	0.0733255	-2.4134
hsa-miR-6786-5p	0.676049	8.91615	2.86756	0.00580233	0.0733255	-2.41712
hsa-miR-371a-5p	0.447182	1.27735	2.86306	0.00587458	0.0738764	-2.42797
hsa-miR-5010-3p	-0.34363	1.12937	-2.85657	0.00598033	0.0747275	-2.4436
hsa-miR-592	-0.297642	1.03406	-2.85371	0.00602754	0.0747275	-2.45049
hsa-miR-6085	0.920429	6.10371	2.85299	0.00603939	0.0747275	-2.45221
hsa-miR-339-5p	0.652749	1.49649	2.85186	0.0060582	0.0747275	-2.45494
hsa-miR-4507	1.20263	5.65638	2.84141	0.00623411	0.0763655	-2.48
hsa-miR-4734	1.53961	7.49923	2.84047	0.00625024	0.0763655	-2.48226
hsa-miR-6086	0.623388	1.59809	2.83624	0.00632303	0.0768792	-2.4924
hsa-miR-6726-5p	0.766394	1.64993	2.83419	0.00635853	0.0768792	-2.4973
hsa-miR-1237-5p	0.702869	9.08164	2.83286	0.00638175	0.0768792	-2.50049
hsa-miR-425-5p	1.792	2.94009	2.82704	0.00648405	0.0777483	-2.5144
hsa-miR-200a-5p	0.296574	1.12665	2.82332	0.00655017	0.0778853	-2.52328
hsa-miR-4488	0.650746	9.94963	2.823	0.0065559	0.0778853	-2.52404
hsa-miR-373-5p	0.638091	1.4534	2.81716	0.00666105	0.0787715	-2.53796
hsa-miR-423-3p	1.33201	2.54915	2.80286	0.00692523	0.0812269	-2.57195
hsa-miR-3621	1.65127	6.23916	2.80252	0.0069317	0.0812269	-2.57277
hsa-miR-3178	1.90043	6.33147	2.77056	0.00755797	0.0881649	-2.64827
hsa-miR-4525	0.382297	1.24648	2.76652	0.00764074	0.0887289	-2.65777
hsa-miR-1182	0.419322	1.59282	2.75929	0.00779097	0.0900678	-2.67474
hsa-miR-6816-5p	1.51001	7.58164	2.74431	0.00811097	0.0933486	-2.70981
hsa-miR-1227-5p	1.45383	6.44629	2.73487	0.00831885	0.0953156	-2.73184
hsa-miR-7847-3p	1.61885	4.83231	2.72696	0.00849655	0.0953495	-2.75024
hsa-miR-3622b-5p	0.299228	1.13518	2.72694	0.0084971	0.0953495	-2.75029
hsa-miR-6808-5p	0.94776	2.10924	2.72469	0.00854834	0.0953495	-2.75552
hsa-miR-4487	-1.37209	4.25922	-2.72454	0.0085518	0.0953495	-2.75587
hsa-miR-3911	0.559193	1.33325	2.72304	0.00858609	0.0953495	-2.75936
hsa-miR-4298	1.48923	3.82436	2.72257	0.00859691	0.0953495	-2.76045
hsa-miR-345-5p	1.17573	1.81151	2.72178	0.00861505	0.0953495	-2.76228
hsa-miR-937-5p	1.17498	5.84869	2.72166	0.0086177	0.0953495	-2.76255
hsa-miR-3675-5p	-0.277491	1.06582	-2.71893	0.00868064	0.0956354	-2.76888
hsa-miR-3622a-5p	0.385817	1.33977	2.71108	0.00886438	0.0972441	-2.78709
hsa-miR-6800-5p	0.948605	8.55535	2.70902	0.00891304	0.0973637	-2.79185
hsa-miR-1301-3p	1.00384	1.69341	2.70399	0.00903304	0.0982581	-2.80347
hsa-miR-7854-3p	0.235425	1.10503	2.69962	0.00913846	0.0989872	-2.81355
hsa-miR-4690-5p	1.09976	3.29665	2.69619	0.00922227	0.0994771	-2.82148
hsa-miR-4271	0.29007	1.28023	2.69251	0.00931257	0.100032	-2.82994
hsa-miR-6805-5p	1.63483	7.10428	2.68339	0.00954029	0.102053	-2.85091
hsa-miR-6806-5p	0.507055	1.46946	2.67084	0.00986213	0.10506	-2.87969
hsa-miR-4634	1.03625	2.35437	2.66794	0.00993793	0.105169	-2.88633
hsa-miR-642a-3p	0.338237	1.28174	2.66733	0.00995391	0.105169	-2.88772
hsa-miR-7107-5p	1.32978	3.46496	2.6627	0.010076	0.106024	-2.89829
hsa-miR-6889-5p	0.575367	1.59388	2.6588	0.01018	0.106683	-2.90719
hsa-miR-4649-5p	1.53569	4.23229	2.64246	0.0106264	0.11091	-2.94435
hsa-miR-4484	1.31685	3.6517	2.61932	0.0112895	0.117291	-2.99671
hsa-miR-6779-5p	1.13346	5.17664	2.61799	0.0113287	0.117291	-2.99971
hsa-miR-2392	0.614294	1.69987	2.61636	0.0113769	0.117319	-3.00337
hsa-miR-606	-0.440444	1.2733	-2.61043	0.011554	0.118513	-3.01672
hsa-miR-1299	0.203965	1.00816	2.60879	0.0116034	0.118513	-3.02041
hsa-miR-2117	0.27239	0.981415	2.60789	0.0116306	0.118513	-3.02243
hsa-miR-7108-5p	0.570381	8.72819	2.59955	0.0118853	0.120631	-3.04113
hsa-miR-6512-3p	-0.245561	1.02786	-2.59693	0.0119664	0.120978	-3.04701
hsa-miR-195-5p	-1.75087	3.37248	-2.58661	0.0122908	0.123772	-3.07008
hsa-miR-532-5p	0.948413	1.80974	2.57298	0.0127313	0.12771	-3.10044
hsa-miR-7977	1.79396	5.49617	2.56737	0.0129171	0.129071	-3.11292
hsa-miR-34a-3p	-0.325653	1.07293	-2.56549	0.0129795	0.129194	-3.11707
hsa-miR-6165	0.77595	2.01779	2.55794	0.0132344	0.131224	-3.13381
hsa-miR-4485	0.96909	1.76889	2.54735	0.0135992	0.134325	-3.15721
hsa-miR-1246	0.841413	1.47847	2.53916	0.0138875	0.136649	-3.17526
hsa-miR-548o-3p	-0.321069	1.1477	-2.53415	0.0140664	0.137883	-3.18626
hsa-miR-4262	-0.249911	0.943811	-2.53092	0.0141831	0.1385	-3.19336
hsa-miR-6087	0.402382	11.0085	2.52815	0.0142838	0.138957	-3.19944
hsa-miR-4685-5p	0.72442	2.01771	2.52577	0.0143708	0.139278	-3.20465
hsa-miR-629-5p	0.557178	1.24306	2.52075	0.014556	0.140223	-3.21565
hsa-miR-602	0.726787	2.8158	2.52018	0.0145771	0.140223	-3.21689
hsa-miR-550a-3p	0.28114	1.17096	2.49833	0.0154093	0.147677	-3.26452
hsa-miR-6511a-5p	0.462816	1.59416	2.49419	0.0155718	0.148682	-3.27351
hsa-miR-2115-3p	-0.224602	1.02897	-2.49207	0.0156556	0.148682	-3.27811
hsa-miR-34c-3p	-0.293819	1.17135	-2.48985	0.0157439	0.148682	-3.28293
hsa-miR-4442	0.350838	1.08137	2.488	0.0158176	0.148682	-3.28693
hsa-miR-191-5p	1.54811	6.55326	2.48746	0.0158391	0.148682	-3.28809
hsa-miR-718	0.32139	1.21596	2.48693	0.0158602	0.148682	-3.28924
hsa-miR-4674	1.57501	6.76705	2.47873	0.0161922	0.150755	-3.30698
hsa-miR-518a-3p	0.228546	1.06257	2.47858	0.0161983	0.150755	-3.3073
hsa-miR-4745-5p	1.48952	7.3146	2.47326	0.016417	0.151558	-3.31877
hsa-miR-7155-5p	-0.198815	1.00466	-2.47288	0.0164325	0.151558	-3.31958
hsa-miR-151a-5p	1.92231	4.50164	2.46953	0.0165718	0.151558	-3.32681
hsa-miR-197-3p	0.639115	1.93991	2.46948	0.0165737	0.151558	-3.3269
hsa-miR-6893-5p	0.645817	1.92492	2.4688	0.0166023	0.151558	-3.32837
hsa-miR-1236-3p	-0.245134	1.14021	-2.46796	0.0166373	0.151558	-3.33018
hsa-miR-3130-3p	0.228369	0.954966	2.46587	0.016725	0.151821	-3.33467
hsa-miR-4763-3p	0.887597	7.61453	2.46244	0.0168698	0.152597	-3.34204
hsa-miR-6844	-0.253549	1.02208	-2.45911	0.0170117	0.153343	-3.3492
hsa-miR-190b	-0.229227	1.05546	-2.45714	0.0170956	0.153353	-3.35341
hsa-miR-4716-3p	-0.261809	1.12821	-2.4563	0.0171318	0.153353	-3.35522
hsa-miR-4449	1.33116	3.44345	2.45485	0.0171942	0.153379	-3.35832
hsa-miR-3651	1.03271	2.12159	2.4516	0.0173349	0.154101	-3.36529
hsa-miR-25-5p	0.521346	1.71554	2.43936	0.0178739	0.157359	-3.39143
hsa-miR-155-5p	1.73564	2.7779	2.4372	0.0179704	0.157359	-3.39603
hsa-miR-107	1.53363	6.78013	2.43664	0.0179956	0.157359	-3.39722
hsa-miR-21-5p	0.924172	1.62252	2.43605	0.0180222	0.157359	-3.39849
hsa-miR-8072	0.629553	8.7402	2.43357	0.0181341	0.157359	-3.40377
hsa-miR-708-5p	0.744456	1.50182	2.43302	0.0181586	0.157359	-3.40492
hsa-miR-1185-2-3p	0.419561	1.4288	2.43237	0.0181884	0.157359	-3.40632
hsa-miR-6797-5p	0.33513	1.4106	2.43234	0.0181897	0.157359	-3.40638
hsa-miR-584-5p	0.286971	1.09199	2.42507	0.0185219	0.159697	-3.42181
hsa-miR-21-3p	0.390257	1.26444	2.42078	0.0187209	0.159869	-3.43092
hsa-miR-4669	0.706442	2.03016	2.42074	0.0187225	0.159869	-3.43099
hsa-miR-4666b	-0.268839	1.10112	-2.42062	0.0187279	0.159869	-3.43124
hsa-miR-4688	0.568862	1.5615	2.40502	0.0194673	0.165632	-3.46422
hsa-miR-1587	0.851649	3.20156	2.3927	0.020069	0.17019	-3.49012
hsa-miR-6515-5p	0.276319	1.21746	2.39058	0.0201744	0.170524	-3.49457
hsa-miR-7114-5p	0.491208	1.53281	2.38607	0.0203998	0.171535	-3.50402
hsa-miR-4781-5p	0.225058	1.04962	2.38553	0.0204272	0.171535	-3.50516
hsa-miR-4701-3p	0.417235	1.64977	2.37765	0.0208268	0.173906	-3.52162
hsa-miR-4447	0.361457	1.29567	2.37731	0.0208444	0.173906	-3.52234
hsa-miR-103a-3p	1.39744	7.49219	2.36977	0.0212341	0.176585	-3.53806
hsa-miR-15b-5p	1.37338	2.55323	2.3612	0.0216845	0.179751	-3.55587
hsa-miR-99b-5p	1.646	4.31353	2.35819	0.0218452	0.180503	-3.56213
hsa-miR-127-3p	-0.494164	1.30636	-2.35494	0.0220193	0.180994	-3.56886
hsa-miR-1469	0.517742	9.03561	2.35446	0.022045	0.180994	-3.56985
hsa-miR-4430	0.383885	1.62065	2.3527	0.0221401	0.18117	-3.5735
hsa-miR-575	0.374366	1.1225	2.35137	0.0222123	0.18117	-3.57626
hsa-miR-6768-5p	0.643934	1.8254	2.35017	0.0222773	0.18117	-3.57874
hsa-miR-6084	0.373632	1.31639	2.34646	0.0224799	0.182243	-3.5864
hsa-miR-595	0.367706	1.18153	2.3449	0.0225655	0.182363	-3.58962
hsa-miR-6068	1.29911	5.45548	2.34052	0.0228079	0.183368	-3.59867
hsa-miR-4736	0.235383	1.06535	2.34008	0.022832	0.183368	-3.59957
hsa-miR-99b-3p	0.374086	1.2291	2.33452	0.0231429	0.185287	-3.61102
hsa-miR-4448	0.234036	0.974363	2.33144	0.0233168	0.186101	-3.61735
hsa-miR-1253	-0.182167	1.03745	-2.32828	0.0234962	0.186657	-3.62383
hsa-miR-548y	-0.251473	1.27257	-2.32767	0.0235313	0.186657	-3.6251
hsa-miR-6825-5p	0.307672	1.34946	2.32415	0.0237332	0.187682	-3.63232
hsa-miR-1224-5p	0.690689	1.56436	2.31287	0.0243898	0.192029	-3.65538
hsa-miR-200b-5p	0.761341	1.88913	2.31216	0.0244319	0.192029	-3.65684
hsa-miR-4481	0.424052	1.69539	2.28905	0.0258306	0.202405	-3.70381
hsa-miR-138-5p	0.557219	1.27153	2.28479	0.0260962	0.203867	-3.71244
hsa-miR-5572	0.54538	1.58362	2.27829	0.026506	0.205896	-3.72556
hsa-miR-548l	0.354101	1.44143	2.27731	0.0265682	0.205896	-3.72753
hsa-miR-3935	0.237618	1.10538	2.27688	0.0265956	0.205896	-3.7284
hsa-miR-550a-3-5p	0.2368	1.0962	2.27121	0.0269589	0.207922	-3.73982
hsa-miR-1291	-0.249362	1.10576	-2.27028	0.0270186	0.207922	-3.74168
hsa-miR-3912-3p	-0.196444	1.10421	-2.26716	0.027221	0.208856	-3.74796
hsa-miR-6879-5p	0.790919	3.34529	2.2641	0.0274202	0.209761	-3.7541
hsa-miR-548a-5p	0.316876	1.30704	2.2595	0.0277228	0.211448	-3.76333
hsa-miR-1343-5p	1.19226	5.4997	2.25258	0.0281826	0.214321	-3.77715
hsa-miR-20b-5p	1.13333	2.11994	2.25031	0.0283357	0.214851	-3.7817
hsa-miR-3679-5p	0.554403	1.99541	2.24883	0.0284352	0.214974	-3.78464
hsa-miR-1296-5p	0.234278	1.06325	2.24536	0.0286705	0.216118	-3.79156
hsa-miR-3622b-3p	0.210758	1.07972	2.24245	0.0288692	0.216826	-3.79736
hsa-miR-411-5p	-0.211699	1.04307	-2.24152	0.0289325	0.216826	-3.7992
hsa-miR-769-5p	0.258623	1.14809	2.23885	0.0291164	0.217571	-3.80452
hsa-miR-6769a-5p	0.328137	1.24572	2.22593	0.0300195	0.223671	-3.83013
hsa-miR-149-3p	0.62819	8.86403	2.22327	0.030209	0.224435	-3.8354
hsa-miR-4757-3p	-0.188802	0.971005	-2.2175	0.0306223	0.226852	-3.84678
hsa-miR-193b-3p	1.22075	2.79191	2.20681	0.0314019	0.23196	-3.86782
hsa-miR-3140-3p	0.183573	0.993873	2.20235	0.0317325	0.233601	-3.87658
hsa-miR-6132	0.862344	3.94247	2.20137	0.0318053	0.233601	-3.8785
hsa-miR-4455	0.189001	1.01936	2.19955	0.031941	0.233932	-3.88206
hsa-miR-6846-5p	0.571238	1.9113	2.19384	0.0323711	0.23641	-3.89323
hsa-miR-6751-3p	-0.209064	0.957459	-2.19237	0.0324825	0.236553	-3.8961
hsa-miR-663a	1.09817	7.22745	2.18895	0.0327435	0.237783	-3.90279
hsa-miR-6810-5p	0.285631	1.33417	2.18638	0.0329408	0.238543	-3.9078
hsa-miR-1307-5p	0.213901	1.07951	2.18109	0.0333498	0.240829	-3.9181
hsa-miR-7151-5p	-0.223214	1.03391	-2.17842	0.0335575	0.241652	-3.92328
hsa-miR-34c-5p	0.169267	1.03474	2.17606	0.0337424	0.242306	-3.92786
hsa-miR-8071	0.531098	1.57189	2.17365	0.0339325	0.242995	-3.93255
hsa-miR-2277-3p	0.251464	1.15361	2.15948	0.0350671	0.250423	-3.95995
hsa-miR-6782-5p	0.66771	3.31508	2.15772	0.0352099	0.250749	-3.96333
hsa-miR-93-3p	0.358258	1.22987	2.15355	0.0355512	0.252011	-3.97136
hsa-miR-6728-5p	0.283455	1.22065	2.15293	0.0356027	0.252011	-3.97256
hsa-miR-6854-5p	0.191904	1.02022	2.15199	0.0356804	0.252011	-3.97438
hsa-miR-4529-3p	-2.04924	2.17222	-2.1504	0.0358111	0.252243	-3.97742
hsa-miR-8064	0.45647	1.36975	2.13958	0.0367169	0.257919	-3.99818
hsa-miR-20a-3p	0.282809	1.06614	2.13388	0.0372012	0.260611	-4.00907
hsa-miR-6884-3p	-0.384244	1.53512	-2.13003	0.0375318	0.262214	-4.01641
hsa-miR-6842-5p	-0.259417	1.0844	-2.12748	0.0377527	0.263044	-4.02128
hsa-miR-4696	0.227793	1.02695	2.12527	0.0379444	0.263667	-4.02548
hsa-miR-148b-3p	0.214886	1.14196	2.12211	0.0382206	0.26399	-4.0315
hsa-miR-3197	0.716563	1.9627	2.1212	0.0383003	0.26399	-4.03322
hsa-miR-4526	0.271652	1.1299	2.12078	0.0383367	0.26399	-4.03401
hsa-miR-645	-0.195784	0.892533	-2.12006	0.0384004	0.26399	-4.03539
hsa-miR-934	0.564887	1.21494	2.11768	0.0386099	0.264326	-4.0399
hsa-miR-1260b	1.08238	3.46672	2.11718	0.0386544	0.264326	-4.04085
hsa-miR-139-5p	-0.310685	1.08072	-2.11216	0.0391007	0.266671	-4.05037
hsa-miR-1911-3p	-0.247739	1.13414	-2.11039	0.0392595	0.267048	-4.05372
hsa-miR-200a-3p	0.990665	1.99383	2.10905	0.0393792	0.267157	-4.05624
hsa-miR-548k	-0.262223	1.15755	-2.1043	0.0398084	0.268807	-4.06522
hsa-miR-4710	0.4999	1.83998	2.10405	0.0398309	0.268807	-4.06569
hsa-miR-510-5p	0.310476	1.44603	2.10157	0.040057	0.26917	-4.07037
hsa-miR-142-5p	-0.215638	1.07806	-2.10043	0.0401609	0.26917	-4.07251
hsa-miR-7-1-3p	-0.17121	1.03393	-2.10003	0.0401981	0.26917	-4.07328
hsa-miR-320e	0.553957	1.5846	2.09683	0.0404918	0.270435	-4.0793
hsa-miR-1273g-3p	1.00785	8.15658	2.09323	0.0408242	0.271546	-4.08606
hsa-miR-3150b-3p	0.226664	1.17284	2.09275	0.0408689	0.271546	-4.08697
hsa-miR-200c-5p	-0.220523	1.12538	-2.08307	0.0417762	0.275991	-4.10511
hsa-miR-518b	0.20175	1.17511	2.08139	0.0419357	0.275991	-4.10825
hsa-miR-615-3p	0.508793	1.36913	2.08106	0.0419675	0.275991	-4.10888
hsa-miR-6881-3p	0.274708	1.23274	2.08042	0.0420277	0.275991	-4.11006
hsa-miR-28-3p	0.705881	1.48767	2.07994	0.0420731	0.275991	-4.11095
hsa-miR-4659a-3p	-0.206372	1.04996	-2.06421	0.0435953	0.285251	-4.14026
hsa-miR-6759-3p	-0.243446	1.10046	-2.06018	0.0439925	0.286111	-4.14773
hsa-miR-140-3p	1.16933	3.08082	2.05992	0.0440179	0.286111	-4.14821
hsa-miR-7974	-0.175881	1.06585	-2.05865	0.0441437	0.286111	-4.15056
hsa-miR-423-5p	1.2742	4.14806	2.05838	0.0441708	0.286111	-4.15107
hsa-miR-3654	0.178288	0.929106	2.05221	0.0447878	0.289381	-4.16249
hsa-miR-26a-1-3p	0.200443	0.952562	2.04964	0.0450468	0.290326	-4.16723
hsa-miR-6501-5p	-0.212262	1.09827	-2.04609	0.0454061	0.291912	-4.17376
hsa-miR-3147	0.415876	1.74108	2.0422	0.0458038	0.293737	-4.18093
hsa-miR-6754-3p	0.201614	1.07721	2.03796	0.0462404	0.295637	-4.18873
hsa-miR-4467	1.1142	6.47451	2.03666	0.0463746	0.295637	-4.19111
hsa-miR-6803-5p	0.345592	9.31632	2.03523	0.0465228	0.295637	-4.19373
hsa-miR-4432	-0.222002	1.04165	-2.03489	0.0465588	0.295637	-4.19436
hsa-miR-6894-5p	0.307447	1.55451	2.03038	0.0470297	0.297469	-4.20263
hsa-miR-6776-5p	0.651311	2.79606	2.02965	0.0471059	0.297469	-4.20395
hsa-miR-524-5p	-0.257374	1.22072	-2.02882	0.0471935	0.297469	-4.20548
hsa-miR-26a-5p	-0.798645	8.01196	-2.02656	0.0474316	0.297751	-4.20961
hsa-miR-3155b	-0.176415	0.853932	-2.02553	0.0475406	0.297751	-4.21149
hsa-miR-106a-5p	1.5559	5.39628	2.02511	0.0475847	0.297751	-4.21225
hsa-miR-4703-3p	-0.179161	1.00224	-2.01538	0.0486249	0.303523	-4.22998
hsa-miR-551b-5p	0.30693	1.46623	2.01018	0.0491898	0.306307	-4.23944
hsa-miR-4309	-0.160821	0.885015	-2.00612	0.0496335	0.308326	-4.24679
hsa-miR-3115	-0.188876	1.03125	-2.00195	0.0500943	0.309707	-4.25435
hsa-miR-193a-5p	1.39351	4.24673	2.00193	0.0500961	0.309707	-4.25438
hsa-miR-25-3p	1.24683	2.3653	1.99867	0.0504582	0.311199	-4.26027
hsa-miR-6805-3p	-0.524965	2.1206	-1.99325	0.0510656	0.313879	-4.27005
hsa-miR-637	0.395661	1.37549	1.99188	0.0512197	0.313879	-4.27251
hsa-miR-374a-5p	-0.257638	1.0676	-1.99084	0.0513373	0.313879	-4.27439
hsa-miR-4307	0.214503	1.17569	1.99046	0.0513798	0.313879	-4.27506
hsa-miR-4798-3p	-0.203885	1.03222	-1.98592	0.0518965	0.316286	-4.28323
hsa-miR-302c-3p	-0.214901	1.05353	-1.98343	0.0521807	0.317269	-4.28769
hsa-miR-6745	0.19595	1.20219	1.97985	0.0525933	0.318714	-4.29411
hsa-miR-296-5p	0.332608	1.45998	1.97922	0.0526656	0.318714	-4.29524
hsa-miR-6733-3p	-0.163624	0.974139	-1.97725	0.0528944	0.319348	-4.29877
hsa-miR-4788	0.289142	1.23378	1.9724	0.0534594	0.321205	-4.30743
hsa-miR-499b-3p	-0.183415	1.03677	-1.97205	0.0535003	0.321205	-4.30806
hsa-miR-198	0.261662	1.14781	1.9708	0.053647	0.321205	-4.31029
hsa-miR-330-3p	0.250056	1.03169	1.96875	0.0538888	0.321205	-4.31395
hsa-miR-24-3p	1.39275	7.37821	1.96815	0.0539596	0.321205	-4.31502
hsa-miR-4786-5p	0.170097	1.0723	1.96764	0.0540193	0.321205	-4.31592
hsa-miR-1537-3p	0.237748	1.18113	1.96673	0.0541275	0.321205	-4.31755
hsa-miR-1908-5p	0.496288	8.74085	1.96613	0.0541987	0.321205	-4.31862
hsa-miR-6777-5p	0.373607	1.81463	1.96475	0.0543623	0.321267	-4.32108
hsa-miR-548f-3p	0.25875	1.29986	1.96394	0.0544583	0.321267	-4.32251
hsa-miR-5571-5p	0.241727	1.11218	1.95987	0.0549448	0.323397	-4.32975
hsa-miR-6743-5p	0.915616	7.32309	1.94747	0.0564488	0.331492	-4.35171
hsa-miR-6721-5p	0.293048	1.27476	1.94407	0.0568661	0.331665	-4.35769
hsa-let-7d-5p	1.08124	6.48538	1.94244	0.0570679	0.331665	-4.36056
hsa-miR-1228-5p	0.796937	7.96918	1.94134	0.057205	0.331665	-4.36251
hsa-miR-219a-1-3p	0.182401	1.03109	1.94086	0.0572646	0.331665	-4.36336
hsa-miR-8073	0.355095	1.4928	1.94049	0.0573107	0.331665	-4.36401
hsa-miR-4440	0.29513	1.33829	1.9394	0.0574461	0.331665	-4.36593
hsa-miR-4419a	0.204256	1.08008	1.9387	0.0575329	0.331665	-4.36715
hsa-miR-6793-5p	0.233757	1.1926	1.93714	0.0577279	0.331665	-4.3699
hsa-miR-7704	0.361291	10.6473	1.93698	0.0577473	0.331665	-4.37017
hsa-miR-933	0.319236	1.39287	1.93684	0.0577649	0.331665	-4.37042
hsa-miR-196a-5p	0.365049	1.31026	1.924	0.0593908	0.340243	-4.39292
hsa-miR-941	0.210273	1.09887	1.92039	0.0598553	0.341253	-4.39922
hsa-miR-4463	0.956561	6.99917	1.91953	0.0599661	0.341253	-4.40072
hsa-miR-619-5p	1.1799	3.82486	1.91943	0.0599787	0.341253	-4.40089
hsa-miR-6806-3p	-0.168843	0.951479	-1.91852	0.0600966	0.341253	-4.40248
hsa-miR-4684-3p	0.250822	1.18845	1.91307	0.0608062	0.344402	-4.41198
hsa-miR-122-5p	-0.199737	1.1	-1.91221	0.0609182	0.344402	-4.41347
hsa-miR-6742-5p	0.292498	1.20306	1.90818	0.0614473	0.345514	-4.42046
hsa-miR-362-3p	0.218768	1.05471	1.90743	0.0615474	0.345514	-4.42177
hsa-miR-219b-5p	-0.197149	1.04994	-1.9073	0.0615643	0.345514	-4.42199
hsa-miR-4721	0.372825	1.40691	1.90664	0.061651	0.345514	-4.42313
hsa-miR-3193	0.180538	1.11486	1.90396	0.0620064	0.346752	-4.42777
hsa-miR-383-3p	-0.218626	0.989658	-1.90148	0.062337	0.347846	-4.43207
hsa-miR-4738-3p	0.210007	1.13096	1.89922	0.0626396	0.348779	-4.43598
hsa-miR-24-1-5p	0.183376	1.00032	1.89402	0.0633399	0.35171	-4.44495
hsa-miR-3192-3p	-0.17728	0.953562	-1.89329	0.0634388	0.35171	-4.44621
hsa-miR-3974	-0.185023	1.13246	-1.88911	0.0640078	0.354103	-4.45341
hsa-miR-5703	0.24618	1.15088	1.888	0.064159	0.35418	-4.45531
hsa-miR-500a-5p	0.240994	1.26863	1.87545	0.0658955	0.362988	-4.47681
hsa-miR-624-3p	0.212663	1.03728	1.87047	0.0665951	0.365151	-4.4853
hsa-miR-34b-3p	-0.183894	1.03116	-1.86949	0.0667345	0.365151	-4.48699
hsa-miR-339-3p	0.473062	1.42393	1.86871	0.0668442	0.365151	-4.48831
hsa-miR-6875-3p	0.193502	1.1429	1.86819	0.066918	0.365151	-4.48919
hsa-miR-22-5p	0.206601	1.05664	1.86764	0.0669964	0.365151	-4.49013
hsa-miR-4754	0.203363	1.08089	1.86565	0.0672785	0.36533	-4.49351
hsa-miR-5011-5p	-0.185852	1.07238	-1.86541	0.0673125	0.36533	-4.49392
hsa-miR-4259	0.236183	1.19787	1.86184	0.0678228	0.367326	-4.49998
hsa-miR-939-3p	-0.230392	1.02343	-1.85078	0.0694258	0.375219	-4.51872
hsa-miR-492	0.193648	1.14259	1.84875	0.069722	0.376032	-4.52214
hsa-miR-6821-5p	0.807216	7.83324	1.84774	0.0698709	0.376048	-4.52385
hsa-miR-126-5p	-0.17371	1.0786	-1.84368	0.0704699	0.377808	-4.53068
hsa-miR-4474-5p	-0.162576	0.939265	-1.84354	0.0704909	0.377808	-4.53092
hsa-miR-4505	1.04623	6.30869	1.84099	0.0708697	0.37905	-4.53521
hsa-miR-4325	0.152428	0.954109	1.83675	0.071503	0.380553	-4.54233
hsa-miR-125b-5p	-1.55312	5.04161	-1.83561	0.0716734	0.380553	-4.54424
hsa-miR-1248	-0.152257	1.03211	-1.83518	0.0717392	0.380553	-4.54497
hsa-miR-5581-3p	-0.21405	1.14349	-1.83419	0.0718877	0.380553	-4.54663
hsa-miR-762	0.558998	9.02989	1.83418	0.0718887	0.380553	-4.54664
hsa-miR-545-3p	-0.180786	1.10808	-1.83137	0.0723127	0.382013	-4.55134
hsa-miR-600	-0.210722	1.09999	-1.82535	0.0732286	0.38606	-4.5614
hsa-miR-1973	0.270609	1.16985	1.82401	0.0734339	0.386352	-4.56363
hsa-miR-607	-0.229418	1.05179	-1.82238	0.0736842	0.38688	-4.56635
hsa-miR-3922-5p	-0.193227	1.05213	-1.82005	0.0740435	0.387483	-4.57023
hsa-miR-4479	0.237188	1.02004	1.81969	0.0740998	0.387483	-4.57084
hsa-miR-658	0.277892	1.39765	1.81203	0.0752907	0.39129	-4.58355
hsa-miR-6807-3p	-0.16995	1.02421	-1.81099	0.0754536	0.39129	-4.58527
hsa-miR-6774-3p	-0.190258	0.946876	-1.81067	0.0755042	0.39129	-4.58581
hsa-miR-6792-5p	0.239107	1.22788	1.80851	0.0758437	0.39129	-4.58938
hsa-miR-4454	0.603307	10.1612	1.80817	0.0758967	0.39129	-4.58994
hsa-miR-4638-5p	0.233579	1.1874	1.80773	0.0759669	0.39129	-4.59068
hsa-miR-3671	-0.178593	1.08747	-1.80757	0.0759914	0.39129	-4.59093
hsa-miR-194-5p	0.478397	1.36673	1.80725	0.076042	0.39129	-4.59146
hsa-miR-33b-5p	-0.200282	1.11454	-1.80482	0.0764274	0.392379	-4.59549
hsa-let-7i-5p	1.24678	3.53069	1.80399	0.076558	0.392379	-4.59685
hsa-miR-6838-3p	-0.128169	0.897187	-1.79947	0.0772779	0.395008	-4.6043
hsa-miR-4490	0.344397	1.33315	1.79885	0.0773775	0.395008	-4.60532
hsa-miR-424-3p	0.428023	1.36326	1.79458	0.078065	0.39773	-4.61236
hsa-miR-183-3p	0.240011	1.17806	1.79361	0.0782213	0.397741	-4.61395
hsa-miR-5692b	-0.180156	1.09284	-1.78635	0.0794027	0.402953	-4.62585
hsa-miR-4731-5p	0.145361	1.04823	1.78406	0.0797776	0.40406	-4.62959
hsa-miR-548ao-5p	-0.216398	1.2446	-1.783	0.0799515	0.404147	-4.63132
hsa-miR-566	0.145783	0.886476	1.77253	0.0816919	0.412038	-4.6484
hsa-miR-4679	-0.184434	1.02303	-1.77169	0.0818322	0.412038	-4.64976
hsa-miR-1287-5p	0.194609	1.06552	1.76936	0.0822239	0.413203	-4.65354
hsa-miR-302b-3p	-0.204081	1.13754	-1.7656	0.0828599	0.415243	-4.65964
hsa-miR-3124-5p	0.545519	1.76691	1.76456	0.0830359	0.415243	-4.66131
hsa-miR-509-3p	-0.150111	1.05217	-1.76411	0.0831131	0.415243	-4.66205
hsa-miR-6814-3p	-0.147295	1.08244	-1.76098	0.083647	0.416311	-4.66711
hsa-miR-6820-3p	-0.22953	1.1613	-1.76023	0.0837756	0.416311	-4.66833
hsa-miR-5186	-0.227892	1.20197	-1.76002	0.0838112	0.416311	-4.66866
hsa-miR-3199	-0.198366	1.17091	-1.75766	0.084216	0.417517	-4.67247
hsa-miR-8075	-0.970425	7.56711	-1.75623	0.0844615	0.41793	-4.67477
hsa-miR-129-1-3p	-0.225592	1.331	-1.7548	0.0847083	0.418231	-4.67708
hsa-miR-6767-5p	0.162615	0.922882	1.754	0.0848467	0.418231	-4.67837
hsa-miR-548s	-0.208713	1.10847	-1.75209	0.0851769	0.418384	-4.68144
hsa-miR-605-5p	-0.240637	1.38227	-1.75163	0.0852578	0.418384	-4.68219
hsa-miR-4686	-0.244606	1.22828	-1.74989	0.0855608	0.418384	-4.68499
hsa-miR-103a-2-5p	-0.213872	1.1367	-1.74808	0.0858753	0.418384	-4.68788
hsa-miR-4727-3p	-0.26032	1.36436	-1.74771	0.0859408	0.418384	-4.68848
hsa-miR-19a-5p	-0.186888	0.950483	-1.74752	0.0859738	0.418384	-4.68879
hsa-miR-7152-3p	0.178519	1.03896	1.74729	0.0860139	0.418384	-4.68915
hsa-miR-501-3p	0.43249	1.46884	1.74482	0.0864464	0.41954	-4.69311
hsa-miR-7973	0.200403	1.17855	1.74405	0.0865817	0.41954	-4.69434
hsa-miR-5682	0.137255	0.948865	1.74316	0.0867397	0.41954	-4.69578
hsa-miR-4258	-0.377082	1.77444	-1.74145	0.0870412	0.42021	-4.69852
hsa-miR-4428	0.273966	1.25289	1.7404	0.0872258	0.420314	-4.70019
hsa-miR-6830-3p	0.184571	1.05897	1.73695	0.0878392	0.42248	-4.70571
hsa-miR-6791-5p	0.569335	8.13363	1.73528	0.0881372	0.423124	-4.70837
hsa-miR-27a-3p	1.31502	3.6834	1.73403	0.0883599	0.423129	-4.71036
hsa-miR-1250-3p	0.164377	1.11354	1.73344	0.0884665	0.423129	-4.71131
hsa-miR-130a-3p	-0.841588	2.19574	-1.73186	0.0887496	0.423697	-4.71383
hsa-miR-6781-3p	-0.171474	1.0364	-1.72386	0.0901947	0.4298	-4.72653
hsa-miR-4533	0.207712	1.37317	1.72232	0.0904764	0.430347	-4.72898
hsa-miR-505-5p	0.320877	1.34376	1.71881	0.0911174	0.432569	-4.73452
hsa-miR-938	-0.184888	1.08052	-1.71675	0.0914962	0.432569	-4.73778
hsa-miR-1288-5p	-0.18562	1.00304	-1.71572	0.0916872	0.432569	-4.73942
hsa-miR-1254	-0.204116	1.08251	-1.7144	0.0919309	0.432569	-4.7415
hsa-miR-337-5p	-0.219319	1.06613	-1.71437	0.0919354	0.432569	-4.74154
hsa-miR-1273f	0.352038	1.38203	1.71369	0.0920611	0.432569	-4.74261
hsa-miR-504-5p	0.181975	1.12803	1.71338	0.0921181	0.432569	-4.7431
hsa-miR-200b-3p	0.769911	2.00324	1.70901	0.0929303	0.43559	-4.74998
hsa-miR-4267	-0.138189	0.908126	-1.70165	0.0943127	0.441267	-4.76155
hsa-miR-874-5p	-0.217546	1.26284	-1.69464	0.0956431	0.446182	-4.77251
hsa-miR-8076	-0.18162	1.12933	-1.69401	0.095763	0.446182	-4.77349
hsa-miR-642b-3p	0.288497	1.33732	1.6931	0.0959375	0.446182	-4.77491
hsa-miR-548al	-0.226472	1.18176	-1.6924	0.0960711	0.446182	-4.776
hsa-miR-1468-3p	-0.497383	1.39209	-1.69069	0.0963994	0.446182	-4.77867
hsa-miR-522-3p	0.17302	1.14973	1.69015	0.0965038	0.446182	-4.77951
hsa-miR-4740-3p	-0.17295	1.09428	-1.68978	0.0965746	0.446182	-4.78009
hsa-miR-3126-3p	-0.152086	0.94441	-1.68754	0.0970061	0.44667	-4.78357
hsa-miR-101-3p	-0.156785	1.03115	-1.68744	0.0970269	0.44667	-4.78374
hsa-miR-4257	0.17575	1.08817	1.68534	0.0974335	0.447039	-4.787
hsa-miR-548ak	-0.218206	1.21002	-1.68523	0.0974537	0.447039	-4.78716
hsa-miR-4764-3p	0.23268	1.25633	1.68387	0.0977189	0.447459	-4.78928
hsa-miR-1255a	-0.167907	1.15453	-1.68281	0.0979245	0.447605	-4.79092
hsa-miR-6812-5p	0.863161	4.11114	1.68019	0.0984354	0.449144	-4.79498
hsa-miR-5787	0.377751	9.63057	1.67761	0.0989414	0.450197	-4.79898
hsa-miR-639	0.177754	1.03441	1.67644	0.0991707	0.450197	-4.80079
hsa-miR-875-5p	-0.177544	1.09081	-1.67634	0.0991901	0.450197	-4.80094
hsa-miR-3162-3p	-0.449188	2.13729	-1.67508	0.0994382	0.45053	-4.80289
hsa-miR-3614-3p	-0.207917	1.0527	-1.67197	0.100053	0.45252	-4.80769
hsa-miR-28-5p	0.692969	1.83993	1.66996	0.100452	0.453531	-4.81079
hsa-miR-99a-5p	-1.21996	3.07547	-1.66678	0.101087	0.455597	-4.81569
hsa-miR-519c-3p	-0.171561	1.13699	-1.66448	0.101546	0.456868	-4.81922
hsa-miR-665	0.39372	1.63097	1.66249	0.101947	0.457874	-4.82228
hsa-miR-4712-5p	-0.166946	1.02448	-1.66107	0.102234	0.458363	-4.82446
hsa-miR-6892-5p	0.188382	1.1362	1.6599	0.102468	0.458617	-4.82625
hsa-miR-219a-2-3p	-0.192952	1.12539	-1.65843	0.102766	0.458926	-4.8285
hsa-miR-6507-5p	0.206722	1.29529	1.6578	0.102893	0.458926	-4.82946
hsa-miR-497-5p	-0.652449	1.91988	-1.65524	0.103414	0.460451	-4.83338
hsa-miR-1273g-5p	0.140946	0.986558	1.65208	0.104059	0.462525	-4.83821
hsa-miR-16-5p	1.23039	6.38138	1.64985	0.104517	0.463759	-4.84161
hsa-miR-3138	0.187698	1.23037	1.64711	0.105081	0.465461	-4.84579
hsa-miR-4804-5p	0.154737	1.04272	1.64342	0.105843	0.466643	-4.85139
hsa-miR-455-5p	0.190349	1.15333	1.64292	0.105947	0.466643	-4.85215
hsa-miR-4717-3p	0.331117	1.5524	1.64267	0.106	0.466643	-4.85254
hsa-miR-31-5p	-1.02167	2.36723	-1.64232	0.106072	0.466643	-4.85306
hsa-miR-4324	-0.187956	1.16221	-1.64105	0.106336	0.467008	-4.85499
hsa-miR-4291	-0.124507	0.921685	-1.64017	0.10652	0.46702	-4.85632
hsa-miR-384	-0.11857	0.940928	-1.6355	0.107498	0.470507	-4.8634
hsa-miR-4673	0.195966	1.24276	1.6339	0.107833	0.471175	-4.86581
hsa-miR-487b-3p	-0.220386	1.15113	-1.63073	0.108503	0.472079	-4.87059
hsa-miR-1245a	-0.150937	1.03393	-1.63037	0.108579	0.472079	-4.87114
hsa-miR-433-5p	0.165993	1.02513	1.63032	0.108589	0.472079	-4.87121
hsa-miR-125b-1-3p	-0.164497	0.984529	-1.62942	0.10878	0.472113	-4.87257
hsa-miR-885-5p	0.214477	1.31628	1.62792	0.109099	0.472703	-4.87483
hsa-miR-4292	0.161746	1.1229	1.62116	0.110545	0.478161	-4.88499
hsa-let-7b-5p	-0.471667	10.1468	-1.6167	0.111506	0.481512	-4.89167
hsa-miR-6883-5p	0.270049	1.26904	1.61294	0.112323	0.48423	-4.8973
hsa-miR-374b-3p	-0.151599	1.04683	-1.61043	0.112871	0.485779	-4.90105
hsa-miR-3146	0.136543	0.954549	1.60543	0.113967	0.489229	-4.90848
hsa-miR-6878-3p	-0.196289	0.936691	-1.60504	0.114053	0.489229	-4.90906
hsa-miR-6871-5p	0.345437	1.50439	1.60419	0.114242	0.489229	-4.91033
hsa-miR-519d-5p	0.240829	1.19835	1.60106	0.114933	0.491122	-4.91497
hsa-miR-888-5p	-0.182605	1.07092	-1.59877	0.115444	0.491122	-4.91838
hsa-miR-379-5p	-0.190973	1.05106	-1.59797	0.115621	0.491122	-4.91956
hsa-miR-149-5p	0.546827	1.52272	1.59742	0.115745	0.491122	-4.92038
hsa-miR-4785	0.230899	1.34348	1.59725	0.115783	0.491122	-4.92063
hsa-miR-5191	-0.17725	1.1959	-1.59656	0.115937	0.491122	-4.92165
hsa-miR-3174	0.177719	1.10581	1.59534	0.11621	0.491122	-4.92346
hsa-miR-6804-3p	0.207366	1.21606	1.59401	0.116506	0.491122	-4.92541
hsa-miR-519c-5p	0.138025	0.968854	1.59026	0.117351	0.491122	-4.93096
hsa-miR-519b-5p	0.138025	0.968854	1.59026	0.117351	0.491122	-4.93096
hsa-miR-523-5p	0.138025	0.968854	1.59026	0.117351	0.491122	-4.93096
hsa-miR-518e-5p	0.138025	0.968854	1.59026	0.117351	0.491122	-4.93096
hsa-miR-522-5p	0.138025	0.968854	1.59026	0.117351	0.491122	-4.93096
hsa-miR-519a-5p	0.138025	0.968854	1.59026	0.117351	0.491122	-4.93096
hsa-miR-200c-3p	1.05366	8.36605	1.58817	0.117823	0.491547	-4.93403
hsa-miR-556-3p	-0.191263	1.17412	-1.58746	0.117984	0.491547	-4.93508
hsa-miR-609	-0.13094	1.04201	-1.58728	0.118025	0.491547	-4.93534
hsa-miR-3675-3p	-0.186094	1.1131	-1.58289	0.119022	0.493597	-4.94179
hsa-miR-4677-5p	-0.160459	1.01273	-1.58238	0.119139	0.493597	-4.94254
hsa-miR-6822-5p	0.164232	1.06452	1.58065	0.119534	0.493597	-4.94508
hsa-miR-3913-5p	-0.131429	1.00165	-1.58009	0.119662	0.493597	-4.94589
hsa-miR-3656	0.520677	9.51648	1.5795	0.119797	0.493597	-4.94676
hsa-miR-15a-5p	0.468598	1.65549	1.57938	0.119825	0.493597	-4.94694
hsa-miR-4751	-0.158254	1.09577	-1.57865	0.119994	0.493597	-4.94801
hsa-miR-5590-5p	-0.144371	1.08255	-1.57794	0.120156	0.493597	-4.94905
hsa-miR-548ax	-0.201042	1.19381	-1.57757	0.12024	0.493597	-4.94958
hsa-miR-6780a-5p	0.202369	1.22433	1.57533	0.120758	0.494936	-4.95287
hsa-miR-3182	-0.152651	0.915319	-1.5739	0.121088	0.495499	-4.95495
hsa-miR-1225-3p	-0.187297	1.2901	-1.5721	0.121505	0.496419	-4.95758
hsa-miR-6759-5p	0.185869	1.23168	1.5709	0.121784	0.49677	-4.95933
hsa-miR-1292-3p	0.220513	1.40679	1.56645	0.122821	0.500208	-4.96581
hsa-miR-5695	-0.126818	0.976395	-1.56164	0.123952	0.504018	-4.9728
hsa-miR-889-3p	-0.179781	1.14935	-1.55963	0.124424	0.504815	-4.9757
hsa-miR-651-3p	-0.160081	1.07904	-1.55915	0.124539	0.504815	-4.9764
hsa-miR-5739	0.332528	1.43376	1.55773	0.124875	0.505382	-4.97846
hsa-miR-4310	0.165399	1.04711	1.55454	0.125633	0.505467	-4.98306
hsa-miR-6774-5p	0.339226	1.59166	1.55441	0.125665	0.505467	-4.98326
hsa-miR-188-5p	0.225366	1.28162	1.553	0.126001	0.505467	-4.98529
hsa-miR-4514	0.168535	1.00124	1.55243	0.126138	0.505467	-4.98612
hsa-miR-4765	-0.126849	1.07158	-1.5522	0.126192	0.505467	-4.98645
hsa-miR-544b	-0.123566	0.96499	-1.5513	0.126407	0.505467	-4.98774
hsa-miR-4299	0.30828	1.55961	1.55111	0.126452	0.505467	-4.98801
hsa-miR-644a	-0.122379	0.882605	-1.55106	0.126465	0.505467	-4.98809
hsa-miR-181d-3p	0.145303	1.09098	1.54774	0.127263	0.506331	-4.99287
hsa-miR-3130-5p	-0.190622	1.21303	-1.54763	0.127289	0.506331	-4.99303
hsa-miR-6785-3p	0.215265	1.38553	1.54663	0.12753	0.506331	-4.99446
hsa-miR-5009-3p	-0.183458	1.11713	-1.54475	0.127983	0.506331	-4.99716
hsa-miR-3927-3p	0.19564	1.187	1.54455	0.128033	0.506331	-4.99745
hsa-miR-1255b-2-3p	-0.126302	1.01723	-1.54397	0.128172	0.506331	-4.99828
hsa-miR-212-5p	-0.18078	1.10387	-1.54364	0.128251	0.506331	-4.99875
hsa-miR-3922-3p	0.1666	1.06166	1.54364	0.128252	0.506331	-4.99875
hsa-miR-6799-3p	-0.166262	1.05241	-1.54252	0.128524	0.506599	-5.00036
hsa-miR-2682-3p	-0.151379	0.960934	-1.54174	0.128713	0.506599	-5.00148
hsa-miR-4289	-0.155449	1.00663	-1.5407	0.128966	0.50682	-5.00297
hsa-miR-6515-3p	-0.188193	1.27371	-1.53931	0.129305	0.506919	-5.00496
hsa-miR-503-5p	0.415914	1.60194	1.53898	0.129384	0.506919	-5.00543
hsa-miR-7106-3p	-0.185729	1.096	-1.53805	0.129612	0.507041	-5.00676
hsa-miR-3667-5p	-0.175448	1.19424	-1.53677	0.129925	0.507127	-5.00859
hsa-miR-4528	0.160599	1.00053	1.53635	0.130028	0.507127	-5.00919
hsa-miR-4680-5p	-0.15961	1.06593	-1.53515	0.130321	0.507503	-5.0109
hsa-miR-6813-3p	0.195536	1.28776	1.53209	0.131075	0.50967	-5.01527
hsa-miR-6740-3p	0.144714	1.06699	1.5304	0.131492	0.51052	-5.01768
hsa-miR-4480	-0.159057	1.08501	-1.52705	0.132321	0.512719	-5.02244
hsa-miR-17-5p	1.24559	5.72289	1.52651	0.132456	0.512719	-5.02321
hsa-miR-23a-3p	1.1236	7.19688	1.52373	0.133148	0.514627	-5.02715
hsa-miR-1247-3p	0.293971	1.59064	1.52227	0.133514	0.515267	-5.02923
hsa-miR-3136-3p	-0.160041	1.15054	-1.52064	0.13392	0.515297	-5.03152
hsa-miR-4735-3p	-0.19719	1.08501	-1.52064	0.133921	0.515297	-5.03153
hsa-miR-650	0.180038	1.06111	1.51933	0.13425	0.51579	-5.03338
hsa-miR-517a-3p	-0.145207	1.01541	-1.51352	0.135715	0.519872	-5.04158
hsa-miR-517b-3p	-0.145207	1.01541	-1.51352	0.135715	0.519872	-5.04158
hsa-miR-6796-5p	0.250213	2.00245	1.51156	0.136213	0.520654	-5.04434
hsa-miR-1304-5p	-0.173493	1.0284	-1.50853	0.136984	0.520654	-5.04859
hsa-miR-3189-3p	0.165765	1.13065	1.50844	0.137006	0.520654	-5.04872
hsa-miR-8085	0.215105	1.2608	1.50766	0.137206	0.520654	-5.04982
hsa-miR-6821-3p	-0.165279	1.04896	-1.50611	0.137604	0.520654	-5.052
hsa-miR-4633-3p	0.157073	0.971443	1.5061	0.137605	0.520654	-5.05201
hsa-miR-6742-3p	0.144093	1.02192	1.50552	0.137755	0.520654	-5.05283
hsa-miR-216a-3p	0.137806	0.976768	1.505	0.137887	0.520654	-5.05355
hsa-miR-3187-5p	0.19493	1.34181	1.50468	0.137969	0.520654	-5.054
hsa-miR-224-5p	0.238297	1.19231	1.50418	0.138098	0.520654	-5.0547
hsa-miR-30e-3p	0.18479	1.07412	1.50361	0.138244	0.520654	-5.05549
hsa-miR-889-5p	0.152218	1.08822	1.50323	0.138343	0.520654	-5.05603
hsa-miR-615-5p	0.215682	1.19544	1.49971	0.139251	0.523309	-5.06096
hsa-miR-3144-3p	-0.232514	1.23402	-1.49652	0.140078	0.525648	-5.06541
hsa-miR-6516-5p	0.142338	1.09739	1.49255	0.141111	0.528755	-5.07093
hsa-miR-6840-5p	-0.291561	1.21986	-1.48934	0.141954	0.530203	-5.0754
hsa-miR-6772-5p	0.178386	1.12761	1.48877	0.142103	0.530203	-5.07619
hsa-miR-3943	0.210182	1.2278	1.48847	0.142182	0.530203	-5.07661
hsa-miR-5004-5p	0.542875	1.8237	1.48734	0.142478	0.530203	-5.07817
hsa-miR-494-3p	0.639389	2.29706	1.48716	0.142525	0.530203	-5.07842
hsa-miR-219a-5p	-0.148881	1.11475	-1.48345	0.143506	0.53308	-5.08356
hsa-miR-329-5p	-0.176898	1.16235	-1.48165	0.143982	0.534079	-5.08604
hsa-miR-92b-3p	0.658612	2.29233	1.47893	0.144707	0.535998	-5.08981
hsa-miR-3165	-0.164768	1.00187	-1.47662	0.145323	0.537506	-5.09298
hsa-miR-4436b-5p	0.304374	1.43393	1.47397	0.146032	0.539357	-5.09663
hsa-miR-648	0.157828	1.08053	1.47247	0.146437	0.539565	-5.0987
hsa-miR-764	0.157031	1.0676	1.47167	0.146653	0.539565	-5.0998
hsa-miR-3190-3p	0.175242	1.15133	1.47143	0.146716	0.539565	-5.10012
hsa-miR-2276-5p	0.137768	0.966875	1.46981	0.147153	0.540399	-5.10234
hsa-miR-675-5p	0.177266	1.14154	1.46719	0.147864	0.542237	-5.10594
hsa-miR-3912-5p	-0.163616	1.02656	-1.46626	0.148115	0.542388	-5.10721
hsa-miR-619-3p	-0.148181	1.04551	-1.46493	0.148477	0.542934	-5.10903
hsa-miR-3132	0.160307	1.10817	1.4637	0.14881	0.542934	-5.11071
hsa-let-7c-5p	-0.569637	8.58639	-1.46339	0.148896	0.542934	-5.11114
hsa-miR-4658	-0.108832	1.04597	-1.45924	0.15003	0.543856	-5.11679
hsa-miR-450a-5p	-0.14125	1.0683	-1.45917	0.150051	0.543856	-5.1169
hsa-miR-4762-5p	-0.141026	1.00311	-1.45889	0.150127	0.543856	-5.11727
hsa-miR-4538	0.223568	1.18974	1.45764	0.150468	0.543856	-5.11897
hsa-miR-4748	0.164595	1.06382	1.4576	0.150481	0.543856	-5.11903
hsa-miR-5194	0.151553	1.17765	1.45707	0.150627	0.543856	-5.11975
hsa-miR-374c-3p	0.164062	1.12648	1.45586	0.15096	0.543856	-5.1214
hsa-miR-6842-3p	0.0957342	0.892989	1.45516	0.151153	0.543856	-5.12235
hsa-miR-526a	-0.167307	1.05826	-1.45347	0.151619	0.543856	-5.12464
hsa-miR-520c-5p	-0.167307	1.05826	-1.45347	0.151619	0.543856	-5.12464
hsa-miR-518d-5p	-0.167307	1.05826	-1.45347	0.151619	0.543856	-5.12464
hsa-miR-4731-3p	-0.175962	1.15091	-1.45325	0.151681	0.543856	-5.12494
hsa-miR-1262	-0.125132	1.04145	-1.45072	0.15238	0.545605	-5.12837
hsa-miR-6862-5p	0.199479	1.11647	1.44993	0.152599	0.545631	-5.12943
hsa-miR-138-1-3p	0.16001	1.21188	1.44823	0.153073	0.546568	-5.13174
hsa-miR-3119	0.151777	1.01085	1.4443	0.154172	0.549294	-5.13706
hsa-miR-6780b-5p	0.358477	1.54752	1.44397	0.154262	0.549294	-5.13749
hsa-miR-141-5p	-0.14876	0.985203	-1.44155	0.154942	0.550951	-5.14075
hsa-miR-4263	0.136344	1.04431	1.43983	0.155427	0.551917	-5.14308
hsa-miR-3925-5p	0.178817	1.20749	1.43292	0.157386	0.558103	-5.15236
hsa-miR-3929	-0.145572	1.06336	-1.42896	0.158514	0.56133	-5.15765
hsa-miR-503-3p	-0.105894	0.992619	-1.41786	0.161718	0.571893	-5.17243
hsa-miR-3667-3p	0.152759	1.12709	1.41645	0.162126	0.572392	-5.17429
hsa-miR-346	0.207628	1.31635	1.41585	0.162303	0.572392	-5.1751
hsa-miR-3975	-0.143645	1.01733	-1.41197	0.163436	0.575599	-5.18023
hsa-miR-421	0.195335	1.20278	1.40278	0.166146	0.583558	-5.19233
hsa-let-7f-2-3p	-0.166181	1.08309	-1.40188	0.166414	0.583558	-5.19351
hsa-miR-4715-5p	0.124087	1.03063	1.39955	0.167109	0.583558	-5.19658
hsa-miR-3143	-0.166558	1.26278	-1.3991	0.167242	0.583558	-5.19716
hsa-miR-593-3p	0.147538	1.03036	1.39832	0.167476	0.583558	-5.19818
hsa-miR-5698	0.154472	1.14397	1.39791	0.167597	0.583558	-5.19872
hsa-miR-5685	-0.158973	1.07407	-1.39761	0.167687	0.583558	-5.19911
hsa-miR-4667-5p	0.179896	1.22164	1.3976	0.16769	0.583558	-5.19912
hsa-miR-7155-3p	0.127125	0.952662	1.39746	0.167733	0.583558	-5.19931
hsa-miR-4778-5p	0.148339	1.05485	1.39622	0.168103	0.584056	-5.20093
hsa-miR-5196-3p	-0.181467	1.16906	-1.39524	0.168398	0.584293	-5.20221
hsa-miR-548w	-0.351211	1.53575	-1.39372	0.168854	0.585088	-5.2042
hsa-miR-4639-5p	0.121213	0.973839	1.39109	0.169646	0.586524	-5.20763
hsa-miR-541-5p	-0.185922	1.23776	-1.39083	0.169723	0.586524	-5.20796
hsa-miR-4802-3p	-0.1353	1.1384	-1.38998	0.16998	0.586624	-5.20907
hsa-miR-383-5p	-0.128783	1.07503	-1.38613	0.171147	0.589863	-5.21408
hsa-miR-1284	-0.219084	1.25026	-1.37907	0.173301	0.595107	-5.22323
hsa-miR-4694-5p	-0.149688	1.04417	-1.37904	0.17331	0.595107	-5.22326
hsa-miR-4330	-0.148595	1.01187	-1.37888	0.173361	0.595107	-5.22348
hsa-miR-6756-3p	0.165012	1.30671	1.37705	0.173921	0.596236	-5.22584
hsa-miR-6510-3p	-0.137864	1.00703	-1.37483	0.174606	0.597787	-5.2287
hsa-miR-495-5p	0.16762	1.14455	1.37334	0.175066	0.598457	-5.23062
hsa-miR-6837-5p	0.185633	1.16027	1.37269	0.175266	0.598457	-5.23146
hsa-miR-371a-3p	-0.133064	1.1145	-1.3701	0.17607	0.599005	-5.23479
hsa-miR-144-3p	-0.12785	1.03149	-1.36927	0.176326	0.599005	-5.23585
hsa-miR-7975	0.735236	2.48631	1.36895	0.176428	0.599005	-5.23627
hsa-miR-1306-5p	-0.211221	1.52901	-1.36875	0.17649	0.599005	-5.23653
hsa-miR-490-3p	0.133899	0.941315	1.36843	0.176588	0.599005	-5.23693
hsa-miR-576-5p	-0.177918	1.30748	-1.36644	0.177207	0.600314	-5.23948
hsa-miR-3681-5p	-0.142054	1.03226	-1.36541	0.177531	0.600622	-5.24081
hsa-miR-494-5p	0.115397	1.03969	1.36244	0.178459	0.602973	-5.24461
hsa-miR-3660	-0.153139	1.08509	-1.36106	0.178893	0.603647	-5.24637
hsa-miR-4763-5p	-0.196748	1.37068	-1.35932	0.17944	0.604538	-5.24859
hsa-miR-491-3p	0.16242	1.10832	1.35873	0.179626	0.604538	-5.24935
hsa-miR-4699-3p	0.15195	1.09616	1.35657	0.180306	0.605418	-5.25209
hsa-miR-7850-5p	-0.16803	1.10069	-1.35641	0.180357	0.605418	-5.2523
hsa-miR-6769b-3p	-0.169984	1.25841	-1.35489	0.180838	0.606103	-5.25423
hsa-miR-1914-5p	-0.175427	1.35503	-1.35366	0.181229	0.606103	-5.2558
hsa-miR-548ao-3p	-0.168229	1.17795	-1.35284	0.181491	0.606103	-5.25684
hsa-miR-361-5p	0.836101	3.21962	1.35209	0.181728	0.606103	-5.25779
hsa-miR-296-3p	0.273673	1.53844	1.35206	0.181737	0.606103	-5.25783
hsa-miR-3186-5p	0.135883	1.02537	1.35121	0.182008	0.606224	-5.25891
hsa-miR-554	0.113993	0.911752	1.34943	0.182574	0.607324	-5.26116
hsa-miR-6848-3p	-0.162371	1.10386	-1.34126	0.185196	0.612808	-5.27148
hsa-miR-4726-5p	0.185212	1.19434	1.34068	0.185384	0.612808	-5.27221
hsa-miR-6732-5p	-0.581176	8.48436	-1.34031	0.185503	0.612808	-5.27268
hsa-miR-6890-3p	0.171778	1.23213	1.33963	0.185723	0.612808	-5.27353
hsa-miR-3160-3p	-0.137548	1.00036	-1.33775	0.186331	0.612808	-5.2759
hsa-miR-519e-3p	-0.149959	1.2347	-1.33717	0.186521	0.612808	-5.27663
hsa-miR-6784-3p	-0.244188	1.59142	-1.33683	0.18663	0.612808	-5.27706
hsa-miR-802	0.12353	1.13206	1.33493	0.187247	0.612808	-5.27944
hsa-miR-376a-3p	-0.151376	1.16299	-1.3348	0.18729	0.612808	-5.2796
hsa-miR-3613-5p	-0.752291	2.89006	-1.3347	0.187321	0.612808	-5.27972
hsa-miR-452-5p	0.147303	1.11781	1.33449	0.187391	0.612808	-5.27999
hsa-miR-625-3p	-0.149028	1.176	-1.33437	0.18743	0.612808	-5.28014
hsa-miR-499a-5p	-0.107685	1.08934	-1.33401	0.187548	0.612808	-5.2806
hsa-miR-549a	-0.108164	1.00342	-1.334	0.187551	0.612808	-5.28061
hsa-miR-3134	-0.153603	1.21797	-1.33093	0.188553	0.613986	-5.28445
hsa-miR-4695-3p	-0.146434	1.28137	-1.33079	0.188597	0.613986	-5.28462
hsa-miR-208b-5p	-0.132271	1.13103	-1.3307	0.188626	0.613986	-5.28473
hsa-miR-6843-3p	-0.118889	0.937917	-1.32942	0.189048	0.614584	-5.28634
hsa-miR-5187-5p	0.130337	1.05721	1.32664	0.189958	0.616765	-5.2898
hsa-miR-1910-3p	0.163762	1.09732	1.32552	0.190327	0.617043	-5.2912
hsa-miR-6758-3p	-0.116381	0.935416	-1.32493	0.190522	0.617043	-5.29194
hsa-miR-1298-5p	-0.140974	0.987129	-1.3218	0.191557	0.619121	-5.29584
hsa-miR-6883-3p	-0.144913	1.14507	-1.32153	0.191644	0.619121	-5.29616
hsa-miR-302a-5p	0.158951	1.10326	1.31998	0.192158	0.619299	-5.29809
hsa-miR-5095	-0.192012	1.07213	-1.31992	0.19218	0.619299	-5.29817
hsa-miR-4762-3p	-0.12189	0.935394	-1.31504	0.193801	0.622659	-5.3042
hsa-miR-6867-5p	0.149394	1.09672	1.31436	0.194031	0.622659	-5.30505
hsa-miR-7848-3p	-0.139206	1.06503	-1.31273	0.194577	0.622659	-5.30707
hsa-miR-1181	-0.156867	1.26758	-1.31251	0.194648	0.622659	-5.30733
hsa-miR-517c-3p	-0.146976	1.0394	-1.312	0.194819	0.622659	-5.30796
hsa-miR-6876-3p	0.132888	1.04321	1.31196	0.194833	0.622659	-5.30801
hsa-miR-4311	-0.105087	0.991532	-1.31172	0.194913	0.622659	-5.30831
hsa-let-7i-3p	-0.148376	0.921663	-1.31069	0.195258	0.622988	-5.30957
hsa-miR-1224-3p	-0.24141	1.70841	-1.30979	0.195562	0.623012	-5.31069
hsa-miR-511-5p	-0.113882	0.948342	-1.30872	0.195922	0.623012	-5.31201
hsa-miR-7111-5p	0.256697	1.38511	1.30734	0.196385	0.623012	-5.3137
hsa-miR-877-5p	0.604351	3.35137	1.3071	0.196469	0.623012	-5.31401
hsa-miR-1236-5p	0.105399	1.14512	1.30708	0.196473	0.623012	-5.31402
hsa-miR-6823-3p	-0.152625	1.14378	-1.30526	0.197089	0.624197	-5.31626
hsa-miR-204-5p	0.19553	1.20263	1.30433	0.197402	0.62442	-5.3174
hsa-miR-4653-5p	0.119032	0.982723	1.30337	0.197729	0.624687	-5.31858
hsa-miR-20a-5p	1.02368	4.79445	1.30203	0.198182	0.624916	-5.32022
hsa-miR-1183	0.211272	1.28223	1.30166	0.19831	0.624916	-5.32068
hsa-miR-512-5p	-0.158039	1.10305	-1.30068	0.198643	0.624916	-5.32188
hsa-miR-4737	-0.119637	0.938782	-1.29952	0.199036	0.624916	-5.32329
hsa-miR-6802-3p	-0.18071	1.43141	-1.298	0.199555	0.624916	-5.32515
hsa-miR-5700	-0.10703	1.10877	-1.29799	0.199557	0.624916	-5.32516
hsa-miR-4523	0.118224	0.99095	1.29783	0.199614	0.624916	-5.32536
hsa-miR-6887-5p	0.187814	1.42307	1.29746	0.19974	0.624916	-5.32582
hsa-miR-6506-5p	-0.193815	1.17123	-1.29595	0.200255	0.625767	-5.32765
hsa-miR-146a-5p	0.825	2.22195	1.29212	0.20157	0.629114	-5.33232
hsa-miR-3198	-0.122102	0.98548	-1.28938	0.202513	0.631292	-5.33565
hsa-miR-4273	-0.145932	0.901549	-1.28845	0.202836	0.631303	-5.33678
hsa-miR-194-3p	0.134294	0.984134	1.28795	0.203006	0.631303	-5.33738
hsa-miR-633	0.118004	1.05817	1.28658	0.20348	0.631341	-5.33904
hsa-miR-6738-5p	0.159313	1.16615	1.28604	0.20367	0.631341	-5.3397
hsa-miR-892a	-0.155362	0.946297	-1.28499	0.204032	0.631341	-5.34097
hsa-miR-3186-3p	0.146478	1.01088	1.28461	0.204164	0.631341	-5.34143
hsa-miR-325	-0.13701	1.05645	-1.28438	0.204243	0.631341	-5.3417
hsa-miR-6761-3p	0.122536	1.05549	1.28265	0.204846	0.63201	-5.3438
hsa-miR-125b-2-3p	-0.21782	1.19208	-1.28235	0.20495	0.63201	-5.34416
hsa-miR-5589-5p	0.137546	0.942363	1.28111	0.205381	0.632582	-5.34565
hsa-miR-3669	-0.118328	1.1051	-1.2795	0.205943	0.633516	-5.34759
hsa-miR-378i	0.218525	1.18093	1.27729	0.206717	0.633516	-5.35026
hsa-miR-6809-3p	0.131316	1.05999	1.27632	0.207058	0.633516	-5.35143
hsa-miR-4652-3p	0.151917	1.17509	1.27481	0.207587	0.633516	-5.35324
hsa-miR-6788-5p	0.110089	0.934123	1.27473	0.207616	0.633516	-5.35334
hsa-miR-1343-3p	0.120652	1.0251	1.27461	0.207658	0.633516	-5.35348
hsa-miR-1290	-0.147166	1.01104	-1.27435	0.20775	0.633516	-5.35379
hsa-miR-5693	-0.117769	0.96517	-1.27411	0.207835	0.633516	-5.35409
hsa-miR-6859-3p	-0.15317	1.32975	-1.27332	0.208113	0.633516	-5.35503
hsa-miR-6079	0.132286	1.1307	1.27324	0.208141	0.633516	-5.35513
hsa-miR-3201	-1.07589	4.94272	-1.27222	0.208499	0.633857	-5.35635
hsa-miR-154-3p	-0.141156	1.13433	-1.27143	0.208778	0.633957	-5.35729
hsa-miR-17-3p	0.242639	1.27912	1.26944	0.209481	0.634595	-5.35967
hsa-miR-216b-3p	0.148265	1.11207	1.26889	0.209677	0.634595	-5.36034
hsa-miR-486-5p	-0.332233	1.16676	-1.2681	0.209955	0.634595	-5.36127
hsa-miR-1911-5p	0.134317	1.15464	1.26806	0.209973	0.634595	-5.36133
hsa-miR-1185-1-3p	0.333257	1.69682	1.26587	0.21075	0.635619	-5.36395
hsa-miR-496	-0.138136	1.08848	-1.26571	0.210805	0.635619	-5.36413
hsa-miR-422a	-0.164155	1.18548	-1.26479	0.211134	0.635869	-5.36523
hsa-miR-4766-5p	-0.11193	1.09898	-1.26283	0.211832	0.6367	-5.36757
hsa-miR-3129-5p	0.116351	1.06448	1.26134	0.212363	0.6367	-5.36933
hsa-miR-5702	-0.1292	1.0722	-1.2613	0.212377	0.6367	-5.36938
hsa-miR-6754-5p	0.180244	1.18824	1.26071	0.212589	0.6367	-5.37009
hsa-miR-1273d	0.191807	1.31781	1.26055	0.212645	0.6367	-5.37027
hsa-miR-6845-3p	-0.138631	1.21195	-1.25899	0.213205	0.636999	-5.37213
hsa-miR-4677-3p	-0.135	1.10501	-1.25738	0.213782	0.636999	-5.37404
hsa-miR-6511a-3p	0.17787	1.54432	1.25641	0.214131	0.636999	-5.37519
hsa-miR-4286	0.436185	2.04465	1.25605	0.214261	0.636999	-5.37562
hsa-miR-4496	0.139184	1.06414	1.25546	0.214473	0.636999	-5.37631
hsa-miR-582-3p	-0.135509	1.05119	-1.25504	0.214625	0.636999	-5.37681
hsa-miR-199a-5p	-0.635399	2.11419	-1.25481	0.214707	0.636999	-5.37708
hsa-miR-6735-3p	-0.120425	0.953623	-1.25265	0.215485	0.636999	-5.37963
hsa-miR-181b-5p	0.89434	3.24598	1.25191	0.215756	0.636999	-5.38052
hsa-miR-6732-3p	-0.178996	1.35345	-1.25157	0.215876	0.636999	-5.38091
hsa-miR-4512	-0.131247	0.930383	-1.25139	0.215942	0.636999	-5.38112
hsa-miR-4315	-0.120254	0.926183	-1.25136	0.215955	0.636999	-5.38116
hsa-miR-642a-5p	0.115164	1.09201	1.25135	0.215957	0.636999	-5.38117
hsa-miR-4752	-0.122436	1.04263	-1.24877	0.216893	0.639027	-5.38421
hsa-miR-542-3p	-0.164782	1.15261	-1.24547	0.218094	0.641832	-5.3881
hsa-miR-4283	0.122538	1.03362	1.24432	0.218513	0.642332	-5.38944
hsa-miR-302c-5p	-0.132513	1.16893	-1.24336	0.218865	0.642635	-5.39058
hsa-miR-4302	-0.116365	0.863193	-1.24253	0.219168	0.642792	-5.39155
hsa-miR-6790-3p	0.173942	1.30948	1.2397	0.220206	0.644929	-5.39486
hsa-miR-224-3p	0.404149	1.58737	1.23876	0.220551	0.644929	-5.39596
hsa-miR-18b-5p	0.175798	1.1883	1.23823	0.220744	0.644929	-5.39658
hsa-miR-4453	0.121818	1.00477	1.23782	0.220897	0.644929	-5.39706
hsa-miR-499a-3p	-0.105659	0.983063	-1.23604	0.221553	0.646113	-5.39914
hsa-miR-450a-1-3p	0.11656	1.07776	1.23465	0.222066	0.646878	-5.40076
hsa-miR-1288-3p	0.0929322	0.924908	1.23368	0.222425	0.64719	-5.40189
hsa-miR-146b-5p	-0.345854	1.58889	-1.23151	0.223227	0.648792	-5.40441
hsa-miR-6872-3p	0.17578	1.33889	1.22926	0.224064	0.649878	-5.40702
hsa-miR-5704	0.132859	1.12961	1.22865	0.224291	0.649878	-5.40773
hsa-miR-6772-3p	-0.166144	0.977405	-1.22847	0.224357	0.649878	-5.40794
hsa-miR-8082	0.110062	1.06844	1.2234	0.22625	0.653028	-5.41381
hsa-miR-3144-5p	-0.117257	1.07122	-1.22295	0.226419	0.653028	-5.41433
hsa-miR-6516-3p	-0.144374	1.10854	-1.22231	0.226661	0.653028	-5.41507
hsa-miR-136-3p	-0.135557	1.01414	-1.22196	0.226791	0.653028	-5.41547
hsa-miR-3942-3p	-0.152192	1.28361	-1.22144	0.226987	0.653028	-5.41607
hsa-miR-920	0.0979694	0.918015	1.22123	0.227064	0.653028	-5.41631
hsa-miR-4504	-0.112034	1.00889	-1.22082	0.227217	0.653028	-5.41678
hsa-miR-508-5p	-0.123363	1.13316	-1.21944	0.227736	0.65379	-5.41837
hsa-miR-3941	-0.133337	0.996226	-1.21814	0.228227	0.654382	-5.41987
hsa-miR-3127-5p	0.145208	1.15919	1.21616	0.228974	0.654382	-5.42215
hsa-miR-5583-3p	-0.150679	1.19572	-1.21557	0.229197	0.654382	-5.42282
hsa-miR-6773-5p	-0.110738	0.98319	-1.21551	0.22922	0.654382	-5.42289
hsa-miR-216a-5p	-0.149181	1.03901	-1.21468	0.229534	0.654382	-5.42385
hsa-miR-6753-3p	-0.124773	1.01744	-1.21416	0.229733	0.654382	-5.42445
hsa-miR-127-5p	0.125906	0.970947	1.21352	0.229972	0.654382	-5.42517
hsa-miR-548ay-3p	-0.142224	1.07057	-1.21352	0.229973	0.654382	-5.42518
hsa-miR-3673	-0.131014	1.04566	-1.21245	0.23038	0.654817	-5.4264
hsa-miR-1244	0.144129	1.27041	1.21016	0.23125	0.655878	-5.42903
hsa-miR-4531	-0.134563	1.00234	-1.21013	0.231262	0.655878	-5.42906
hsa-miR-6775-3p	-0.174469	1.14451	-1.20811	0.23203	0.655948	-5.43136
hsa-miR-3650	-0.0959628	0.926627	-1.20691	0.23249	0.655948	-5.43274
hsa-miR-187-3p	0.573761	1.44468	1.20685	0.232515	0.655948	-5.43281
hsa-miR-3140-5p	-0.155319	1.11936	-1.20671	0.232567	0.655948	-5.43297
hsa-miR-361-3p	0.143867	1.1978	1.20621	0.232758	0.655948	-5.43354
hsa-miR-3611	0.117399	1.1493	1.20606	0.232813	0.655948	-5.4337
hsa-miR-1282	0.133949	1.07947	1.20499	0.233226	0.656392	-5.43493
hsa-miR-7113-3p	0.154892	1.37253	1.20177	0.234459	0.659144	-5.43858
hsa-miR-26b-5p	-0.103124	1.0724	-1.19972	0.235251	0.66065	-5.44092
hsa-miR-6877-5p	0.196094	1.3532	1.19845	0.23574	0.66069	-5.44236
hsa-miR-6798-3p	-0.249975	1.81575	-1.19712	0.236252	0.66069	-5.44386
hsa-miR-520h	0.136507	1.10117	1.1968	0.236377	0.66069	-5.44422
hsa-miR-4509	-0.164554	1.24909	-1.19581	0.236761	0.66069	-5.44534
hsa-miR-4723-3p	-0.180878	1.21688	-1.19515	0.237015	0.66069	-5.44608
hsa-miR-6856-5p	0.150816	1.38501	1.19471	0.237187	0.66069	-5.44659
hsa-miR-30a-5p	-0.793108	3.00731	-1.19423	0.237374	0.66069	-5.44713
hsa-miR-6895-3p	0.107343	1.07392	1.19362	0.237607	0.66069	-5.44781
hsa-miR-4450	0.139273	1.09766	1.19344	0.23768	0.66069	-5.44802
hsa-miR-6081	0.115521	1.04743	1.19306	0.237828	0.66069	-5.44845
hsa-miR-662	-0.134662	1.07875	-1.19156	0.238411	0.660999	-5.45014
hsa-miR-6814-5p	-0.119923	0.98388	-1.19145	0.238452	0.660999	-5.45026
hsa-miR-6514-3p	0.107623	0.974879	1.19046	0.238837	0.661354	-5.45137
hsa-miR-8066	-0.124974	0.961188	-1.18893	0.239435	0.662298	-5.4531
hsa-miR-3177-5p	0.111094	1.04902	1.18799	0.239803	0.662608	-5.45416
hsa-miR-6849-5p	0.210778	1.54878	1.18684	0.240252	0.662763	-5.45545
hsa-miR-30e-5p	0.25003	1.46997	1.18653	0.240374	0.662763	-5.4558
hsa-miR-634	-0.133771	1.39082	-1.18447	0.241182	0.663261	-5.45811
hsa-miR-500b-3p	0.140707	1.14748	1.18366	0.241498	0.663261	-5.45901
hsa-miR-299-3p	0.120459	1.17362	1.1836	0.241521	0.663261	-5.45907
hsa-miR-6857-3p	-0.111429	1.13275	-1.18344	0.241583	0.663261	-5.45925
hsa-miR-6880-3p	0.18555	1.39253	1.18258	0.241921	0.66348	-5.46021
hsa-miR-323a-3p	-0.100988	0.978503	-1.18099	0.242547	0.66449	-5.46199
hsa-miR-29a-3p	0.658059	2.42481	1.17934	0.2432	0.664983	-5.46384
hsa-miR-186-3p	-0.158819	1.29176	-1.17923	0.243242	0.664983	-5.46396
hsa-miR-4323	-0.149937	1.13656	-1.17747	0.24394	0.666183	-5.46593
hsa-miR-4747-3p	0.120453	1.02005	1.17505	0.244897	0.668063	-5.46862
hsa-miR-6499-5p	-0.104919	0.945911	-1.17442	0.245146	0.668063	-5.46931
hsa-miR-4475	0.116303	1.12834	1.17153	0.246297	0.669263	-5.47253
hsa-miR-5008-3p	-0.121544	1.06663	-1.17084	0.24657	0.669263	-5.47328
hsa-miR-1273a	0.16086	1.19037	1.17027	0.246799	0.669263	-5.47392
hsa-miR-3666	0.100551	0.897118	1.17009	0.246873	0.669263	-5.47413
hsa-miR-4662b	-0.141108	1.0986	-1.17006	0.246885	0.669263	-5.47416
hsa-miR-4800-5p	0.189403	1.11311	1.16913	0.247256	0.669564	-5.47519
hsa-miR-3944-5p	-0.145208	1.12188	-1.16587	0.24856	0.670773	-5.47879
hsa-miR-181a-2-3p	0.171662	1.27971	1.16461	0.249066	0.670773	-5.48018
hsa-miR-6839-5p	0.1222	1.01008	1.16412	0.249262	0.670773	-5.48071
hsa-miR-891a-5p	-0.114157	0.982681	-1.16361	0.249466	0.670773	-5.48127
hsa-miR-598-3p	-0.0978541	1.02395	-1.16271	0.249828	0.670773	-5.48227
hsa-miR-4287	0.145451	1.1726	1.16224	0.25002	0.670773	-5.48279
hsa-miR-27b-3p	0.572438	2.11455	1.16191	0.250153	0.670773	-5.48315
hsa-miR-24-2-5p	0.134785	1.14141	1.16182	0.250189	0.670773	-5.48325
hsa-miR-576-3p	-0.1265	1.21378	-1.16154	0.250301	0.670773	-5.48356
hsa-miR-204-3p	-0.138889	1.2149	-1.16153	0.250304	0.670773	-5.48357
hsa-miR-376b-5p	0.222938	1.19989	1.15974	0.251026	0.672008	-5.48553
hsa-miR-4535	0.141686	1.17504	1.15857	0.251499	0.672576	-5.48682
hsa-miR-4790-3p	-0.103848	0.966879	-1.15352	0.253549	0.677097	-5.49235
hsa-miR-597-3p	-0.105766	1.0606	-1.15311	0.253714	0.677097	-5.49279
hsa-miR-6783-3p	0.142889	1.08942	1.14989	0.255026	0.679348	-5.4963
hsa-miR-27a-5p	-0.127663	0.972473	-1.14964	0.255129	0.679348	-5.49658
hsa-miR-4266	0.10651	0.910236	1.1491	0.255348	0.679348	-5.49716
hsa-miR-3122	0.155689	1.18491	1.14651	0.256409	0.680688	-5.49998
hsa-miR-6873-5p	0.201306	1.27822	1.14635	0.256475	0.680688	-5.50015
hsa-miR-548e-5p	-0.181163	1.31913	-1.14594	0.256644	0.680688	-5.5006
hsa-miR-3653	-0.113668	0.932869	-1.14287	0.257907	0.682619	-5.50393
hsa-miR-577	-0.141692	1.13963	-1.14232	0.258133	0.682619	-5.50453
hsa-miR-6866-5p	-0.135332	1.11535	-1.14224	0.258167	0.682619	-5.50461
hsa-miR-3128	-0.958134	3.41784	-1.13898	0.259512	0.68493	-5.50814
hsa-miR-363-3p	-0.125493	1.08556	-1.13884	0.259572	0.68493	-5.50829
hsa-miR-6831-5p	0.380131	1.91094	1.13622	0.260654	0.686308	-5.51111
hsa-miR-570-5p	0.156741	1.31936	1.13512	0.261114	0.686308	-5.5123
hsa-miR-548ai	0.156741	1.31936	1.13512	0.261114	0.686308	-5.5123
hsa-miR-5093	0.180778	1.37305	1.13501	0.261159	0.686308	-5.51242
hsa-miR-3909	-0.102253	0.937279	-1.13347	0.261798	0.687286	-5.51407
hsa-miR-761	0.120552	0.979159	1.12856	0.263849	0.691966	-5.51934
hsa-miR-3939	-0.103635	0.957307	-1.1271	0.264459	0.69286	-5.5209
hsa-miR-935	0.108511	0.99638	1.12634	0.264779	0.692994	-5.52171
hsa-miR-8084	-0.942064	4.60235	-1.1247	0.265466	0.693642	-5.52346
hsa-miR-1468-5p	-0.127823	1.04536	-1.12447	0.265564	0.693642	-5.52371
hsa-miR-6514-5p	-0.108681	1.10335	-1.11788	0.268342	0.697423	-5.53071
hsa-miR-3615	0.123821	1.13616	1.11691	0.268755	0.697423	-5.53174
hsa-miR-7161-3p	-0.129923	1.12807	-1.11671	0.268838	0.697423	-5.53195
hsa-miR-4282	-0.112008	0.96791	-1.11609	0.269103	0.697423	-5.53261
hsa-miR-6886-5p	0.13033	1.1891	1.11577	0.26924	0.697423	-5.53295
hsa-miR-6760-3p	-0.124983	1.19534	-1.11527	0.26945	0.697423	-5.53347
hsa-miR-125a-3p	0.283619	1.48352	1.11501	0.269563	0.697423	-5.53375
hsa-miR-1279	-0.116887	1.1304	-1.11475	0.269671	0.697423	-5.53402
hsa-miR-4756-3p	0.173402	1.1515	1.11411	0.269943	0.697423	-5.5347
hsa-miR-4445-3p	-0.693144	1.82861	-1.11378	0.270083	0.697423	-5.53505
hsa-miR-6500-3p	0.128075	0.97871	1.11357	0.270173	0.697423	-5.53527
hsa-miR-4527	-0.110033	1.049	-1.11255	0.270607	0.697423	-5.53635
hsa-miR-3154	0.119251	1.16036	1.11246	0.270645	0.697423	-5.53644
hsa-miR-1278	-0.188993	1.34996	-1.1121	0.270799	0.697423	-5.53682
hsa-miR-3591-3p	-0.173733	1.21259	-1.1113	0.271138	0.6976	-5.53766
hsa-miR-191-3p	0.176832	1.1562	1.10987	0.271753	0.698054	-5.53918
hsa-miR-3620-5p	0.352138	7.22279	1.10815	0.272487	0.698054	-5.54098
hsa-miR-6082	0.114846	0.927116	1.10709	0.272942	0.698054	-5.5421
hsa-miR-4749-3p	0.177109	1.5765	1.10704	0.272962	0.698054	-5.54215
hsa-miR-4745-3p	-0.112074	1.06522	-1.10673	0.273095	0.698054	-5.54248
hsa-miR-627-3p	0.0839714	1.01549	1.10639	0.273242	0.698054	-5.54284
hsa-miR-661	-0.141336	1.1558	-1.10614	0.27335	0.698054	-5.5431
hsa-miR-4681	-0.11527	1.10695	-1.10583	0.273481	0.698054	-5.54342
hsa-miR-6500-5p	-0.108986	1.10116	-1.10444	0.274077	0.698086	-5.54488
hsa-miR-2115-5p	-0.0889527	0.940698	-1.10443	0.274082	0.698086	-5.54489
hsa-miR-3607-3p	-0.0868438	0.954937	-1.10391	0.274306	0.698086	-5.54543
hsa-miR-378g	-0.118676	0.983879	-1.10175	0.275238	0.699131	-5.5477
hsa-miR-4786-3p	0.168362	1.44276	1.10154	0.275329	0.699131	-5.54792
hsa-miR-6078	0.0924706	0.961821	1.10107	0.27553	0.699131	-5.54841
hsa-miR-6892-3p	-0.159659	1.67089	-1.0998	0.276079	0.699692	-5.54973
hsa-miR-520f-3p	0.127948	1.12994	1.0988	0.276509	0.699692	-5.55077
hsa-miR-219b-3p	-0.136676	1.09022	-1.09867	0.276565	0.699692	-5.55091
hsa-let-7e-5p	0.770164	6.70318	1.0979	0.276902	0.699855	-5.55172
hsa-miR-4682	0.165001	1.28227	1.09569	0.277856	0.699924	-5.55401
hsa-miR-4254	0.0916692	0.993815	1.09551	0.277938	0.699924	-5.55421
hsa-miR-181a-5p	0.833142	4.81064	1.09512	0.278107	0.699924	-5.55461
hsa-miR-664a-5p	0.14979	1.14614	1.09477	0.278257	0.699924	-5.55497
hsa-miR-4461	-0.142727	1.10371	-1.09198	0.279472	0.699924	-5.55787
hsa-miR-3936	0.135918	1.15846	1.09162	0.279626	0.699924	-5.55824
hsa-miR-371b-5p	0.445048	2.71361	1.0914	0.279724	0.699924	-5.55847
hsa-miR-590-3p	-0.112818	1.15438	-1.09111	0.279852	0.699924	-5.55877
hsa-miR-514a-5p	-0.0917571	0.971509	-1.09088	0.279952	0.699924	-5.55901
hsa-miR-382-5p	-0.139616	1.14042	-1.08975	0.280444	0.699924	-5.56018
hsa-miR-3689a-5p	-0.090511	1.01754	-1.0893	0.280639	0.699924	-5.56064
hsa-miR-3689b-5p	-0.090511	1.01754	-1.0893	0.280639	0.699924	-5.56064
hsa-miR-3689e	-0.090511	1.01754	-1.0893	0.280639	0.699924	-5.56064
hsa-miR-3915	0.137904	1.21994	1.0891	0.28073	0.699924	-5.56085
hsa-miR-6501-3p	-0.112464	1.04403	-1.08645	0.281886	0.700386	-5.56358
hsa-miR-3158-3p	0.0908279	1.02027	1.08614	0.282024	0.700386	-5.56391
hsa-miR-6744-5p	0.105506	1.06254	1.0861	0.282043	0.700386	-5.56395
hsa-miR-548ac	0.62732	2.99596	1.08599	0.282091	0.700386	-5.56406
hsa-miR-4668-5p	-0.526316	9.00313	-1.08532	0.282385	0.700386	-5.56476
hsa-miR-676-3p	0.111235	1.04414	1.08437	0.282803	0.700386	-5.56574
hsa-miR-4524a-5p	-0.108003	0.977446	-1.08349	0.283188	0.700386	-5.56664
hsa-miR-206	0.128659	1.15387	1.0826	0.283579	0.700386	-5.56755
hsa-miR-579-3p	-0.132486	1.17527	-1.08221	0.28375	0.700386	-5.56795
hsa-miR-1226-5p	0.284095	1.73814	1.08174	0.283958	0.700386	-5.56844
hsa-miR-223-5p	0.116631	0.991848	1.08161	0.284015	0.700386	-5.56857
hsa-miR-3977	-0.121852	1.0554	-1.08125	0.284175	0.700386	-5.56894
hsa-miR-6737-3p	-0.136458	1.35787	-1.07937	0.285003	0.700996	-5.57087
hsa-miR-1229-3p	-0.123722	1.26033	-1.07712	0.285998	0.700996	-5.57317
hsa-miR-3677-5p	-0.107795	0.967724	-1.07684	0.286124	0.700996	-5.57346
hsa-miR-4255	-0.0999548	0.841466	-1.0767	0.286184	0.700996	-5.5736
hsa-miR-6504-5p	-0.0879644	0.901542	-1.07667	0.2862	0.700996	-5.57364
hsa-miR-5094	0.293555	1.72397	1.07636	0.286333	0.700996	-5.57395
hsa-miR-4780	-0.145713	1.03066	-1.07502	0.286932	0.700996	-5.57533
hsa-miR-410-3p	-0.107371	1.11417	-1.07394	0.28741	0.700996	-5.57643
hsa-miR-6863	0.109261	1.04407	1.07372	0.287508	0.700996	-5.57665
hsa-miR-5089-5p	-0.110135	0.983208	-1.07342	0.287638	0.700996	-5.57695
hsa-miR-323b-3p	-0.169844	1.21926	-1.07194	0.288299	0.700996	-5.57846
hsa-miR-548h-3p	-0.282725	1.61898	-1.07191	0.288313	0.700996	-5.57849
hsa-miR-548z	-0.282725	1.61898	-1.07191	0.288313	0.700996	-5.57849
hsa-miR-507	-0.0916559	0.97047	-1.07148	0.288504	0.700996	-5.57893
hsa-miR-588	0.0982033	0.962641	1.06958	0.289352	0.700996	-5.58087
hsa-miR-5581-5p	-0.108737	0.985445	-1.06938	0.28944	0.700996	-5.58107
hsa-miR-2909	0.109275	0.979061	1.06907	0.289578	0.700996	-5.58138
hsa-miR-1272	0.425789	1.80544	1.0689	0.289656	0.700996	-5.58156
hsa-miR-378a-3p	0.67366	2.97493	1.06864	0.289771	0.700996	-5.58182
hsa-miR-3926	-0.130813	1.09727	-1.06844	0.289861	0.700996	-5.58202
hsa-miR-3663-5p	0.12111	1.01711	1.06537	0.291235	0.703156	-5.58514
hsa-miR-553	0.176956	1.35628	1.06523	0.2913	0.703156	-5.58528
hsa-miR-128-2-5p	-0.112651	0.924726	-1.06171	0.292881	0.706313	-5.58884
hsa-miR-586	-0.127114	1.19423	-1.05919	0.294013	0.708379	-5.59137
hsa-miR-106a-3p	-0.109776	0.967178	-1.05722	0.294907	0.709367	-5.59336
hsa-miR-16-1-3p	0.116118	0.945801	1.05707	0.294974	0.709367	-5.59351
hsa-miR-6736-3p	0.12401	1.07313	1.05606	0.295432	0.709808	-5.59453
hsa-miR-4789-3p	-0.0887937	0.993164	-1.05429	0.296233	0.710759	-5.5963
hsa-miR-6830-5p	0.164614	1.38441	1.05358	0.296553	0.710759	-5.59701
hsa-miR-603	0.327534	1.80963	1.05319	0.296733	0.710759	-5.5974
hsa-miR-6069	0.19519	1.30617	1.05237	0.297103	0.710759	-5.59822
hsa-miR-4665-3p	0.192864	1.37714	1.05042	0.297992	0.710759	-5.60017
hsa-miR-1193	0.0956131	1.13484	1.05041	0.297994	0.710759	-5.60018
hsa-miR-1323	0.397205	2.35399	1.04897	0.298655	0.710759	-5.60162
hsa-miR-8068	-0.111695	1.0471	-1.04827	0.298973	0.710759	-5.60232
hsa-miR-4494	0.0931329	0.968957	1.04809	0.299054	0.710759	-5.6025
hsa-miR-1204	-0.126411	0.956903	-1.04778	0.299195	0.710759	-5.6028
hsa-miR-3659	0.120117	1.02446	1.04705	0.299531	0.710759	-5.60354
hsa-miR-8059	-0.124934	1.06773	-1.04696	0.299572	0.710759	-5.60362
hsa-miR-223-3p	-0.140319	1.24993	-1.04656	0.299753	0.710759	-5.60402
hsa-miR-4770	-0.101787	1.00084	-1.04616	0.299939	0.710759	-5.60442
hsa-miR-7843-5p	0.093925	0.970057	1.0461	0.299964	0.710759	-5.60448
hsa-miR-4667-3p	0.109418	1.17184	1.04544	0.300268	0.710827	-5.60514
hsa-miR-532-3p	0.230345	1.79992	1.04234	0.301689	0.713505	-5.60821
hsa-miR-6778-3p	0.0934667	1.09592	1.04177	0.301953	0.713505	-5.60878
hsa-miR-513c-3p	0.119954	1.07363	1.04081	0.302392	0.713889	-5.60973
hsa-miR-587	-0.090206	0.950301	-1.03984	0.302839	0.71429	-5.61069
hsa-miR-4536-5p	-0.0913393	0.991652	-1.03902	0.303218	0.71453	-5.6115
hsa-miR-105-5p	0.110017	1.0547	1.03841	0.303498	0.714538	-5.61211
hsa-miR-193a-3p	0.131857	1.22502	1.03677	0.304257	0.71567	-5.61373
hsa-miR-561-3p	0.120918	1.03756	1.03561	0.304792	0.716274	-5.61487
hsa-miR-130b-5p	0.0808422	1.05147	1.03379	0.305636	0.717505	-5.61666
hsa-miR-6511b-5p	-0.45909	3.094	-1.03328	0.305872	0.717505	-5.61716
hsa-miR-3685	-0.137402	1.16817	-1.03172	0.306593	0.718542	-5.61869
hsa-miR-3927-5p	-0.116056	1.03276	-1.02967	0.307548	0.720127	-5.62071
hsa-miR-7703	-0.109127	1.10617	-1.029	0.307859	0.7202	-5.62136
hsa-miR-378c	0.319275	1.63192	1.02733	0.308638	0.720933	-5.62299
hsa-miR-193b-5p	0.216467	1.34822	1.02713	0.308731	0.720933	-5.62319
hsa-miR-6877-3p	0.125096	1.13951	1.02487	0.309787	0.722743	-5.6254
hsa-miR-3658	-0.086704	1.09875	-1.02174	0.311255	0.724902	-5.62845
hsa-miR-518c-3p	-0.100263	0.992959	-1.0217	0.311275	0.724902	-5.62849
hsa-miR-4742-3p	-0.0921957	1.07133	-1.01984	0.312147	0.726276	-5.63029
hsa-miR-3200-5p	0.112453	1.16382	1.01479	0.314525	0.730612	-5.63518
hsa-miR-30d-5p	0.582839	2.56443	1.01442	0.314704	0.730612	-5.63555
hsa-miR-369-5p	0.0913238	1.04071	1.01387	0.31496	0.730612	-5.63607
hsa-miR-6812-3p	-0.125881	1.18814	-1.01349	0.315144	0.730612	-5.63644
hsa-miR-208a-3p	0.121204	1.2106	1.01283	0.315454	0.730673	-5.63708
hsa-miR-26a-2-3p	-0.113058	1.10859	-1.01223	0.315741	0.730682	-5.63766
hsa-miR-5706	-0.0775587	0.945565	-1.01123	0.316212	0.731116	-5.63862
hsa-miR-548j-5p	-0.138872	1.3294	-1.00918	0.317187	0.732713	-5.64059
hsa-miR-6083	0.12653	1.06827	1.00797	0.317761	0.733344	-5.64175
hsa-miR-8078	0.120574	1.05667	1.00741	0.318029	0.733344	-5.64229
hsa-miR-539-5p	0.0981336	1.09573	1.00331	0.319984	0.736901	-5.64622
hsa-miR-671-3p	0.118177	1.03166	1.00298	0.320143	0.736901	-5.64654
hsa-miR-1258	-0.104417	1.0792	-1.00096	0.32111	0.737947	-5.64846
hsa-miR-3612	-0.15306	1.12046	-0.999327	0.321892	0.737947	-5.65002
hsa-miR-6077	-0.119575	1.12043	-0.998683	0.322201	0.737947	-5.65063
hsa-miR-3181	0.120752	1.09366	0.998553	0.322264	0.737947	-5.65076
hsa-miR-519a-3p	0.140894	1.25098	0.998549	0.322266	0.737947	-5.65076
hsa-miR-6505-3p	0.104533	0.972874	0.998446	0.322315	0.737947	-5.65086
hsa-miR-451b	-0.120614	1.18706	-0.996772	0.32312	0.739115	-5.65245
hsa-miR-4472	0.11315	1.12121	0.995488	0.323738	0.739115	-5.65367
hsa-miR-596	-0.082496	1.05384	-0.995292	0.323833	0.739115	-5.65385
hsa-miR-196b-5p	-0.0965772	1.1516	-0.995003	0.323972	0.739115	-5.65413
hsa-miR-3934-5p	0.126786	1.10931	0.994384	0.324271	0.739143	-5.65471
hsa-miR-489-5p	0.0813539	0.995708	0.990967	0.325922	0.74225	-5.65795
hsa-miR-6718-5p	0.111394	1.03401	0.989507	0.326629	0.743204	-5.65932
hsa-miR-5687	-0.0996253	1.1264	-0.986992	0.32785	0.745324	-5.66169
hsa-miR-6835-3p	0.116545	1.08097	0.986264	0.328204	0.745471	-5.66238
hsa-miR-4434	0.114603	1.08786	0.984584	0.329021	0.74609	-5.66396
hsa-miR-19b-1-5p	-0.0973244	1.00707	-0.984514	0.329055	0.74609	-5.66402
hsa-miR-6886-3p	-0.137781	1.33159	-0.982705	0.329937	0.746499	-5.66572
hsa-miR-4290	0.152214	1.32774	0.982362	0.330105	0.746499	-5.66604
hsa-miR-509-3-5p	-0.148546	1.03827	-0.982065	0.33025	0.746499	-5.66632
hsa-miR-519e-5p	-0.0959646	1.1269	-0.981219	0.330663	0.746499	-5.66711
hsa-miR-654-5p	0.0850045	1.01178	0.981177	0.330683	0.746499	-5.66715
hsa-miR-5708	-0.102031	1.00783	-0.978914	0.331791	0.748344	-5.66926
hsa-miR-485-3p	0.088662	1.06302	0.978056	0.332211	0.748513	-5.67006
hsa-miR-4709-5p	-0.130257	1.02608	-0.977576	0.332446	0.748513	-5.67051
hsa-miR-3200-3p	0.0910977	0.953804	0.976732	0.332861	0.748791	-5.6713
hsa-miR-6829-3p	0.090679	1.16532	0.974595	0.333911	0.750498	-5.67329
hsa-miR-6758-5p	-0.117429	1.22315	-0.973571	0.334414	0.750976	-5.67424
hsa-miR-876-5p	-0.101767	0.985316	-0.972261	0.33506	0.751771	-5.67545
hsa-miR-8083	-0.0919533	0.97292	-0.970408	0.335974	0.752445	-5.67717
hsa-miR-132-5p	0.0987033	0.954888	0.969875	0.336238	0.752445	-5.67766
hsa-miR-3920	-0.0908092	0.922306	-0.969804	0.336273	0.752445	-5.67773
hsa-miR-6720-5p	0.0952789	1.04782	0.968661	0.336838	0.752445	-5.67879
hsa-miR-202-3p	-0.112314	1.14978	-0.968555	0.33689	0.752445	-5.67888
hsa-miR-3164	0.100566	1.03176	0.967628	0.337349	0.752445	-5.67974
hsa-miR-154-5p	-0.113824	1.12132	-0.967518	0.337404	0.752445	-5.67984
hsa-miR-3923	-0.107652	1.13576	-0.96566	0.338325	0.753848	-5.68155
hsa-miR-4711-5p	0.0755185	1.00027	0.964906	0.338699	0.754029	-5.68225
hsa-miR-215-3p	0.0929156	1.05749	0.963107	0.339593	0.755368	-5.6839
hsa-miR-3124-3p	-0.106194	1.10938	-0.961602	0.340342	0.756382	-5.68529
hsa-miR-33a-3p	-0.0933569	0.961902	-0.960478	0.340903	0.756974	-5.68632
hsa-miR-3907	0.110942	1.06455	0.959408	0.341436	0.757002	-5.6873
hsa-miR-302d-3p	0.0977946	1.05843	0.958698	0.341791	0.757002	-5.68794
hsa-miR-450b-5p	-0.3434	1.54129	-0.958577	0.341851	0.757002	-5.68806
hsa-miR-548at-5p	0.116118	1.29911	0.957976	0.342151	0.757002	-5.68861
hsa-miR-6813-5p	0.360735	2.29428	0.957183	0.342548	0.757002	-5.68933
hsa-miR-3145-3p	0.0883166	1.1505	0.954683	0.3438	0.757002	-5.69161
hsa-miR-4789-5p	-0.108431	0.988728	-0.954567	0.343858	0.757002	-5.69172
hsa-miR-513c-5p	0.14325	1.12516	0.953987	0.344149	0.757002	-5.69224
hsa-miR-5007-3p	-0.080612	1.13731	-0.953887	0.344199	0.757002	-5.69234
hsa-miR-4420	0.0757523	0.944606	0.953507	0.34439	0.757002	-5.69268
hsa-miR-5188	0.120435	1.15628	0.953198	0.344545	0.757002	-5.69296
hsa-miR-6740-5p	0.151785	1.24703	0.953076	0.344607	0.757002	-5.69307
hsa-miR-4422	-0.124014	1.1057	-0.952167	0.345063	0.757002	-5.6939
hsa-miR-373-3p	0.112723	1.1297	0.952094	0.3451	0.757002	-5.69397
hsa-miR-29b-1-5p	0.101817	1.08975	0.951656	0.34532	0.757002	-5.69436
hsa-miR-3928-5p	-0.150178	1.21552	-0.950529	0.345887	0.757601	-5.69539
hsa-miR-5584-5p	-0.097599	1.00579	-0.947867	0.347229	0.759453	-5.6978
hsa-miR-548i	-0.129932	1.25206	-0.947684	0.347321	0.759453	-5.69796
hsa-miR-1273e	-0.0874457	1.07222	-0.946202	0.34807	0.760444	-5.6993
hsa-miR-5588-3p	0.137093	1.32587	0.944903	0.348727	0.761235	-5.70048
hsa-miR-203b-5p	0.085536	1.01875	0.943677	0.349348	0.761693	-5.70158
hsa-miR-6513-5p	-0.101242	1.08664	-0.942913	0.349735	0.761693	-5.70227
hsa-miR-548am-3p	0.126984	1.18561	0.942739	0.349823	0.761693	-5.70243
hsa-miR-6792-3p	-0.110006	1.29463	-0.94127	0.350569	0.762085	-5.70375
hsa-miR-3123	-0.0782107	0.946207	-0.940794	0.350811	0.762085	-5.70418
hsa-miR-5699-5p	0.107908	1.19347	0.940561	0.350929	0.762085	-5.70439
hsa-miR-4277	-0.0875313	0.955298	-0.940056	0.351186	0.762085	-5.70484
hsa-miR-6719-3p	0.0970716	0.934351	0.939461	0.351489	0.7621	-5.70537
hsa-miR-552-3p	-0.0919871	0.981571	-0.938773	0.351839	0.762219	-5.70599
hsa-miR-874-3p	0.181536	1.41118	0.936913	0.352787	0.762951	-5.70766
hsa-miR-551b-3p	-0.0756935	1.02015	-0.936591	0.352951	0.762951	-5.70794
hsa-miR-551a	-0.0922981	1.07761	-0.936291	0.353104	0.762951	-5.70821
hsa-miR-7113-5p	0.103242	1.08852	0.935788	0.35336	0.762951	-5.70866
hsa-miR-7843-3p	-0.138336	1.19059	-0.930041	0.356302	0.768399	-5.71378
hsa-miR-4714-3p	-0.10354	1.10257	-0.929694	0.35648	0.768399	-5.71409
hsa-miR-5197-5p	-0.10906	1.04481	-0.929059	0.356806	0.76846	-5.71465
hsa-miR-367-5p	0.102881	1.0576	0.928196	0.35725	0.768773	-5.71542
hsa-miR-105-3p	0.0865324	0.990169	0.925151	0.358818	0.77116	-5.71811
hsa-miR-649	-0.0951545	1.03262	-0.924112	0.359354	0.77116	-5.71903
hsa-miR-8079	0.0772163	0.921238	0.923496	0.359671	0.77116	-5.71958
hsa-miR-1237-3p	-0.119114	1.17215	-0.921197	0.36086	0.77116	-5.7216
hsa-miR-942-3p	0.0815773	0.992185	0.920834	0.361048	0.77116	-5.72192
hsa-miR-656-5p	0.0924723	1.00277	0.919569	0.361703	0.77116	-5.72303
hsa-miR-187-5p	0.128841	1.17639	0.919493	0.361742	0.77116	-5.7231
hsa-let-7f-5p	0.432488	2.17271	0.919401	0.36179	0.77116	-5.72318
hsa-miR-211-5p	0.101304	1.1142	0.919385	0.361798	0.77116	-5.72319
hsa-miR-660-5p	0.154581	1.32555	0.918371	0.362324	0.77116	-5.72409
hsa-miR-6715b-5p	-0.097516	1.06282	-0.918341	0.36234	0.77116	-5.72411
hsa-miR-4798-5p	-0.0794479	1.0404	-0.917513	0.36277	0.77116	-5.72484
hsa-miR-1252-5p	-0.0966059	1.11134	-0.917091	0.362989	0.77116	-5.72521
hsa-miR-212-3p	-0.124138	1.14877	-0.916651	0.363217	0.77116	-5.72559
hsa-miR-6852-5p	-0.101004	0.963772	-0.916434	0.36333	0.77116	-5.72578
hsa-miR-3609	0.317086	1.94895	0.916247	0.363427	0.77116	-5.72595
hsa-miR-4758-3p	0.145353	1.60229	0.915375	0.363881	0.77116	-5.72671
hsa-miR-4746-3p	0.0937114	0.968104	0.914613	0.364277	0.77116	-5.72738
hsa-miR-611	0.0868836	1.1046	0.914423	0.364376	0.77116	-5.72754
hsa-miR-4755-5p	-0.0943214	1.13742	-0.913742	0.364731	0.77116	-5.72814
hsa-miR-1	0.105149	1.14815	0.911386	0.36596	0.77116	-5.73019
hsa-miR-8086	-0.0881923	1.03386	-0.910619	0.366361	0.77116	-5.73086
hsa-miR-376c-3p	-0.0884312	1.06096	-0.909293	0.367053	0.77116	-5.73201
hsa-miR-6508-3p	0.0800158	0.948637	0.908829	0.367296	0.77116	-5.73242
hsa-miR-519b-3p	0.102444	1.22711	0.908533	0.367452	0.77116	-5.73267
hsa-miR-6816-3p	0.0885783	0.953636	0.908519	0.367459	0.77116	-5.73269
hsa-miR-6855-5p	0.108597	1.3241	0.908287	0.36758	0.77116	-5.73289
hsa-miR-129-2-3p	-0.13011	1.35165	-0.908085	0.367686	0.77116	-5.73306
hsa-miR-520b	0.102054	1.07687	0.907484	0.368001	0.77116	-5.73358
hsa-miR-6788-3p	-0.0880256	1.15136	-0.906796	0.368362	0.77116	-5.73418
hsa-miR-5585-5p	0.0866408	1.03135	0.906747	0.368387	0.77116	-5.73422
hsa-miR-3170	-0.0830181	0.913949	-0.906571	0.368479	0.77116	-5.73438
hsa-miR-376a-5p	0.0876937	1.04438	0.906498	0.368518	0.77116	-5.73444
hsa-miR-3688-3p	-0.110492	1.27128	-0.906317	0.368613	0.77116	-5.7346
hsa-miR-4761-3p	0.0714546	0.99244	0.90554	0.36902	0.77116	-5.73527
hsa-miR-378a-5p	0.0814575	1.0619	0.90524	0.369178	0.77116	-5.73553
hsa-miR-7978	-0.0717757	1.0042	-0.904757	0.369431	0.77116	-5.73595
hsa-miR-6726-3p	0.101362	1.05503	0.904197	0.369726	0.77116	-5.73643
hsa-miR-3925-3p	0.107247	1.04204	0.903356	0.370168	0.771458	-5.73716
hsa-miR-513a-3p	-0.113946	1.1574	-0.90118	0.371313	0.77322	-5.73903
hsa-miR-144-5p	-0.123436	1.26137	-0.900245	0.371807	0.773353	-5.73984
hsa-miR-4670-5p	-0.0939488	1.04174	-0.899921	0.371977	0.773353	-5.74012
hsa-miR-3127-3p	0.0994551	1.1386	0.898392	0.372785	0.774246	-5.74143
hsa-miR-548d-5p	0.138474	1.36147	0.897971	0.373007	0.774246	-5.74179
hsa-miR-101-5p	0.077122	0.935339	0.89571	0.374203	0.775223	-5.74373
hsa-miR-4728-3p	-0.124831	1.34131	-0.895566	0.37428	0.775223	-5.74386
hsa-miR-1306-3p	0.133133	1.20812	0.895232	0.374457	0.775223	-5.74414
hsa-miR-4693-3p	-0.113298	1.08265	-0.893823	0.375204	0.775223	-5.74535
hsa-miR-6764-3p	0.0821378	0.962404	0.8936	0.375322	0.775223	-5.74554
hsa-miR-485-5p	-0.0857221	1.11216	-0.893163	0.375554	0.775223	-5.74591
hsa-miR-5697	-0.0844535	1.07939	-0.892924	0.375681	0.775223	-5.74612
hsa-miR-6720-3p	-0.0809855	0.920999	-0.892331	0.375996	0.775223	-5.74662
hsa-miR-3591-5p	-0.0734238	1.07927	-0.891976	0.376185	0.775223	-5.74692
hsa-miR-3121-5p	0.106399	1.05673	0.890966	0.376721	0.775526	-5.74779
hsa-miR-3613-3p	-0.450742	9.11456	-0.889548	0.377476	0.775526	-5.74899
hsa-miR-133b	-0.0881091	1.06109	-0.888984	0.377776	0.775526	-5.74947
hsa-miR-6853-5p	0.0806358	0.958715	0.888876	0.377834	0.775526	-5.74956
hsa-miR-6819-3p	-0.1672	1.62973	-0.888869	0.377838	0.775526	-5.74957
hsa-miR-5006-5p	0.185696	1.80531	0.888309	0.378137	0.775526	-5.75005
hsa-miR-181c-3p	-0.116829	1.1589	-0.886892	0.378892	0.775608	-5.75125
hsa-miR-6770-5p	0.0809182	1.08642	0.886575	0.379062	0.775608	-5.75152
hsa-miR-1269b	0.12063	0.988641	0.886542	0.379079	0.775608	-5.75155
hsa-miR-6850-3p	-0.0964963	1.08365	-0.882648	0.381162	0.777974	-5.75484
hsa-miR-3682-3p	0.0968828	1.19844	0.881608	0.38172	0.777974	-5.75572
hsa-miR-3158-5p	0.0797242	0.964303	0.881125	0.381979	0.777974	-5.75613
hsa-miR-3944-3p	0.0871554	1.05455	0.881003	0.382044	0.777974	-5.75623
hsa-miR-4520a-5p	0.0797717	0.882928	0.880281	0.382432	0.777974	-5.75684
hsa-miR-4520b-5p	0.0797717	0.882928	0.880281	0.382432	0.777974	-5.75684
hsa-miR-4720-5p	-0.461977	2.14239	-0.879827	0.382676	0.777974	-5.75722
hsa-miR-6815-3p	-0.0821009	0.972083	-0.879457	0.382874	0.777974	-5.75753
hsa-miR-612	0.109091	1.08519	0.879314	0.382951	0.777974	-5.75765
hsa-let-7a-5p	-0.357223	7.86052	-0.878604	0.383333	0.778136	-5.75825
hsa-miR-1470	0.128624	1.39105	0.876564	0.384431	0.77857	-5.75996
hsa-miR-7849-3p	0.0970753	1.07225	0.876507	0.384461	0.77857	-5.76001
hsa-miR-6887-3p	0.101812	1.22623	0.875706	0.384893	0.77857	-5.76068
hsa-miR-1265	0.104752	1.13621	0.875518	0.384995	0.77857	-5.76084
hsa-let-7g-3p	-0.0910297	1.06367	-0.875186	0.385174	0.77857	-5.76112
hsa-miR-412-3p	-0.0936212	1.17455	-0.874842	0.385359	0.77857	-5.7614
hsa-miR-5008-5p	0.0989564	1.06787	0.870332	0.387797	0.782883	-5.76517
hsa-miR-6748-3p	-0.0826207	1.01996	-0.868829	0.388612	0.783914	-5.76642
hsa-miR-3168	-0.0933491	0.984484	-0.867876	0.389129	0.784314	-5.76721
hsa-miR-6800-3p	0.18081	1.71238	0.867053	0.389576	0.784314	-5.7679
hsa-miR-1286	-0.0872715	1.02038	-0.866782	0.389723	0.784314	-5.76812
hsa-miR-4520a-3p	0.0970486	1.03291	0.865757	0.39028	0.784823	-5.76897
hsa-miR-5091	0.0815202	0.983413	0.864557	0.390934	0.785524	-5.76997
hsa-miR-4777-5p	0.0923431	1.06278	0.863123	0.391715	0.786481	-5.77115
hsa-miR-4491	-0.0930241	1.06758	-0.86246	0.392076	0.786593	-5.7717
hsa-miR-6832-3p	-0.0996054	1.12522	-0.861622	0.392534	0.786898	-5.77239
hsa-miR-3617-5p	-0.0995588	1.2038	-0.860957	0.392897	0.787015	-5.77294
hsa-miR-518c-5p	-0.0962307	1.12173	-0.85824	0.394382	0.788373	-5.77517
hsa-miR-323a-5p	0.119543	1.1504	0.85821	0.394398	0.788373	-5.7752
hsa-miR-3945	-0.126117	1.23534	-0.858039	0.394492	0.788373	-5.77534
hsa-miR-409-3p	-0.121447	1.27412	-0.85712	0.394995	0.788608	-5.77609
hsa-miR-4285	0.077673	0.928055	0.855132	0.396086	0.788608	-5.77772
hsa-miR-4477a	0.112252	1.10725	0.854714	0.396315	0.788608	-5.77807
hsa-miR-744-3p	-0.0846724	1.12075	-0.854098	0.396653	0.788608	-5.77857
hsa-miR-186-5p	0.103637	1.13538	0.853379	0.397048	0.788608	-5.77916
hsa-miR-1283	0.100282	1.09252	0.852938	0.397291	0.788608	-5.77952
hsa-miR-4646-3p	0.101913	1.24609	0.852872	0.397327	0.788608	-5.77957
hsa-miR-141-3p	0.552319	2.8888	0.852139	0.39773	0.788608	-5.78017
hsa-miR-210-5p	-0.143919	1.71363	-0.850145	0.398828	0.788608	-5.78179
hsa-miR-548au-5p	-0.120393	1.32756	-0.850005	0.398906	0.788608	-5.78191
hsa-miR-622	0.0857092	1.0859	0.849919	0.398953	0.788608	-5.78198
hsa-miR-8065	0.0996912	1.18776	0.849608	0.399125	0.788608	-5.78223
hsa-miR-302f	0.0864794	0.967234	0.849424	0.399226	0.788608	-5.78238
hsa-miR-2276-3p	0.10845	1.10394	0.849402	0.399239	0.788608	-5.7824
hsa-miR-4666a-3p	-0.0827544	1.05339	-0.84924	0.399328	0.788608	-5.78253
hsa-miR-559	0.106984	1.24349	0.84892	0.399504	0.788608	-5.78279
hsa-miR-580-5p	-0.0755927	1.08249	-0.848194	0.399905	0.788795	-5.78338
hsa-miR-4676-3p	0.0899948	1.0342	0.84402	0.402214	0.792742	-5.78676
hsa-miR-3167	0.0699505	1.08366	0.843202	0.402667	0.792881	-5.78742
hsa-miR-6868-3p	-0.0831965	0.929906	-0.842783	0.402899	0.792881	-5.78776
hsa-miR-5000-3p	0.0822336	1.04787	0.842032	0.403316	0.793043	-5.78837
hsa-miR-6505-5p	-0.0859308	1.11333	-0.841206	0.403775	0.793043	-5.78904
hsa-miR-4676-5p	0.0748808	0.972178	0.840972	0.403904	0.793043	-5.78922
hsa-miR-376a-2-5p	-0.0722392	0.979852	-0.839361	0.4048	0.794197	-5.79052
hsa-miR-5197-3p	-0.0844972	1.09096	-0.837181	0.406014	0.795973	-5.79227
hsa-miR-1233-3p	-0.121614	1.19716	-0.836255	0.40653	0.796379	-5.79301
hsa-miR-4419b	-0.0850449	1.05207	-0.835185	0.407127	0.796943	-5.79387
hsa-miR-627-5p	-0.096056	1.07469	-0.833262	0.408202	0.797921	-5.79541
hsa-miR-4768-5p	-0.0667607	0.962985	-0.833183	0.408246	0.797921	-5.79547
hsa-miR-6783-5p	-0.0921606	1.15048	-0.832186	0.408804	0.798406	-5.79627
hsa-miR-4423-5p	0.0991702	1.11295	0.831586	0.40914	0.798457	-5.79674
hsa-miR-4744	-0.0825901	1.07491	-0.830461	0.40977	0.799082	-5.79764
hsa-miR-6838-5p	-0.0801068	1.19876	-0.829442	0.410341	0.799506	-5.79845
hsa-miR-4701-5p	-0.153261	1.59168	-0.828967	0.410607	0.799506	-5.79883
hsa-miR-320a	0.437045	7.28405	0.827422	0.411475	0.800591	-5.80005
hsa-miR-3173-3p	-0.0971993	1.13685	-0.826152	0.412189	0.801136	-5.80106
hsa-miR-8057	-0.0664459	0.920129	-0.825227	0.41271	0.801136	-5.80179
hsa-miR-3682-5p	0.077111	1.07833	0.824901	0.412893	0.801136	-5.80205
hsa-miR-3183	-0.0760214	0.898762	-0.824539	0.413097	0.801136	-5.80234
hsa-miR-4720-3p	-0.0891762	1.03815	-0.824162	0.413309	0.801136	-5.80263
hsa-miR-5589-3p	-0.0840831	1.04	-0.822051	0.4145	0.802626	-5.8043
hsa-miR-6834-3p	0.0910848	1.24453	0.821695	0.414701	0.802626	-5.80458
hsa-miR-6801-5p	0.0900316	1.08748	0.819808	0.415767	0.804086	-5.80606
hsa-miR-300	-0.0918238	1.09065	-0.818915	0.416272	0.804459	-5.80677
hsa-miR-202-5p	-0.205886	1.65781	-0.817199	0.417243	0.805196	-5.80811
hsa-miR-23b-3p	0.597756	6.22825	0.817138	0.417278	0.805196	-5.80816
hsa-miR-4438	-0.0934561	1.06838	-0.815096	0.418436	0.80651	-5.80976
hsa-miR-449b-3p	-0.121144	1.20979	-0.814487	0.418782	0.80651	-5.81023
hsa-miR-6853-3p	0.080705	0.961199	0.814284	0.418897	0.80651	-5.81039
hsa-miR-377-3p	-0.120175	1.33861	-0.813531	0.419325	0.806731	-5.81098
hsa-miR-4540	0.0739604	1.14566	0.812728	0.419782	0.807007	-5.8116
hsa-miR-135b-3p	-0.0675442	1.05912	-0.810894	0.420825	0.808411	-5.81303
hsa-miR-4318	-0.0687745	0.918324	-0.808669	0.422094	0.810244	-5.81476
hsa-miR-1304-3p	0.105662	1.22097	0.807647	0.422677	0.810655	-5.81555
hsa-miR-3131	0.142935	1.50771	0.807193	0.422937	0.810655	-5.8159
hsa-miR-425-3p	0.153601	1.31742	0.80607	0.423578	0.810727	-5.81677
hsa-miR-1266-3p	-0.113668	1.25126	-0.805707	0.423786	0.810727	-5.81705
hsa-miR-4431	0.0716546	1.02539	0.80524	0.424053	0.810727	-5.81741
hsa-miR-514b-5p	0.157259	1.34828	0.804927	0.424232	0.810727	-5.81765
hsa-miR-5571-3p	-0.0658578	0.901017	-0.804344	0.424566	0.810764	-5.8181
hsa-miR-6131	-0.0770497	1.09974	-0.803641	0.424969	0.810932	-5.81865
hsa-miR-3910	0.274769	1.78521	0.801929	0.42595	0.812074	-5.81996
hsa-miR-5009-5p	-0.0924177	1.17324	-0.80113	0.426409	0.812074	-5.82058
hsa-miR-4799-3p	-0.0803111	0.934975	-0.800565	0.426733	0.812074	-5.82101
hsa-miR-5087	-0.0887082	0.964039	-0.800402	0.426827	0.812074	-5.82114
hsa-miR-432-5p	-0.109524	1.19738	-0.798787	0.427755	0.812641	-5.82237
hsa-miR-7159-5p	0.0811656	1.04805	0.798593	0.427867	0.812641	-5.82252
hsa-miR-199b-5p	-0.0795379	1.12747	-0.798238	0.428071	0.812641	-5.8228
hsa-miR-655-3p	0.104404	1.28383	0.797051	0.428754	0.81334	-5.8237
hsa-miR-3184-5p	0.104293	1.21363	0.795844	0.42945	0.813526	-5.82463
hsa-miR-6760-5p	-0.0876204	1.11754	-0.795785	0.429484	0.813526	-5.82467
hsa-miR-7157-5p	-0.07105	0.969258	-0.79443	0.430266	0.813552	-5.8257
hsa-miR-5088-3p	-0.0731675	0.972272	-0.794348	0.430313	0.813552	-5.82577
hsa-miR-4427	0.0975675	1.05627	0.79412	0.430444	0.813552	-5.82594
hsa-miR-5579-3p	0.0811137	1.06535	0.793508	0.430798	0.813624	-5.82641
hsa-miR-374b-5p	0.0885114	1.09927	0.792535	0.43136	0.813975	-5.82715
hsa-miR-1914-3p	0.091231	1.14917	0.790615	0.432471	0.813975	-5.82861
hsa-miR-331-3p	0.12176	1.19689	0.790334	0.432633	0.813975	-5.82882
hsa-miR-4769-3p	0.11568	1.48411	0.78965	0.43303	0.813975	-5.82934
hsa-miR-488-3p	-0.18319	1.43806	-0.788781	0.433534	0.813975	-5.82999
hsa-miR-548aj-3p	0.331962	2.10301	0.788484	0.433706	0.813975	-5.83022
hsa-miR-340-3p	-0.0730007	1.0631	-0.788405	0.433752	0.813975	-5.83028
hsa-miR-4750-3p	-0.330775	2.79769	-0.788289	0.433819	0.813975	-5.83037
hsa-miR-6748-5p	0.127084	1.37454	0.788278	0.433825	0.813975	-5.83037
hsa-miR-676-5p	0.0831072	0.962902	0.7857	0.435322	0.815888	-5.83232
hsa-miR-124-3p	0.0958583	1.07599	0.785432	0.435478	0.815888	-5.83252
hsa-miR-6779-3p	-0.0803603	1.19475	-0.784633	0.435942	0.816045	-5.83313
hsa-miR-582-5p	-0.0907434	1.10534	-0.783904	0.436367	0.816045	-5.83367
hsa-miR-133a-5p	-0.0754603	1.04233	-0.783164	0.436798	0.816045	-5.83423
hsa-miR-518e-3p	-0.0761848	1.02909	-0.782816	0.437	0.816045	-5.83449
hsa-miR-4320	0.0689655	0.953412	0.782441	0.437219	0.816045	-5.83477
hsa-miR-6780b-3p	-0.0824246	1.10111	-0.781599	0.43771	0.816045	-5.83541
hsa-miR-4503	-0.0903626	1.15453	-0.781482	0.437777	0.816045	-5.83549
hsa-miR-544a	-0.0636397	1.05014	-0.780846	0.438149	0.816147	-5.83597
hsa-miR-33b-3p	-0.0723651	0.941598	-0.778748	0.439374	0.817838	-5.83754
hsa-let-7a-3p	-0.0779306	1.06392	-0.776371	0.440764	0.819835	-5.83931
hsa-miR-512-3p	0.062485	1.02932	0.775604	0.441214	0.819929	-5.83988
hsa-miR-4633-5p	0.114981	1.13566	0.77436	0.441942	0.819929	-5.84081
hsa-miR-4792	0.0677766	0.920048	0.773966	0.442174	0.819929	-5.8411
hsa-miR-4650-3p	-0.0958517	1.08068	-0.773504	0.442445	0.819929	-5.84145
hsa-miR-6747-5p	0.0780537	1.13863	0.773255	0.442591	0.819929	-5.84163
hsa-miR-4760-5p	-0.10209	1.08626	-0.772693	0.442921	0.819929	-5.84205
hsa-miR-548aq-3p	-0.274373	1.7425	-0.772488	0.443041	0.819929	-5.8422
hsa-miR-548ba	-0.098869	1.191	-0.770991	0.443921	0.820967	-5.84331
hsa-miR-6826-3p	-0.0869863	1.11763	-0.770245	0.444359	0.821189	-5.84386
hsa-miR-370-5p	0.0679594	0.956278	0.769426	0.444841	0.821342	-5.84447
hsa-miR-7156-3p	0.0812937	1.10795	0.769022	0.445079	0.821342	-5.84476
hsa-miR-2116-5p	0.0786478	0.994772	0.766754	0.446416	0.822721	-5.84644
hsa-miR-4645-3p	-0.0795961	1.12451	-0.766671	0.446465	0.822721	-5.8465
hsa-miR-4782-5p	-0.0826088	1.07983	-0.765185	0.447342	0.823748	-5.84759
hsa-miR-218-5p	0.0797058	0.954313	0.764066	0.448004	0.824324	-5.84841
hsa-miR-6881-5p	0.0899107	1.18837	0.763399	0.448398	0.824324	-5.8489
hsa-miR-4436b-3p	-0.0772537	1.05815	-0.763034	0.448614	0.824324	-5.84917
hsa-miR-30a-3p	-0.173096	1.28732	-0.759066	0.450965	0.825066	-5.85207
hsa-miR-3940-3p	-0.111444	1.358	-0.758758	0.451147	0.825066	-5.85229
hsa-miR-548ah-5p	0.0823387	1.12349	0.75851	0.451295	0.825066	-5.85247
hsa-miR-148b-5p	-0.0914429	1.04456	-0.757397	0.451955	0.825066	-5.85328
hsa-miR-6882-3p	0.0823715	1.06752	0.757361	0.451977	0.825066	-5.85331
hsa-miR-4659b-3p	0.0693533	0.937608	0.757174	0.452088	0.825066	-5.85344
hsa-miR-892c-3p	0.0695111	0.891355	0.756774	0.452326	0.825066	-5.85373
hsa-miR-523-3p	-0.0718989	1.03198	-0.756739	0.452347	0.825066	-5.85376
hsa-miR-6749-3p	0.101016	1.22795	0.755686	0.452973	0.825066	-5.85452
hsa-miR-3173-5p	-0.112764	1.34501	-0.755255	0.45323	0.825066	-5.85484
hsa-miR-3689f	0.0889452	1.06086	0.755161	0.453285	0.825066	-5.85491
hsa-miR-664a-3p	-0.0974292	1.26581	-0.754976	0.453395	0.825066	-5.85504
hsa-miR-6777-3p	-0.0849718	1.19558	-0.75473	0.453542	0.825066	-5.85522
hsa-miR-4791	-0.164185	1.26197	-0.754468	0.453698	0.825066	-5.85541
hsa-miR-4766-3p	0.0823601	1.01491	0.754266	0.453818	0.825066	-5.85555
hsa-miR-659-3p	0.108197	1.26242	0.752749	0.454722	0.826063	-5.85665
hsa-miR-2116-3p	-0.0949101	1.24288	-0.752271	0.455007	0.826063	-5.857
hsa-miR-221-3p	0.48525	2.83399	0.75029	0.45619	0.827627	-5.85843
hsa-miR-548av-3p	-0.0939283	1.13248	-0.747382	0.457929	0.830197	-5.86052
hsa-miR-5187-3p	-0.0930404	1.15131	-0.746453	0.458485	0.830622	-5.86119
hsa-miR-3161	-0.0795313	1.0673	-0.742533	0.460837	0.83362	-5.86399
hsa-miR-1285-3p	0.0746378	1.11336	0.742083	0.461107	0.83362	-5.86431
hsa-miR-891a-3p	0.0730643	1.04781	0.741262	0.461601	0.83362	-5.86489
hsa-miR-513a-5p	0.089665	1.1024	0.741233	0.461619	0.83362	-5.86492
hsa-miR-7110-3p	0.0746903	1.16777	0.740619	0.461988	0.83362	-5.86535
hsa-miR-7154-3p	0.0838548	1.07753	0.740408	0.462115	0.83362	-5.8655
hsa-miR-4719	0.0743469	1.07397	0.739928	0.462404	0.83362	-5.86584
hsa-miR-7162-3p	0.128779	1.12014	0.73939	0.462728	0.833621	-5.86623
hsa-miR-5096	-0.070642	1.07051	-0.737782	0.463697	0.834784	-5.86737
hsa-miR-3148	-0.0969197	1.31377	-0.735341	0.46517	0.8365	-5.86909
hsa-miR-5692a	-0.0851574	1.08381	-0.735127	0.465299	0.8365	-5.86925
hsa-miR-3914	0.0941719	1.14444	0.734193	0.465864	0.836932	-5.8699
hsa-miR-4306	-0.0630844	1.02214	-0.733526	0.466267	0.837073	-5.87037
hsa-miR-4652-5p	-0.0769226	1.05223	-0.732674	0.466782	0.837415	-5.87097
hsa-miR-6807-5p	0.0598803	1.14752	0.731608	0.467428	0.837556	-5.87173
hsa-miR-4515	0.0752145	1.06121	0.731471	0.467511	0.837556	-5.87182
hsa-miR-4660	-0.0658998	0.940442	-0.729374	0.468782	0.838696	-5.87329
hsa-miR-203a	0.23141	1.35236	0.727946	0.469649	0.838696	-5.87429
hsa-miR-3683	-0.0662346	1.02874	-0.727514	0.469912	0.838696	-5.8746
hsa-miR-3136-5p	0.0840784	1.1307	0.727461	0.469944	0.838696	-5.87463
hsa-miR-4699-5p	-0.0741279	1.1395	-0.726709	0.470401	0.838696	-5.87516
hsa-miR-345-3p	0.0952325	1.12726	0.726248	0.470681	0.838696	-5.87548
hsa-miR-1303	-0.108176	1.25793	-0.72617	0.470729	0.838696	-5.87553
hsa-miR-3202	0.0827177	1.16218	0.726014	0.470824	0.838696	-5.87564
hsa-miR-1255b-5p	0.08909	1.05134	0.7256	0.471075	0.838696	-5.87593
hsa-miR-4774-3p	0.0662377	1.06365	0.723786	0.47218	0.840083	-5.8772
hsa-miR-616-5p	-0.0740801	1.18156	-0.722964	0.472681	0.840281	-5.87777
hsa-miR-6852-3p	0.0557856	0.951409	0.722171	0.473164	0.840281	-5.87832
hsa-miR-4793-5p	0.0793097	1.06112	0.72167	0.47347	0.840281	-5.87867
hsa-miR-412-5p	-0.0666025	1.05659	-0.721391	0.47364	0.840281	-5.87886
hsa-miR-8054	0.075357	1.11115	0.720906	0.473936	0.840281	-5.87919
hsa-miR-4795-3p	-0.0816086	1.15741	-0.720397	0.474247	0.840281	-5.87955
hsa-miR-4671-5p	0.0681489	1.01904	0.718653	0.475313	0.84113	-5.88075
hsa-miR-7705	-0.0794538	1.06491	-0.718357	0.475494	0.84113	-5.88096
hsa-miR-4724-3p	0.0677991	0.98175	0.718012	0.475705	0.84113	-5.8812
hsa-miR-5579-5p	0.0735203	1.05546	0.715045	0.477522	0.841954	-5.88324
hsa-miR-10b-5p	-0.0853079	1.33479	-0.71429	0.477985	0.841954	-5.88376
hsa-miR-153-3p	-0.0624114	0.964897	-0.714103	0.4781	0.841954	-5.88389
hsa-miR-4423-3p	-0.521204	2.35792	-0.712955	0.478805	0.841954	-5.88467
hsa-miR-6872-5p	-0.0931902	1.04985	-0.712601	0.479022	0.841954	-5.88492
hsa-miR-1827	-0.0647661	0.949491	-0.712538	0.479061	0.841954	-5.88496
hsa-miR-4418	-0.0554207	0.824473	-0.711732	0.479556	0.841954	-5.88551
hsa-miR-1206	-0.0756091	1.06673	-0.710645	0.480224	0.841954	-5.88626
hsa-miR-3610	-0.0705698	1.05142	-0.710634	0.480231	0.841954	-5.88626
hsa-miR-29c-5p	-0.0807029	1.12201	-0.710287	0.480444	0.841954	-5.8865
hsa-miR-4648	-0.0657278	0.954084	-0.709941	0.480657	0.841954	-5.88674
hsa-miR-302b-5p	0.0685418	1.13103	0.709766	0.480765	0.841954	-5.88686
hsa-miR-3674	-0.0693712	1.06177	-0.709562	0.48089	0.841954	-5.88699
hsa-miR-4316	-0.0615001	0.974008	-0.709407	0.480986	0.841954	-5.8871
hsa-miR-3919	-0.0734802	1.03522	-0.709164	0.481136	0.841954	-5.88727
hsa-miR-3152-3p	0.118346	1.358	0.70874	0.481396	0.841954	-5.88755
hsa-miR-4783-5p	0.0668646	1.03501	0.704353	0.484103	0.846113	-5.89054
hsa-miR-6856-3p	-0.0712679	0.995112	-0.703207	0.484811	0.846254	-5.89131
hsa-miR-583	-0.0694556	1.10086	-0.70316	0.48484	0.846254	-5.89134
hsa-miR-6738-3p	-0.0710423	1.02442	-0.700952	0.486206	0.848065	-5.89283
hsa-miR-302d-5p	-0.0818187	1.12994	-0.698318	0.487839	0.849731	-5.89461
hsa-miR-99a-3p	-0.0715067	0.973403	-0.698071	0.487992	0.849731	-5.89477
hsa-miR-610	-0.0570484	1.00311	-0.697817	0.48815	0.849731	-5.89494
hsa-miR-4265	0.0585392	0.86473	0.695848	0.489373	0.850753	-5.89626
hsa-miR-4251	-0.0634756	0.950691	-0.695509	0.489584	0.850753	-5.89649
hsa-miR-5190	-0.0602394	0.886374	-0.694963	0.489923	0.850753	-5.89685
hsa-let-7e-3p	-0.0758677	1.09521	-0.694747	0.490058	0.850753	-5.897
hsa-miR-92a-1-5p	0.0901437	1.19305	0.693221	0.491007	0.85134	-5.89802
hsa-miR-4691-3p	0.0614829	1.04169	0.692174	0.49166	0.85134	-5.89871
hsa-miR-4771	0.065393	0.900896	0.690452	0.492734	0.85134	-5.89986
hsa-miR-506-3p	-0.073465	1.14054	-0.690418	0.492755	0.85134	-5.89988
hsa-miR-3917	0.0820404	1.06225	0.689899	0.493078	0.85134	-5.90023
hsa-miR-6729-3p	-0.096163	1.35554	-0.689633	0.493244	0.85134	-5.9004
hsa-miR-4730	-0.0848516	1.01825	-0.689484	0.493337	0.85134	-5.9005
hsa-miR-1252-3p	-0.126994	1.31582	-0.68912	0.493565	0.85134	-5.90074
hsa-miR-215-5p	-0.0709969	1.05626	-0.688929	0.493684	0.85134	-5.90087
hsa-miR-7160-3p	0.0624372	0.910178	0.688042	0.494238	0.85134	-5.90146
hsa-miR-6861-3p	-0.107073	1.36153	-0.687859	0.494353	0.85134	-5.90158
hsa-miR-670-3p	-0.0789179	0.984929	-0.68785	0.494358	0.85134	-5.90158
hsa-miR-190a-3p	-0.196113	1.46472	-0.684776	0.496281	0.853187	-5.90361
hsa-miR-10b-3p	0.0735581	1.10006	0.684499	0.496455	0.853187	-5.9038
hsa-miR-147b	-0.067458	0.995159	-0.684355	0.496546	0.853187	-5.90389
hsa-miR-10a-5p	-0.144629	1.28927	-0.684021	0.496755	0.853187	-5.90411
hsa-miR-525-3p	-0.0612252	0.950908	-0.680596	0.498903	0.856307	-5.90636
hsa-miR-1295b-5p	-0.0667432	1.08978	-0.679213	0.499773	0.856946	-5.90726
hsa-miR-4680-3p	-0.0813161	1.01316	-0.678621	0.500145	0.856946	-5.90765
hsa-miR-483-3p	-0.0773575	1.26444	-0.677974	0.500552	0.856946	-5.90807
hsa-miR-892c-5p	-0.0754397	1.12582	-0.677755	0.50069	0.856946	-5.90822
hsa-miR-3617-3p	-0.121546	1.30741	-0.677361	0.500938	0.856946	-5.90847
hsa-miR-1256	0.0842862	1.03653	0.675573	0.502064	0.857805	-5.90964
hsa-miR-335-5p	-0.473914	2.33817	-0.675508	0.502105	0.857805	-5.90968
hsa-miR-7-2-3p	0.0688727	1.04141	0.674388	0.502812	0.857837	-5.91041
hsa-miR-4640-3p	-0.0913802	1.3562	-0.674117	0.502983	0.857837	-5.91058
hsa-miR-2277-5p	0.27857	2.89642	0.673896	0.503122	0.857837	-5.91073
hsa-miR-502-5p	-0.0663878	0.990422	-0.673178	0.503575	0.858041	-5.91119
hsa-miR-4797-3p	-0.0757495	1.00665	-0.671263	0.504785	0.859483	-5.91243
hsa-miR-4471	-0.071862	1.04716	-0.670784	0.505088	0.859483	-5.91274
hsa-miR-3191-5p	-0.0671994	0.985319	-0.6693	0.506027	0.860512	-5.9137
hsa-miR-4300	0.0771773	0.982264	0.668176	0.506738	0.86096	-5.91442
hsa-miR-5582-5p	0.0636661	1.04805	0.66783	0.506958	0.86096	-5.91464
hsa-miR-4659a-5p	-0.0718038	0.974372	-0.666759	0.507637	0.861546	-5.91533
hsa-miR-7154-5p	0.0903239	1.33434	0.66607	0.508074	0.861628	-5.91577
hsa-miR-424-5p	0.059519	0.968203	0.664243	0.509233	0.861628	-5.91694
hsa-miR-181d-5p	0.147743	1.4543	0.663751	0.509546	0.861628	-5.91726
hsa-miR-3152-5p	-0.060001	0.977058	-0.663105	0.509957	0.861628	-5.91767
hsa-miR-3690	-0.0702927	1.06735	-0.662803	0.510149	0.861628	-5.91786
hsa-miR-4724-5p	0.06622	1.07087	0.662622	0.510264	0.861628	-5.91798
hsa-miR-3118	-0.0858895	1.1397	-0.662331	0.510449	0.861628	-5.91816
hsa-miR-657	0.0698001	1.04649	0.661701	0.510849	0.861628	-5.91856
hsa-miR-4530	0.327749	8.61953	0.661075	0.511248	0.861628	-5.91896
hsa-miR-217	-0.0621441	0.991604	-0.66092	0.511346	0.861628	-5.91906
hsa-miR-6741-3p	-0.0579393	1.07252	-0.660896	0.511362	0.861628	-5.91908
hsa-miR-4457	-0.0716729	0.965769	-0.65735	0.513622	0.864404	-5.92133
hsa-miR-574-5p	0.114237	1.39332	0.657259	0.51368	0.864404	-5.92138
hsa-miR-1207-3p	-0.0589598	0.996505	-0.656091	0.514426	0.864695	-5.92212
hsa-miR-3064-3p	-0.068948	1.0784	-0.655644	0.514711	0.864695	-5.92241
hsa-miR-6734-3p	0.0929485	1.20377	0.654905	0.515183	0.864695	-5.92287
hsa-miR-1267	-0.0664062	1.06657	-0.654887	0.515195	0.864695	-5.92288
hsa-miR-573	-0.0708185	1.01468	-0.65392	0.515813	0.86517	-5.92349
hsa-miR-7152-5p	0.0804057	1.19541	0.651272	0.517508	0.866965	-5.92516
hsa-miR-6769a-3p	-0.0737142	1.14451	-0.650981	0.517695	0.866965	-5.92534
hsa-miR-557	0.101943	1.33479	0.650511	0.517996	0.866965	-5.92563
hsa-miR-4483	-0.0637488	0.926405	-0.648866	0.519051	0.866965	-5.92666
hsa-miR-3908	-0.0844767	1.09625	-0.647945	0.519642	0.866965	-5.92724
hsa-miR-2467-3p	0.0794529	1.15402	0.647754	0.519765	0.866965	-5.92736
hsa-miR-297	-0.0733151	1.04385	-0.647245	0.520091	0.866965	-5.92767
hsa-miR-4694-3p	-0.0663682	1.02907	-0.644924	0.521584	0.866965	-5.92912
hsa-miR-378h	-0.311845	4.25374	-0.644632	0.521772	0.866965	-5.9293
hsa-miR-548az-5p	0.0840551	1.21829	0.643971	0.522197	0.866965	-5.92971
hsa-miR-4539	0.162966	2.00812	0.643722	0.522357	0.866965	-5.92986
hsa-miR-4274	-0.157099	1.72453	-0.643548	0.522469	0.866965	-5.92997
hsa-miR-365a-3p	-0.0917297	1.31871	-0.643376	0.52258	0.866965	-5.93008
hsa-miR-365b-3p	-0.0917297	1.31871	-0.643376	0.52258	0.866965	-5.93008
hsa-miR-6841-5p	0.0748181	1.06729	0.642578	0.523094	0.866965	-5.93057
hsa-miR-4672	-0.0887597	0.982788	-0.642418	0.523197	0.866965	-5.93067
hsa-miR-1178-5p	-0.0558919	0.855387	-0.642414	0.5232	0.866965	-5.93067
hsa-miR-635	-0.0732645	1.21263	-0.640938	0.524152	0.866965	-5.93159
hsa-miR-7109-3p	0.0896722	1.18194	0.640708	0.524299	0.866965	-5.93173
hsa-miR-489-3p	-0.0905642	1.09799	-0.640617	0.524358	0.866965	-5.93178
hsa-miR-4511	-0.0821745	1.22649	-0.639876	0.524836	0.866965	-5.93224
hsa-miR-516b-3p	0.0540754	0.914082	0.639157	0.525301	0.866965	-5.93268
hsa-miR-516a-3p	0.0540754	0.914082	0.639157	0.525301	0.866965	-5.93268
hsa-miR-585-5p	0.096451	1.05285	0.639001	0.525402	0.866965	-5.93278
hsa-miR-4426	-0.0571128	0.980177	-0.638085	0.525993	0.866965	-5.93334
hsa-miR-3938	-0.0853065	1.1768	-0.637733	0.526221	0.866965	-5.93356
hsa-miR-5195-5p	-0.0914898	1.23092	-0.637658	0.526269	0.866965	-5.93361
hsa-miR-23c	-0.0823155	1.1298	-0.637144	0.526601	0.866965	-5.93392
hsa-miR-6809-5p	-0.0603296	1.0386	-0.636508	0.527013	0.866965	-5.93431
hsa-miR-548as-5p	0.0842399	1.31867	0.636289	0.527154	0.866965	-5.93445
hsa-miR-4697-5p	0.0596043	1.06498	0.635726	0.527519	0.866965	-5.93479
hsa-miR-6849-3p	-0.0552235	0.998921	-0.635532	0.527645	0.866965	-5.93491
hsa-miR-6733-5p	-0.0642488	1.0644	-0.633738	0.528806	0.86832	-5.93601
hsa-miR-4715-3p	-0.0705342	1.00674	-0.631716	0.530117	0.868712	-5.93724
hsa-miR-1269a	0.115285	1.02366	0.631677	0.530142	0.868712	-5.93726
hsa-miR-543	-0.0748377	1.16584	-0.631449	0.530291	0.868712	-5.9374
hsa-miR-550b-2-5p	0.0575095	1.03421	0.631291	0.530393	0.868712	-5.9375
hsa-miR-6859-5p	0.0681021	1.06391	0.630768	0.530732	0.868716	-5.93781
hsa-miR-3618	-0.0762803	1.0562	-0.629817	0.53135	0.868723	-5.93839
hsa-miR-4753-5p	-0.052802	0.976515	-0.629724	0.53141	0.868723	-5.93845
hsa-miR-132-3p	-0.279984	1.78789	-0.628662	0.532101	0.8693	-5.93909
hsa-miR-449b-5p	0.156463	1.186	0.627772	0.53268	0.869415	-5.93963
hsa-miR-4495	-0.071605	1.21341	-0.626929	0.533228	0.869415	-5.94014
hsa-miR-6503-5p	-0.0879697	1.14831	-0.626493	0.533512	0.869415	-5.9404
hsa-miR-4294	0.0653222	0.904509	0.625048	0.534453	0.869415	-5.94128
hsa-miR-5000-5p	-0.0646177	1.07014	-0.624565	0.534767	0.869415	-5.94157
hsa-miR-4645-5p	0.0645627	0.968095	0.624472	0.534828	0.869415	-5.94162
hsa-miR-4510	-0.0724825	1.18101	-0.623666	0.535354	0.869415	-5.94211
hsa-miR-3942-5p	-0.20297	1.658	-0.623413	0.535519	0.869415	-5.94226
hsa-miR-7641	0.471002	4.17499	0.623183	0.535669	0.869415	-5.9424
hsa-miR-135a-3p	-0.0939624	1.36883	-0.623099	0.535724	0.869415	-5.94245
hsa-miR-518f-3p	0.0534425	0.939062	0.622859	0.535881	0.869415	-5.94259
hsa-miR-7846-3p	0.0711178	1.05611	0.621352	0.536864	0.870097	-5.94349
hsa-miR-604	-0.0629518	0.979927	-0.620896	0.537162	0.870097	-5.94377
hsa-miR-4517	0.0701725	1.10869	0.620403	0.537484	0.870097	-5.94406
hsa-miR-5587-3p	-0.0474595	1.07487	-0.620086	0.537691	0.870097	-5.94425
hsa-miR-1539	0.0442361	1.01106	0.619254	0.538235	0.870097	-5.94475
hsa-miR-4252	-0.0613809	0.952921	-0.619115	0.538326	0.870097	-5.94483
hsa-miR-711	0.066315	1.02264	0.618163	0.538949	0.870558	-5.9454
hsa-miR-5707	0.0531813	1.0413	0.61683	0.539822	0.871422	-5.94619
hsa-miR-4663	0.0675544	1.06289	0.615775	0.540513	0.871465	-5.94682
hsa-miR-3606-3p	-0.0650488	1.18685	-0.615657	0.54059	0.871465	-5.94689
hsa-miR-4717-5p	-0.0559548	1.14306	-0.614552	0.541315	0.871465	-5.94754
hsa-miR-3606-5p	-0.0774537	1.22916	-0.613578	0.541954	0.871465	-5.94812
hsa-miR-3191-3p	-0.0543959	0.927106	-0.613077	0.542283	0.871465	-5.94842
hsa-miR-548h-5p	-0.123009	1.45908	-0.612811	0.542457	0.871465	-5.94857
hsa-miR-630	0.0627141	1.15128	0.612761	0.54249	0.871465	-5.9486
hsa-miR-6796-3p	-0.138971	1.64464	-0.612443	0.542699	0.871465	-5.94879
hsa-miR-548ay-5p	-0.0981386	1.26913	-0.611834	0.543099	0.871465	-5.94915
hsa-miR-4732-3p	-0.0690407	1.0304	-0.611599	0.543253	0.871465	-5.94929
hsa-miR-452-3p	0.0644439	1.03124	0.611122	0.543567	0.871465	-5.94957
hsa-miR-4662a-5p	-0.0599312	1.08752	-0.609029	0.544944	0.872725	-5.9508
hsa-miR-6811-5p	-0.0485297	0.891768	-0.608819	0.545082	0.872725	-5.95092
hsa-miR-548a-3p	0.423082	3.15973	0.608384	0.545368	0.872725	-5.95118
hsa-miR-3176	-0.0614378	0.999186	-0.607207	0.546144	0.873151	-5.95187
hsa-miR-320c	0.310629	6.77495	0.606951	0.546312	0.873151	-5.95202
hsa-miR-646	-0.0484865	0.936458	-0.604721	0.547783	0.874959	-5.95332
hsa-miR-4317	0.05934	1.10093	0.603852	0.548356	0.87524	-5.95383
hsa-miR-30b-3p	0.0976297	1.31026	0.603426	0.548638	0.87524	-5.95407
hsa-miR-367-3p	-0.0632468	0.950275	-0.602452	0.549281	0.875725	-5.95464
hsa-miR-203b-3p	-0.0579984	1.10913	-0.601395	0.549979	0.876157	-5.95525
hsa-miR-514a-3p	-0.0522175	0.980017	-0.601013	0.550232	0.876157	-5.95548
hsa-miR-4700-5p	-0.0599303	1.02372	-0.599976	0.550918	0.876708	-5.95608
hsa-miR-6841-3p	-0.0582504	0.960482	-0.59883	0.551677	0.877374	-5.95674
hsa-miR-23b-5p	-0.0562674	1.05939	-0.597908	0.552288	0.877804	-5.95727
hsa-miR-3689b-3p	0.0586585	1.06769	0.595713	0.553743	0.878321	-5.95853
hsa-miR-3689c	0.0586585	1.06769	0.595713	0.553743	0.878321	-5.95853
hsa-miR-4705	-0.0568873	1.0793	-0.595676	0.553768	0.878321	-5.95855
hsa-miR-9-5p	-0.0620509	1.01073	-0.595363	0.553976	0.878321	-5.95873
hsa-miR-6715b-3p	-0.0688078	1.10838	-0.594054	0.554845	0.879158	-5.95948
hsa-miR-567	-0.0548931	0.957977	-0.592743	0.555716	0.879997	-5.96023
hsa-miR-4801	-0.0992765	1.23945	-0.59156	0.556502	0.880416	-5.96091
hsa-miR-4295	0.0776264	1.11743	0.59091	0.556935	0.880416	-5.96128
hsa-miR-3156-5p	0.057747	1.13592	0.590804	0.557005	0.880416	-5.96134
hsa-miR-299-5p	-0.0680132	1.13624	-0.58955	0.55784	0.881173	-5.96205
hsa-miR-548ar-5p	-0.0944674	1.3457	-0.589058	0.558167	0.881173	-5.96233
hsa-miR-192-3p	0.049179	0.912569	0.587596	0.559142	0.881365	-5.96316
hsa-miR-4513	0.0861914	1.23909	0.586984	0.55955	0.881365	-5.96351
hsa-miR-877-3p	-0.0750617	1.2393	-0.585722	0.560392	0.881365	-5.96422
hsa-miR-3157-3p	-0.145588	1.9556	-0.585564	0.560498	0.881365	-5.96431
hsa-miR-6072	0.062464	1.07081	0.58458	0.561154	0.881365	-5.96487
hsa-miR-944	-0.0514567	1.08442	-0.58357	0.56183	0.881365	-5.96544
hsa-miR-6739-5p	-0.0920536	1.22915	-0.583566	0.561832	0.881365	-5.96544
hsa-miR-4464	-0.0630716	1.05165	-0.582199	0.562746	0.881365	-5.96621
hsa-miR-620	-0.0580385	1.10814	-0.580629	0.563797	0.881365	-5.96709
hsa-miR-6817-3p	-0.0581245	0.994561	-0.580102	0.564149	0.881365	-5.96738
hsa-miR-5003-5p	-0.0712472	1.05379	-0.579709	0.564413	0.881365	-5.9676
hsa-miR-6808-3p	0.0522301	0.995578	0.579459	0.56458	0.881365	-5.96774
hsa-miR-15a-3p	0.0576016	0.999965	0.579432	0.564598	0.881365	-5.96776
hsa-miR-3155a	-0.0525022	0.946933	-0.579253	0.564718	0.881365	-5.96786
hsa-miR-760	0.0658066	1.1271	0.578715	0.565079	0.881365	-5.96816
hsa-miR-4769-5p	0.0532042	1.12637	0.57832	0.565344	0.881365	-5.96838
hsa-miR-6834-5p	0.0776722	1.22867	0.578308	0.565351	0.881365	-5.96838
hsa-miR-599	-0.0488527	0.948171	-0.578253	0.565388	0.881365	-5.96842
hsa-miR-4729	0.0559683	0.954445	0.57813	0.565471	0.881365	-5.96848
hsa-miR-3120-5p	0.0568039	0.917828	0.57811	0.565484	0.881365	-5.96849
hsa-miR-1266-5p	0.0539837	1.05493	0.577594	0.565831	0.881365	-5.96878
hsa-miR-8070	0.0515395	0.988018	0.577225	0.566078	0.881365	-5.96899
hsa-miR-137	-0.05039	1.05519	-0.577114	0.566152	0.881365	-5.96905
hsa-miR-4296	0.0475063	0.981768	0.576583	0.566508	0.881387	-5.96934
hsa-miR-1184	-0.193111	1.75462	-0.574067	0.568199	0.882623	-5.97074
hsa-miR-19b-3p	0.35578	2.89502	0.573994	0.568248	0.882623	-5.97078
hsa-miR-4321	0.068387	1.091	0.57381	0.568371	0.882623	-5.97088
hsa-miR-4690-3p	0.0648857	0.948644	0.573116	0.568838	0.882623	-5.97127
hsa-miR-3065-3p	0.0647175	1.17263	0.572853	0.569014	0.882623	-5.97141
hsa-miR-6735-5p	0.119332	1.6306	0.571153	0.570158	0.883865	-5.97235
hsa-miR-518a-5p	0.0598512	1.05534	0.569172	0.571492	0.883988	-5.97344
hsa-miR-527	0.0598512	1.05534	0.569172	0.571492	0.883988	-5.97344
hsa-miR-4778-3p	-0.0513442	0.984511	-0.569041	0.571581	0.883988	-5.97351
hsa-miR-4773	-0.0686678	1.10564	-0.569	0.571609	0.883988	-5.97354
hsa-miR-6793-3p	-0.121269	1.96976	-0.568466	0.571969	0.884014	-5.97383
hsa-miR-3670	-0.0599122	1.11194	-0.567434	0.572665	0.884464	-5.97439
hsa-miR-8074	0.105803	1.33651	0.567017	0.572946	0.884464	-5.97462
hsa-miR-1292-5p	0.0866252	1.21712	0.566106	0.573561	0.884883	-5.97512
hsa-miR-145-3p	0.0632366	1.02259	0.563849	0.575086	0.885521	-5.97635
hsa-miR-4308	0.0554931	0.975861	0.56331	0.57545	0.885521	-5.97664
hsa-miR-539-3p	-0.0992461	1.42928	-0.563271	0.575477	0.885521	-5.97666
hsa-miR-4714-5p	0.066306	1.23508	0.562685	0.575873	0.885521	-5.97698
hsa-miR-548as-3p	-0.0862731	1.32689	-0.562678	0.575877	0.885521	-5.97699
hsa-miR-1199-3p	-0.0513583	0.876182	-0.562445	0.576035	0.885521	-5.97711
hsa-miR-6728-3p	-0.065227	1.1047	-0.560885	0.577091	0.886273	-5.97796
hsa-miR-6765-3p	0.0844472	1.25977	0.56028	0.577501	0.886273	-5.97829
hsa-miR-128-1-5p	0.05249	0.916529	0.56003	0.57767	0.886273	-5.97842
hsa-miR-4445-5p	0.0622731	1.0378	0.559637	0.577937	0.886273	-5.97863
hsa-miR-6874-3p	-0.0634538	0.9612	-0.559184	0.578244	0.886273	-5.97888
hsa-miR-4269	-0.0534787	0.985674	-0.558028	0.579027	0.886882	-5.9795
hsa-miR-95-3p	-0.0483138	1.0968	-0.557272	0.57954	0.886882	-5.97991
hsa-miR-375	0.231532	1.56181	0.556364	0.580157	0.886882	-5.98039
hsa-miR-4536-3p	0.0987859	1.16302	0.55596	0.58043	0.886882	-5.98061
hsa-miR-6795-3p	0.0777545	1.3007	0.55551	0.580737	0.886882	-5.98085
hsa-miR-4465	-0.0564146	1.04551	-0.555031	0.581062	0.886882	-5.98111
hsa-miR-6734-5p	0.080015	1.21272	0.554997	0.581085	0.886882	-5.98113
hsa-miR-466	-0.0559773	1.17573	-0.554242	0.581598	0.886882	-5.98153
hsa-miR-4305	-0.0583946	0.965532	-0.553854	0.581862	0.886882	-5.98174
hsa-miR-1301-5p	0.0496407	0.881452	0.553532	0.582081	0.886882	-5.98191
hsa-miR-4700-3p	-0.0718482	1.19291	-0.551678	0.583342	0.888278	-5.9829
hsa-miR-3166	-0.0513164	1.07675	-0.550274	0.584298	0.888397	-5.98365
hsa-miR-377-5p	0.0555918	1.05528	0.549884	0.584563	0.888397	-5.98385
hsa-miR-3973	0.056852	1.14986	0.5497	0.584689	0.888397	-5.98395
hsa-miR-4708-5p	0.0718814	1.27376	0.549464	0.58485	0.888397	-5.98408
hsa-miR-2682-5p	0.0481353	0.912185	0.549035	0.585142	0.888397	-5.9843
hsa-miR-4261	0.056011	0.945133	0.548149	0.585747	0.88879	-5.98477
hsa-miR-4293	0.0482508	0.888623	0.54757	0.586141	0.888866	-5.98508
hsa-miR-95-5p	0.0585012	1.05992	0.545837	0.587325	0.889103	-5.98599
hsa-miR-337-3p	0.328173	2.50058	0.545451	0.587588	0.889103	-5.9862
hsa-miR-1302	0.0661277	1.05648	0.545357	0.587652	0.889103	-5.98625
hsa-miR-510-3p	0.0504649	1.03606	0.5448	0.588032	0.889103	-5.98654
hsa-miR-4735-5p	0.0655857	1.11559	0.544694	0.588105	0.889103	-5.98659
hsa-miR-670-5p	0.0646792	1.05021	0.544311	0.588367	0.889103	-5.9868
hsa-miR-1281	0.280656	4.14873	0.542817	0.589388	0.889839	-5.98758
hsa-miR-30b-5p	0.227054	1.98744	0.542589	0.589544	0.889839	-5.9877
hsa-miR-490-5p	-0.0571849	0.968335	-0.541167	0.590518	0.890247	-5.98844
hsa-miR-1305	-0.068266	1.09848	-0.540964	0.590656	0.890247	-5.98855
hsa-miR-4470	0.0589285	1.0708	0.539701	0.591521	0.890247	-5.98921
hsa-miR-508-3p	-0.0502643	1.07852	-0.538943	0.592041	0.890247	-5.9896
hsa-miR-4279	0.065448	1.0749	0.538908	0.592065	0.890247	-5.98962
hsa-miR-584-3p	0.074412	1.36981	0.538596	0.592279	0.890247	-5.98978
hsa-miR-4793-3p	0.0720133	1.40858	0.537967	0.59271	0.890247	-5.99011
hsa-miR-1321	0.0446666	0.962724	0.537315	0.593157	0.890247	-5.99045
hsa-miR-298	0.0791606	1.21051	0.537089	0.593312	0.890247	-5.99056
hsa-miR-6791-3p	-0.0685262	1.08463	-0.537029	0.593354	0.890247	-5.9906
hsa-miR-3691-3p	-0.0580975	1.03384	-0.535983	0.594072	0.890247	-5.99114
hsa-miR-653-5p	0.0575496	1.008	0.535157	0.594639	0.890247	-5.99156
hsa-miR-4280	-0.0423203	0.952004	-0.534681	0.594966	0.890247	-5.99181
hsa-miR-484	-0.0750855	1.3536	-0.534469	0.595111	0.890247	-5.99192
hsa-miR-3074-3p	-0.049687	1.02469	-0.534356	0.595189	0.890247	-5.99198
hsa-miR-4643	-0.0477366	0.936098	-0.533846	0.59554	0.890247	-5.99224
hsa-miR-3616-5p	-0.0534707	1.06322	-0.533555	0.59574	0.890247	-5.99239
hsa-miR-6871-3p	-0.0650261	1.00001	-0.533132	0.596031	0.890247	-5.99261
hsa-miR-4781-3p	-0.0859162	1.11424	-0.532025	0.596792	0.890869	-5.99318
hsa-miR-7153-3p	-0.0480605	0.952611	-0.530934	0.597543	0.891042	-5.99374
hsa-miR-8058	-0.050787	0.907287	-0.530542	0.597813	0.891042	-5.99394
hsa-miR-5701	0.0531129	0.950876	0.530328	0.59796	0.891042	-5.99405
hsa-miR-4776-3p	0.0634512	1.07036	0.529849	0.598291	0.891042	-5.99429
hsa-miR-4451	0.0560026	0.930907	0.529259	0.598697	0.891131	-5.99459
hsa-miR-6868-5p	-0.110914	1.271	-0.527888	0.599642	0.8917	-5.99529
hsa-miR-6882-5p	-0.0447937	0.98894	-0.527702	0.59977	0.8917	-5.99539
hsa-miR-5193	-0.0520841	1.16819	-0.524845	0.601742	0.893915	-5.99684
hsa-miR-6129	-0.0628614	0.985716	-0.524539	0.601953	0.893915	-5.997
hsa-miR-4655-3p	-0.0722931	1.19614	-0.523216	0.602867	0.894404	-5.99767
hsa-miR-329-3p	-0.080062	1.2253	-0.523059	0.602976	0.894404	-5.99774
hsa-miR-326	0.0482464	0.947304	0.520495	0.60475	0.896519	-5.99904
hsa-miR-1245b-5p	-0.0462165	0.950534	-0.518912	0.605847	0.897628	-5.99983
hsa-miR-450a-2-3p	-0.0646341	1.10397	-0.516983	0.607184	0.898809	-6.0008
hsa-miR-185-3p	0.0533221	1.10434	0.516756	0.607341	0.898809	-6.00091
hsa-miR-302a-3p	0.0467414	1.08658	0.51571	0.608067	0.899367	-6.00143
hsa-miR-660-3p	0.0529705	1.00612	0.51382	0.609379	0.900452	-6.00237
hsa-miR-548v	-0.0488127	0.989519	-0.513217	0.609798	0.900452	-6.00267
hsa-miR-6823-5p	0.0621645	1.15938	0.512707	0.610153	0.900452	-6.00292
hsa-miR-4779	0.0501429	1.09381	0.512642	0.610198	0.900452	-6.00295
hsa-miR-1185-5p	0.0529923	1.13268	0.511281	0.611144	0.900567	-6.00363
hsa-miR-3179	0.0595583	1.22111	0.510506	0.611684	0.900567	-6.00401
hsa-miR-520g-3p	-0.0678216	1.21231	-0.510438	0.611731	0.900567	-6.00404
hsa-miR-3664-3p	-0.0515227	1.12564	-0.510288	0.611835	0.900567	-6.00412
hsa-miR-3149	0.0539744	1.09598	0.509617	0.612303	0.900567	-6.00445
hsa-miR-6878-5p	0.0477589	1.03132	0.50903	0.612711	0.900567	-6.00474
hsa-miR-4722-3p	-0.103357	1.62368	-0.509016	0.612721	0.900567	-6.00474
hsa-miR-548e-3p	0.0631492	1.19516	0.508417	0.613138	0.900667	-6.00504
hsa-miR-3192-5p	-0.0524578	1.05187	-0.506642	0.614376	0.90197	-6.00591
hsa-miR-5047	0.0529021	1.04318	0.505405	0.615238	0.902723	-6.00651
hsa-miR-6890-5p	0.0690466	1.29054	0.504733	0.615707	0.902897	-6.00684
hsa-miR-4693-5p	-0.0433672	1.02264	-0.504231	0.616058	0.902898	-6.00708
hsa-miR-6828-3p	-0.0454424	1.01322	-0.502604	0.617194	0.904049	-6.00788
hsa-miR-766-5p	-0.0598378	1.20994	-0.501966	0.61764	0.904188	-6.00818
hsa-miR-4764-5p	-0.0497202	1.07325	-0.500952	0.618349	0.904712	-6.00868
hsa-miR-4636	0.0477969	1.09676	0.498589	0.620002	0.906617	-6.00982
hsa-miR-1285-5p	0.0536846	0.958058	0.497981	0.620428	0.906715	-6.01011
hsa-miR-505-3p	0.0521144	1.06545	0.497489	0.620773	0.906715	-6.01035
hsa-miR-18a-3p	0.0686397	1.27075	0.496813	0.621247	0.906893	-6.01067
hsa-miR-301a-3p	-0.0400494	1.04266	-0.496076	0.621763	0.907133	-6.01102
hsa-miR-6762-3p	-0.0502269	1.0567	-0.494136	0.623124	0.907176	-6.01195
hsa-miR-370-3p	0.0587952	1.10975	0.493877	0.623305	0.907176	-6.01208
hsa-miR-29c-3p	0.0503474	1.10437	0.49373	0.623409	0.907176	-6.01215
hsa-miR-7161-5p	0.0526835	1.32734	0.493602	0.623498	0.907176	-6.01221
hsa-miR-4774-5p	0.0466218	1.05386	0.491954	0.624656	0.907176	-6.01299
hsa-miR-8067	-0.0501434	1.08858	-0.491126	0.625238	0.907176	-6.01338
hsa-miR-381-5p	-0.0583945	1.12494	-0.490937	0.625371	0.907176	-6.01347
hsa-miR-6832-5p	0.0643477	1.27519	0.490552	0.625641	0.907176	-6.01366
hsa-miR-548aw	0.0455796	1.00564	0.490136	0.625934	0.907176	-6.01385
hsa-miR-4425	-0.0506199	1.09353	-0.489022	0.626717	0.907176	-6.01438
hsa-miR-4303	0.0591502	0.921776	0.488755	0.626905	0.907176	-6.01451
hsa-miR-20b-3p	-0.0525875	1.15568	-0.488744	0.626913	0.907176	-6.01451
hsa-miR-518f-5p	-0.0572517	1.07231	-0.488337	0.627199	0.907176	-6.0147
hsa-miR-618	0.0511018	1.09841	0.488167	0.627319	0.907176	-6.01478
hsa-miR-4704-3p	-0.0615789	1.0293	-0.488052	0.627399	0.907176	-6.01484
hsa-miR-6854-3p	-0.0426852	0.916872	-0.48802	0.627422	0.907176	-6.01485
hsa-miR-4697-3p	0.0711673	1.38841	0.483933	0.630302	0.910301	-6.01677
hsa-miR-940	0.132537	2.04911	0.483639	0.630509	0.910301	-6.01691
hsa-miR-3686	-0.0578778	1.14016	-0.483343	0.630718	0.910301	-6.01705
hsa-miR-103b	-0.0536518	1.09248	-0.482403	0.631382	0.910301	-6.01749
hsa-miR-3137	0.0763347	1.32478	0.482072	0.631615	0.910301	-6.01764
hsa-miR-1271-5p	0.0628872	1.11978	0.480765	0.632538	0.910301	-6.01825
hsa-miR-6755-5p	0.0456778	1.0999	0.480344	0.632835	0.910301	-6.01844
hsa-miR-653-3p	-0.0583144	1.05611	-0.48013	0.632986	0.910301	-6.01854
hsa-miR-924	0.0496341	1.06429	0.479766	0.633243	0.910301	-6.01871
hsa-miR-616-3p	-0.0438599	1.03767	-0.479725	0.633272	0.910301	-6.01873
hsa-miR-495-3p	0.0493874	1.06393	0.47882	0.633913	0.910301	-6.01915
hsa-miR-6870-3p	-0.0727071	1.23893	-0.478112	0.634413	0.910301	-6.01948
hsa-miR-6731-5p	-0.0513746	1.07311	-0.477239	0.635031	0.910301	-6.01988
hsa-miR-3529-5p	-0.0523201	1.17282	-0.477187	0.635068	0.910301	-6.01991
hsa-miR-9-3p	-0.0435322	1.08212	-0.476601	0.635482	0.910301	-6.02018
hsa-miR-4795-5p	-0.0607827	1.18771	-0.475839	0.636022	0.910301	-6.02053
hsa-miR-372-5p	0.0517535	1.12614	0.474973	0.636635	0.910301	-6.02092
hsa-miR-4458	0.0470929	1.09556	0.474807	0.636753	0.910301	-6.021
hsa-miR-4272	-0.0384064	0.978304	-0.474728	0.636809	0.910301	-6.02104
hsa-miR-4747-5p	-0.0520217	1.17127	-0.474584	0.63691	0.910301	-6.0211
hsa-miR-769-3p	-0.0665261	1.16264	-0.474459	0.636999	0.910301	-6.02116
hsa-miR-6715a-3p	-0.102258	1.43725	-0.470593	0.639741	0.912152	-6.02293
hsa-miR-431-3p	0.0493098	0.995977	0.470352	0.639912	0.912152	-6.02304
hsa-miR-181c-5p	0.0619796	1.11971	0.469277	0.640676	0.912152	-6.02352
hsa-miR-5691	-0.0366448	0.993434	-0.469067	0.640825	0.912152	-6.02362
hsa-miR-331-5p	-0.0411564	0.990823	-0.468794	0.641018	0.912152	-6.02374
hsa-miR-335-3p	0.046571	1.01854	0.467575	0.641885	0.912152	-6.02429
hsa-miR-3126-5p	-0.0587794	1.03529	-0.467081	0.642236	0.912152	-6.02452
hsa-miR-548t-3p	0.116348	1.79584	0.467	0.642294	0.912152	-6.02455
hsa-miR-548aa	0.116348	1.79584	0.467	0.642294	0.912152	-6.02455
hsa-miR-6743-3p	-0.0548649	1.13827	-0.466505	0.642646	0.912152	-6.02478
hsa-miR-1322	0.0448779	0.930637	0.466268	0.642814	0.912152	-6.02488
hsa-miR-652-3p	0.174065	1.71996	0.466254	0.642825	0.912152	-6.02489
hsa-miR-4433b-5p	-0.0982459	1.86593	-0.466156	0.642894	0.912152	-6.02493
hsa-miR-1912	-0.0509889	1.10104	-0.464793	0.643864	0.913026	-6.02555
hsa-miR-181a-3p	0.0459798	1.03192	0.463474	0.644803	0.913855	-6.02614
hsa-miR-4489	-0.0483246	1.0807	-0.462256	0.645671	0.914582	-6.02668
hsa-miR-4666a-5p	0.0499614	1.04491	0.461273	0.646372	0.915072	-6.02712
hsa-miR-138-2-3p	-0.0517805	1.02393	-0.459837	0.647396	0.915837	-6.02776
hsa-miR-563	0.0556029	1.15124	0.45886	0.648093	0.915837	-6.0282
hsa-miR-890	-0.0832105	1.36578	-0.458668	0.64823	0.915837	-6.02828
hsa-miR-6810-3p	0.0680866	1.3252	0.457731	0.648899	0.915837	-6.0287
hsa-miR-92a-2-5p	0.0448752	1.08319	0.457593	0.648998	0.915837	-6.02876
hsa-miR-378f	-0.0733816	1.13722	-0.457046	0.649388	0.915837	-6.029
hsa-miR-628-3p	-0.0431252	1.05604	-0.456634	0.649683	0.915837	-6.02918
hsa-miR-4650-5p	-0.0480267	1.00122	-0.455984	0.650148	0.915837	-6.02947
hsa-miR-506-5p	-0.0398041	1.08808	-0.455898	0.650209	0.915837	-6.02951
hsa-miR-4524b-5p	0.0454678	1.1081	0.45545	0.650529	0.915837	-6.0297
hsa-miR-651-5p	0.0531355	1.14247	0.455043	0.65082	0.915837	-6.02988
hsa-miR-3620-3p	0.0484691	1.26286	0.452357	0.652742	0.91609	-6.03106
hsa-miR-4740-5p	-0.049236	1.00274	-0.452344	0.652751	0.91609	-6.03107
hsa-miR-5006-3p	0.0536076	1.10379	0.451546	0.653322	0.91609	-6.03141
hsa-miR-29b-2-5p	-0.0581732	1.1356	-0.451251	0.653534	0.91609	-6.03154
hsa-miR-6128	0.0414401	0.938152	0.451005	0.65371	0.91609	-6.03165
hsa-miR-4760-3p	0.0501466	1.1567	0.45084	0.653829	0.91609	-6.03172
hsa-miR-6762-5p	0.0467701	1.17455	0.450605	0.653997	0.91609	-6.03182
hsa-miR-6751-5p	-0.0727098	1.68048	-0.450321	0.6542	0.91609	-6.03195
hsa-miR-6502-3p	0.042773	1.05508	0.450209	0.65428	0.91609	-6.032
hsa-miR-6862-3p	0.0662522	1.34699	0.449829	0.654553	0.91609	-6.03216
hsa-miR-6825-3p	0.0534781	1.02654	0.449094	0.65508	0.91633	-6.03248
hsa-miR-585-3p	0.0340263	0.930549	0.447535	0.656198	0.917391	-6.03316
hsa-miR-758-5p	0.0448348	1.01692	0.447044	0.65655	0.917391	-6.03337
hsa-miR-4803	-0.0416832	1.05611	-0.443416	0.659156	0.919778	-6.03493
hsa-miR-4435	0.0482493	0.963544	0.443327	0.65922	0.919778	-6.03497
hsa-miR-486-3p	-0.0450942	1.04705	-0.443176	0.659329	0.919778	-6.03503
hsa-miR-379-3p	0.0440713	1.13178	0.442377	0.659903	0.920082	-6.03538
hsa-miR-323b-5p	-0.0344597	1.00101	-0.440363	0.661353	0.921166	-6.03624
hsa-miR-4288	-0.0429653	0.939548	-0.439738	0.661802	0.921166	-6.0365
hsa-miR-8052	-0.0651771	1.24726	-0.439517	0.661962	0.921166	-6.0366
hsa-miR-4772-5p	-0.0584439	1.16403	-0.438797	0.66248	0.921166	-6.0369
hsa-miR-562	-0.0451933	1.06713	-0.438645	0.66259	0.921166	-6.03697
hsa-miR-526b-5p	0.0503714	1.14582	0.438023	0.663037	0.921166	-6.03723
hsa-miR-8055	0.0486812	0.991632	0.437823	0.663182	0.921166	-6.03731
hsa-miR-4502	-0.0367385	0.992842	-0.43659	0.664071	0.92179	-6.03784
hsa-miR-1976	-0.0533537	1.34665	-0.435837	0.664613	0.92179	-6.03815
hsa-miR-580-3p	-0.0595618	1.0822	-0.435616	0.664773	0.92179	-6.03825
hsa-miR-152-5p	-0.0420746	0.991226	-0.434947	0.665256	0.92179	-6.03853
hsa-miR-548f-5p	-0.0596927	1.28191	-0.432993	0.666666	0.92179	-6.03935
hsa-miR-3189-5p	-0.0508123	1.20508	-0.432726	0.666859	0.92179	-6.03946
hsa-miR-6801-3p	0.0527421	1.2462	0.432638	0.666923	0.92179	-6.0395
hsa-miR-369-3p	0.0392245	1.20909	0.432542	0.666992	0.92179	-6.03954
hsa-miR-493-3p	-0.0430632	1.0174	-0.431466	0.667769	0.92179	-6.03999
hsa-miR-487a-3p	0.0518478	1.14567	0.430665	0.668348	0.92179	-6.04032
hsa-miR-4709-3p	-0.0526608	1.23833	-0.430539	0.66844	0.92179	-6.04037
hsa-miR-4521	0.0410809	0.956017	0.430293	0.668617	0.92179	-6.04048
hsa-miR-222-3p	0.332292	3.86338	0.429137	0.669454	0.92179	-6.04096
hsa-miR-5007-5p	-0.051791	1.18127	-0.427548	0.670603	0.92179	-6.04161
hsa-miR-498	0.176105	2.46642	0.427513	0.670629	0.92179	-6.04163
hsa-miR-143-5p	0.046555	1.04878	0.427488	0.670647	0.92179	-6.04164
hsa-miR-652-5p	-0.0559551	1.21245	-0.427369	0.670733	0.92179	-6.04169
hsa-miR-1228-3p	-0.109351	2.17082	-0.427348	0.670748	0.92179	-6.0417
hsa-miR-509-5p	0.0494631	1.10765	0.426235	0.671554	0.92179	-6.04216
hsa-miR-4477b	-0.0455097	1.13029	-0.425193	0.672309	0.92179	-6.04259
hsa-miR-4429	0.170896	2.82141	0.425088	0.672386	0.92179	-6.04263
hsa-miR-153-5p	-0.039217	0.969292	-0.424803	0.672592	0.92179	-6.04275
hsa-miR-6761-5p	-0.048003	1.01555	-0.42411	0.673094	0.92179	-6.04303
hsa-miR-5586-5p	-0.0394013	1.06009	-0.423736	0.673365	0.92179	-6.04318
hsa-miR-6782-3p	-0.0457788	1.09557	-0.423254	0.673715	0.92179	-6.04338
hsa-miR-5688	0.0450864	1.05427	0.423181	0.673768	0.92179	-6.04341
hsa-miR-214-3p	0.310671	3.77464	0.423174	0.673773	0.92179	-6.04341
hsa-miR-8060	0.0749275	1.48435	0.422617	0.674177	0.92179	-6.04364
hsa-miR-448	0.0386274	0.960104	0.422294	0.674412	0.92179	-6.04377
hsa-miR-134-5p	-0.0560394	1.19327	-0.422025	0.674607	0.92179	-6.04388
hsa-miR-10a-3p	-0.0383307	1.00364	-0.421182	0.675218	0.92179	-6.04423
hsa-miR-4802-5p	-0.0451305	1.10619	-0.42092	0.675408	0.92179	-6.04433
hsa-miR-5689	-0.0379797	0.952527	-0.420889	0.675431	0.92179	-6.04435
hsa-miR-942-5p	0.0400657	1.04223	0.419156	0.676689	0.923019	-6.04505
hsa-miR-8053	-0.0400989	0.948138	-0.418119	0.677443	0.923558	-6.04547
hsa-miR-3713	0.04056	1.02525	0.417511	0.677885	0.923672	-6.04572
hsa-miR-641	0.0470487	1.1943	0.416327	0.678746	0.92393	-6.04619
hsa-miR-4452	0.0605915	1.1305	0.416265	0.678791	0.92393	-6.04622
hsa-miR-1238-5p	-0.0564118	1.21423	-0.415004	0.679709	0.924128	-6.04673
hsa-miR-3120-3p	-0.0377337	0.89399	-0.414516	0.680064	0.924128	-6.04692
hsa-miR-4661-5p	0.0465134	0.98526	0.41435	0.680185	0.924128	-6.04699
hsa-miR-4999-5p	0.0415936	1.02562	0.412938	0.681213	0.924128	-6.04755
hsa-miR-3159	-0.0393213	1.01545	-0.412782	0.681327	0.924128	-6.04762
hsa-miR-4664-5p	-0.0432864	1.11979	-0.412651	0.681422	0.924128	-6.04767
hsa-miR-3139	-0.0454375	1.11665	-0.412405	0.681602	0.924128	-6.04777
hsa-miR-5090	0.0393766	1.02309	0.412127	0.681804	0.924128	-6.04788
hsa-miR-6865-5p	0.142983	2.37554	0.410642	0.682886	0.925108	-6.04847
hsa-miR-301a-5p	-0.0462198	1.00621	-0.410075	0.6833	0.925182	-6.04869
hsa-miR-3135a	0.0480918	0.931852	0.409303	0.683863	0.925458	-6.049
hsa-miR-640	-0.0397703	1.16	-0.408806	0.684226	0.925464	-6.0492
hsa-miR-4456	-0.0403945	0.957711	-0.408195	0.684672	0.925581	-6.04944
hsa-miR-4759	-0.0378328	1.02976	-0.407607	0.685101	0.925676	-6.04967
hsa-miR-15b-3p	-0.0416671	0.997994	-0.406921	0.685602	0.925868	-6.04994
hsa-miR-922	0.0436202	1.00361	0.406025	0.686256	0.926266	-6.05029
hsa-miR-222-5p	0.044606	1.01929	0.405231	0.686837	0.926564	-6.0506
hsa-miR-3688-5p	-0.0474961	1.08622	-0.404446	0.68741	0.926853	-6.05091
hsa-miR-6885-5p	0.055417	1.1679	0.402019	0.689185	0.928325	-6.05186
hsa-miR-548av-5p	-0.0394675	1.11716	-0.401833	0.689321	0.928325	-6.05193
hsa-miR-5584-3p	0.0360693	1.23182	0.400582	0.690237	0.928325	-6.05242
hsa-miR-6504-3p	-0.0452929	1.06022	-0.400492	0.690303	0.928325	-6.05245
hsa-miR-1276	0.0343476	1.00254	0.399484	0.691041	0.928325	-6.05284
hsa-miR-4767	0.0591062	1.24193	0.398843	0.691511	0.928325	-6.05309
hsa-miR-3605-3p	-0.0519175	1.20474	-0.398333	0.691884	0.928325	-6.05328
hsa-miR-4692	0.0364395	1.02255	0.398281	0.691923	0.928325	-6.05331
hsa-miR-1263	0.225459	2.23982	0.396911	0.692927	0.928325	-6.05383
hsa-miR-6858-3p	-0.0500957	1.36856	-0.396445	0.693268	0.928325	-6.05401
hsa-miR-5694	-0.0323606	0.91704	-0.396242	0.693417	0.928325	-6.05409
hsa-miR-591	0.039363	1.00424	0.396041	0.693565	0.928325	-6.05417
hsa-miR-1296-3p	-0.0418985	1.02945	-0.395811	0.693734	0.928325	-6.05425
hsa-miR-550b-3p	-0.0342068	1.06456	-0.395587	0.693898	0.928325	-6.05434
hsa-miR-5681b	0.0450693	1.27346	0.39558	0.693903	0.928325	-6.05434
hsa-miR-3619-5p	-0.0869199	2.02876	-0.394178	0.694931	0.929099	-6.05488
hsa-miR-4326	-0.0533333	1.00066	-0.39381	0.695202	0.929099	-6.05502
hsa-miR-1257	0.0409667	1.08335	0.392881	0.695884	0.929528	-6.05537
hsa-miR-4441	0.0428216	1.00765	0.389256	0.698548	0.931475	-6.05674
hsa-miR-891b	0.0326614	0.976753	0.388738	0.698929	0.931475	-6.05694
hsa-miR-4664-3p	-0.0489689	1.01139	-0.388	0.699473	0.931475	-6.05722
hsa-miR-943	0.0429493	1.06698	0.387709	0.699687	0.931475	-6.05733
hsa-miR-4716-5p	-0.0823653	1.42305	-0.387222	0.700045	0.931475	-6.05751
hsa-miR-4746-5p	-0.0388418	1.00341	-0.386315	0.700712	0.931475	-6.05785
hsa-miR-4738-5p	0.0506848	1.09161	0.38615	0.700834	0.931475	-6.05791
hsa-miR-6503-3p	-0.045998	1.09258	-0.386114	0.700861	0.931475	-6.05792
hsa-miR-4499	0.0569824	1.33738	0.386065	0.700897	0.931475	-6.05794
hsa-miR-454-5p	-0.0491383	1.17713	-0.385986	0.700955	0.931475	-6.05797
hsa-miR-34b-5p	-0.0493976	1.14858	-0.385229	0.701513	0.931557	-6.05825
hsa-miR-548q	-0.0410717	1.05271	-0.384921	0.701739	0.931557	-6.05837
hsa-miR-147a	-0.035379	1.05208	-0.382945	0.703196	0.932388	-6.0591
hsa-miR-1915-5p	-0.0431632	1.108	-0.382843	0.703271	0.932388	-6.05914
hsa-miR-1200	-0.0423007	0.998303	-0.382484	0.703536	0.932388	-6.05927
hsa-miR-6873-3p	-0.0474648	1.03549	-0.38211	0.703812	0.932388	-6.05941
hsa-miR-6891-3p	-0.0577601	1.33168	-0.380461	0.705028	0.933007	-6.06002
hsa-miR-7856-5p	0.0406295	1.12637	0.380185	0.705232	0.933007	-6.06012
hsa-miR-5002-3p	-0.0569207	1.2535	-0.379396	0.705814	0.933007	-6.06041
hsa-miR-548ar-3p	-0.0536873	1.21311	-0.377631	0.707118	0.933007	-6.06106
hsa-miR-548m	0.0458526	1.15198	0.377377	0.707306	0.933007	-6.06115
hsa-miR-1245b-3p	0.0409566	0.98502	0.376903	0.707656	0.933007	-6.06132
hsa-miR-218-1-3p	-0.0429933	1.00171	-0.376525	0.707935	0.933007	-6.06146
hsa-miR-1295b-3p	-0.0343682	0.990023	-0.375941	0.708367	0.933007	-6.06167
hsa-miR-7158-3p	-0.0405342	1.07188	-0.375059	0.709019	0.933007	-6.06199
hsa-miR-6893-3p	0.0514285	1.30557	0.374895	0.70914	0.933007	-6.06205
hsa-miR-7515	-0.0400589	1.0905	-0.374492	0.709438	0.933007	-6.0622
hsa-miR-124-5p	-0.0368359	0.927625	-0.374346	0.709546	0.933007	-6.06225
hsa-miR-3142	0.0315829	0.953585	0.37372	0.71001	0.933007	-6.06248
hsa-miR-378e	0.029864	0.913525	0.373609	0.710092	0.933007	-6.06252
hsa-miR-324-3p	-0.0840058	1.40111	-0.373396	0.71025	0.933007	-6.0626
hsa-miR-518d-3p	0.0356839	1.00551	0.373151	0.710431	0.933007	-6.06269
hsa-miR-7844-5p	0.0365932	1.20207	0.373127	0.710448	0.933007	-6.06269
hsa-miR-30c-2-3p	-0.0467276	1.24101	-0.372661	0.710794	0.933007	-6.06286
hsa-miR-1537-5p	0.0383008	1.09404	0.37207	0.711231	0.933106	-6.06308
hsa-miR-593-5p	-0.0575122	1.10552	-0.370883	0.71211	0.933644	-6.0635
hsa-miR-3924	-0.0378097	1.04613	-0.370538	0.712365	0.933644	-6.06363
hsa-miR-3151-3p	-0.0502287	1.2199	-0.369821	0.712897	0.933866	-6.06388
hsa-miR-100-5p	-0.211619	2.35883	-0.368909	0.713573	0.933893	-6.06421
hsa-miR-937-3p	0.0294657	0.944597	0.368816	0.713642	0.933893	-6.06424
hsa-miR-758-3p	-0.0304296	0.988817	-0.366902	0.715061	0.934286	-6.06492
hsa-miR-6750-3p	0.0431428	1.18897	0.366752	0.715172	0.934286	-6.06498
hsa-miR-542-5p	0.0345781	0.940789	0.366445	0.7154	0.934286	-6.06509
hsa-miR-8081	-0.0538201	1.16087	-0.36633	0.715486	0.934286	-6.06513
hsa-miR-5680	0.0315696	1.04098	0.36515	0.716361	0.934286	-6.06554
hsa-miR-520d-3p	0.04888	1.17763	0.365045	0.716439	0.934286	-6.06558
hsa-miR-6888-5p	0.0340368	1.08482	0.36481	0.716613	0.934286	-6.06566
hsa-miR-7162-5p	-0.0415085	0.920795	-0.364503	0.716842	0.934286	-6.06577
hsa-miR-1238-3p	0.0408716	1.18313	0.362943	0.718	0.935323	-6.06632
hsa-miR-4508	0.0835216	9.80649	0.362132	0.718603	0.935635	-6.06661
hsa-miR-4670-3p	0.0314723	1.10303	0.360763	0.71962	0.936022	-6.06709
hsa-miR-451a	-0.121896	1.8396	-0.360615	0.719731	0.936022	-6.06714
hsa-miR-1205	0.0356518	0.933561	0.360267	0.719989	0.936022	-6.06726
hsa-miR-5089-3p	0.0349339	1.0663	0.357575	0.721992	0.938144	-6.06819
hsa-miR-6776-3p	0.0422786	1.29529	0.357095	0.722349	0.938144	-6.06836
hsa-miR-608	-0.0397135	1.11419	-0.35515	0.723798	0.938647	-6.06903
hsa-miR-320d	0.240227	3.70828	0.354575	0.724226	0.938647	-6.06923
hsa-miR-1243	-0.0311494	1.01655	-0.354197	0.724509	0.938647	-6.06936
hsa-miR-409-5p	0.0375646	1.09991	0.353993	0.72466	0.938647	-6.06943
hsa-miR-4683	-0.0343426	1.00463	-0.353809	0.724798	0.938647	-6.06949
hsa-miR-623	0.0579247	1.29447	0.353231	0.725228	0.938647	-6.06969
hsa-miR-371b-3p	0.0449605	1.3471	0.353155	0.725285	0.938647	-6.06972
hsa-miR-876-3p	-0.038372	1.06295	-0.352155	0.726031	0.93888	-6.07006
hsa-miR-1913	0.0441268	1.31261	0.351643	0.726413	0.93888	-6.07023
hsa-miR-1294	-0.0416042	1.25179	-0.350772	0.727062	0.93888	-6.07053
hsa-miR-6833-3p	0.0409016	1.08868	0.350607	0.727185	0.93888	-6.07058
hsa-miR-6780a-3p	-0.0395778	1.05483	-0.349507	0.728007	0.93888	-6.07096
hsa-miR-146a-3p	0.0373095	1.07277	0.349018	0.728372	0.93888	-6.07112
hsa-miR-6826-5p	0.0602425	1.35362	0.348655	0.728643	0.93888	-6.07124
[truncated: 579 more rows]

## Sheet: spindle-normal
miRNA	logFC	AveExpr	t	P.Value	adj.P.Val	B
hsa-miR-6842-3p	0.412097	0.892989	5.31507	1.87527e-06	0.00483445	4.42039
hsa-miR-205-5p	-4.34137	4.69713	-4.39756	4.88676e-05	0.0629903	1.7024
hsa-miR-885-3p	1.63077	2.69564	4.02316	0.000172243	0.104588	0.652046
hsa-miR-185-5p	2.50007	3.25783	4.00594	0.000182295	0.104588	0.604815
hsa-miR-155-5p	3.31581	2.7779	3.95083	0.000218422	0.104588	0.454304
hsa-miR-4443	2.64788	5.33682	3.91763	0.000243417	0.104588	0.364148
hsa-miR-3188	1.76933	2.45242	3.78849	0.000369475	0.136072	0.0172162
hsa-miR-6792-5p	0.562569	1.22788	3.61052	0.000649175	0.182969	-0.450383
hsa-miR-1268a	1.90518	4.66603	3.59642	0.000678412	0.182969	-0.486875
hsa-miR-22-3p	2.37676	3.17937	3.55571	0.000770068	0.182969	-0.591796
hsa-miR-6822-5p	0.434853	1.06452	3.55129	0.000780707	0.182969	-0.603152
hsa-miR-6749-5p	1.63755	5.78442	3.46226	0.00102714	0.194543	-0.829978
hsa-miR-127-3p	-0.854068	1.30636	-3.45356	0.00105481	0.194543	-0.851941
hsa-miR-6889-5p	0.87736	1.59388	3.44021	0.00109871	0.194543	-0.885614
hsa-miR-378a-5p	0.36379	1.0619	3.43043	0.00113194	0.194543	-0.910213
hsa-miR-1275	1.45571	3.30512	3.3923	0.00127092	0.204461	-1.00577
hsa-miR-4451	0.420589	0.930907	3.37275	0.00134827	0.204461	-1.05449
hsa-miR-502-3p	1.07903	1.59571	3.3141	0.00160798	0.230299	-1.19961
hsa-miR-6802-5p	1.89534	2.8815	3.25097	0.00194006	0.263235	-1.35402
hsa-miR-504-3p	1.0371	2.06089	3.19544	0.00228455	0.274735	-1.48824
hsa-miR-6787-5p	1.47525	4.12274	3.18826	0.00233309	0.274735	-1.50548
hsa-miR-6869-5p	0.654754	10.0684	3.18659	0.00234452	0.274735	-1.50949
hsa-miR-7851-3p	0.338357	1.12025	3.17114	0.0024528	0.274927	-1.54652
hsa-miR-5584-3p	0.333327	1.23182	3.14117	0.00267627	0.280236	-1.61797
hsa-miR-939-5p	1.21299	2.47957	3.13589	0.00271757	0.280236	-1.63051
hsa-miR-328-5p	1.73493	6.76737	3.05917	0.0033891	0.312094	-1.81112
hsa-miR-1229-5p	1.51443	2.72024	3.0532	0.00344746	0.312094	-1.82507
hsa-miR-6769b-5p	1.29698	3.75464	3.03884	0.00359151	0.312094	-1.85849
hsa-miR-6729-5p	0.574004	10.245	3.03702	0.00361019	0.312094	-1.86272
hsa-miR-1307-3p	1.47681	3.09146	3.02077	0.00378076	0.312094	-1.90039
hsa-miR-4749-5p	1.57434	3.42809	2.99426	0.00407539	0.312094	-1.96157
hsa-miR-596	-0.291459	1.05384	-2.98374	0.00419816	0.312094	-1.98575
hsa-miR-5100	1.02391	9.09324	2.98111	0.00422937	0.312094	-1.99178
hsa-miR-4695-5p	1.84626	4.9272	2.97895	0.00425512	0.312094	-1.99672
hsa-miR-769-5p	0.405031	1.14809	2.97517	0.00430067	0.312094	-2.00539
hsa-miR-6796-5p	0.579482	2.00245	2.97045	0.00435817	0.312094	-2.01621
hsa-miR-668-3p	0.451149	1.17431	2.9548	0.0045537	0.316688	-2.05193
hsa-miR-551b-5p	0.52997	1.46623	2.94519	0.00467796	0.316688	-2.07383
hsa-miR-4500	0.335948	1.02763	2.93665	0.00479086	0.316688	-2.09322
hsa-miR-125b-1-3p	-0.346124	0.984529	-2.9092	0.00517127	0.333288	-2.1553
hsa-miR-6804-3p	0.444209	1.21606	2.89739	0.00534352	0.33599	-2.18191
hsa-miR-1273g-3p	1.62756	8.15658	2.86829	0.0057906	0.355433	-2.24709
hsa-miR-4752	-0.330067	1.04263	-2.85655	0.00598071	0.358564	-2.27327
hsa-miR-1202	1.23715	2.18375	2.83931	0.00627013	0.364525	-2.31154
hsa-miR-6125	0.529863	10.4553	2.83394	0.00636292	0.364525	-2.32343
hsa-miR-7110-5p	1.78324	2.92597	2.79937	0.00699121	0.374207	-2.39959
hsa-miR-6722-3p	1.54796	6.2852	2.79576	0.0070601	0.374207	-2.40751
hsa-miR-143-3p	-2.09562	4.0291	-2.78404	0.00728774	0.374207	-2.43315
hsa-miR-4750-5p	1.53597	2.77298	2.78334	0.0073016	0.374207	-2.43468
hsa-miR-4292	0.327234	1.1229	2.78303	0.00730773	0.374207	-2.43536
hsa-miR-4671-5p	0.310488	1.01904	2.77824	0.00740285	0.374207	-2.4458
hsa-miR-4665-5p	1.05669	3.20237	2.76897	0.00759044	0.37631	-2.466
hsa-miR-4433b-3p	1.4743	6.17424	2.74788	0.00803367	0.39077	-2.51177
hsa-miR-3935	0.336759	1.10538	2.73808	0.00824755	0.390908	-2.53294
hsa-miR-193b-3p	1.78231	2.79191	2.73393	0.00833978	0.390908	-2.5419
hsa-miR-4466	0.578641	10.3415	2.72144	0.00862287	0.39696	-2.56878
hsa-miR-1915-3p	0.553518	9.95996	2.71196	0.0088435	0.399974	-2.58911
hsa-miR-4732-5p	0.551111	1.55698	2.66598	0.00998944	0.444013	-2.68702
hsa-miR-3650	-0.248596	0.926627	-2.65297	0.0103374	0.446339	-2.71449
hsa-miR-130a-3p	-1.51645	2.19574	-2.64793	0.0104752	0.446339	-2.72511
hsa-miR-103a-3p	1.83234	7.49219	2.6366	0.010791	0.446339	-2.74892
hsa-miR-3937	1.37454	2.67655	2.63215	0.0109174	0.446339	-2.75825
hsa-miR-483-5p	0.434991	1.30931	2.60038	0.0118597	0.446339	-2.8245
hsa-miR-4758-5p	1.37653	5.34315	2.59939	0.0118904	0.446339	-2.82657
hsa-miR-3667-5p	-0.347734	1.19424	-2.58447	0.012359	0.446339	-2.85746
hsa-miR-592	-0.317313	1.03406	-2.58148	0.0124551	0.446339	-2.86365
hsa-miR-3135b	1.78039	3.50045	2.58145	0.0124561	0.446339	-2.86372
hsa-miR-4632-5p	1.56878	4.91271	2.57525	0.0126572	0.446339	-2.8765
hsa-miR-627-3p	0.230255	1.01549	2.57425	0.0126899	0.446339	-2.87856
hsa-miR-3141	1.37537	5.58074	2.56187	0.0131011	0.446339	-2.90401
hsa-miR-4716-3p	0.321255	1.12821	2.55749	0.0132497	0.446339	-2.91301
hsa-miR-532-5p	1.11096	1.80974	2.55743	0.0132517	0.446339	-2.91313
hsa-miR-6126	1.67801	3.21251	2.54858	0.0135562	0.446339	-2.93124
hsa-miR-6820-5p	0.84545	2.90885	2.54819	0.0135697	0.446339	-2.93203
hsa-miR-1268b	1.50965	4.30005	2.54735	0.013599	0.446339	-2.93375
hsa-miR-6124	1.00346	1.6393	2.54339	0.0137378	0.446339	-2.94184
hsa-miR-4690-5p	1.22083	3.29665	2.53965	0.0138701	0.446339	-2.94948
hsa-miR-4459	1.48095	4.52556	2.53605	0.0139984	0.446339	-2.95681
hsa-miR-6088	0.52536	10.5465	2.52998	0.0142171	0.446339	-2.96916
hsa-miR-6846-3p	0.338401	1.18244	2.52858	0.0142683	0.446339	-2.97202
hsa-miR-5189-5p	0.982088	2.59686	2.52548	0.0143816	0.446339	-2.97831
hsa-miR-6798-5p	1.53885	4.589	2.51658	0.0147114	0.446339	-2.99635
hsa-miR-4262	-0.292755	0.943811	-2.51573	0.0147432	0.446339	-2.99807
hsa-miR-139-3p	-0.368078	1.22489	-2.5088	0.0150055	0.446339	-3.01209
hsa-miR-2861	0.524635	9.62538	2.50753	0.015054	0.446339	-3.01466
hsa-miR-5582-3p	-0.295404	1.14969	-2.50074	0.0153155	0.446339	-3.02834
hsa-miR-7845-5p	1.0948	2.92907	2.49308	0.0156156	0.446339	-3.04376
hsa-miR-1207-5p	1.4475	5.83647	2.49256	0.015636	0.446339	-3.0448
hsa-miR-5001-5p	1.17802	7.66117	2.49141	0.0156818	0.446339	-3.04712
hsa-miR-638	0.416651	10.1383	2.48684	0.015864	0.446339	-3.05629
hsa-miR-4281	1.28725	7.12347	2.48232	0.0160462	0.446339	-3.06535
hsa-miR-4787-5p	0.426503	10.9998	2.48024	0.0161304	0.446339	-3.06951
hsa-miR-3692-5p	0.295691	0.997168	2.47806	0.0162195	0.446339	-3.07387
hsa-let-7b-5p	-0.850483	10.1468	-2.47359	0.0164033	0.446339	-3.08281
hsa-miR-8089	1.2534	3.54061	2.47093	0.0165134	0.446339	-3.08812
hsa-miR-4656	1.15625	3.01106	2.46214	0.0168826	0.446339	-3.10565
hsa-miR-197-5p	1.16447	2.83932	2.46098	0.0169316	0.446339	-3.10794
hsa-miR-6086	0.636489	1.59809	2.45721	0.0170929	0.446339	-3.11545
hsa-miR-6127	1.06419	2.45006	2.4561	0.0171403	0.446339	-3.11765
hsa-miR-34a-3p	-0.366154	1.07293	-2.44763	0.0175081	0.449392	-3.13446
hsa-miR-5703	0.375781	1.15088	2.4454	0.0176061	0.449392	-3.13888
hsa-miR-4687-3p	0.967687	8.79778	2.4297	0.0183095	0.454415	-3.16987
hsa-miR-6771-5p	1.5088	4.82619	2.42861	0.0183597	0.454415	-3.17204
hsa-miR-6822-3p	-0.320837	1.05141	-2.4223	0.0186498	0.454415	-3.18443
hsa-miR-4468	-0.273075	0.988368	-2.41554	0.0189658	0.454415	-3.19771
hsa-miR-3960	0.546988	11.7654	2.41255	0.019107	0.454415	-3.20356
hsa-miR-181d-5p	0.632583	1.4543	2.41146	0.0191587	0.454415	-3.2057
hsa-miR-6752-5p	1.00387	6.42391	2.40891	0.0192803	0.454415	-3.21069
hsa-miR-6855-5p	0.339162	1.3241	2.40701	0.0193714	0.454415	-3.21441
hsa-miR-6758-3p	-0.249135	0.935416	-2.40664	0.0193893	0.454415	-3.21514
hsa-miR-6874-3p	0.320655	0.9612	2.39773	0.0198211	0.456593	-3.23252
hsa-miR-6775-5p	1.60204	6.05796	2.39402	0.0200036	0.456593	-3.23975
hsa-miR-6724-5p	0.493128	9.14245	2.39194	0.0201067	0.456593	-3.2438
hsa-miR-6824-5p	0.758233	1.92986	2.38705	0.0203506	0.456593	-3.25331
hsa-miR-574-3p	1.61557	3.16797	2.38329	0.0205401	0.456593	-3.26061
hsa-miR-4498	0.809673	2.71963	2.38319	0.0205449	0.456593	-3.2608
hsa-miR-5196-5p	0.984697	2.48443	2.37231	0.0211022	0.459059	-3.28188
hsa-miR-4728-5p	0.878711	2.60022	2.37097	0.0211716	0.459059	-3.28446
hsa-miR-1245b-3p	0.303591	0.98502	2.37061	0.0211901	0.459059	-3.28515
hsa-miR-191-5p	1.73065	6.55326	2.35955	0.0217727	0.462984	-3.30649
hsa-miR-4485	1.05726	1.76889	2.35815	0.0218472	0.462984	-3.30918
hsa-miR-92b-5p	1.48937	3.93323	2.35697	0.02191	0.462984	-3.31144
hsa-miR-3196	0.605581	9.70991	2.35026	0.0222723	0.464005	-3.32433
hsa-miR-610	-0.226264	1.00311	-2.34844	0.0223715	0.464005	-3.32782
hsa-miR-200c-3p	-1.83438	8.36605	-2.34613	0.0224983	0.464005	-3.33226
hsa-miR-1238-3p	0.31087	1.18313	2.34241	0.022703	0.464511	-3.33938
hsa-miR-5571-5p	0.339394	1.11218	2.33492	0.0231207	0.464655	-3.35369
hsa-miR-943	0.304244	1.06698	2.33044	0.0233736	0.464655	-3.36223
hsa-miR-6858-5p	1.32331	7.26226	2.33031	0.0233811	0.464655	-3.36248
hsa-miR-195-5p	-1.85676	3.37248	-2.32755	0.023538	0.464655	-3.36773
hsa-miR-188-5p	0.397842	1.28162	2.32627	0.0236113	0.464655	-3.37017
hsa-miR-379-5p	-0.325821	1.05106	-2.31336	0.0243613	0.469945	-3.39469
hsa-miR-145-5p	-1.93405	5.291	-2.31148	0.024472	0.469945	-3.39824
hsa-miR-4739	1.39629	6.65523	2.3093	0.0246012	0.469945	-3.40237
hsa-miR-513a-3p	-0.344093	1.1574	-2.30917	0.0246092	0.469945	-3.40262
hsa-miR-326	0.251529	0.947304	2.30253	0.0250062	0.474014	-3.41515
hsa-miR-4640-5p	0.783489	2.04919	2.29543	0.0254377	0.478675	-3.42854
hsa-let-7c-5p	-1.05024	8.58639	-2.28937	0.0258109	0.482178	-3.43994
hsa-miR-6744-5p	0.261493	1.06254	2.28412	0.0261381	0.484778	-3.44979
hsa-miR-4753-5p	-0.224502	0.976515	-2.27189	0.026915	0.491987	-3.47267
hsa-miR-7108-5p	0.587316	8.72819	2.27128	0.0269538	0.491987	-3.47379
hsa-miR-525-3p	-0.240256	0.950908	-2.26621	0.0272826	0.491987	-3.48326
hsa-miR-500a-5p	0.343172	1.26863	2.26609	0.0272902	0.491987	-3.48348
hsa-miR-3974	-0.260418	1.13246	-2.25615	0.0279449	0.500292	-3.50197
hsa-miR-214-5p	0.274947	1.03981	2.23975	0.0290548	0.50498	-3.53232
hsa-miR-6731-3p	-0.345115	1.38395	-2.23788	0.0291835	0.50498	-3.53576
hsa-miR-6765-5p	1.15395	6.88129	2.23468	0.0294053	0.50498	-3.54166
hsa-miR-8069	0.464206	10.6355	2.23162	0.029619	0.50498	-3.54729
hsa-miR-6779-5p	1.1386	5.17664	2.23151	0.0296264	0.50498	-3.54749
hsa-miR-2682-5p	0.230435	0.912185	2.23023	0.0297161	0.50498	-3.54984
hsa-miR-1297	0.255765	0.990782	2.22517	0.0300737	0.50498	-3.55914
hsa-miR-129-1-3p	-0.336908	1.331	-2.22373	0.0301763	0.50498	-3.56179
hsa-miR-7107-5p	1.30749	3.46496	2.22151	0.0303342	0.50498	-3.56585
hsa-miR-6716-5p	0.994847	2.54353	2.21494	0.0308077	0.50498	-3.57789
hsa-miR-4516	0.530822	9.85408	2.21317	0.0309359	0.50498	-3.58112
hsa-miR-6165	0.790248	2.01779	2.21048	0.0311326	0.50498	-3.58604
hsa-miR-6774-3p	-0.273716	0.946876	-2.21035	0.0311418	0.50498	-3.58627
hsa-miR-920	0.208695	0.918015	2.20743	0.0313565	0.50498	-3.5916
hsa-miR-24-3p	1.84087	7.37821	2.20736	0.0313614	0.50498	-3.59172
hsa-miR-6089	0.419551	11.6663	2.20623	0.0314445	0.50498	-3.59378
hsa-miR-1231	1.25402	2.89109	2.20498	0.0315368	0.50498	-3.59605
hsa-miR-4741	1.45699	5.95979	2.19421	0.0323429	0.507885	-3.61564
hsa-miR-3127-3p	0.286058	1.1386	2.1926	0.0324655	0.507885	-3.61857
hsa-miR-3649	0.222951	0.935079	2.19089	0.032595	0.507885	-3.62166
hsa-miR-6880-5p	0.561832	1.51147	2.18352	0.033161	0.507885	-3.635
hsa-miR-892b	0.219805	0.966694	2.18057	0.03339	0.507885	-3.64033
hsa-miR-6848-5p	0.940198	2.62876	2.17804	0.0335874	0.507885	-3.64489
hsa-miR-106b-3p	1.16834	1.97209	2.17798	0.033592	0.507885	-3.645
hsa-miR-500a-3p	0.562794	1.54514	2.17717	0.0336551	0.507885	-3.64645
hsa-miR-4733-3p	-0.240354	1.11041	-2.17666	0.0336957	0.507885	-3.64738
hsa-miR-6755-5p	-0.243659	1.0999	-2.17418	0.0338902	0.507885	-3.65184
hsa-miR-7977	1.78895	5.49617	2.17241	0.0340305	0.507885	-3.65504
hsa-miR-4421	0.21906	0.930781	2.17175	0.0340823	0.507885	-3.65621
hsa-miR-8072	0.660586	8.7402	2.16674	0.0344817	0.508589	-3.66523
hsa-miR-718	0.329915	1.21596	2.16621	0.034524	0.508589	-3.66618
hsa-miR-4789-3p	-0.214468	0.993164	-2.16076	0.0349634	0.509554	-3.67595
hsa-miR-663b	0.800281	1.79743	2.15988	0.0350342	0.509554	-3.67752
hsa-miR-3675-3p	-0.29856	1.1131	-2.15484	0.0354458	0.509554	-3.68654
hsa-miR-31-5p	-1.57967	2.36723	-2.15467	0.0354598	0.509554	-3.68685
hsa-miR-4507	1.07293	5.65638	2.15099	0.0357627	0.509554	-3.69342
hsa-miR-93-5p	2.01527	5.42835	2.15083	0.0357755	0.509554	-3.69369
hsa-miR-6854-5p	0.225306	1.02022	2.14385	0.0363567	0.51274	-3.70613
hsa-miR-6786-5p	0.595093	8.91615	2.14183	0.036527	0.51274	-3.70974
hsa-miR-6726-5p	0.6823	1.64993	2.14101	0.0365959	0.51274	-3.71119
hsa-miR-650	0.298525	1.06111	2.13764	0.0368814	0.51391	-3.71719
hsa-miR-6759-5p	0.297753	1.23168	2.13532	0.0370781	0.51391	-3.72129
hsa-miR-497-5p	-0.99068	1.91988	-2.13262	0.0373091	0.514176	-3.72608
hsa-miR-6512-3p	-0.237176	1.02786	-2.12833	0.0376787	0.514176	-3.73367
hsa-miR-3648	1.09119	2.80726	2.12814	0.0376956	0.514176	-3.73402
hsa-miR-497-3p	0.255678	1.04549	2.1123	0.0390883	0.519088	-3.76195
hsa-miR-3939	-0.228882	0.957307	-2.1122	0.0390969	0.519088	-3.76212
hsa-miR-3915	0.315159	1.21994	2.11196	0.0391186	0.519088	-3.76255
hsa-miR-7114-5p	0.51235	1.53281	2.11179	0.0391337	0.519088	-3.76284
hsa-miR-4432	-0.271214	1.04165	-2.10942	0.0393463	0.519088	-3.76701
hsa-miR-520d-5p	-0.286618	1.14763	-2.10794	0.0394794	0.519088	-3.7696
hsa-miR-450b-3p	0.194258	0.965688	2.10693	0.0395705	0.519088	-3.77138
hsa-miR-6799-5p	0.797017	2.58591	2.10534	0.039714	0.519088	-3.77416
hsa-miR-4280	0.196228	0.952004	2.10365	0.0398679	0.519088	-3.77713
hsa-miR-383-3p	-0.283539	0.989658	-2.09251	0.0408908	0.529731	-3.79659
hsa-miR-1229-3p	-0.282423	1.26033	-2.08633	0.0414688	0.534532	-3.80736
hsa-miR-34c-3p	-0.288815	1.17135	-2.07673	0.0423805	0.543567	-3.82404
hsa-miR-1233-5p	1.17814	4.6278	2.06856	0.0431696	0.550947	-3.83817
hsa-miR-5695	-0.197555	0.976395	-2.0642	0.0435956	0.553642	-3.84568
hsa-miR-4534	0.67723	2.43352	2.05871	0.044138	0.556961	-3.85515
hsa-miR-3665	0.437705	11.6611	2.05387	0.0446213	0.556961	-3.86347
hsa-miR-509-5p	0.280859	1.10765	2.05363	0.044645	0.556961	-3.86388
hsa-miR-8084	-2.02646	4.60235	-2.05287	0.0447211	0.556961	-3.86518
hsa-miR-107	1.51888	6.78013	2.04767	0.045246	0.557292	-3.8741
hsa-miR-4270	1.45578	6.70763	2.04738	0.0452758	0.557292	-3.8746
hsa-miR-325	-0.257239	1.05645	-2.04619	0.0453962	0.557292	-3.87663
hsa-miR-6756-5p	0.563912	6.65904	2.04355	0.0456652	0.557938	-3.88114
hsa-miR-4324	-0.274936	1.16221	-2.03688	0.0463524	0.563662	-3.89254
hsa-miR-541-5p	-0.319574	1.23776	-2.02853	0.0472237	0.571562	-3.90674
hsa-miR-3940-5p	0.638178	8.88654	2.02118	0.0480028	0.574531	-3.91921
hsa-miR-6838-5p	-0.230007	1.19876	-2.0208	0.048043	0.574531	-3.91985
hsa-miR-5006-5p	0.497631	1.80531	2.01992	0.0481376	0.574531	-3.92135
hsa-miR-106b-5p	1.86192	4.13362	2.01709	0.0484413	0.575488	-3.92613
hsa-miR-6727-5p	0.440933	9.80759	2.0105	0.0491549	0.575488	-3.93726
hsa-miR-4494	0.210515	0.968957	2.01023	0.0491839	0.575488	-3.93771
hsa-miR-193a-5p	1.64818	4.24673	2.00914	0.0493029	0.575488	-3.93955
hsa-miR-6090	0.380136	11.3991	2.00886	0.0493339	0.575488	-3.94003
hsa-miR-6844	-0.2436	1.02208	-2.00474	0.0497852	0.575957	-3.94695
hsa-miR-1237-5p	0.5846	9.08164	1.99929	0.0503895	0.575957	-3.95612
hsa-miR-6760-5p	-0.259397	1.11754	-1.99904	0.0504167	0.575957	-3.95653
hsa-miR-34b-5p	-0.301975	1.14858	-1.99825	0.0505049	0.575957	-3.95786
hsa-miR-378i	0.402796	1.18093	1.99775	0.0505608	0.575957	-3.9587
hsa-miR-6808-3p	-0.21182	0.995578	-1.99404	0.0509764	0.575957	-3.96491
hsa-miR-150-3p	0.645052	1.84654	1.99305	0.051088	0.575957	-3.96657
hsa-miR-22-5p	0.259371	1.05664	1.98951	0.0514876	0.575957	-3.97249
hsa-miR-8060	0.414464	1.48435	1.98362	0.052159	0.575957	-3.98231
hsa-miR-1247-5p	0.314336	1.28388	1.98302	0.0522284	0.575957	-3.98332
hsa-miR-562	0.240721	1.06713	1.98253	0.0522851	0.575957	-3.98415
hsa-miR-6741-5p	0.554713	2.07036	1.97823	0.0527803	0.575957	-3.99129
hsa-miR-30b-5p	-0.975276	1.98744	-1.97758	0.0528554	0.575957	-3.99237
hsa-miR-21-3p	0.375308	1.26444	1.97541	0.0531081	0.575957	-3.99598
hsa-miR-580-5p	0.207464	1.08249	1.97526	0.0531256	0.575957	-3.99623
hsa-miR-4773	-0.280805	1.10564	-1.97438	0.0532285	0.575957	-3.9977
hsa-miR-8079	0.194489	0.921238	1.97373	0.0533043	0.575957	-3.99877
hsa-miR-6085	0.750135	6.10371	1.97295	0.0533956	0.575957	-4.00007
hsa-miR-4254	0.194063	0.993815	1.96789	0.0539905	0.579948	-4.00846
hsa-miR-505-5p	0.431253	1.34376	1.96015	0.0549113	0.587391	-4.02125
hsa-miR-3171	0.253803	1.10503	1.95683	0.0553097	0.589208	-4.02672
hsa-miR-4743-5p	0.495046	2.14126	1.9441	0.0568625	0.601008	-4.04763
hsa-miR-126-5p	-0.215459	1.0786	-1.94041	0.0573206	0.601008	-4.05368
hsa-miR-6778-5p	0.878124	3.04591	1.93884	0.0575155	0.601008	-4.05624
hsa-miR-2392	0.53615	1.69987	1.93764	0.0576651	0.601008	-4.0582
hsa-miR-4532	1.38662	5.48152	1.93613	0.0578547	0.601008	-4.06067
hsa-miR-1295b-3p	0.208588	0.990023	1.93606	0.0578637	0.601008	-4.06079
hsa-miR-6812-5p	1.17037	4.11114	1.9331	0.0582344	0.601008	-4.0656
hsa-miR-3714	0.239421	1.19275	1.93217	0.0583518	0.601008	-4.06712
hsa-miR-676-5p	0.240685	0.962902	1.93078	0.0585276	0.601008	-4.06939
hsa-miR-6514-3p	0.205427	0.974879	1.92813	0.0588645	0.601008	-4.07371
hsa-miR-4433-3p	1.08492	3.90718	1.92719	0.0589838	0.601008	-4.07524
hsa-miR-3180	1.12582	2.82754	1.92525	0.059231	0.601008	-4.07838
hsa-miR-6797-5p	0.31234	1.4106	1.92356	0.0594481	0.601008	-4.08114
hsa-miR-6860	0.565694	2.36381	1.91624	0.0603925	0.608171	-4.09299
hsa-miR-4496	0.24976	1.06414	1.91162	0.060995	0.611849	-4.10046
hsa-miR-4533	0.271052	1.37317	1.90709	0.0615915	0.613549	-4.10777
hsa-miR-3687	0.843101	2.30426	1.90655	0.0616638	0.613549	-4.10865
hsa-miR-518f-3p	0.192447	0.939062	1.90318	0.0621103	0.613549	-4.11406
hsa-miR-744-5p	1.31366	3.61384	1.90233	0.062223	0.613549	-4.11543
hsa-miR-4781-5p	0.211293	1.04962	1.90039	0.0624831	0.613549	-4.11856
hsa-miR-6893-3p	0.306564	1.30557	1.89624	0.0630395	0.613549	-4.12521
hsa-miR-8085	0.31801	1.2608	1.8913	0.0637083	0.613549	-4.13312
hsa-miR-8065	-0.261472	1.18776	-1.89083	0.0637729	0.613549	-4.13388
hsa-miR-4298	1.21864	3.82436	1.89043	0.0638269	0.613549	-4.13451
hsa-miR-6790-5p	1.22795	4.99291	1.8884	0.0641036	0.613549	-4.13775
hsa-miR-125b-2-3p	-0.377552	1.19208	-1.88605	0.0644266	0.613549	-4.14152
hsa-miR-802	-0.205621	1.13206	-1.88546	0.0645064	0.613549	-4.14244
hsa-miR-1273f	0.45621	1.38203	1.88441	0.0646522	0.613549	-4.14413
hsa-miR-590-5p	0.243265	1.02252	1.88425	0.0646734	0.613549	-4.14438
hsa-miR-7-2-3p	0.226364	1.04141	1.88077	0.0651541	0.613549	-4.14992
hsa-miR-4488	0.51088	9.94963	1.88055	0.0651853	0.613549	-4.15028
hsa-miR-381-5p	-0.263486	1.12494	-1.87965	0.0653098	0.613549	-4.15171
hsa-miR-6815-5p	0.380711	1.38583	1.87865	0.0654484	0.613549	-4.1533
hsa-miR-3670	-0.233392	1.11194	-1.87566	0.0658667	0.615233	-4.15806
hsa-miR-4649-5p	1.28024	4.23229	1.86924	0.0667697	0.618633	-4.16824
hsa-miR-6800-5p	0.771036	8.55535	1.86839	0.0668898	0.618633	-4.16958
hsa-miR-6075	0.767265	2.90596	1.86796	0.0669506	0.618633	-4.17026
hsa-miR-1909-3p	1.17328	3.91106	1.8659	0.067243	0.619116	-4.17352
hsa-miR-4666b	-0.243277	1.10112	-1.85867	0.0682795	0.624167	-4.18493
hsa-miR-4743-3p	-0.181128	0.971729	-1.85774	0.0684135	0.624167	-4.1864
hsa-miR-7150	0.927607	2.8159	1.85702	0.0685179	0.624167	-4.18754
hsa-miR-4481	0.403786	1.69539	1.8495	0.0696129	0.630022	-4.19936
hsa-miR-548as-5p	-0.288531	1.31867	-1.84925	0.0696495	0.630022	-4.19975
hsa-miR-6801-3p	0.264962	1.2462	1.84424	0.070387	0.634467	-4.20759
hsa-miR-6827-3p	0.225863	1.10436	1.83889	0.071183	0.639386	-4.21596
hsa-miR-10b-5p	-0.258374	1.33479	-1.8357	0.0716611	0.639386	-4.22094
hsa-miR-4471	0.231501	1.04716	1.8336	0.071977	0.639386	-4.22421
hsa-miR-139-5p	-0.31776	1.08072	-1.83304	0.0720606	0.639386	-4.22508
hsa-miR-3178	1.47987	6.33147	1.83066	0.0724213	0.639386	-4.22879
hsa-miR-6850-5p	0.647123	7.52216	1.82898	0.0726764	0.639386	-4.2314
hsa-miR-4457	-0.234229	0.965769	-1.82285	0.0736131	0.639386	-4.24091
hsa-miR-6716-3p	0.244235	1.09281	1.82177	0.0737788	0.639386	-4.24258
hsa-miR-1587	0.762925	3.20156	1.81876	0.0742424	0.639386	-4.24723
hsa-miR-708-5p	0.655165	1.50182	1.81687	0.0745358	0.639386	-4.25015
hsa-miR-4284	1.23388	3.24859	1.81652	0.0745905	0.639386	-4.2507
hsa-miR-6819-5p	0.83411	2.68147	1.8126	0.0752013	0.639386	-4.25674
hsa-miR-556-3p	-0.257348	1.17412	-1.81241	0.0752309	0.639386	-4.25703
hsa-miR-200a-5p	0.224327	1.12665	1.81207	0.075284	0.639386	-4.25756
hsa-miR-6068	1.18449	5.45548	1.81077	0.0754881	0.639386	-4.25956
hsa-miR-1267	-0.216195	1.06657	-1.80913	0.0757455	0.639386	-4.26208
hsa-miR-559	0.268608	1.24349	1.80855	0.0758365	0.639386	-4.26298
hsa-miR-4734	1.1544	7.49923	1.80719	0.0760519	0.639386	-4.26508
hsa-miR-1908-5p	0.537232	8.74085	1.80595	0.0762476	0.639386	-4.26698
hsa-miR-25-5p	0.454847	1.71554	1.80585	0.0762638	0.639386	-4.26714
hsa-miR-6499-3p	-0.220593	1.03556	-1.80365	0.0766115	0.639386	-4.2705
hsa-miR-6080	0.259187	1.12393	1.8024	0.0768107	0.639386	-4.27242
hsa-miR-6789-5p	0.953296	7.54243	1.79964	0.0772517	0.639386	-4.27666
hsa-miR-6805-5p	1.29192	7.10428	1.79933	0.0773005	0.639386	-4.27713
hsa-miR-937-5p	0.914717	5.84869	1.79786	0.0775372	0.639386	-4.27939
hsa-let-7e-3p	0.231333	1.09521	1.79752	0.0775919	0.639386	-4.27991
hsa-miR-4283	0.208063	1.03362	1.79277	0.0783579	0.639386	-4.28717
hsa-miR-6859-3p	0.253957	1.32975	1.79138	0.0785821	0.639386	-4.28928
hsa-miR-6786-3p	-0.254931	1.30836	-1.78729	0.0792486	0.639386	-4.29552
hsa-miR-4529-3p	-2.00698	2.17222	-1.78705	0.0792872	0.639386	-4.29588
hsa-miR-520g-3p	-0.279473	1.21231	-1.78477	0.079662	0.639386	-4.29936
hsa-miR-6504-3p	0.237483	1.06022	1.78181	0.0801478	0.639386	-4.30385
hsa-miR-4322	0.516234	1.51548	1.7817	0.0801661	0.639386	-4.30402
hsa-miR-3605-5p	0.209339	1.0729	1.77929	0.0805656	0.639386	-4.30769
hsa-miR-4288	-0.204841	0.939548	-1.77894	0.0806233	0.639386	-4.30821
hsa-miR-182-5p	1.55069	3.48148	1.77781	0.0808099	0.639386	-4.30992
hsa-miR-3125	-0.186246	0.954598	-1.77619	0.0810801	0.639386	-4.31238
hsa-miR-4436b-3p	-0.211918	1.05815	-1.77607	0.0811005	0.639386	-4.31256
hsa-miR-6881-3p	0.276099	1.23274	1.77423	0.0814063	0.639386	-4.31534
hsa-miR-6862-5p	0.287446	1.11647	1.77286	0.0816368	0.639386	-4.31742
hsa-miR-26a-5p	-0.821393	8.01196	-1.76857	0.0823571	0.639386	-4.32389
hsa-miR-6816-5p	1.14576	7.58164	1.76691	0.0826386	0.639386	-4.3264
hsa-miR-4707-3p	0.265975	1.40525	1.76525	0.0829188	0.639386	-4.32889
hsa-miR-323a-3p	0.177881	0.978503	1.76511	0.0829428	0.639386	-4.32911
hsa-miR-1307-5p	0.203781	1.07951	1.76315	0.0832761	0.639386	-4.33206
hsa-miR-7704	0.387265	10.6473	1.76175	0.0835152	0.639386	-4.33417
hsa-miR-6729-3p	0.28951	1.35554	1.76173	0.0835179	0.639386	-4.33419
hsa-miR-1185-5p	0.2151	1.13268	1.76098	0.0836465	0.639386	-4.33532
hsa-miR-7847-3p	1.23043	4.83231	1.75872	0.0840331	0.639386	-4.33871
hsa-miR-3613-5p	-1.16774	2.89006	-1.75798	0.0841612	0.639386	-4.33983
hsa-miR-744-3p	-0.20526	1.12075	-1.75686	0.0843531	0.639386	-4.34151
hsa-miR-99a-3p	-0.212005	0.973403	-1.75617	0.0844728	0.639386	-4.34255
hsa-miR-3167	0.171458	1.08366	1.75374	0.084892	0.639386	-4.34618
hsa-miR-5009-3p	-0.24537	1.11713	-1.75311	0.0850007	0.639386	-4.34712
hsa-miR-4723-3p	-0.312605	1.21688	-1.75267	0.0850774	0.639386	-4.34779
hsa-miR-4674	1.31218	6.76705	1.75229	0.0851432	0.639386	-4.34835
hsa-miR-4505	1.17266	6.30869	1.75091	0.0853835	0.639386	-4.35042
hsa-miR-551a	0.203366	1.07761	1.7505	0.0854543	0.639386	-4.35103
hsa-miR-6862-3p	-0.303654	1.34699	-1.74941	0.0856434	0.639386	-4.35265
hsa-miR-6501-5p	-0.213672	1.09827	-1.7477	0.0859421	0.639386	-4.35521
hsa-miR-517c-3p	0.230258	1.0394	1.74409	0.0865754	0.639386	-4.3606
hsa-miR-1179	-0.217632	1.00725	-1.74253	0.0868507	0.639386	-4.36292
hsa-miR-4783-3p	0.41904	1.8062	1.74195	0.0869526	0.639386	-4.36378
hsa-miR-211-3p	-0.249477	1.17364	-1.74118	0.0870884	0.639386	-4.36493
hsa-miR-6849-3p	-0.178119	0.998921	-1.73936	0.0874104	0.639386	-4.36763
hsa-miR-150-5p	0.966983	2.46282	1.73829	0.087601	0.639386	-4.36923
hsa-miR-6746-3p	0.232558	1.12653	1.73764	0.0877163	0.639386	-4.37019
hsa-miR-6775-3p	-0.295657	1.14451	-1.73718	0.0877978	0.639386	-4.37087
hsa-miR-4441	0.224818	1.00765	1.73408	0.0883514	0.640487	-4.37548
hsa-miR-149-3p	0.577258	8.86403	1.73355	0.0884458	0.640487	-4.37626
hsa-miR-7113-5p	0.225041	1.08852	1.73082	0.0889366	0.640584	-4.38031
hsa-miR-6789-3p	0.185803	0.89408	1.73071	0.0889562	0.640584	-4.38047
hsa-miR-7154-5p	0.276128	1.33434	1.7278	0.0894809	0.642567	-4.38477
hsa-miR-3147	0.4133	1.74108	1.72213	0.0905104	0.646524	-4.39314
hsa-miR-3677-5p	-0.203002	0.967724	-1.72075	0.0907618	0.646524	-4.39516
hsa-miR-569	0.168533	1.13279	1.71942	0.0910057	0.646524	-4.39713
hsa-miR-582-3p	-0.21877	1.05119	-1.71926	0.0910349	0.646524	-4.39736
hsa-miR-20a-3p	0.267999	1.06614	1.71584	0.0916643	0.649114	-4.40239
hsa-miR-4669	0.589673	2.03016	1.71455	0.0919032	0.649114	-4.40429
hsa-miR-6515-3p	-0.246369	1.27371	-1.70991	0.0927631	0.652555	-4.41108
hsa-miR-4713-3p	0.229008	1.09988	1.70798	0.0931234	0.652555	-4.41391
hsa-miR-1469	0.44259	9.03561	1.70784	0.0931498	0.652555	-4.41412
hsa-miR-3621	1.18358	6.23916	1.70449	0.0937766	0.653712	-4.41901
hsa-miR-519e-3p	-0.225232	1.2347	-1.70416	0.0938394	0.653712	-4.41949
hsa-miR-4469	-0.276742	1.08537	-1.7029	0.0940758	0.653712	-4.42133
hsa-miR-130b-3p	0.849207	2.17563	1.70068	0.0944947	0.654082	-4.42456
hsa-miR-6816-3p	-0.195326	0.953636	-1.69993	0.0946364	0.654082	-4.42565
hsa-miR-19b-2-5p	0.184831	1.01539	1.69825	0.0949552	0.654531	-4.4281
hsa-miR-4689	1.19127	4.69811	1.69537	0.0955042	0.654858	-4.4323
hsa-miR-3162-5p	0.937828	3.234	1.69415	0.0957359	0.654858	-4.43406
hsa-miR-210-5p	-0.337966	1.71363	-1.694	0.0957647	0.654858	-4.43428
hsa-miR-194-5p	0.52712	1.36673	1.68968	0.0965934	0.658513	-4.44054
hsa-miR-6767-3p	-0.180109	1.0021	-1.68856	0.0968102	0.658513	-4.44217
hsa-miR-1286	-0.200145	1.02038	-1.68675	0.0971604	0.658982	-4.4448
hsa-miR-6737-5p	0.280651	1.27432	1.68556	0.0973903	0.658982	-4.44651
hsa-miR-125b-5p	-1.679	5.04161	-1.6838	0.097731	0.659556	-4.44905
hsa-miR-221-3p	1.27931	2.83399	1.67843	0.0987793	0.66489	-4.45679
hsa-miR-4651	1.0028	6.26796	1.67681	0.0990975	0.665295	-4.45912
hsa-miR-134-3p	0.192024	0.973919	1.67303	0.099843	0.66684	-4.46456
hsa-miR-205-3p	0.205487	0.994591	1.67141	0.100164	0.66684	-4.46688
hsa-miR-7111-5p	0.386687	1.38511	1.67107	0.100231	0.66684	-4.46737
hsa-miR-425-5p	1.24444	2.94009	1.66585	0.101273	0.66684	-4.47485
hsa-miR-6773-5p	-0.178731	0.98319	-1.66467	0.101508	0.66684	-4.47653
hsa-miR-615-5p	0.28208	1.19544	1.6643	0.101583	0.66684	-4.47707
hsa-miR-3591-3p	-0.306426	1.21259	-1.66319	0.101807	0.66684	-4.47866
hsa-miR-601	0.198941	1.01738	1.66259	0.101927	0.66684	-4.47951
hsa-miR-1203	0.236315	1.32	1.65759	0.102937	0.66684	-4.48664
hsa-miR-6861-5p	0.488922	2.09068	1.65668	0.103121	0.66684	-4.48793
hsa-miR-7109-5p	0.501086	1.87647	1.65391	0.103685	0.66684	-4.49187
hsa-miR-1227-5p	1.03505	6.44629	1.65215	0.104045	0.66684	-4.49438
hsa-miR-892a	-0.235396	0.946297	-1.65204	0.104068	0.66684	-4.49454
hsa-miR-648	0.208434	1.08053	1.65005	0.104475	0.66684	-4.49735
hsa-miR-6865-3p	0.329247	1.43543	1.64903	0.104685	0.66684	-4.4988
hsa-miR-6823-5p	-0.235632	1.15938	-1.64902	0.104686	0.66684	-4.49881
hsa-miR-1277-5p	0.185537	1.29937	1.64425	0.105671	0.66684	-4.50556
hsa-miR-4315	0.18615	0.926183	1.64366	0.105794	0.66684	-4.5064
hsa-miR-4643	-0.17305	0.936098	-1.64211	0.106116	0.66684	-4.50859
hsa-miR-487a-5p	-0.182009	0.991198	-1.64197	0.106144	0.66684	-4.50878
hsa-miR-2681-3p	0.203559	0.988687	1.64065	0.106421	0.66684	-4.51066
hsa-miR-181c-5p	0.255222	1.11971	1.6397	0.106617	0.66684	-4.51199
hsa-miR-5588-5p	-0.264388	1.23357	-1.63917	0.106727	0.66684	-4.51273
hsa-miR-3186-3p	-0.220133	1.01088	-1.63814	0.106944	0.66684	-4.5142
hsa-miR-892c-3p	0.177311	0.891355	1.63801	0.106972	0.66684	-4.51438
hsa-miR-92b-3p	0.859336	2.29233	1.63737	0.107105	0.66684	-4.51528
hsa-miR-1246	0.638837	1.47847	1.63583	0.107429	0.66684	-4.51745
hsa-miR-4514	0.209142	1.00124	1.63466	0.107674	0.66684	-4.51909
hsa-miR-3654	0.167298	0.929106	1.63401	0.10781	0.66684	-4.52
hsa-miR-765	-0.190168	1.12328	-1.63266	0.108096	0.66684	-4.5219
hsa-miR-555	0.204396	1.03434	1.63181	0.108275	0.66684	-4.52309
hsa-miR-376a-5p	0.185901	1.04438	1.6306	0.108532	0.66684	-4.5248
hsa-miR-514b-5p	0.375145	1.34828	1.62932	0.108803	0.66684	-4.52659
hsa-miR-6759-3p	-0.226892	1.10046	-1.62925	0.108817	0.66684	-4.52669
hsa-miR-4642	0.328115	1.24702	1.62885	0.108902	0.66684	-4.52725
hsa-miR-122-3p	0.167997	1.00242	1.62861	0.108953	0.66684	-4.52759
hsa-miR-6845-3p	0.210622	1.21195	1.62305	0.110139	0.66684	-4.53537
hsa-miR-875-5p	-0.202513	1.09081	-1.62247	0.110264	0.66684	-4.53618
hsa-miR-153-3p	-0.167071	0.964897	-1.62205	0.110354	0.66684	-4.53676
hsa-miR-378a-3p	1.20468	2.97493	1.62155	0.110461	0.66684	-4.53746
hsa-miR-3689a-5p	-0.158765	1.01754	-1.62132	0.11051	0.66684	-4.53778
hsa-miR-3689b-5p	-0.158765	1.01754	-1.62132	0.11051	0.66684	-4.53778
hsa-miR-3689e	-0.158765	1.01754	-1.62132	0.11051	0.66684	-4.53778
hsa-miR-4795-3p	-0.216332	1.15741	-1.6204	0.110709	0.66684	-4.53907
hsa-miR-4707-5p	0.542222	7.74033	1.61782	0.111266	0.668631	-4.54267
hsa-miR-6803-5p	0.32319	9.31632	1.61501	0.111874	0.670723	-4.54658
hsa-miR-29a-5p	-0.186672	1.04151	-1.61294	0.112323	0.671273	-4.54945
hsa-miR-654-3p	0.186348	1.11385	1.61219	0.112486	0.671273	-4.55049
hsa-miR-4778-3p	0.170946	0.984511	1.6076	0.113491	0.674895	-4.55686
hsa-miR-4745-5p	1.1406	7.3146	1.60703	0.113617	0.674895	-4.55766
hsa-miR-3686	0.226455	1.14016	1.60469	0.114131	0.67639	-4.56089
hsa-miR-218-5p	0.19675	0.954313	1.60038	0.115086	0.679699	-4.56685
hsa-miR-4446-5p	-0.268648	1.29539	-1.59905	0.11538	0.679699	-4.56867
hsa-miR-215-5p	-0.194151	1.05626	-1.5986	0.11548	0.679699	-4.56929
hsa-miR-4431	-0.167448	1.02539	-1.59671	0.115902	0.680627	-4.5719
hsa-miR-6779-3p	0.192542	1.19475	1.59521	0.116238	0.681051	-4.57397
hsa-miR-4256	-0.172939	0.971685	-1.59309	0.116713	0.68111	-4.57688
hsa-miR-3128	-1.57752	3.41784	-1.59123	0.117132	0.68111	-4.57944
hsa-miR-6754-5p	0.268049	1.18824	1.59087	0.117213	0.68111	-4.57993
hsa-miR-6825-5p	0.248131	1.34946	1.59046	0.117305	0.68111	-4.58049
hsa-miR-4748	0.211128	1.06382	1.58647	0.118207	0.684806	-4.58596
hsa-miR-4436b-5p	0.385597	1.43393	1.58446	0.118664	0.685108	-4.58871
hsa-miR-4325	0.154825	0.954109	1.58305	0.118987	0.685108	-4.59064
hsa-miR-210-3p	1.13725	2.55876	1.58274	0.119057	0.685108	-4.59106
hsa-miR-6841-3p	0.181205	0.960482	1.58067	0.11953	0.686299	-4.59389
hsa-miR-606	-0.314032	1.2733	-1.57928	0.119847	0.68659	-4.59577
hsa-miR-624-5p	-0.202642	1.10223	-1.5768	0.120417	0.68693	-4.59916
hsa-miR-4321	0.221458	1.091	1.57671	0.120439	0.68693	-4.59928
hsa-miR-3116	0.19015	0.981272	1.57483	0.120872	0.687879	-4.60184
hsa-miR-3923	0.206377	1.13576	1.57083	0.121798	0.689164	-4.60727
hsa-miR-3678-5p	0.128485	0.908259	1.57055	0.121865	0.689164	-4.60765
hsa-miR-6132	0.724987	3.94247	1.5704	0.1219	0.689164	-4.60786
hsa-miR-647	0.219812	1.07912	1.5683	0.122388	0.68989	-4.6107
hsa-miR-6805-3p	-0.486546	2.1206	-1.56755	0.122564	0.68989	-4.61172
hsa-miR-3911	0.378867	1.33325	1.56547	0.12305	0.690417	-4.61453
hsa-miR-572	0.734011	2.89639	1.55952	0.124452	0.690417	-4.62257
hsa-miR-6772-5p	0.22008	1.12761	1.55852	0.124688	0.690417	-4.62391
hsa-miR-1260b	0.938495	3.46672	1.55767	0.12489	0.690417	-4.62506
hsa-miR-6753-3p	-0.188565	1.01744	-1.55697	0.125055	0.690417	-4.626
hsa-miR-939-3p	-0.228385	1.02343	-1.55676	0.125106	0.690417	-4.62629
hsa-miR-3616-5p	0.183833	1.06322	1.55651	0.125164	0.690417	-4.62662
hsa-miR-203b-5p	0.166263	1.01875	1.55645	0.125178	0.690417	-4.6267
hsa-miR-5572	0.438884	1.58362	1.5557	0.125357	0.690417	-4.62771
hsa-miR-23a-3p	1.35148	7.19688	1.55514	0.125491	0.690417	-4.62847
hsa-miR-4688	0.433371	1.5615	1.55467	0.125603	0.690417	-4.6291
hsa-miR-3591-5p	-0.150455	1.07927	-1.55091	0.126499	0.693863	-4.63413
hsa-miR-6872-3p	0.26056	1.33889	1.54614	0.127649	0.695615	-4.64053
hsa-miR-5587-3p	0.139359	1.07487	1.545	0.127922	0.695615	-4.64205
hsa-miR-3914	0.233514	1.14444	1.54478	0.127975	0.695615	-4.64234
hsa-miR-15a-5p	0.539993	1.65549	1.54433	0.128085	0.695615	-4.64295
hsa-miR-589-5p	0.162054	1.00327	1.54369	0.128239	0.695615	-4.6438
hsa-miR-30e-5p	0.383089	1.46997	1.54259	0.128507	0.695615	-4.64527
hsa-miR-1182	0.276081	1.59282	1.54153	0.128763	0.695615	-4.64668
hsa-miR-371b-3p	0.231113	1.3471	1.54037	0.129047	0.695615	-4.64823
hsa-miR-1295a	-0.158767	1.02944	-1.53659	0.129969	0.695615	-4.65326
hsa-miR-642b-3p	0.308472	1.33732	1.53612	0.130085	0.695615	-4.65389
hsa-miR-410-5p	-0.166157	0.985992	-1.53569	0.130189	0.695615	-4.65446
hsa-miR-3146	0.153795	0.954549	1.53437	0.130513	0.695615	-4.65621
hsa-miR-602	0.521315	2.8158	1.53388	0.130634	0.695615	-4.65687
hsa-miR-1293	-0.19967	1.0272	-1.53162	0.13119	0.695615	-4.65986
hsa-miR-423-5p	1.11667	4.14806	1.53065	0.131429	0.695615	-4.66115
hsa-miR-6087	0.287053	11.0085	1.53036	0.131502	0.695615	-4.66154
hsa-miR-1288-3p	0.135856	0.924908	1.53032	0.131511	0.695615	-4.66159
hsa-miR-4442	0.254204	1.08137	1.52965	0.131676	0.695615	-4.66247
hsa-miR-6877-5p	0.294747	1.3532	1.52851	0.131958	0.695681	-4.66398
hsa-miR-4486	0.855648	3.0886	1.52708	0.132315	0.696137	-4.66588
hsa-miR-4738-3p	0.198595	1.13096	1.52397	0.133088	0.697807	-4.66998
hsa-miR-4491	-0.193651	1.06758	-1.52345	0.133217	0.697807	-4.67066
hsa-miR-3622a-5p	0.25526	1.33977	1.52198	0.133584	0.697807	-4.6726
hsa-miR-6875-3p	0.185721	1.1429	1.52146	0.133715	0.697807	-4.67329
hsa-miR-3137	0.283435	1.32478	1.51883	0.134374	0.699833	-4.67675
hsa-miR-6781-5p	0.51123	1.93924	1.51646	0.134971	0.700524	-4.67987
hsa-miR-525-5p	-0.161119	0.967626	-1.51514	0.135307	0.700524	-4.68161
hsa-miR-8061	-0.158299	1.03696	-1.51451	0.135465	0.700524	-4.68243
hsa-miR-4771	0.168907	0.900896	1.51327	0.13578	0.700524	-4.68406
hsa-miR-1228-5p	0.731938	7.96918	1.51293	0.135866	0.700524	-4.68451
hsa-miR-611	0.168808	1.1046	1.50754	0.137238	0.701926	-4.69156
hsa-miR-1301-3p	0.659512	1.69341	1.5074	0.137272	0.701926	-4.69174
hsa-miR-4639-3p	0.171698	0.999766	1.50713	0.137341	0.701926	-4.69209
hsa-miR-151a-5p	1.38246	4.50164	1.50699	0.137378	0.701926	-4.69228
hsa-miR-3689d	-0.14069	0.95229	-1.50605	0.13762	0.701926	-4.69351
hsa-miR-2110	0.338746	1.50548	1.50414	0.138109	0.701926	-4.696
hsa-miR-518b	0.1718	1.17511	1.50393	0.138162	0.701926	-4.69627
hsa-miR-496	-0.193358	1.08848	-1.50333	0.138316	0.701926	-4.69705
hsa-miR-3150a-3p	0.159885	0.914881	1.50197	0.138666	0.702323	-4.69882
hsa-miR-99a-5p	-1.29411	3.07547	-1.50027	0.139105	0.702659	-4.70104
hsa-miR-664b-5p	-0.484071	1.59713	-1.49946	0.139314	0.702659	-4.70209
hsa-miR-2115-5p	0.142241	0.940698	1.49855	0.139551	0.702659	-4.70327
hsa-miR-4793-3p	0.235954	1.40858	1.49567	0.140298	0.704393	-4.70701
hsa-miR-202-5p	-0.44371	1.65781	-1.4944	0.14063	0.704393	-4.70867
hsa-miR-3200-3p	0.164083	0.953804	1.49279	0.14105	0.704393	-4.71075
hsa-miR-6878-5p	-0.164901	1.03132	-1.49134	0.141428	0.704393	-4.71262
hsa-miR-6510-5p	0.396678	1.73658	1.49049	0.141652	0.704393	-4.71373
hsa-miR-27a-3p	1.33034	3.6834	1.48852	0.142167	0.704393	-4.71627
hsa-miR-503-3p	-0.130798	0.992619	-1.48602	0.142826	0.704393	-4.71949
hsa-miR-548k	-0.218035	1.15755	-1.48467	0.143183	0.704393	-4.72124
hsa-let-7a-2-3p	0.182273	1.08013	1.4829	0.143652	0.704393	-4.72352
hsa-miR-4525	0.241338	1.24648	1.48192	0.14391	0.704393	-4.72477
hsa-miR-1181	-0.208671	1.26758	-1.4815	0.144022	0.704393	-4.72532
hsa-miR-6855-3p	0.226454	1.2759	1.48148	0.144029	0.704393	-4.72535
hsa-miR-762	0.530888	9.02989	1.47809	0.144931	0.704393	-4.7297
hsa-miR-6768-5p	0.477063	1.8254	1.47741	0.145113	0.704393	-4.73058
hsa-miR-4467	0.952137	6.47451	1.47679	0.145277	0.704393	-4.73136
hsa-miR-3201	-1.47156	4.94272	-1.47652	0.145351	0.704393	-4.73172
hsa-miR-4718	0.158826	0.975227	1.47624	0.145425	0.704393	-4.73207
hsa-miR-5700	-0.14335	1.10877	-1.47513	0.145722	0.704393	-4.73349
hsa-miR-3913-3p	-0.164215	0.999923	-1.47409	0.146002	0.704393	-4.73483
hsa-miR-190a-5p	-0.160939	1.11259	-1.47273	0.146366	0.704393	-4.73656
hsa-miR-3187-3p	0.558582	2.03809	1.47268	0.14638	0.704393	-4.73663
hsa-miR-4297	0.13558	0.927477	1.47192	0.146584	0.704393	-4.7376
hsa-let-7a-5p	-0.705121	7.86052	-1.47158	0.146677	0.704393	-4.73804
hsa-miR-1295b-5p	-0.170398	1.08978	-1.4714	0.146726	0.704393	-4.73827
hsa-miR-541-3p	-0.192436	0.969899	-1.4714	0.146726	0.704393	-4.73827
hsa-miR-3180-3p	0.890605	2.9909	1.46841	0.147531	0.706941	-4.74208
hsa-miR-29b-3p	0.186929	1.192	1.46719	0.147863	0.707219	-4.74364
hsa-miR-548as-3p	-0.263942	1.32689	-1.46069	0.149632	0.711131	-4.75191
hsa-miR-7106-5p	0.363444	1.54939	1.45877	0.150158	0.711131	-4.75434
hsa-miR-1208	0.162403	0.984914	1.4586	0.150207	0.711131	-4.75457
hsa-miR-6717-5p	0.200052	1.14152	1.45747	0.150516	0.711131	-4.75599
hsa-miR-4793-5p	0.188751	1.06112	1.45737	0.150545	0.711131	-4.75612
hsa-miR-3688-3p	-0.208925	1.27128	-1.45413	0.151436	0.711131	-4.76022
hsa-miR-6869-3p	0.154474	0.892094	1.45308	0.151728	0.711131	-4.76155
hsa-miR-4803	-0.160904	1.05611	-1.45239	0.151918	0.711131	-4.76242
hsa-miR-6863	0.173966	1.04407	1.45063	0.152406	0.711131	-4.76464
hsa-miR-324-3p	-0.384459	1.40111	-1.45003	0.152573	0.711131	-4.7654
hsa-miR-4750-3p	-0.716132	2.79769	-1.44815	0.153096	0.711131	-4.76777
hsa-miR-888-3p	-0.168158	1.03316	-1.44759	0.153251	0.711131	-4.76847
hsa-miR-3144-3p	-0.265	1.23402	-1.44726	0.153344	0.711131	-4.76889
hsa-miR-1254	-0.202939	1.08251	-1.44633	0.153604	0.711131	-4.77006
hsa-miR-518e-3p	-0.165859	1.02909	-1.44609	0.153669	0.711131	-4.77035
hsa-miR-587	0.147828	0.950301	1.44595	0.153709	0.711131	-4.77053
hsa-miR-4696	0.182533	1.02695	1.44504	0.153963	0.711131	-4.77167
hsa-miR-487b-3p	-0.230118	1.15113	-1.44483	0.154022	0.711131	-4.77194
hsa-miR-518c-3p	-0.167081	0.992959	-1.44469	0.154063	0.711131	-4.77212
hsa-miR-1282	0.189199	1.07947	1.4442	0.154198	0.711131	-4.77273
hsa-miR-449b-3p	-0.251862	1.20979	-1.43685	0.15627	0.719089	-4.78195
hsa-miR-3155b	0.147378	0.853932	1.43583	0.156558	0.719089	-4.78322
hsa-miR-4483	-0.166164	0.926405	-1.43512	0.15676	0.719089	-4.78411
hsa-miR-671-5p	0.477832	2.09832	1.4314	0.157819	0.721438	-4.78875
hsa-miR-660-5p	-0.283934	1.32555	-1.43135	0.157832	0.721438	-4.78881
hsa-miR-1284	-0.26765	1.25026	-1.42959	0.158335	0.722122	-4.79101
hsa-miR-5195-5p	-0.241607	1.23092	-1.42887	0.158542	0.722122	-4.7919
hsa-miR-6745	0.166541	1.20219	1.42783	0.15884	0.722202	-4.7932
hsa-miR-370-5p	0.148456	0.956278	1.4262	0.159307	0.722338	-4.79522
hsa-miR-1909-5p	0.258986	1.34301	1.42577	0.15943	0.722338	-4.79575
hsa-miR-548y	-0.181332	1.27257	-1.42419	0.159884	0.722701	-4.79771
hsa-miR-6845-5p	0.265674	1.36673	1.42346	0.160095	0.722701	-4.79862
hsa-miR-3185	0.812264	6.17279	1.42257	0.160351	0.722701	-4.79972
hsa-miR-548b-3p	-0.189304	1.07411	-1.42134	0.160708	0.723046	-4.80125
hsa-miR-181b-5p	1.19444	3.24598	1.41873	0.161465	0.724361	-4.80448
hsa-miR-374c-3p	0.188373	1.12648	1.41839	0.161562	0.724361	-4.80489
hsa-miR-329-5p	-0.199325	1.16235	-1.41662	0.162078	0.724793	-4.80708
hsa-miR-3186-5p	-0.167803	1.02537	-1.41587	0.162296	0.724793	-4.808
hsa-miR-548ao-5p	-0.202281	1.2446	-1.41423	0.162776	0.724793	-4.81003
hsa-miR-6831-5p	0.557217	1.91094	1.41326	0.16306	0.724793	-4.81123
hsa-miR-1321	0.138314	0.962724	1.41182	0.163482	0.724793	-4.813
hsa-miR-6505-3p	0.174129	0.972874	1.41126	0.163644	0.724793	-4.81368
hsa-miR-6848-3p	-0.201321	1.10386	-1.41111	0.163687	0.724793	-4.81386
hsa-miR-4677-3p	-0.178456	1.10501	-1.41036	0.163908	0.724793	-4.81478
hsa-miR-595	0.260329	1.18153	1.40868	0.164402	0.725055	-4.81685
hsa-miR-512-3p	-0.133706	1.02932	-1.40825	0.16453	0.725055	-4.81738
hsa-miR-6895-3p	0.14892	1.07392	1.40512	0.165453	0.726135	-4.82121
hsa-miR-665	0.39119	1.63097	1.4016	0.166497	0.726135	-4.82552
hsa-miR-488-5p	-0.172753	1.14624	-1.40092	0.166699	0.726135	-4.82635
hsa-miR-4474-3p	0.169881	1.07955	1.40013	0.166937	0.726135	-4.82733
hsa-miR-6780b-5p	0.408518	1.54752	1.39629	0.168083	0.726135	-4.83201
hsa-miR-1270	-0.168625	1.03037	-1.39602	0.168164	0.726135	-4.83233
hsa-miR-5688	-0.175247	1.05427	-1.39571	0.168256	0.726135	-4.83271
hsa-miR-3197	0.555507	1.9627	1.39535	0.168365	0.726135	-4.83315
hsa-miR-19a-5p	-0.175506	0.950483	-1.39251	0.169217	0.726135	-4.8366
hsa-miR-5191	0.182001	1.1959	1.39104	0.169662	0.726135	-4.83839
hsa-miR-6879-5p	0.572329	3.34529	1.39019	0.169916	0.726135	-4.83941
hsa-miR-548ak	-0.21211	1.21002	-1.39002	0.16997	0.726135	-4.83963
hsa-miR-644a	0.129247	0.882605	1.38998	0.169981	0.726135	-4.83967
hsa-miR-450b-5p	-0.586553	1.54129	-1.38931	0.170183	0.726135	-4.84048
hsa-miR-4463	0.814957	6.99917	1.38766	0.170682	0.726135	-4.84248
hsa-miR-3663-5p	0.185575	1.01711	1.38518	0.171437	0.726135	-4.84549
hsa-miR-335-5p	-1.14465	2.33817	-1.38442	0.171667	0.726135	-4.8464
hsa-miR-675-3p	-0.18469	1.11965	-1.38413	0.171755	0.726135	-4.84675
hsa-miR-421	0.226945	1.20278	1.38293	0.172122	0.726135	-4.8482
hsa-miR-197-3p	0.421758	1.93991	1.38279	0.172163	0.726135	-4.84837
hsa-miR-429	-0.160931	1.11259	-1.38252	0.172247	0.726135	-4.8487
hsa-miR-6743-5p	0.765853	7.32309	1.38219	0.172346	0.726135	-4.84909
hsa-miR-375	-0.677499	1.56181	-1.38141	0.172585	0.726135	-4.85003
hsa-miR-637	-0.32338	1.37549	-1.3814	0.172588	0.726135	-4.85005
hsa-miR-4291	-0.123389	0.921685	-1.37923	0.173253	0.726135	-4.85266
hsa-miR-4719	0.163268	1.07397	1.37878	0.173392	0.726135	-4.85321
hsa-miR-6757-5p	0.342137	1.78856	1.37719	0.17388	0.726135	-4.85512
hsa-miR-6785-5p	0.458532	2.00289	1.37654	0.17408	0.726135	-4.8559
hsa-miR-29b-2-5p	0.209118	1.1356	1.37643	0.174114	0.726135	-4.85603
hsa-miR-8071	0.396253	1.57189	1.37611	0.174212	0.726135	-4.85642
hsa-miR-7843-5p	-0.145535	0.970057	-1.3754	0.174431	0.726135	-4.85727
hsa-miR-1197	0.17169	1.09911	1.37442	0.174733	0.726135	-4.85844
hsa-miR-6078	0.135981	0.961821	1.3739	0.174891	0.726135	-4.85906
hsa-miR-4692	-0.148017	1.02255	-1.37276	0.175244	0.726135	-4.86043
hsa-miR-501-3p	0.40098	1.46884	1.37266	0.175275	0.726135	-4.86055
hsa-miR-1322	0.155656	0.930637	1.37225	0.175401	0.726135	-4.86104
hsa-miR-6788-3p	-0.156982	1.15136	-1.37219	0.17542	0.726135	-4.86111
hsa-miR-378c	0.502287	1.63192	1.3714	0.175667	0.726135	-4.86207
hsa-miR-16-5p	1.20503	6.38138	1.3711	0.17576	0.726135	-4.86242
hsa-miR-3913-5p	-0.134127	1.00165	-1.36828	0.176635	0.727624	-4.8658
hsa-miR-302d-3p	0.164472	1.05843	1.36812	0.176684	0.727624	-4.86599
hsa-miR-6516-5p	-0.153429	1.09739	-1.36516	0.177608	0.729863	-4.86952
hsa-miR-4445-3p	-1.00051	1.82861	-1.36416	0.177922	0.729863	-4.87072
hsa-miR-335-3p	-0.160068	1.01854	-1.36366	0.178078	0.729863	-4.87131
hsa-miR-7-1-3p	-0.130798	1.03393	-1.36133	0.178809	0.731699	-4.87409
hsa-miR-664a-5p	0.21925	1.14614	1.3597	0.179319	0.731702	-4.87601
hsa-miR-4458	0.158877	1.09556	1.35922	0.179472	0.731702	-4.87659
hsa-miR-4769-5p	0.147302	1.12637	1.35862	0.179662	0.731702	-4.87731
hsa-miR-4722-5p	0.26811	1.33989	1.35697	0.180181	0.732661	-4.87926
hsa-miR-6791-3p	0.203875	1.08463	1.35572	0.180575	0.733107	-4.88074
hsa-miR-552-3p	-0.156408	0.981571	-1.35444	0.180982	0.733603	-4.88226
hsa-miR-876-3p	-0.173675	1.06295	-1.35246	0.181611	0.734997	-4.8846
hsa-miR-3651	0.670455	2.12159	1.35055	0.18222	0.736267	-4.88686
hsa-miR-7854-3p	0.138712	1.10503	1.34968	0.182496	0.736267	-4.88789
hsa-miR-384	0.115019	0.940928	1.3462	0.183608	0.736944	-4.89199
hsa-miR-3692-3p	0.184876	1.05626	1.34557	0.183809	0.736944	-4.89272
hsa-miR-337-5p	-0.202833	1.06613	-1.34535	0.183881	0.736944	-4.89299
hsa-miR-504-5p	-0.168386	1.12803	-1.34528	0.183902	0.736944	-4.89306
hsa-miR-6810-5p	0.206884	1.33417	1.34373	0.184401	0.736944	-4.89489
hsa-miR-191-3p	-0.252221	1.1562	-1.34325	0.184556	0.736944	-4.89546
hsa-miR-3944-5p	0.197115	1.12188	1.34291	0.184665	0.736944	-4.89585
hsa-miR-5706	0.120992	0.945565	1.33858	0.186063	0.740235	-4.90093
hsa-miR-383-5p	-0.146564	1.07503	-1.33856	0.186069	0.740235	-4.90095
hsa-miR-5195-3p	0.431498	1.74567	1.33769	0.186351	0.740235	-4.90197
hsa-miR-7855-5p	-0.195747	1.20471	-1.33506	0.187204	0.741198	-4.90505
hsa-miR-6131	-0.150804	1.09974	-1.33466	0.187335	0.741198	-4.90551
hsa-miR-4786-3p	0.240237	1.44276	1.3337	0.187647	0.741198	-4.90663
hsa-miR-4711-5p	0.122988	1.00027	1.33341	0.187743	0.741198	-4.90698
hsa-miR-4724-3p	0.14786	0.98175	1.32869	0.189284	0.745754	-4.91247
hsa-miR-4328	0.150292	0.923178	1.32811	0.189476	0.745754	-4.91315
hsa-miR-4763-3p	0.563506	7.61453	1.32652	0.189997	0.746667	-4.91499
hsa-miR-1289	0.19147	1.1658	1.32428	0.190737	0.748433	-4.9176
hsa-miR-4419a	0.164067	1.08008	1.32137	0.191698	0.751061	-4.92096
hsa-miR-3199	-0.175313	1.17091	-1.3181	0.192784	0.753067	-4.92475
hsa-miR-148b-5p	-0.187541	1.04456	-1.31807	0.192794	0.753067	-4.92478
hsa-miR-7160-3p	0.140475	0.910178	1.31352	0.19431	0.757839	-4.93002
hsa-miR-1291	-0.169533	1.10576	-1.30969	0.195594	0.758647	-4.93442
hsa-miR-944	-0.136092	1.08442	-1.30963	0.195614	0.758647	-4.93448
hsa-miR-6504-5p	0.126086	0.901542	1.3095	0.195658	0.758647	-4.93463
hsa-miR-3145-5p	0.155719	1.09454	1.30939	0.195694	0.758647	-4.93476
hsa-miR-4717-5p	0.140248	1.14306	1.30702	0.196493	0.758694	-4.93748
hsa-miR-3123	-0.127949	0.946207	-1.30597	0.19685	0.758694	-4.93869
hsa-miR-4320	0.135653	0.953412	1.30592	0.196865	0.758694	-4.93874
hsa-miR-5589-3p	-0.157414	1.04	-1.30587	0.196884	0.758694	-4.9388
hsa-miR-99b-5p	1.07152	4.31353	1.30261	0.197988	0.760571	-4.94253
hsa-miR-1911-3p	-0.180165	1.13414	-1.30228	0.198099	0.760571	-4.9429
hsa-miR-6721-5p	0.231264	1.27476	1.30182	0.198256	0.760571	-4.94343
hsa-miR-548aq-3p	-0.543603	1.7425	-1.29867	0.199327	0.762806	-4.94702
hsa-miR-5692b	0.154317	1.09284	1.29837	0.19943	0.762806	-4.94736
hsa-miR-643	0.145707	0.953019	1.29378	0.201	0.76767	-4.95257
hsa-miR-4480	-0.158488	1.08501	-1.29111	0.201917	0.770032	-4.9556
hsa-miR-4680-5p	-0.157892	1.06593	-1.2886	0.202781	0.772174	-4.95843
hsa-miR-5186	-0.196506	1.20197	-1.28775	0.203078	0.772174	-4.9594
hsa-miR-663a	0.760566	7.22745	1.28638	0.203551	0.772835	-4.96094
hsa-miR-3615	-0.167788	1.13616	-1.28425	0.204289	0.774496	-4.96334
hsa-miR-3130-3p	0.139905	0.954966	1.28184	0.205129	0.774944	-4.96606
hsa-miR-455-5p	0.174885	1.15333	1.28082	0.205485	0.774944	-4.96721
hsa-miR-4715-5p	0.133561	1.03063	1.27823	0.20639	0.774944	-4.97011
hsa-miR-143-5p	0.163855	1.04878	1.27668	0.20693	0.774944	-4.97184
hsa-miR-302a-3p	0.136263	1.08658	1.2757	0.207275	0.774944	-4.97294
hsa-miR-3678-3p	-0.141752	1.03721	-1.27566	0.20729	0.774944	-4.97299
hsa-miR-7152-5p	0.1856	1.19541	1.27562	0.207304	0.774944	-4.97304
hsa-miR-7155-5p	-0.120837	1.00466	-1.27532	0.20741	0.774944	-4.97337
hsa-miR-18a-3p	0.207541	1.27075	1.27464	0.207648	0.774944	-4.97413
hsa-miR-6795-3p	-0.210201	1.3007	-1.27429	0.207772	0.774944	-4.97453
hsa-miR-4726-3p	-0.178625	1.05573	-1.27321	0.208151	0.774944	-4.97573
hsa-miR-4437	-0.177448	1.07689	-1.27125	0.208842	0.774944	-4.97792
hsa-miR-1234-3p	0.257255	1.55226	1.27111	0.208893	0.774944	-4.97808
hsa-miR-7107-3p	-0.25333	1.2026	-1.26815	0.209939	0.774944	-4.98137
hsa-miR-625-5p	-0.240123	1.31769	-1.26502	0.211051	0.774944	-4.98485
hsa-miR-4663	0.163536	1.06289	1.26488	0.211101	0.774944	-4.98501
hsa-miR-4659b-3p	0.136424	0.937608	1.26382	0.211479	0.774944	-4.98619
hsa-miR-1468-3p	-0.438008	1.39209	-1.26334	0.211648	0.774944	-4.98671
hsa-miR-30a-3p	-0.339446	1.28732	-1.26307	0.211744	0.774944	-4.98701
hsa-miR-6762-5p	0.154362	1.17455	1.26193	0.212153	0.774944	-4.98828
hsa-miR-7159-5p	0.151148	1.04805	1.26189	0.212166	0.774944	-4.98832
hsa-miR-4502	0.124948	0.992842	1.25994	0.212866	0.774944	-4.99049
hsa-miR-1252-5p	-0.156133	1.11134	-1.25768	0.213676	0.774944	-4.99299
hsa-miR-937-3p	0.11841	0.944597	1.25762	0.213697	0.774944	-4.99305
hsa-miR-6791-5p	0.48611	8.13363	1.25719	0.21385	0.774944	-4.99352
hsa-miR-4295	0.194541	1.11743	1.25658	0.214072	0.774944	-4.9942
hsa-miR-4447	0.225159	1.29567	1.25657	0.214076	0.774944	-4.99422
hsa-miR-146a-5p	0.945187	2.22195	1.25612	0.214234	0.774944	-4.9947
hsa-miR-3160-3p	-0.152179	1.00036	-1.25586	0.214328	0.774944	-4.99499
hsa-miR-93-3p	0.246138	1.22987	1.25547	0.214471	0.774944	-4.99543
hsa-miR-3976	-0.150604	1.32528	-1.25519	0.21457	0.774944	-4.99573
hsa-miR-5089-5p	-0.151607	0.983208	-1.25381	0.215069	0.774944	-4.99726
hsa-miR-6778-3p	0.132439	1.09592	1.25255	0.215522	0.774944	-4.99864
hsa-miR-148a-3p	-0.231315	1.23461	-1.25241	0.215573	0.774944	-4.99879
hsa-miR-4638-5p	0.190652	1.1874	1.25201	0.21572	0.774944	-4.99924
hsa-miR-5707	0.127117	1.0413	1.25106	0.216063	0.774944	-5.00028
hsa-miR-548n	-0.190432	1.1986	-1.25019	0.216376	0.774944	-5.00123
hsa-miR-7-5p	-0.216908	1.36198	-1.24929	0.216703	0.774944	-5.00222
hsa-miR-6891-5p	0.491546	2.52524	1.24898	0.216818	0.774944	-5.00257
hsa-miR-361-3p	0.175499	1.1978	1.24854	0.216975	0.774944	-5.00304
hsa-miR-296-3p	0.297833	1.53844	1.24854	0.216976	0.774944	-5.00304
hsa-miR-126-3p	0.863237	2.57391	1.24839	0.217032	0.774944	-5.00322
hsa-miR-301a-3p	-0.118612	1.04266	-1.24666	0.21766	0.77611	-5.00511
hsa-miR-5002-3p	-0.220185	1.2535	-1.2453	0.218154	0.776797	-5.00659
hsa-miR-6752-3p	-0.189281	1.4173	-1.24391	0.218663	0.777537	-5.00812
hsa-miR-4658	-0.109218	1.04597	-1.24261	0.219139	0.778154	-5.00954
hsa-miR-133a-5p	-0.140815	1.04233	-1.24008	0.220065	0.778941	-5.0123
hsa-miR-4710	0.347222	1.83998	1.24007	0.220068	0.778941	-5.01231
hsa-miR-3169	0.162725	1.02637	1.23953	0.220267	0.778941	-5.0129
hsa-miR-4326	0.197416	1.00066	1.23691	0.221232	0.780062	-5.01575
hsa-miR-593-5p	0.22599	1.10552	1.23661	0.221343	0.780062	-5.01608
hsa-miR-4645-5p	0.150623	0.968095	1.2362	0.221492	0.780062	-5.01652
hsa-miR-1343-5p	0.770519	5.4997	1.23526	0.221838	0.780217	-5.01754
hsa-miR-154-5p	-0.171118	1.12132	-1.2342	0.22223	0.780529	-5.01869
hsa-miR-3620-3p	0.155729	1.26286	1.23326	0.222581	0.780698	-5.01972
hsa-miR-4266	0.134448	0.910236	1.23081	0.223487	0.782627	-5.02237
hsa-miR-452-5p	0.160023	1.11781	1.23014	0.223738	0.782627	-5.0231
hsa-miR-3656	0.477191	9.51648	1.22832	0.224415	0.783931	-5.02506
hsa-miR-502-5p	-0.142542	0.990422	-1.22645	0.225109	0.784873	-5.02708
hsa-miR-7975	0.775555	2.48631	1.22529	0.225543	0.784873	-5.02833
hsa-miR-208a-5p	0.190042	1.13387	1.22515	0.225598	0.784873	-5.02849
hsa-miR-3682-5p	0.13477	1.07833	1.22333	0.226275	0.786044	-5.03044
hsa-miR-6794-3p	-0.216012	1.27476	-1.22262	0.226544	0.786044	-5.03121
hsa-miR-3975	-0.146434	1.01733	-1.22136	0.227016	0.78632	-5.03256
hsa-miR-6804-5p	-0.151896	0.996338	-1.22078	0.227234	0.78632	-5.03318
hsa-miR-367-3p	-0.150534	0.950275	-1.2167	0.228771	0.787989	-5.03756
hsa-miR-6756-3p	0.171724	1.30671	1.21599	0.229037	0.787989	-5.03831
hsa-miR-513a-5p	0.173331	1.1024	1.21584	0.229097	0.787989	-5.03848
hsa-miR-576-3p	0.156033	1.21378	1.2157	0.229149	0.787989	-5.03863
hsa-miR-516a-5p	-0.172908	1.1826	-1.21513	0.229364	0.787989	-5.03924
hsa-miR-6874-5p	0.145623	1.09655	1.21436	0.229656	0.787989	-5.04006
hsa-miR-144-5p	-0.196003	1.26137	-1.21296	0.230187	0.787989	-5.04156
hsa-miR-6836-5p	0.265781	1.31463	1.21224	0.230461	0.787989	-5.04233
hsa-miR-7155-3p	0.129844	0.952662	1.21115	0.230874	0.787989	-5.04349
hsa-miR-6748-3p	0.135674	1.01996	1.21062	0.231076	0.787989	-5.04405
hsa-miR-548az-3p	-0.15708	1.37217	-1.21017	0.231248	0.787989	-5.04454
hsa-miR-4662a-5p	0.140149	1.08752	1.20849	0.231888	0.787989	-5.04632
hsa-let-7d-5p	0.792598	6.48538	1.20822	0.231988	0.787989	-5.0466
hsa-miR-487a-3p	0.171262	1.14567	1.20708	0.232424	0.787989	-5.04782
hsa-miR-7641	1.07412	4.17499	1.20591	0.232873	0.787989	-5.04907
hsa-miR-18a-5p	0.75211	2.03476	1.20589	0.232879	0.787989	-5.04908
hsa-miR-4278	0.170835	1.04708	1.20569	0.232955	0.787989	-5.04929
hsa-miR-7109-3p	-0.198636	1.18194	-1.20428	0.233496	0.787989	-5.05079
hsa-miR-8055	0.157797	0.991632	1.20421	0.233524	0.787989	-5.05087
hsa-miR-6719-3p	0.146342	0.934351	1.20177	0.23446	0.788583	-5.05345
hsa-miR-186-3p	-0.190728	1.29176	-1.20164	0.234508	0.788583	-5.05358
hsa-miR-3529-5p	-0.155137	1.17282	-1.20061	0.234907	0.788583	-5.05468
hsa-miR-653-5p	0.152153	1.008	1.20057	0.234923	0.788583	-5.05472
hsa-miR-548at-3p	0.168264	1.1124	1.19723	0.236211	0.790136	-5.05825
hsa-miR-5584-5p	-0.145108	1.00579	-1.1958	0.236762	0.790136	-5.05975
hsa-miR-7849-3p	0.156061	1.07225	1.19566	0.236817	0.790136	-5.0599
hsa-miR-4732-3p	-0.158958	1.0304	-1.19484	0.237135	0.790136	-5.06076
hsa-miR-545-3p	0.13899	1.10808	1.19471	0.237186	0.790136	-5.0609
hsa-miR-542-5p	0.132847	0.940789	1.19461	0.237225	0.790136	-5.06101
hsa-miR-4536-5p	0.12356	0.991652	1.19264	0.23799	0.790873	-5.06308
hsa-miR-4493	0.147887	1.11108	1.19246	0.23806	0.790873	-5.06327
hsa-miR-5687	-0.141746	1.1264	-1.19157	0.238405	0.791001	-5.0642
hsa-miR-4497	0.375866	8.94046	1.18798	0.239806	0.794628	-5.06797
hsa-miR-4789-5p	-0.158791	0.988728	-1.18617	0.240514	0.795291	-5.06986
hsa-miR-3194-3p	0.0963844	0.904418	1.18518	0.2409	0.795291	-5.07089
hsa-miR-548w	-0.351951	1.53575	-1.1851	0.240932	0.795291	-5.07097
hsa-miR-3175	0.546494	1.83572	1.18406	0.241341	0.795621	-5.07206
hsa-miR-564	-0.154943	1.1089	-1.18127	0.242439	0.796244	-5.07497
hsa-miR-490-5p	-0.147007	0.968335	-1.18047	0.242754	0.796244	-5.07581
hsa-miR-3620-5p	0.441804	7.22279	1.17973	0.243046	0.796244	-5.07657
hsa-miR-6787-3p	-0.152804	1.12708	-1.17931	0.243211	0.796244	-5.07701
hsa-miR-579-5p	0.143792	0.906709	1.17928	0.243223	0.796244	-5.07704
hsa-miR-4436a	-0.161202	1.08584	-1.17869	0.243456	0.796244	-5.07765
hsa-miR-877-5p	0.641628	3.35137	1.17752	0.243919	0.796244	-5.07887
hsa-miR-6753-5p	0.277097	1.64838	1.17676	0.244218	0.796244	-5.07965
hsa-miR-6871-5p	0.298498	1.50439	1.17624	0.244427	0.796244	-5.0802
hsa-miR-3182	-0.134392	0.915319	-1.17575	0.244618	0.796244	-5.0807
hsa-miR-30a-5p	-0.918881	3.00731	-1.17403	0.245302	0.796746	-5.08249
hsa-miR-548ah-5p	0.150088	1.12349	1.17319	0.245635	0.796746	-5.08335
hsa-miR-3115	0.130427	1.03125	1.17303	0.2457	0.796746	-5.08352
hsa-miR-3187-5p	0.178753	1.34181	1.17081	0.246585	0.797688	-5.08582
hsa-miR-6782-5p	0.426962	3.31508	1.17075	0.246609	0.797688	-5.08588
hsa-miR-3912-5p	-0.153773	1.02656	-1.16932	0.247179	0.798471	-5.08736
hsa-miR-1278	-0.233758	1.34996	-1.16716	0.248042	0.798471	-5.08958
hsa-miR-4729	-0.133114	0.954445	-1.16674	0.24821	0.798471	-5.09001
hsa-miR-509-3-5p	0.207477	1.03827	1.1639	0.249352	0.798471	-5.09293
hsa-miR-4726-5p	0.189188	1.19434	1.16203	0.250105	0.798471	-5.09485
hsa-miR-369-5p	0.123256	1.04071	1.16112	0.250471	0.798471	-5.09578
hsa-miR-532-3p	0.302238	1.79992	1.1605	0.250719	0.798471	-5.09641
hsa-miR-548a-5p	0.191797	1.30704	1.16046	0.250737	0.798471	-5.09646
hsa-miR-4727-3p	-0.203683	1.36436	-1.16033	0.250786	0.798471	-5.09659
hsa-miR-6751-3p	-0.130358	0.957459	-1.15994	0.250945	0.798471	-5.09699
hsa-miR-516b-5p	0.155079	1.09114	1.15929	0.25121	0.798471	-5.09766
hsa-miR-4776-3p	-0.16356	1.07036	-1.15892	0.251356	0.798471	-5.09803
hsa-miR-635	-0.156007	1.21263	-1.15806	0.251705	0.798471	-5.09891
hsa-miR-598-5p	0.15041	1.01652	1.15724	0.252036	0.798471	-5.09975
hsa-miR-6810-3p	0.202701	1.3252	1.1563	0.252418	0.798471	-5.10071
hsa-miR-6840-5p	-0.266723	1.21986	-1.15609	0.252505	0.798471	-5.10093
hsa-miR-1303	-0.20295	1.25793	-1.15602	0.252534	0.798471	-5.101
hsa-miR-1200	0.150424	0.998303	1.15411	0.253306	0.798471	-5.10294
hsa-miR-6128	0.124945	0.938152	1.15384	0.253417	0.798471	-5.10322
hsa-miR-3140-5p	0.174844	1.11936	1.15264	0.253905	0.798471	-5.10444
hsa-miR-3713	-0.131958	1.02525	-1.15258	0.25393	0.798471	-5.1045
hsa-miR-570-5p	-0.187425	1.31936	-1.15174	0.254274	0.798471	-5.10536
hsa-miR-548ai	-0.187425	1.31936	-1.15174	0.254274	0.798471	-5.10536
hsa-miR-6777-5p	0.258099	1.81463	1.15171	0.254284	0.798471	-5.10538
hsa-miR-4524a-3p	0.152043	1.09345	1.15073	0.254683	0.798752	-5.10638
hsa-miR-6083	0.169937	1.06827	1.14871	0.255509	0.798898	-5.10843
hsa-miR-328-3p	-0.219579	1.35271	-1.14842	0.255627	0.798898	-5.10872
hsa-miR-4679	-0.140883	1.02303	-1.14834	0.25566	0.798898	-5.1088
hsa-miR-15b-5p	0.784039	2.55323	1.14379	0.257527	0.801679	-5.11341
hsa-miR-4676-5p	0.119978	0.972178	1.14335	0.25771	0.801679	-5.11386
hsa-let-7g-3p	-0.140141	1.06367	-1.14327	0.257743	0.801679	-5.11394
hsa-miR-219b-3p	-0.167587	1.09022	-1.1431	0.257813	0.801679	-5.11411
hsa-miR-2467-3p	-0.165006	1.15402	-1.14147	0.258483	0.801679	-5.11575
hsa-miR-561-5p	0.158725	1.26714	1.14136	0.258527	0.801679	-5.11586
hsa-miR-298	0.197954	1.21051	1.13964	0.25924	0.801679	-5.1176
hsa-miR-4777-5p	0.143665	1.06278	1.13943	0.259327	0.801679	-5.11781
hsa-miR-514a-3p	0.116663	0.980017	1.13938	0.259349	0.801679	-5.11786
hsa-miR-4312	0.148507	1.02019	1.13435	0.261433	0.803493	-5.12291
hsa-miR-122-5p	-0.139626	1.1	-1.13425	0.261472	0.803493	-5.123
hsa-miR-222-3p	1.03402	3.86338	1.13311	0.26195	0.803493	-5.12415
hsa-miR-6766-3p	-0.205436	1.43863	-1.13275	0.262098	0.803493	-5.12451
hsa-miR-346	0.195754	1.31635	1.13268	0.262128	0.803493	-5.12458
hsa-miR-4755-5p	-0.137686	1.13742	-1.1318	0.262493	0.803493	-5.12546
hsa-miR-7162-5p	0.151796	0.920795	1.13107	0.2628	0.803493	-5.12619
hsa-miR-6831-3p	-0.135572	1.14554	-1.13084	0.262896	0.803493	-5.12642
hsa-miR-423-3p	0.632595	2.54915	1.1295	0.263454	0.803493	-5.12775
hsa-miR-548g-3p	0.194097	1.27454	1.12931	0.263535	0.803493	-5.12795
hsa-miR-511-5p	-0.115543	0.948342	-1.12668	0.264636	0.803493	-5.13057
hsa-miR-4753-3p	-0.154834	1.15431	-1.12619	0.264841	0.803493	-5.13105
hsa-miR-518a-5p	-0.139445	1.05534	-1.12523	0.265244	0.803493	-5.13201
hsa-miR-527	-0.139445	1.05534	-1.12523	0.265244	0.803493	-5.13201
hsa-let-7c-3p	-0.13576	1.06609	-1.12324	0.266081	0.803493	-5.13399
hsa-miR-4709-3p	-0.161905	1.23833	-1.12318	0.266104	0.803493	-5.13404
hsa-miR-5003-3p	-0.115507	0.978173	-1.12298	0.266191	0.803493	-5.13424
hsa-miR-216a-5p	-0.162418	1.03901	-1.12215	0.266538	0.803493	-5.13506
hsa-miR-922	0.141978	1.00361	1.12138	0.266863	0.803493	-5.13583
hsa-miR-3936	0.164536	1.15846	1.12131	0.266894	0.803493	-5.1359
hsa-miR-4273	-0.14963	0.901549	-1.12099	0.26703	0.803493	-5.13622
hsa-miR-8074	0.246293	1.33651	1.11999	0.26745	0.803493	-5.1372
hsa-miR-890	-0.23903	1.36578	-1.11799	0.268296	0.803493	-5.13918
hsa-miR-8063	0.607264	2.9619	1.11772	0.268412	0.803493	-5.13945
hsa-miR-4695-3p	-0.144916	1.28137	-1.11751	0.268498	0.803493	-5.13965
hsa-miR-641	0.148717	1.1943	1.11664	0.268869	0.803493	-5.14052
hsa-miR-4697-5p	0.123369	1.06498	1.11652	0.268921	0.803493	-5.14064
hsa-miR-3173-5p	-0.196394	1.34501	-1.11614	0.269082	0.803493	-5.14101
hsa-miR-524-5p	-0.166615	1.22072	-1.11444	0.269802	0.803493	-5.14268
hsa-miR-1298-5p	-0.14007	0.987129	-1.11439	0.269825	0.803493	-5.14274
hsa-miR-543	-0.155504	1.16584	-1.11333	0.270274	0.803493	-5.14378
hsa-miR-3926	-0.160413	1.09727	-1.11174	0.270952	0.803493	-5.14534
hsa-miR-6871-3p	0.159721	1.00001	1.11115	0.271203	0.803493	-5.14592
hsa-miR-7161-3p	-0.152273	1.12807	-1.11057	0.271454	0.803493	-5.1465
hsa-miR-4677-5p	-0.132669	1.01273	-1.11015	0.27163	0.803493	-5.1469
hsa-miR-3140-3p	0.10904	0.993873	1.11002	0.271687	0.803493	-5.14703
hsa-miR-338-3p	-0.163425	0.960224	-1.1099	0.27174	0.803493	-5.14715
hsa-miR-6817-5p	0.172449	1.0738	1.10937	0.271964	0.803493	-5.14767
hsa-miR-767-3p	-0.162689	1.35983	-1.1072	0.272895	0.803493	-5.1498
hsa-miR-4680-3p	-0.156307	1.01316	-1.10687	0.273037	0.803493	-5.15012
hsa-miR-6821-5p	0.569543	7.83324	1.10623	0.273311	0.803493	-5.15075
hsa-miR-3190-5p	0.130199	1.06304	1.10448	0.274063	0.803493	-5.15246
hsa-miR-6735-5p	0.271199	1.6306	1.10142	0.27538	0.803493	-5.15545
hsa-miR-26a-1-3p	0.126919	0.952562	1.10123	0.27546	0.803493	-5.15563
hsa-miR-4655-3p	-0.179162	1.19614	-1.10026	0.275878	0.803493	-5.15657
hsa-miR-619-5p	0.796551	3.82486	1.09953	0.276192	0.803493	-5.15728
hsa-miR-6880-3p	0.203221	1.39253	1.09902	0.276415	0.803493	-5.15778
hsa-miR-208b-5p	0.128501	1.13103	1.09696	0.277307	0.803493	-5.15978
hsa-miR-6853-5p	-0.117207	0.958715	-1.09631	0.277589	0.803493	-5.16041
hsa-miR-4757-3p	-0.109872	0.971005	-1.09499	0.278161	0.803493	-5.16169
hsa-miR-4423-3p	-0.943246	2.35792	-1.09483	0.278233	0.803493	-5.16185
hsa-miR-3689a-3p	0.139159	1.06773	1.09317	0.278952	0.803493	-5.16345
hsa-miR-3152-3p	0.215087	1.358	1.09299	0.279031	0.803493	-5.16363
hsa-miR-4454	0.429756	10.1612	1.09292	0.279061	0.803493	-5.16369
hsa-miR-3977	-0.145144	1.0554	-1.09284	0.279096	0.803493	-5.16377
hsa-miR-488-3p	-0.298921	1.43806	-1.09214	0.279403	0.803493	-5.16445
hsa-miR-513b-3p	0.109319	1.08324	1.09188	0.279517	0.803493	-5.1647
hsa-miR-3658	-0.108934	1.09875	-1.08925	0.28066	0.803493	-5.16723
hsa-miR-1204	-0.154844	0.956903	-1.08905	0.28075	0.803493	-5.16743
hsa-miR-6763-5p	0.476592	3.19886	1.08905	0.280751	0.803493	-5.16743
hsa-miR-4537	0.123871	0.879372	1.08858	0.280956	0.803493	-5.16788
hsa-miR-140-3p	0.727674	3.08082	1.08772	0.28133	0.803493	-5.16871
hsa-miR-3139	-0.140946	1.11665	-1.08549	0.282308	0.803493	-5.17085
hsa-miR-6755-3p	0.11524	1.01527	1.08519	0.28244	0.803493	-5.17114
hsa-miR-4527	0.126476	1.049	1.0851	0.28248	0.803493	-5.17123
hsa-miR-1247-3p	0.246415	1.59064	1.08273	0.283522	0.803493	-5.1735
hsa-miR-619-3p	0.129031	1.04551	1.08239	0.283671	0.803493	-5.17383
hsa-miR-517-5p	0.139214	1.04736	1.08236	0.283687	0.803493	-5.17386
hsa-miR-3617-3p	-0.228839	1.30741	-1.08212	0.28379	0.803493	-5.17409
hsa-miR-4536-3p	-0.226477	1.16302	-1.08153	0.284051	0.803493	-5.17465
hsa-miR-518a-3p	-0.117521	1.06257	-1.08146	0.284081	0.803493	-5.17472
hsa-miR-548av-3p	-0.160166	1.13248	-1.08139	0.284113	0.803493	-5.17479
hsa-miR-6878-3p	-0.155798	0.936691	-1.08099	0.284291	0.803493	-5.17517
hsa-miR-4529-5p	-0.125393	0.930059	-1.08074	0.2844	0.803493	-5.17541
hsa-miR-7112-5p	0.301267	1.59582	1.07944	0.284972	0.803493	-5.17665
hsa-miR-7852-3p	-0.256293	1.5029	-1.0793	0.285034	0.803493	-5.17679
hsa-miR-5680	0.109935	1.04098	1.07895	0.285188	0.803493	-5.17712
hsa-miR-1237-3p	-0.164313	1.17215	-1.07827	0.285488	0.803493	-5.17777
hsa-miR-214-3p	0.932597	3.77464	1.0779	0.285653	0.803493	-5.17812
hsa-miR-6506-3p	0.138682	0.98409	1.07685	0.28612	0.803493	-5.17913
hsa-miR-4633-3p	0.132234	0.971443	1.07587	0.286552	0.803493	-5.18006
hsa-miR-3136-3p	-0.133346	1.15054	-1.07508	0.286902	0.803493	-5.18081
hsa-miR-6887-5p	-0.183311	1.42307	-1.07453	0.287146	0.803493	-5.18133
hsa-miR-1225-5p	0.584963	2.8686	1.07439	0.287211	0.803493	-5.18147
hsa-miR-1306-3p	-0.188218	1.20812	-1.07393	0.287413	0.803493	-5.1819
hsa-miR-3681-5p	0.131635	1.03226	1.07361	0.287554	0.803493	-5.18221
hsa-miR-23b-5p	0.119068	1.05939	1.07359	0.287567	0.803493	-5.18223
hsa-miR-324-5p	0.415656	1.89445	1.07319	0.287741	0.803493	-5.18261
hsa-miR-585-3p	0.0961256	0.930549	1.0728	0.287918	0.803493	-5.18298
hsa-miR-183-3p	-0.169158	1.17806	-1.07264	0.287986	0.803493	-5.18313
hsa-miR-4426	-0.11302	0.980177	-1.07144	0.288523	0.80412	-5.18427
hsa-miR-466	0.127377	1.17573	1.07015	0.289098	0.80421	-5.1855
hsa-miR-433-5p	-0.128387	1.02513	-1.06997	0.289179	0.80421	-5.18567
hsa-miR-4430	0.205365	1.62065	1.06797	0.290073	0.804688	-5.18756
hsa-miR-5092	-0.110284	1.0107	-1.0674	0.290327	0.804688	-5.1881
hsa-miR-3619-5p	0.277369	2.02876	1.06733	0.290359	0.804688	-5.18817
hsa-miR-6840-3p	0.408133	1.82115	1.06679	0.290599	0.804688	-5.18868
hsa-miR-1915-5p	-0.141423	1.108	-1.06437	0.291683	0.805413	-5.19096
hsa-miR-628-3p	0.118463	1.05604	1.06435	0.291691	0.805413	-5.19097
hsa-miR-6834-3p	0.139003	1.24453	1.06403	0.291836	0.805413	-5.19128
hsa-miR-4659a-3p	-0.125221	1.04996	-1.06279	0.292395	0.805413	-5.19245
hsa-let-7i-5p	0.865583	3.53069	1.06272	0.292423	0.805413	-5.19251
hsa-miR-1827	-0.113605	0.949491	-1.06053	0.293412	0.805521	-5.19458
hsa-miR-4660	0.112864	0.940442	1.05996	0.293668	0.805521	-5.19511
hsa-miR-6794-5p	0.449532	5.49081	1.05984	0.293723	0.805521	-5.19522
hsa-miR-4269	-0.119675	0.985674	-1.05961	0.293828	0.805521	-5.19544
hsa-miR-6766-5p	0.124282	1.00656	1.05806	0.294526	0.805521	-5.19689
hsa-miR-6070	0.127657	0.913936	1.05791	0.294595	0.805521	-5.19703
hsa-miR-374a-5p	-0.16127	1.0676	-1.05742	0.294816	0.805521	-5.19749
hsa-miR-6071	0.110009	0.906258	1.05699	0.295012	0.805521	-5.1979
hsa-miR-4783-5p	0.117988	1.03501	1.05463	0.29608	0.805521	-5.20011
hsa-miR-7152-3p	0.12696	1.03896	1.05442	0.296174	0.805521	-5.2003
hsa-miR-188-3p	-0.10936	1.11933	-1.0533	0.296683	0.805521	-5.20135
hsa-miR-941	0.135826	1.09887	1.05258	0.297008	0.805521	-5.20201
hsa-miR-6723-5p	0.480394	2.64774	1.05248	0.297054	0.805521	-5.20211
hsa-miR-1207-3p	-0.111436	0.996505	-1.0522	0.297181	0.805521	-5.20237
hsa-miR-6133	0.207282	1.46112	1.05019	0.298095	0.805521	-5.20424
hsa-miR-6858-3p	-0.156302	1.36856	-1.04957	0.298379	0.805521	-5.20482
hsa-miR-6784-5p	0.171264	1.22508	1.04953	0.298396	0.805521	-5.20485
hsa-miR-6502-3p	0.117499	1.05508	1.04941	0.298454	0.805521	-5.20497
hsa-miR-548d-3p	-0.203077	1.25359	-1.04927	0.298516	0.805521	-5.2051
hsa-miR-484	0.173589	1.3536	1.04847	0.298881	0.805521	-5.20584
hsa-miR-605-3p	0.114768	1.00693	1.04816	0.299024	0.805521	-5.20613
hsa-miR-4308	0.121354	0.975861	1.04527	0.300343	0.808229	-5.20881
hsa-miR-548ap-3p	-0.456141	1.86321	-1.0402	0.302674	0.813654	-5.2135
hsa-miR-5587-5p	0.112492	0.986817	1.03937	0.303056	0.813833	-5.21427
hsa-miR-6769a-5p	0.180278	1.24572	1.03769	0.303831	0.814388	-5.21582
hsa-miR-6079	0.126995	1.1307	1.03717	0.304072	0.814388	-5.2163
hsa-miR-3155a	0.110635	0.946933	1.03574	0.30473	0.814388	-5.21761
hsa-let-7f-1-3p	0.189567	1.28687	1.03533	0.304921	0.814388	-5.21798
hsa-miR-5698	0.134796	1.14397	1.03508	0.305037	0.814388	-5.21821
hsa-miR-6806-5p	0.231264	1.46946	1.03363	0.305706	0.814388	-5.21954
hsa-miR-5693	0.112595	0.96517	1.03362	0.305712	0.814388	-5.21955
hsa-miR-204-3p	-0.145633	1.2149	-1.03345	0.30579	0.814388	-5.21971
hsa-miR-3679-5p	0.299732	1.99541	1.03165	0.306629	0.815779	-5.22136
hsa-miR-548aw	0.112894	1.00564	1.03011	0.307343	0.816242	-5.22277
hsa-miR-3682-3p	-0.133311	1.19844	-1.02935	0.307698	0.816242	-5.22346
hsa-miR-6751-5p	0.195847	1.68048	1.02923	0.307753	0.816242	-5.22357
hsa-miR-640	-0.117525	1.16	-1.02507	0.309695	0.816601	-5.22736
hsa-miR-32-5p	-0.440879	1.74388	-1.02444	0.309988	0.816601	-5.22793
hsa-miR-223-3p	-0.161859	1.24993	-1.02436	0.310025	0.816601	-5.228
hsa-miR-3659	0.138187	1.02446	1.02211	0.311082	0.816601	-5.23005
hsa-miR-519c-5p	-0.104375	0.968854	-1.0204	0.311882	0.816601	-5.2316
hsa-miR-519b-5p	-0.104375	0.968854	-1.0204	0.311882	0.816601	-5.2316
hsa-miR-523-5p	-0.104375	0.968854	-1.0204	0.311882	0.816601	-5.2316
hsa-miR-518e-5p	-0.104375	0.968854	-1.0204	0.311882	0.816601	-5.2316
hsa-miR-522-5p	-0.104375	0.968854	-1.0204	0.311882	0.816601	-5.2316
hsa-miR-519a-5p	-0.104375	0.968854	-1.0204	0.311882	0.816601	-5.2316
hsa-miR-548s	-0.143242	1.10847	-1.02034	0.311911	0.816601	-5.23165
hsa-miR-6833-3p	-0.140255	1.08868	-1.02015	0.311999	0.816601	-5.23182
hsa-miR-372-5p	0.130991	1.12614	1.02009	0.312031	0.816601	-5.23188
hsa-let-7i-3p	0.136009	0.921663	1.01946	0.312323	0.816601	-5.23245
hsa-miR-548o-3p	-0.151971	1.1477	-1.0178	0.313107	0.817821	-5.23395
hsa-miR-8057	-0.0964693	0.920129	-1.01662	0.313661	0.818375	-5.23501
hsa-miR-7706	-0.123081	0.962561	-1.016	0.313955	0.818375	-5.23558
hsa-miR-4757-5p	0.123992	1.02696	1.015	0.314429	0.818375	-5.23648
hsa-miR-376c-3p	-0.116293	1.06096	-1.01466	0.314589	0.818375	-5.23678
hsa-miR-3142	0.100895	0.953585	1.01305	0.31535	0.819529	-5.23823
hsa-miR-6814-3p	0.0997215	1.08244	1.01163	0.316024	0.820286	-5.23951
hsa-miR-103b	-0.132486	1.09248	-1.01079	0.316421	0.820286	-5.24026
hsa-miR-3126-3p	-0.107217	0.94441	-1.00947	0.317048	0.820286	-5.24145
hsa-miR-3180-5p	-0.140632	1.2599	-1.00913	0.31721	0.820286	-5.24175
hsa-miR-2276-5p	0.111398	0.966875	1.00845	0.317531	0.820286	-5.24236
hsa-miR-658	0.182256	1.39765	1.00841	0.317551	0.820286	-5.24239
hsa-miR-30c-1-3p	-0.189628	1.10922	-1.00563	0.318874	0.82288	-5.24488
hsa-miR-5196-3p	-0.153707	1.16906	-1.00279	0.32023	0.825498	-5.24741
hsa-miR-548ax	0.150379	1.19381	1.00128	0.320957	0.825498	-5.24876
hsa-miR-520c-3p	0.147816	1.1738	1.0009	0.321136	0.825498	-5.24909
hsa-miR-323b-3p	-0.186799	1.21926	-1.00037	0.32139	0.825498	-5.24956
hsa-miR-4490	0.225668	1.33315	1.00017	0.32149	0.825498	-5.24975
hsa-miR-1288-5p	0.127343	1.00304	0.998763	0.322163	0.826405	-5.25099
hsa-miR-17-5p	0.958915	5.72289	0.997173	0.322927	0.827104	-5.2524
hsa-miR-4720-5p	-0.616866	2.14239	-0.996861	0.323077	0.827104	-5.25268
hsa-miR-3916	0.176727	1.32175	0.9957	0.323637	0.827713	-5.25371
hsa-miR-198	0.155495	1.14781	0.99377	0.324567	0.829271	-5.25541
hsa-miR-4300	-0.135052	0.982264	-0.99213	0.325359	0.829737	-5.25686
hsa-miR-3134	0.134846	1.21797	0.99142	0.325703	0.829737	-5.25748
hsa-miR-499a-5p	-0.094314	1.08934	-0.991394	0.325715	0.829737	-5.25751
hsa-miR-6795-5p	0.198766	1.44339	0.987621	0.327544	0.833573	-5.26082
hsa-miR-8054	-0.121444	1.11115	-0.985819	0.32842	0.833823	-5.2624
hsa-miR-4264	-0.109468	0.914344	-0.985492	0.328579	0.833823	-5.26269
hsa-miR-614	0.107466	0.95781	0.985409	0.32862	0.833823	-5.26276
hsa-miR-548ay-5p	-0.186143	1.26913	-0.984708	0.328961	0.833823	-5.26338
hsa-miR-95-3p	-0.100533	1.0968	-0.983945	0.329332	0.833823	-5.26404
hsa-miR-548at-5p	0.140483	1.29911	0.983431	0.329583	0.833823	-5.26449
hsa-miR-891b	-0.097262	0.976753	-0.982273	0.330148	0.834359	-5.26551
hsa-miR-4758-3p	0.183706	1.60229	0.981671	0.330442	0.834359	-5.26603
hsa-miR-4530	0.573048	8.61953	0.980769	0.330883	0.834653	-5.26682
hsa-miR-135b-5p	-0.113564	0.993488	-0.978022	0.332228	0.837111	-5.26921
hsa-miR-5787	0.259385	9.63057	0.977454	0.332506	0.837111	-5.2697
hsa-miR-4258	-0.249239	1.77444	-0.976692	0.33288	0.837234	-5.27036
hsa-miR-2116-3p	-0.144792	1.24288	-0.973804	0.3343	0.839985	-5.27287
hsa-miR-4676-3p	0.122174	1.0342	0.972257	0.335062	0.840133	-5.27421
hsa-miR-424-3p	0.273137	1.36326	0.971721	0.335326	0.840133	-5.27467
hsa-miR-3189-3p	-0.125843	1.13065	-0.971701	0.335336	0.840133	-5.27469
hsa-miR-1185-2-3p	0.196741	1.4288	0.967822	0.337253	0.843124	-5.27803
hsa-miR-486-5p	-0.298721	1.16676	-0.967484	0.33742	0.843124	-5.27832
hsa-miR-203a	-0.362391	1.35236	-0.967301	0.337511	0.843124	-5.27848
hsa-miR-6812-3p	-0.141152	1.18814	-0.964297	0.339001	0.844866	-5.28106
hsa-miR-6888-3p	0.0971643	0.995158	0.963919	0.339189	0.844866	-5.28138
hsa-miR-4645-3p	-0.117814	1.12451	-0.962898	0.339697	0.844866	-5.28226
hsa-miR-128-1-5p	0.106306	0.916529	0.962409	0.33994	0.844866	-5.28268
hsa-miR-3614-3p	-0.140996	1.0527	-0.96208	0.340104	0.844866	-5.28296
hsa-miR-4508	0.261184	9.80649	0.960904	0.34069	0.844866	-5.28397
hsa-miR-6873-3p	-0.140602	1.03549	-0.960451	0.340916	0.844866	-5.28435
hsa-miR-1251-3p	0.106421	0.904955	0.960396	0.340943	0.844866	-5.2844
hsa-miR-26a-2-3p	0.126361	1.10859	0.959966	0.341158	0.844866	-5.28477
hsa-miR-380-3p	-0.110544	1.07822	-0.95778	0.34225	0.845768	-5.28663
hsa-miR-603	0.351018	1.80963	0.957735	0.342272	0.845768	-5.28667
hsa-miR-363-3p	0.124266	1.08556	0.956882	0.342698	0.845768	-5.2874
hsa-miR-155-3p	-0.182899	1.24625	-0.955953	0.343164	0.845768	-5.28819
hsa-miR-4420	0.0894706	0.944606	0.955598	0.343342	0.845768	-5.28849
hsa-let-7b-3p	0.151198	1.23616	0.955301	0.343491	0.845768	-5.28874
hsa-miR-4798-3p	-0.115315	1.03222	-0.953079	0.344605	0.847702	-5.29063
hsa-miR-1185-1-3p	0.295408	1.69682	0.952132	0.345081	0.848064	-5.29143
hsa-miR-548ah-3p	0.120459	1.13189	0.948865	0.346726	0.851294	-5.29419
hsa-miR-4650-5p	-0.11744	1.00122	-0.946128	0.348107	0.852942	-5.2965
hsa-miR-106a-5p	0.856505	5.39628	0.94594	0.348202	0.852942	-5.29666
hsa-miR-6864-5p	-0.146178	1.23059	-0.94557	0.348389	0.852942	-5.29697
hsa-miR-3660	0.125218	1.08509	0.944327	0.349019	0.853672	-5.29802
hsa-miR-3121-5p	0.132781	1.05673	0.943465	0.349456	0.85393	-5.29874
hsa-miR-548e-3p	0.137808	1.19516	0.941442	0.350482	0.855627	-5.30044
hsa-miR-199b-5p	-0.110257	1.12747	-0.938929	0.351759	0.857771	-5.30254
hsa-miR-202-3p	0.128085	1.14978	0.937252	0.352614	0.857771	-5.30394
hsa-miR-4699-3p	0.123678	1.09616	0.936912	0.352787	0.857771	-5.30422
hsa-miR-4769-3p	-0.161726	1.48411	-0.936745	0.352872	0.857771	-5.30436
hsa-miR-6730-3p	0.150472	1.29064	0.933933	0.354308	0.857771	-5.30671
hsa-miR-17-3p	-0.210314	1.27912	-0.933655	0.35445	0.857771	-5.30694
hsa-miR-6770-3p	0.0874028	0.922905	0.932868	0.354853	0.857771	-5.30759
hsa-miR-3689b-3p	0.108154	1.06769	0.931997	0.355299	0.857771	-5.30831
hsa-miR-3689c	0.108154	1.06769	0.931997	0.355299	0.857771	-5.30831
hsa-miR-6837-3p	0.123746	0.93235	0.931913	0.355342	0.857771	-5.30838
hsa-miR-4418	0.0855087	0.824473	0.931797	0.355402	0.857771	-5.30848
hsa-miR-4746-3p	0.112498	0.968104	0.931653	0.355475	0.857771	-5.3086
hsa-miR-7844-5p	0.107573	1.20207	0.930738	0.355944	0.857771	-5.30936
hsa-miR-208a-3p	0.131243	1.2106	0.930594	0.356018	0.857771	-5.30948
hsa-miR-6750-5p	0.492215	2.83156	0.928766	0.356957	0.85885	-5.31099
hsa-miR-520g-5p	-0.19901	1.24212	-0.927874	0.357415	0.85885	-5.31173
hsa-miR-4715-3p	0.122075	1.00674	0.927716	0.357497	0.85885	-5.31186
hsa-miR-4636	-0.104579	1.09676	-0.925667	0.358551	0.85885	-5.31355
hsa-miR-568	-0.116396	1.0815	-0.925362	0.358709	0.85885	-5.3138
hsa-miR-512-5p	0.132501	1.10305	0.925322	0.35873	0.85885	-5.31383
hsa-miR-652-5p	-0.142758	1.21245	-0.925189	0.358798	0.85885	-5.31394
hsa-miR-3181	0.131707	1.09366	0.924173	0.359322	0.859306	-5.31478
hsa-miR-4777-3p	0.114375	1.06736	0.923198	0.359825	0.859713	-5.31558
hsa-miR-5010-5p	0.161768	1.36689	0.922036	0.360426	0.859776	-5.31654
hsa-miR-1260a	0.194979	1.56023	0.921856	0.360519	0.859776	-5.31669
hsa-miR-624-3p	0.123168	1.03728	0.919233	0.361877	0.861104	-5.31884
hsa-miR-3618	-0.131105	1.0562	-0.918517	0.362249	0.861104	-5.31942
hsa-miR-629-3p	-0.138262	1.1734	-0.918054	0.362489	0.861104	-5.3198
hsa-miR-4768-5p	-0.0865696	0.962985	-0.916751	0.363165	0.861104	-5.32087
hsa-miR-4311	-0.0864814	0.991532	-0.915969	0.363572	0.861104	-5.32151
hsa-miR-4799-5p	0.10891	1.03581	0.915098	0.364025	0.861104	-5.32222
hsa-miR-3607-5p	-0.156741	1.21099	-0.913839	0.36468	0.861104	-5.32324
hsa-miR-342-3p	0.8622	4.6413	0.913259	0.364983	0.861104	-5.32371
hsa-miR-4768-3p	0.0975808	0.961475	0.912952	0.365143	0.861104	-5.32396
hsa-miR-2052	-0.118962	1.08715	-0.912278	0.365494	0.861104	-5.32451
hsa-miR-6764-5p	-0.126079	1.11951	-0.912114	0.36558	0.861104	-5.32464
hsa-miR-933	0.177103	1.39287	0.911747	0.365771	0.861104	-5.32494
hsa-miR-330-3p	0.136463	1.03169	0.911665	0.365814	0.861104	-5.32501
hsa-miR-96-5p	-0.130936	1.14515	-0.91133	0.365989	0.861104	-5.32528
hsa-miR-593-3p	0.113209	1.03036	0.910437	0.366455	0.861104	-5.32601
hsa-miR-5197-5p	-0.125914	1.04481	-0.910158	0.366601	0.861104	-5.32623
hsa-miR-3131	-0.189812	1.50771	-0.90955	0.366919	0.861104	-5.32673
hsa-miR-548ad	0.0977779	1.1086	0.909227	0.367088	0.861104	-5.32699
hsa-miR-4272	0.0866116	0.978304	0.908413	0.367514	0.861173	-5.32765
hsa-miR-3663-3p	0.340638	2.2797	0.907894	0.367786	0.861173	-5.32807
hsa-miR-147b	-0.105333	0.995159	-0.90673	0.368396	0.861819	-5.32901
hsa-miR-520f-5p	-0.114308	1.06424	-0.905574	0.369002	0.862455	-5.32994
hsa-miR-4539	0.269709	2.00812	0.903988	0.369836	0.862939	-5.33122
hsa-miR-6851-3p	-0.128906	1.15296	-0.903906	0.369879	0.862939	-5.33129
hsa-miR-6736-3p	0.124982	1.07313	0.903118	0.370293	0.863125	-5.33192
hsa-miR-4526	0.13615	1.1299	0.901919	0.370924	0.863637	-5.33289
hsa-miR-7154-3p	-0.120155	1.07753	-0.900222	0.371819	0.863637	-5.33425
hsa-miR-4693-5p	0.0911269	1.02264	0.899044	0.372441	0.863637	-5.33519
hsa-miR-548t-3p	-0.263937	1.79584	-0.898928	0.372502	0.863637	-5.33529
hsa-miR-548aa	-0.263937	1.79584	-0.898928	0.372502	0.863637	-5.33529
hsa-miR-320a	0.559071	7.28405	0.898119	0.372929	0.863637	-5.33593
hsa-miR-4484	0.531681	3.6517	0.897367	0.373327	0.863637	-5.33654
hsa-miR-33b-3p	-0.0981649	0.941598	-0.896376	0.373851	0.863637	-5.33733
hsa-miR-6511b-5p	-0.469308	3.094	-0.896279	0.373902	0.863637	-5.33741
hsa-miR-6718-5p	0.118879	1.03401	0.896042	0.374028	0.863637	-5.3376
hsa-miR-5581-3p	-0.123191	1.14349	-0.895721	0.374198	0.863637	-5.33785
hsa-miR-371a-5p	0.164706	1.27735	0.894793	0.374689	0.863998	-5.33859
hsa-miR-4296	0.0865845	0.981768	0.891697	0.376333	0.865487	-5.34106
hsa-miR-4261	-0.107379	0.945133	-0.891683	0.37634	0.865487	-5.34107
hsa-miR-6885-3p	-0.116899	1.13195	-0.891678	0.376343	0.865487	-5.34107
hsa-miR-6727-3p	0.158361	1.42954	0.890362	0.377043	0.866232	-5.34212
hsa-miR-6715b-5p	-0.111353	1.06282	-0.889807	0.377338	0.866232	-5.34256
hsa-miR-3675-5p	-0.106619	1.06582	-0.886443	0.379132	0.869575	-5.34522
hsa-miR-519d-5p	-0.156793	1.19835	-0.884494	0.380174	0.870578	-5.34676
hsa-miR-1296-5p	0.108602	1.06325	0.8832	0.380866	0.870578	-5.34778
hsa-miR-3156-3p	0.120762	1.26348	0.881828	0.381602	0.870578	-5.34886
hsa-miR-520b	0.116835	1.07687	0.881554	0.381749	0.870578	-5.34908
hsa-miR-5583-5p	0.173435	1.37923	0.881322	0.381873	0.870578	-5.34926
hsa-miR-889-3p	0.119554	1.14935	0.88005	0.382556	0.870578	-5.35026
hsa-miR-4782-3p	-0.0917268	0.985375	-0.880037	0.382563	0.870578	-5.35027
hsa-miR-576-5p	-0.13489	1.30748	-0.879059	0.383088	0.870578	-5.35104
hsa-miR-1537-5p	0.106622	1.09404	0.878879	0.383185	0.870578	-5.35118
hsa-miR-8053	-0.0990692	0.948138	-0.876543	0.384442	0.870578	-5.35301
hsa-miR-3671	-0.101939	1.08747	-0.875464	0.385024	0.870578	-5.35385
hsa-miR-1245a	0.0954209	1.03393	0.874582	0.385499	0.870578	-5.35454
hsa-miR-4717-3p	0.207724	1.5524	0.874424	0.385585	0.870578	-5.35466
hsa-miR-517a-3p	-0.0988573	1.01541	-0.87433	0.385636	0.870578	-5.35474
hsa-miR-517b-3p	-0.0988573	1.01541	-0.87433	0.385636	0.870578	-5.35474
hsa-miR-519b-3p	0.11613	1.22711	0.873902	0.385867	0.870578	-5.35507
hsa-miR-5088-5p	0.103975	1.08008	0.873491	0.386089	0.870578	-5.35539
hsa-miR-1248	-0.0853697	1.03211	-0.87311	0.386294	0.870578	-5.35569
hsa-miR-4429	0.413247	2.82141	0.872213	0.38678	0.870578	-5.35639
hsa-miR-320d	0.696004	3.70828	0.871694	0.38706	0.870578	-5.35679
hsa-miR-3132	0.112443	1.10817	0.871162	0.387348	0.870578	-5.3572
hsa-miR-6842-5p	-0.125155	1.0844	-0.870922	0.387478	0.870578	-5.35739
hsa-miR-25-3p	0.639365	2.3653	0.86966	0.388161	0.870578	-5.35837
hsa-miR-3938	-0.13706	1.1768	-0.86943	0.388286	0.870578	-5.35855
hsa-miR-6734-5p	-0.1476	1.21272	-0.868701	0.388682	0.870578	-5.35911
hsa-miR-1910-5p	0.222821	1.63385	0.868425	0.388831	0.870578	-5.35933
hsa-miR-5007-5p	0.123872	1.18127	0.867702	0.389224	0.870578	-5.35989
hsa-miR-548aq-5p	-0.136873	1.27575	-0.866015	0.390141	0.870578	-5.36119
hsa-miR-550b-2-5p	0.0929618	1.03421	0.865887	0.39021	0.870578	-5.36129
hsa-miR-4302	-0.0955339	0.863193	-0.86558	0.390377	0.870578	-5.36153
hsa-miR-424-5p	-0.0913732	0.968203	-0.86528	0.39054	0.870578	-5.36176
hsa-miR-3198	0.096504	0.98548	0.86471	0.39085	0.870578	-5.3622
hsa-miR-4774-3p	-0.0930949	1.06365	-0.863171	0.391688	0.870578	-5.36339
hsa-miR-3664-3p	-0.102703	1.12564	-0.863107	0.391723	0.870578	-5.36344
hsa-miR-1538	0.0951945	0.985788	0.861624	0.392532	0.870578	-5.36458
hsa-miR-4804-5p	-0.0955825	1.04272	-0.86139	0.39266	0.870578	-5.36476
hsa-miR-6865-5p	0.353332	2.37554	0.861049	0.392846	0.870578	-5.36502
hsa-miR-5001-3p	-0.107921	1.08268	-0.861016	0.392864	0.870578	-5.36505
hsa-miR-184	0.21687	1.24468	0.860684	0.393046	0.870578	-5.3653
hsa-miR-1285-3p	0.101917	1.11336	0.859817	0.393519	0.870578	-5.36597
hsa-miR-454-5p	-0.128981	1.17713	-0.859694	0.393587	0.870578	-5.36606
hsa-miR-493-5p	-0.109271	1.08264	-0.859391	0.393752	0.870578	-5.36629
hsa-miR-6893-5p	0.264265	1.92492	0.857202	0.394951	0.872479	-5.36797
hsa-miR-3690	-0.106911	1.06735	-0.855386	0.395946	0.873929	-5.36936
hsa-miR-6890-5p	0.137645	1.29054	0.853778	0.396829	0.874496	-5.37059
hsa-miR-137	0.0878442	1.05519	0.853683	0.396882	0.874496	-5.37066
hsa-miR-3616-3p	-0.113436	1.07856	-0.849742	0.399051	0.878155	-5.37366
hsa-miR-4439	-0.0929332	0.9857	-0.846717	0.400721	0.878155	-5.37595
hsa-miR-3124-5p	-0.308464	1.76691	-0.84664	0.400764	0.878155	-5.37601
hsa-miR-4703-3p	-0.0886027	1.00224	-0.84572	0.401272	0.878155	-5.3767
hsa-miR-5685	-0.113356	1.07407	-0.845619	0.401328	0.878155	-5.37678
hsa-miR-4797-3p	0.112241	1.00665	0.843975	0.402238	0.878155	-5.37802
hsa-miR-3129-5p	-0.0916711	1.06448	-0.843258	0.402636	0.878155	-5.37856
hsa-miR-1233-3p	-0.144431	1.19716	-0.842721	0.402934	0.878155	-5.37896
hsa-miR-6499-5p	-0.0886518	0.945911	-0.84202	0.403323	0.878155	-5.37949
hsa-miR-187-5p	-0.139014	1.17639	-0.841821	0.403433	0.878155	-5.37964
hsa-miR-618	-0.103845	1.09841	-0.841754	0.40347	0.878155	-5.37969
hsa-miR-1261	-0.100962	1.08949	-0.840638	0.40409	0.878155	-5.38053
hsa-miR-874-3p	-0.191881	1.41118	-0.840297	0.40428	0.878155	-5.38078
hsa-miR-3150b-3p	-0.107199	1.17284	-0.839831	0.404539	0.878155	-5.38113
hsa-miR-3689f	0.116527	1.06086	0.839482	0.404733	0.878155	-5.3814
hsa-miR-373-3p	0.11713	1.1297	0.83947	0.40474	0.878155	-5.38141
hsa-miR-3164	0.102821	1.03176	0.839468	0.404741	0.878155	-5.38141
hsa-miR-4671-3p	-0.0982139	1.06615	-0.839102	0.404944	0.878155	-5.38168
hsa-miR-3190-3p	0.117707	1.15133	0.83863	0.405207	0.878155	-5.38203
hsa-miR-369-3p	-0.0894195	1.20909	-0.8367	0.406282	0.878155	-5.38348
hsa-miR-4482-3p	0.116951	1.19371	0.835132	0.407157	0.878155	-5.38465
hsa-miR-3941	-0.10769	0.996226	-0.834812	0.407335	0.878155	-5.38489
hsa-miR-6076	-0.131916	1.21189	-0.833762	0.407922	0.878155	-5.38567
hsa-miR-4639-5p	0.0855521	0.973839	0.833108	0.408288	0.878155	-5.38616
hsa-miR-192-5p	0.118007	1.09665	0.8319	0.408964	0.878155	-5.38706
hsa-miR-4766-3p	-0.107048	1.01491	-0.831863	0.408984	0.878155	-5.38708
hsa-miR-1972	0.200493	1.36727	0.830124	0.409959	0.878155	-5.38838
hsa-miR-7978	-0.0776042	1.0042	-0.830053	0.409998	0.878155	-5.38843
hsa-miR-4700-5p	0.0976852	1.02372	0.829818	0.41013	0.878155	-5.3886
hsa-miR-654-5p	0.084672	1.01178	0.8293	0.410421	0.878155	-5.38899
hsa-miR-4257	0.101855	1.08817	0.828782	0.410711	0.878155	-5.38937
hsa-miR-4760-5p	-0.129028	1.08626	-0.828656	0.410782	0.878155	-5.38946
hsa-miR-4790-3p	-0.0878763	0.966879	-0.828254	0.411008	0.878155	-5.38976
hsa-miR-4712-5p	-0.0980061	1.02448	-0.827426	0.411472	0.878155	-5.39037
hsa-miR-8070	0.0870347	0.988018	0.82711	0.41165	0.878155	-5.39061
hsa-miR-3117-5p	-0.0794221	0.955984	-0.82603	0.412258	0.878155	-5.3914
hsa-miR-5579-5p	-0.100084	1.05546	-0.825956	0.412299	0.878155	-5.39146
hsa-miR-361-5p	0.601723	3.21962	0.825676	0.412457	0.878155	-5.39167
hsa-miR-2681-5p	0.109025	1.13598	0.825021	0.412825	0.878155	-5.39215
hsa-miR-9-3p	-0.088807	1.08212	-0.825007	0.412833	0.878155	-5.39216
hsa-miR-19b-3p	-0.602629	2.89502	-0.824977	0.41285	0.878155	-5.39218
hsa-miR-4764-5p	-0.096459	1.07325	-0.824654	0.413032	0.878155	-5.39242
hsa-miR-3064-3p	0.102143	1.0784	0.824178	0.4133	0.878155	-5.39277
hsa-miR-506-5p	0.0847617	1.08808	0.82377	0.41353	0.878155	-5.39307
hsa-miR-5580-3p	-0.107819	0.99796	-0.822663	0.414154	0.878237	-5.39389
hsa-miR-597-3p	-0.0889079	1.0606	-0.822493	0.41425	0.878237	-5.39401
hsa-miR-6809-3p	0.0994579	1.05999	0.820251	0.415516	0.880198	-5.39566
hsa-miR-936	-0.113711	1.19003	-0.817932	0.416828	0.882101	-5.39735
hsa-miR-548l	-0.149422	1.44143	-0.815408	0.418259	0.882101	-5.3992
hsa-miR-935	-0.0925355	0.99638	-0.815025	0.418477	0.882101	-5.39948
hsa-miR-4259	0.121823	1.19787	0.814873	0.418563	0.882101	-5.39959
hsa-miR-6800-3p	0.200207	1.71238	0.814648	0.41869	0.882101	-5.39975
hsa-miR-3157-5p	-0.11488	1.06146	-0.814544	0.41875	0.882101	-5.39983
hsa-miR-4738-5p	-0.125946	1.09161	-0.814196	0.418947	0.882101	-5.40008
hsa-miR-3119	-0.100725	1.01085	-0.813305	0.419453	0.882101	-5.40073
hsa-miR-3653	0.0952781	0.932869	0.812862	0.419705	0.882101	-5.40105
hsa-miR-374b-5p	0.106957	1.09927	0.812632	0.419836	0.882101	-5.40122
hsa-miR-4792	-0.0837196	0.920048	-0.811215	0.420642	0.882774	-5.40225
hsa-miR-3118	-0.123882	1.1397	-0.810608	0.420988	0.882774	-5.40269
hsa-miR-23a-5p	0.191628	1.38937	0.810193	0.421224	0.882774	-5.40299
hsa-miR-4453	0.0938246	1.00477	0.808959	0.421928	0.882774	-5.40388
hsa-miR-15b-3p	-0.0975836	0.997994	-0.808648	0.422106	0.882774	-5.4041
hsa-miR-21-5p	0.361461	1.62252	0.808463	0.422211	0.882774	-5.40424
hsa-miR-4727-5p	-0.0809953	0.930733	-0.806668	0.423236	0.883662	-5.40553
hsa-miR-6829-3p	0.0884363	1.16532	0.806519	0.423322	0.883662	-5.40564
hsa-miR-411-5p	0.0895194	1.04307	0.804283	0.424601	0.8855	-5.40725
hsa-miR-26b-3p	0.119483	1.08256	0.80378	0.424889	0.8855	-5.40761
hsa-miR-19b-1-5p	-0.0934596	1.00707	-0.802215	0.425786	0.886653	-5.40874
hsa-miR-3065-3p	0.106654	1.17263	0.801061	0.426448	0.88683	-5.40957
hsa-miR-6767-5p	0.0874665	0.922882	0.800529	0.426754	0.88683	-5.40995
hsa-miR-873-3p	-0.0644259	0.936612	-0.80027	0.426903	0.88683	-5.41013
hsa-miR-4787-3p	-0.101293	1.21017	-0.799658	0.427254	0.886845	-5.41057
hsa-miR-1301-5p	-0.0843891	0.881452	-0.798468	0.427938	0.887489	-5.41142
hsa-miR-3921	-0.668908	4.11069	-0.797922	0.428253	0.887489	-5.41181
hsa-miR-887-5p	-0.10687	0.964823	-0.796115	0.429294	0.888448	-5.4131
hsa-miR-211-5p	0.103356	1.1142	0.795922	0.429405	0.888448	-5.41324
hsa-miR-374c-5p	0.104259	1.10947	0.794667	0.430129	0.889023	-5.41413
hsa-miR-302a-5p	0.112441	1.10326	0.792316	0.431487	0.889023	-5.4158
hsa-miR-3129-3p	-0.106026	1.07195	-0.792202	0.431553	0.889023	-5.41588
hsa-miR-5585-5p	0.0891246	1.03135	0.791457	0.431984	0.889023	-5.41641
hsa-miR-4796-3p	0.0938269	1.08347	0.790621	0.432467	0.889023	-5.417
hsa-miR-3135a	0.109475	0.931852	0.790597	0.432481	0.889023	-5.41701
hsa-miR-561-3p	0.108755	1.03756	0.790356	0.432621	0.889023	-5.41718
hsa-miR-6890-3p	0.119305	1.23213	0.789483	0.433127	0.889023	-5.4178
hsa-miR-575	0.148005	1.1225	0.788803	0.433521	0.889023	-5.41828
hsa-miR-4784	0.116391	1.18517	0.788208	0.433866	0.889023	-5.4187
hsa-miR-96-3p	0.0909811	1.02778	0.787707	0.434157	0.889023	-5.41905
hsa-miR-625-3p	0.103671	1.176	0.787645	0.434192	0.889023	-5.4191
hsa-miR-6883-3p	0.101756	1.14507	0.787407	0.434331	0.889023	-5.41927
hsa-miR-6740-3p	0.0877098	1.06699	0.78706	0.434532	0.889023	-5.41951
hsa-miR-583	0.0915048	1.10086	0.786062	0.435112	0.889023	-5.42021
hsa-miR-190a-3p	-0.265256	1.46472	-0.785909	0.435201	0.889023	-5.42032
hsa-miR-6760-3p	0.103716	1.19534	0.785313	0.435547	0.889027	-5.42074
hsa-miR-3606-5p	-0.116675	1.22916	-0.784282	0.436146	0.889546	-5.42146
hsa-miR-4515	-0.0947242	1.06121	-0.781669	0.437669	0.891604	-5.42329
hsa-miR-6081	0.0889923	1.04743	0.779864	0.438722	0.891604	-5.42456
hsa-miR-664b-3p	0.129351	1.26191	0.779808	0.438754	0.891604	-5.42459
hsa-miR-32-3p	-0.0964811	1.04819	-0.779403	0.438991	0.891604	-5.42488
hsa-miR-5699-3p	-0.0906228	0.950228	-0.778529	0.439502	0.891604	-5.42549
hsa-miR-1913	0.115128	1.31261	0.77848	0.43953	0.891604	-5.42552
hsa-miR-5692c	0.101229	1.17187	0.777941	0.439845	0.891604	-5.4259
hsa-miR-938	-0.0985801	1.08052	-0.776702	0.44057	0.891604	-5.42676
hsa-miR-2116-5p	0.0938797	0.994772	0.776618	0.44062	0.891604	-5.42682
hsa-miR-425-3p	-0.174384	1.31742	-0.776518	0.440678	0.891604	-5.42689
hsa-miR-495-5p	0.111558	1.14455	0.775568	0.441235	0.891604	-5.42755
hsa-miR-924	-0.0945008	1.06429	-0.775089	0.441515	0.891604	-5.42788
hsa-miR-4449	0.495177	3.44345	0.774856	0.441652	0.891604	-5.42804
hsa-miR-449b-5p	-0.227217	1.186	-0.773567	0.442408	0.892432	-5.42893
hsa-miR-6832-5p	-0.11946	1.27519	-0.772753	0.442885	0.892696	-5.4295
hsa-miR-662	-0.102824	1.07875	-0.772023	0.443315	0.892786	-5.43
hsa-miR-6771-3p	-0.113986	1.18572	-0.770333	0.444308	0.892786	-5.43117
hsa-miR-6750-3p	0.106696	1.18897	0.769623	0.444726	0.892786	-5.43166
hsa-miR-4693-3p	-0.114934	1.08265	-0.76939	0.444863	0.892786	-5.43182
hsa-miR-4461	-0.118382	1.10371	-0.768528	0.44537	0.892786	-5.43241
hsa-miR-877-3p	0.115925	1.2393	0.767569	0.445936	0.892786	-5.43307
hsa-miR-1266-3p	-0.127616	1.25126	-0.767556	0.445943	0.892786	-5.43308
hsa-miR-215-3p	0.0872464	1.05749	0.767361	0.446058	0.892786	-5.43321
hsa-miR-5089-3p	0.0883164	1.0663	0.767057	0.446237	0.892786	-5.43342
hsa-miR-181a-5p	0.687497	4.81064	0.766793	0.446393	0.892786	-5.4336
hsa-miR-4788	-0.132196	1.23378	-0.765189	0.44734	0.892866	-5.4347
hsa-miR-4540	-0.0820571	1.14566	-0.765119	0.447381	0.892866	-5.43475
hsa-miR-3173-3p	0.10573	1.13685	0.762537	0.448908	0.892866	-5.43652
hsa-miR-659-3p	0.129159	1.26242	0.762476	0.448944	0.892866	-5.43656
hsa-miR-5691	-0.0701928	0.993434	-0.762397	0.448991	0.892866	-5.43661
hsa-miR-4495	0.102544	1.21341	0.761822	0.449331	0.892866	-5.43701
hsa-miR-6870-5p	0.196092	1.43467	0.76165	0.449433	0.892866	-5.43712
hsa-miR-584-3p	-0.124012	1.36981	-0.761643	0.449437	0.892866	-5.43713
hsa-miR-4474-5p	-0.0791363	0.939265	-0.761443	0.449555	0.892866	-5.43726
hsa-miR-4720-3p	-0.0969693	1.03815	-0.760438	0.450151	0.892866	-5.43795
hsa-miR-548ap-5p	-0.11662	1.34156	-0.760283	0.450243	0.892866	-5.43805
hsa-miR-6843-3p	-0.0799821	0.937917	-0.75889	0.451069	0.893668	-5.439
hsa-miR-6793-5p	0.10785	1.1926	0.758374	0.451376	0.893668	-5.43935
hsa-miR-3168	0.0960659	0.984484	0.757849	0.451687	0.893668	-5.43971
hsa-miR-378f	-0.143129	1.13722	-0.756427	0.452532	0.893691	-5.44067
hsa-miR-7156-3p	-0.0942092	1.10795	-0.756208	0.452662	0.893691	-5.44082
hsa-miR-4716-5p	-0.189427	1.42305	-0.755655	0.452991	0.893691	-5.4412
hsa-miR-4487	-0.448391	4.25922	-0.755497	0.453085	0.893691	-5.4413
hsa-miR-590-3p	-0.0919814	1.15438	-0.754839	0.453477	0.893779	-5.44175
hsa-miR-548j-5p	-0.122201	1.3294	-0.753518	0.454264	0.894646	-5.44264
hsa-miR-526b-3p	-0.0949559	1.12048	-0.752502	0.454869	0.894684	-5.44332
hsa-miR-410-3p	-0.088595	1.11417	-0.75191	0.455222	0.894684	-5.44372
hsa-miR-3614-5p	-0.117639	1.07377	-0.751286	0.455595	0.894684	-5.44414
hsa-miR-4796-5p	0.120013	1.14374	0.750701	0.455944	0.894684	-5.44454
hsa-miR-3162-3p	-0.237203	2.13729	-0.750577	0.456018	0.894684	-5.44462
hsa-miR-100-3p	0.0776367	0.919166	0.74989	0.456428	0.894808	-5.44508
hsa-miR-145-3p	0.0988426	1.02259	0.747834	0.457658	0.896537	-5.44646
hsa-miR-6854-3p	-0.0769465	0.916872	-0.746475	0.458472	0.896853	-5.44737
hsa-miR-196b-3p	0.114808	1.29302	0.746297	0.458579	0.896853	-5.44749
hsa-miR-412-3p	0.0939928	1.17455	0.745275	0.459191	0.896853	-5.44817
hsa-miR-5000-3p	-0.0857733	1.04787	-0.745242	0.459211	0.896853	-5.4482
hsa-miR-769-3p	-0.123012	1.16264	-0.744423	0.459702	0.897132	-5.44874
hsa-miR-6824-3p	-0.0957838	1.08503	-0.743124	0.460482	0.897508	-5.44961
hsa-miR-4685-3p	-0.116178	1.14035	-0.742537	0.460834	0.897508	-5.45
hsa-miR-323a-5p	-0.121763	1.1504	-0.741738	0.461315	0.897508	-5.45053
hsa-miR-100-5p	-0.501138	2.35883	-0.74129	0.461584	0.897508	-5.45083
hsa-miR-4634	0.339283	2.35437	0.741205	0.461635	0.897508	-5.45088
hsa-miR-4668-5p	-0.423029	9.00313	-0.740195	0.462243	0.898013	-5.45155
hsa-miR-6813-5p	-0.328034	2.29428	-0.73857	0.463221	0.898795	-5.45263
hsa-miR-516b-3p	0.0735628	0.914082	0.73779	0.463692	0.898795	-5.45315
hsa-miR-516a-3p	0.0735628	0.914082	0.73779	0.463692	0.898795	-5.45315
hsa-miR-892c-5p	-0.0965616	1.12582	-0.736111	0.464705	0.899725	-5.45425
hsa-miR-10a-3p	-0.078921	1.00364	-0.735838	0.46487	0.899725	-5.45443
hsa-miR-7151-5p	-0.0884795	1.03391	-0.732706	0.466763	0.902551	-5.4565
hsa-miR-7515	0.0923082	1.0905	0.732236	0.467048	0.902551	-5.4568
hsa-miR-3074-3p	-0.0801695	1.02469	-0.731584	0.467443	0.902551	-5.45723
hsa-miR-142-5p	-0.0884571	1.07806	-0.731109	0.46773	0.902551	-5.45754
hsa-miR-3074-5p	-0.078865	0.965766	-0.727628	0.469842	0.904146	-5.45982
hsa-miR-489-3p	-0.121209	1.09799	-0.727515	0.469911	0.904146	-5.45989
hsa-miR-4694-5p	-0.0930638	1.04417	-0.72751	0.469914	0.904146	-5.4599
hsa-miR-3912-3p	-0.0741765	1.10421	-0.726398	0.47059	0.904146	-5.46062
hsa-miR-5590-5p	-0.0783112	1.08255	-0.726272	0.470667	0.904146	-5.4607
hsa-miR-4517	0.0967513	1.10869	0.725822	0.47094	0.904146	-5.46099
hsa-miR-6861-3p	0.13313	1.36153	0.725705	0.471012	0.904146	-5.46107
hsa-miR-3611	0.0831216	1.1493	0.724581	0.471696	0.904786	-5.4618
hsa-miR-573	-0.0921468	1.01468	-0.721979	0.473281	0.90509	-5.46349
hsa-miR-5681a	-0.221363	1.71265	-0.721972	0.473286	0.90509	-5.46349
hsa-miR-2115-3p	0.0766486	1.02897	0.721633	0.473493	0.90509	-5.46371
hsa-miR-5192	0.0920802	1.08673	0.721251	0.473726	0.90509	-5.46396
hsa-miR-148a-5p	0.0973695	1.11898	0.720599	0.474124	0.90509	-5.46438
hsa-miR-4520a-3p	0.0950944	1.03291	0.719826	0.474596	0.90509	-5.46488
hsa-miR-1252-3p	-0.156305	1.31582	-0.719696	0.474675	0.90509	-5.46496
hsa-miR-548a-3p	-0.589286	3.15973	-0.719026	0.475085	0.90509	-5.4654
hsa-miR-3680-3p	-0.0900521	0.986461	-0.718788	0.47523	0.90509	-5.46555
hsa-miR-132-5p	0.0861821	0.954888	0.718567	0.475366	0.90509	-5.46569
hsa-miR-3149	-0.0894981	1.09598	-0.717027	0.476308	0.905244	-5.46668
hsa-miR-1224-5p	0.25233	1.56436	0.716976	0.476339	0.905244	-5.46672
hsa-miR-4774-5p	0.0800235	1.05386	0.716505	0.476627	0.905244	-5.46702
hsa-miR-4704-5p	0.0961937	1.06705	0.716141	0.476851	0.905244	-5.46725
hsa-miR-4524b-3p	0.0726987	0.932115	0.712944	0.478811	0.907356	-5.4693
hsa-miR-514a-5p	-0.070632	0.971509	-0.712531	0.479065	0.907356	-5.46956
hsa-miR-548e-5p	-0.132698	1.31913	-0.712238	0.479245	0.907356	-5.46975
hsa-miR-6857-3p	0.0790104	1.13275	0.712032	0.479371	0.907356	-5.46988
hsa-miR-5011-5p	-0.0832541	1.07238	-0.709056	0.481202	0.907587	-5.47178
hsa-miR-4655-5p	0.213646	2.2067	0.708739	0.481397	0.907587	-5.47198
hsa-miR-4785	-0.12066	1.34348	-0.708239	0.481705	0.907587	-5.4723
hsa-miR-3195	0.348809	2.61073	0.708222	0.481716	0.907587	-5.47231
hsa-miR-2117	0.0869133	0.981415	0.706074	0.48304	0.907587	-5.47367
hsa-miR-219a-5p	0.0834946	1.11475	0.705924	0.483133	0.907587	-5.47377
hsa-miR-6780a-3p	0.0941875	1.05483	0.705771	0.483227	0.907587	-5.47386
hsa-miR-642a-3p	0.105422	1.28174	0.705431	0.483437	0.907587	-5.47408
hsa-miR-1226-5p	0.217992	1.73814	0.704312	0.484128	0.907587	-5.47479
hsa-miR-494-3p	0.356494	2.29706	0.703576	0.484583	0.907587	-5.47525
hsa-miR-98-5p	-0.106191	1.21415	-0.703352	0.484722	0.907587	-5.47539
hsa-miR-4761-3p	-0.0653439	0.99244	-0.702666	0.485146	0.907587	-5.47582
hsa-miR-1273h-5p	0.162642	1.46364	0.701564	0.485827	0.907587	-5.47652
hsa-miR-3917	-0.0982358	1.06225	-0.700962	0.486201	0.907587	-5.4769
hsa-miR-627-5p	0.0951066	1.07469	0.700058	0.48676	0.907587	-5.47747
hsa-miR-1292-5p	-0.12617	1.21712	-0.699642	0.487018	0.907587	-5.47773
hsa-miR-4705	-0.0787216	1.0793	-0.699448	0.487139	0.907587	-5.47785
hsa-miR-5589-5p	0.0883856	0.942363	0.698534	0.487705	0.907587	-5.47842
hsa-miR-6887-3p	-0.0956637	1.22623	-0.698186	0.487921	0.907587	-5.47864
hsa-miR-4801	-0.13792	1.23945	-0.69734	0.488446	0.907587	-5.47917
hsa-miR-3194-5p	0.083143	0.977526	0.697235	0.488511	0.907587	-5.47923
hsa-miR-3925-3p	-0.0974995	1.04204	-0.696854	0.488748	0.907587	-5.47947
hsa-miR-4640-3p	-0.111265	1.3562	-0.696477	0.488983	0.907587	-5.47971
hsa-miR-4714-3p	-0.0913593	1.10257	-0.696066	0.489238	0.907587	-5.47997
hsa-miR-6851-5p	0.11571	1.44447	0.695329	0.489696	0.907587	-5.48043
hsa-miR-7705	0.0905669	1.06491	0.694803	0.490023	0.907587	-5.48075
hsa-miR-600	0.0943833	1.09999	0.693742	0.490683	0.907587	-5.48141
hsa-miR-6876-3p	0.0827901	1.04321	0.693553	0.490801	0.907587	-5.48153
hsa-miR-6511b-3p	0.140031	1.84463	0.693422	0.490882	0.907587	-5.48161
hsa-miR-1290	0.094358	1.01104	0.693309	0.490953	0.907587	-5.48168
hsa-miR-8056	-0.0811775	0.929994	-0.693054	0.491112	0.907587	-5.48184
hsa-miR-6742-3p	0.0781258	1.02192	0.692632	0.491375	0.907587	-5.4821
hsa-miR-3145-3p	0.0755014	1.1505	0.692529	0.491439	0.907587	-5.48217
hsa-miR-297	0.0923969	1.04385	0.692148	0.491676	0.907587	-5.48241
hsa-miR-130b-5p	0.0637221	1.05147	0.691431	0.492123	0.907587	-5.48285
hsa-miR-6801-5p	0.0892668	1.08748	0.689721	0.49319	0.907587	-5.48391
hsa-miR-656-5p	-0.0817317	1.00277	-0.689651	0.493233	0.907587	-5.48395
hsa-miR-3942-3p	-0.101234	1.28361	-0.689399	0.493391	0.907587	-5.48411
hsa-miR-141-5p	-0.0838265	0.985203	-0.689273	0.493469	0.907587	-5.48419
hsa-miR-6806-3p	-0.0714719	0.951479	-0.689103	0.493575	0.907587	-5.48429
hsa-miR-3124-3p	0.0893919	1.10938	0.686844	0.494987	0.909444	-5.48569
hsa-miR-4309	-0.0648314	0.885015	-0.686227	0.495373	0.909444	-5.48607
hsa-miR-7114-3p	0.152699	1.78966	0.685795	0.495644	0.909444	-5.48633
hsa-miR-4800-5p	0.130107	1.11311	0.681463	0.498359	0.912712	-5.48899
hsa-miR-7157-3p	-0.0700778	0.935455	-0.679041	0.499881	0.912712	-5.49047
hsa-miR-5006-3p	0.0949824	1.10379	0.678867	0.49999	0.912712	-5.49057
hsa-miR-181a-3p	0.0793704	1.03192	0.678864	0.499992	0.912712	-5.49058
hsa-miR-940	-0.219211	2.04911	-0.678756	0.50006	0.912712	-5.49064
hsa-miR-548av-5p	-0.0785087	1.11716	-0.678251	0.500378	0.912712	-5.49095
hsa-miR-6813-3p	0.101918	1.28776	0.677599	0.500788	0.912712	-5.49135
hsa-miR-372-3p	-0.0646302	1.09199	-0.677075	0.501118	0.912712	-5.49167
hsa-miR-378d	0.0680723	0.9638	0.677049	0.501134	0.912712	-5.49168
hsa-miR-1468-5p	-0.0906155	1.04536	-0.676402	0.501542	0.912712	-5.49207
hsa-miR-7106-3p	-0.0962531	1.096	-0.676348	0.501576	0.912712	-5.49211
hsa-miR-6892-5p	0.0904402	1.1362	0.676194	0.501673	0.912712	-5.4922
hsa-miR-4446-3p	-0.154503	1.31556	-0.673641	0.503283	0.914691	-5.49375
hsa-miR-6894-5p	0.12012	1.55451	0.673111	0.503618	0.914691	-5.49407
hsa-miR-6817-3p	0.0794444	0.994561	0.672782	0.503825	0.914691	-5.49427
hsa-miR-3679-3p	-0.100449	1.21604	-0.671588	0.504579	0.914942	-5.49499
hsa-miR-3681-3p	-0.0824359	1.06913	-0.670471	0.505286	0.914942	-5.49566
hsa-miR-7113-3p	0.101818	1.37253	0.670327	0.505377	0.914942	-5.49575
hsa-miR-302b-3p	-0.0913112	1.13754	-0.670317	0.505383	0.914942	-5.49575
hsa-miR-548d-5p	-0.121616	1.36147	-0.66919	0.506096	0.915386	-5.49643
hsa-miR-6796-3p	0.178852	1.64464	0.668807	0.506339	0.915386	-5.49666
hsa-miR-6866-5p	-0.0930061	1.11535	-0.666093	0.508059	0.917853	-5.49829
hsa-miR-4664-5p	-0.082222	1.11979	-0.665098	0.508691	0.918351	-5.49888
hsa-miR-4318	0.0665712	0.918324	0.664196	0.509264	0.918741	-5.49942
hsa-miR-5571-3p	0.0638662	0.901017	0.661869	0.510743	0.920766	-5.5008
hsa-miR-342-5p	0.243353	1.39522	0.661057	0.511259	0.921051	-5.50129
hsa-miR-3613-3p	-0.394424	9.11456	-0.660498	0.511616	0.921051	-5.50162
hsa-miR-526b-5p	-0.0892667	1.14582	-0.658672	0.512779	0.921908	-5.5027
hsa-miR-449c-3p	0.0917223	1.08343	0.658627	0.512807	0.921908	-5.50273
hsa-miR-518f-5p	-0.0907606	1.07231	-0.656893	0.513914	0.922179	-5.50375
hsa-miR-4482-5p	0.0695749	1.05124	0.654895	0.51519	0.922179	-5.50493
hsa-miR-3680-5p	0.0663599	0.945064	0.654614	0.515369	0.922179	-5.50509
hsa-miR-6757-3p	-0.0957946	1.1402	-0.654452	0.515473	0.922179	-5.50519
hsa-miR-1	0.0889629	1.14815	0.654294	0.515574	0.922179	-5.50528
hsa-miR-4520a-5p	-0.0697588	0.882928	-0.653188	0.516282	0.922179	-5.50593
hsa-miR-4520b-5p	-0.0697588	0.882928	-0.653188	0.516282	0.922179	-5.50593
hsa-miR-6856-5p	-0.0971458	1.38501	-0.652986	0.516411	0.922179	-5.50605
hsa-miR-3652	0.173715	1.39425	0.6527	0.516594	0.922179	-5.50622
hsa-miR-676-3p	-0.0788284	1.04414	-0.652053	0.517008	0.922179	-5.5066
hsa-miR-6503-5p	-0.107889	1.14831	-0.651971	0.517061	0.922179	-5.50664
hsa-miR-454-3p	0.0870682	1.12004	0.651675	0.51725	0.922179	-5.50682
hsa-miR-132-3p	0.341611	1.78789	0.650852	0.517777	0.922331	-5.5073
hsa-miR-217	-0.0719204	0.991604	-0.649034	0.518943	0.922331	-5.50836
hsa-miR-20a-5p	0.601308	4.79445	0.648967	0.518986	0.922331	-5.5084
hsa-miR-4735-5p	-0.092018	1.11559	-0.648459	0.519312	0.922331	-5.50869
hsa-miR-374b-3p	-0.0718343	1.04683	-0.647507	0.519923	0.922331	-5.50925
hsa-miR-1205	-0.0754914	0.933561	-0.647301	0.520056	0.922331	-5.50937
hsa-miR-28-5p	-0.316527	1.83993	-0.647246	0.520091	0.922331	-5.5094
hsa-miR-2909	0.0778877	0.979061	0.646577	0.520521	0.922331	-5.50979
hsa-miR-5696	-0.0773372	1.0524	-0.646213	0.520755	0.922331	-5.51
hsa-miR-6502-5p	0.0659487	1.01999	0.64566	0.52111	0.922331	-5.51032
hsa-miR-19a-3p	-0.128721	1.21053	-0.645246	0.521376	0.922331	-5.51056
hsa-miR-661	-0.0970251	1.1558	-0.644326	0.521969	0.922331	-5.51109
hsa-miR-6853-3p	0.0752567	0.961199	0.644298	0.521986	0.922331	-5.51111
hsa-miR-3160-5p	-0.0767087	0.978611	-0.642338	0.523248	0.923928	-5.51224
hsa-miR-550b-3p	-0.0652763	1.06456	-0.640548	0.524403	0.924924	-5.51327
hsa-miR-6823-3p	-0.0882433	1.14378	-0.640351	0.52453	0.924924	-5.51339
hsa-miR-599	0.0636138	0.948171	0.638921	0.525453	0.925246	-5.51421
hsa-miR-4528	0.0786396	1.00053	0.638343	0.525827	0.925246	-5.51454
hsa-miR-664a-3p	-0.0969727	1.26581	-0.637618	0.526295	0.925246	-5.51496
hsa-miR-6834-5p	0.10086	1.22867	0.637204	0.526562	0.925246	-5.51519
hsa-miR-639	0.0796149	1.03441	0.637134	0.526608	0.925246	-5.51523
hsa-miR-3529-3p	0.0915348	1.20113	0.636442	0.527055	0.925246	-5.51563
hsa-miR-6773-3p	-0.0887342	1.10696	-0.63618	0.527225	0.925246	-5.51578
hsa-miR-3945	0.109954	1.23534	0.634761	0.528144	0.926228	-5.51659
hsa-miR-4667-3p	0.0781062	1.17184	0.633228	0.529136	0.927034	-5.51746
hsa-miR-5690	-0.0767169	1.04506	-0.632912	0.529342	0.927034	-5.51764
hsa-miR-3065-5p	-0.093964	1.12882	-0.63163	0.530173	0.927034	-5.51837
hsa-miR-3607-3p	0.0585542	0.954937	0.631567	0.530214	0.927034	-5.51841
hsa-miR-942-3p	0.0659087	0.992185	0.631278	0.530401	0.927034	-5.51857
hsa-miR-520a-5p	-0.077417	1.0345	-0.628488	0.532214	0.928826	-5.52015
hsa-miR-6847-5p	0.10872	1.2629	0.628451	0.532238	0.928826	-5.52017
hsa-miR-548ar-5p	-0.118698	1.3457	-0.628037	0.532507	0.928826	-5.52041
hsa-miR-509-3p	-0.0626049	1.05217	-0.624293	0.534945	0.930705	-5.52251
hsa-let-7e-5p	0.516046	6.70318	0.624213	0.534997	0.930705	-5.52256
hsa-miR-320e	0.194312	1.5846	0.624099	0.535071	0.930705	-5.52262
hsa-miR-4473	-0.0729485	0.970203	-0.624088	0.535079	0.930705	-5.52263
hsa-miR-4319	0.0987888	1.08854	0.623512	0.535454	0.930705	-5.52295
hsa-miR-1283	0.0862587	1.09252	0.622533	0.536093	0.930705	-5.5235
hsa-miR-7976	-0.0806389	1.04477	-0.621563	0.536726	0.930705	-5.52404
hsa-miR-3170	-0.0670693	0.913949	-0.621468	0.536788	0.930705	-5.52409
hsa-miR-378j	-0.0772268	0.964073	-0.620325	0.537535	0.930705	-5.52473
hsa-miR-7157-5p	-0.06537	0.969258	-0.620206	0.537613	0.930705	-5.5248
hsa-miR-550a-3-5p	-0.0761801	1.0962	-0.619988	0.537755	0.930705	-5.52492
hsa-miR-505-3p	-0.0765101	1.06545	-0.619741	0.537917	0.930705	-5.52506
hsa-miR-5091	0.0687863	0.983413	0.619008	0.538396	0.930909	-5.52546
hsa-miR-6879-3p	0.122242	1.39188	0.616893	0.539781	0.932116	-5.52664
hsa-miR-6882-5p	0.0617068	0.98894	0.616836	0.539818	0.932116	-5.52667
hsa-miR-629-5p	0.160303	1.24306	0.61538	0.540772	0.932401	-5.52748
hsa-miR-4681	-0.0755607	1.10695	-0.615086	0.540965	0.932401	-5.52764
hsa-miR-6891-3p	0.110021	1.33168	0.614929	0.541068	0.932401	-5.52773
hsa-miR-23b-3p	0.529079	6.22825	0.613703	0.541872	0.932608	-5.5284
hsa-miR-891a-5p	-0.0708715	0.982681	-0.612975	0.542349	0.932608	-5.52881
hsa-miR-455-3p	-0.442909	6.95278	-0.612679	0.542544	0.932608	-5.52897
hsa-miR-708-3p	0.0605297	0.984269	0.611686	0.543196	0.932608	-5.52952
hsa-miR-196a-3p	0.0676084	0.924313	0.609606	0.544564	0.932608	-5.53066
hsa-miR-6872-5p	-0.0939509	1.04985	-0.609598	0.544569	0.932608	-5.53066
hsa-miR-101-5p	0.0618207	0.935339	0.609241	0.544804	0.932608	-5.53086
hsa-miR-3925-5p	-0.089419	1.20749	-0.608005	0.545618	0.932608	-5.53153
hsa-miR-508-5p	-0.0724748	1.13316	-0.607897	0.545689	0.932608	-5.53159
hsa-miR-548x-3p	-0.34426	2.34488	-0.607893	0.545692	0.932608	-5.53159
hsa-miR-4450	-0.0835127	1.09766	-0.607228	0.546129	0.932608	-5.53196
hsa-miR-7158-3p	0.077323	1.07188	0.60709	0.54622	0.932608	-5.53203
hsa-miR-5004-5p	0.26073	1.8237	0.606133	0.546851	0.932608	-5.53256
hsa-miR-6868-5p	-0.150064	1.271	-0.606035	0.546916	0.932608	-5.53261
hsa-miR-3655	-0.0605578	0.961775	-0.605883	0.547016	0.932608	-5.53269
hsa-miR-4251	0.0650559	0.950691	0.604852	0.547696	0.932608	-5.53325
hsa-miR-6506-5p	-0.106433	1.17123	-0.603872	0.548343	0.932608	-5.53379
hsa-miR-378e	-0.0568248	0.913525	-0.603217	0.548775	0.932608	-5.53414
hsa-miR-4754	0.077438	1.08089	0.602809	0.549045	0.932608	-5.53436
hsa-miR-1273a	0.0975341	1.19037	0.602089	0.549521	0.932608	-5.53475
hsa-miR-4678	-0.0653693	1.05921	-0.600746	0.550409	0.932608	-5.53548
hsa-miR-5702	0.0724245	1.0722	0.599942	0.550941	0.932608	-5.53591
hsa-miR-129-5p	0.0922411	1.1832	0.599887	0.550977	0.932608	-5.53594
hsa-miR-4519	-0.0577211	0.941572	-0.599605	0.551164	0.932608	-5.53609
hsa-miR-4499	0.104159	1.33738	0.598802	0.551695	0.932608	-5.53653
hsa-miR-4697-3p	0.103751	1.38841	0.598638	0.551804	0.932608	-5.53662
hsa-miR-566	0.0579892	0.886476	0.598272	0.552046	0.932608	-5.53681
hsa-miR-571	-0.0510076	0.891264	-0.598243	0.552065	0.932608	-5.53683
hsa-miR-6516-3p	-0.0832387	1.10854	-0.597974	0.552244	0.932608	-5.53697
hsa-let-7a-3p	-0.0707271	1.06392	-0.597879	0.552307	0.932608	-5.53702
hsa-miR-4999-5p	-0.0708942	1.02562	-0.597221	0.552743	0.932608	-5.53738
hsa-miR-1306-5p	0.108608	1.52901	0.597189	0.552764	0.932608	-5.53739
hsa-miR-616-3p	0.0639933	1.03767	0.593917	0.554936	0.935361	-5.53915
hsa-miR-8059	-0.0834847	1.06773	-0.593637	0.555121	0.935361	-5.5393
hsa-miR-6772-3p	-0.0944126	0.977405	-0.592346	0.555979	0.935703	-5.53998
hsa-miR-4648	-0.0645657	0.954084	-0.591755	0.556373	0.935703	-5.5403
hsa-miR-4664-3p	-0.0880076	1.01139	-0.591694	0.556413	0.935703	-5.54033
hsa-miR-301b	0.0751216	0.987503	0.590837	0.556983	0.935807	-5.54079
hsa-miR-1304-3p	-0.0910458	1.22097	-0.59051	0.557201	0.935807	-5.54096
hsa-miR-510-3p	0.0643649	1.03606	0.589608	0.557801	0.936175	-5.54144
hsa-miR-376a-3p	-0.0787328	1.16299	-0.58909	0.558146	0.936175	-5.54171
hsa-miR-379-3p	-0.0689593	1.13178	-0.587348	0.559307	0.937512	-5.54264
hsa-miR-4513	0.101257	1.23909	0.585131	0.560787	0.937741	-5.54381
hsa-miR-1324	-0.0830011	1.12411	-0.583686	0.561752	0.937741	-5.54457
hsa-miR-4759	0.0637814	1.02976	0.583088	0.562152	0.937741	-5.54488
hsa-miR-548ba	0.0880891	1.191	0.582878	0.562292	0.937741	-5.54499
hsa-miR-6799-3p	-0.073958	1.05241	-0.582223	0.56273	0.937741	-5.54533
hsa-miR-4722-3p	-0.139303	1.62368	-0.58213	0.562793	0.937741	-5.54538
hsa-miR-766-5p	-0.0817483	1.20994	-0.581894	0.56295	0.937741	-5.5455
hsa-miR-4646-5p	-0.0834412	1.11108	-0.581213	0.563406	0.937741	-5.54586
hsa-miR-4704-3p	0.0863328	1.0293	0.580599	0.563817	0.937741	-5.54618
hsa-miR-1273c	0.0696093	1.07823	0.580304	0.564014	0.937741	-5.54634
hsa-miR-3158-5p	-0.0618742	0.964303	-0.580262	0.564043	0.937741	-5.54636
hsa-miR-182-3p	-0.064684	1.00544	-0.579868	0.564306	0.937741	-5.54656
hsa-miR-6802-3p	-0.0950161	1.43141	-0.579102	0.564819	0.937741	-5.54696
hsa-miR-6726-3p	0.0764254	1.05503	0.578485	0.565233	0.937741	-5.54728
hsa-miR-193b-5p	0.143621	1.34822	0.578254	0.565388	0.937741	-5.54741
hsa-miR-888-5p	-0.0778131	1.07092	-0.578086	0.5655	0.937741	-5.54749
hsa-miR-550a-3p	0.0766403	1.17096	0.577897	0.565627	0.937741	-5.54759
hsa-miR-6514-5p	-0.0659411	1.10335	-0.575529	0.567216	0.938697	-5.54882
hsa-miR-519e-5p	0.0663141	1.1269	0.575344	0.567341	0.938697	-5.54892
hsa-miR-378b	0.0634551	0.999573	0.575008	0.567566	0.938697	-5.54909
hsa-miR-3677-3p	0.0570114	0.851398	0.574558	0.567868	0.938697	-5.54932
hsa-miR-1236-3p	-0.06721	1.14021	-0.574163	0.568134	0.938697	-5.54953
hsa-miR-3151-5p	0.0883414	1.23556	0.573783	0.568389	0.938697	-5.54972
hsa-miR-5187-5p	0.0662808	1.05721	0.572453	0.569284	0.938989	-5.55041
hsa-miR-598-3p	-0.0567712	1.02395	-0.572384	0.56933	0.938989	-5.55044
hsa-miR-1228-3p	-0.172207	2.17082	-0.571052	0.570226	0.938989	-5.55113
hsa-miR-30c-5p	-0.354642	2.50943	-0.570925	0.570312	0.938989	-5.55119
hsa-miR-3646	-0.0847822	1.29282	-0.570814	0.570387	0.938989	-5.55125
hsa-miR-4795-5p	-0.0858426	1.18771	-0.570229	0.57078	0.939038	-5.55155
hsa-miR-200b-5p	-0.220907	1.88913	-0.569264	0.571431	0.939085	-5.55205
hsa-miR-3117-3p	0.0658426	1.06289	0.568002	0.572282	0.939085	-5.55269
hsa-miR-616-5p	-0.0685868	1.18156	-0.567966	0.572306	0.939085	-5.55271
hsa-miR-6830-5p	-0.104282	1.38441	-0.566342	0.573402	0.939085	-5.55354
hsa-miR-7702	0.0676297	1.10901	0.56626	0.573457	0.939085	-5.55358
hsa-miR-8066	-0.0701049	0.961188	-0.565913	0.573691	0.939085	-5.55376
hsa-miR-367-5p	0.073908	1.0576	0.565801	0.573767	0.939085	-5.55381
hsa-miR-1253	0.0521305	1.03745	0.565358	0.574066	0.939085	-5.55404
hsa-miR-4999-3p	-0.0643482	0.994841	-0.565326	0.574088	0.939085	-5.55406
hsa-miR-542-3p	-0.0880382	1.15261	-0.564626	0.574561	0.939263	-5.55441
hsa-miR-4652-5p	-0.0697653	1.05223	-0.563849	0.575086	0.939525	-5.55481
hsa-miR-1296-3p	0.070213	1.02945	0.562823	0.575779	0.939716	-5.55533
hsa-miR-3184-3p	0.0862252	1.18909	0.561462	0.5767	0.939716	-5.55602
hsa-miR-5003-5p	0.0813144	1.05379	0.561405	0.576739	0.939716	-5.55604
hsa-miR-1236-5p	-0.0533463	1.14512	-0.561353	0.576774	0.939716	-5.55607
hsa-miR-4255	0.061375	0.841466	0.560983	0.577025	0.939716	-5.55626
hsa-miR-5681b	0.0750394	1.27346	0.558868	0.578458	0.939862	-5.55732
hsa-miR-6749-3p	0.088039	1.22795	0.558848	0.578472	0.939862	-5.55733
hsa-miR-4520b-3p	-0.074165	1.22981	-0.558511	0.5787	0.939862	-5.5575
hsa-miR-365a-5p	0.133841	1.66351	0.557273	0.579539	0.939862	-5.55813
hsa-miR-4802-3p	-0.0638845	1.1384	-0.556896	0.579795	0.939862	-5.55831
hsa-miR-500b-3p	0.0779695	1.14748	0.556546	0.580033	0.939862	-5.55849
hsa-miR-4691-3p	0.0580247	1.04169	0.554295	0.581562	0.939862	-5.55962
hsa-miR-370-3p	0.0777425	1.10975	0.554118	0.581683	0.939862	-5.5597
hsa-miR-3942-5p	-0.212215	1.658	-0.553078	0.582389	0.939862	-5.56022
hsa-miR-106a-3p	0.0676451	0.967178	0.55279	0.582585	0.939862	-5.56036
hsa-miR-548ae	-0.308777	2.04794	-0.552735	0.582623	0.939862	-5.56039
hsa-miR-6784-3p	-0.118981	1.59142	-0.552705	0.582643	0.939862	-5.56041
hsa-miR-4422	-0.0847891	1.1057	-0.552393	0.582855	0.939862	-5.56056
hsa-miR-6875-5p	0.0825132	1.17299	0.552127	0.583036	0.939862	-5.56069
hsa-miR-3151-3p	-0.0883116	1.2199	-0.551726	0.583309	0.939862	-5.56089
hsa-miR-5684	-0.0623696	0.981428	-0.551167	0.58369	0.939862	-5.56117
hsa-miR-376b-5p	-0.124803	1.19989	-0.550896	0.583874	0.939862	-5.56131
hsa-miR-5010-3p	-0.078097	1.12937	-0.550876	0.583888	0.939862	-5.56132
hsa-miR-4306	-0.0557567	1.02214	-0.550119	0.584404	0.939862	-5.56169
hsa-miR-377-3p	-0.0957623	1.33861	-0.550073	0.584435	0.939862	-5.56171
hsa-miR-6852-5p	-0.071384	0.963772	-0.54958	0.584771	0.939862	-5.56196
hsa-miR-6809-5p	-0.0612236	1.0386	-0.548098	0.585781	0.940247	-5.56269
hsa-miR-185-3p	0.0666514	1.10434	0.548093	0.585785	0.940247	-5.56269
hsa-miR-486-3p	0.0656312	1.04705	0.547309	0.586319	0.940247	-5.56308
hsa-miR-4644	0.149938	1.50848	0.54709	0.586469	0.940247	-5.56319
hsa-miR-140-5p	0.0629635	1.07349	0.54562	0.587472	0.94127	-5.56391
hsa-miR-103a-2-5p	0.0784073	1.1367	0.543791	0.588723	0.942564	-5.56481
hsa-miR-4662b	-0.0772275	1.0986	-0.543369	0.589011	0.942564	-5.56501
hsa-miR-4659a-5p	0.0688353	0.974372	0.542374	0.589691	0.943031	-5.5655
hsa-miR-1256	0.079671	1.03653	0.541854	0.590047	0.943031	-5.56575
hsa-miR-3191-5p	-0.0640541	0.985319	-0.541338	0.5904	0.943031	-5.56601
hsa-miR-1825	-0.170044	1.58645	-0.539732	0.591501	0.944146	-5.56679
hsa-miR-4290	0.0984705	1.32774	0.53925	0.591831	0.944146	-5.56702
hsa-miR-8081	-0.0928232	1.16087	-0.536105	0.593988	0.947001	-5.56854
hsa-miR-1285-5p	0.0679512	0.958058	0.534844	0.594854	0.947655	-5.56915
hsa-miR-3121-3p	-0.0786107	1.23367	-0.534324	0.595211	0.947655	-5.5694
hsa-miR-4641	-0.0792975	1.35404	-0.531967	0.596832	0.947655	-5.57053
hsa-miR-16-1-3p	0.0688184	0.945801	0.531587	0.597093	0.947655	-5.57072
hsa-miR-432-5p	-0.0858475	1.19738	-0.531269	0.597313	0.947655	-5.57087
hsa-miR-3130-5p	-0.0771006	1.21303	-0.531149	0.597395	0.947655	-5.57093
hsa-miR-6509-5p	-0.0840966	1.31575	-0.531006	0.597493	0.947655	-5.57099
hsa-miR-656-3p	-0.0694364	1.09195	-0.530897	0.597568	0.947655	-5.57105
hsa-miR-523-3p	-0.0594215	1.03198	-0.530681	0.597717	0.947655	-5.57115
hsa-miR-4670-5p	0.0651564	1.04174	0.529586	0.598471	0.947655	-5.57167
hsa-miR-518c-5p	-0.0699747	1.12173	-0.529544	0.5985	0.947655	-5.57169
hsa-miR-5704	0.0673724	1.12961	0.528671	0.599102	0.947655	-5.57211
hsa-miR-7156-5p	0.0590636	0.965171	0.528562	0.599177	0.947655	-5.57216
hsa-miR-5694	0.0508048	0.91704	0.527856	0.599664	0.947844	-5.5725
hsa-miR-31-3p	0.0627302	1.12405	0.526707	0.600457	0.948515	-5.57304
hsa-miR-181a-2-3p	-0.0913515	1.27971	-0.525881	0.601027	0.948835	-5.57343
hsa-miR-6835-5p	0.0568194	1.1508	0.523558	0.602632	0.949631	-5.57453
hsa-miR-302d-5p	0.0722135	1.12994	0.52298	0.603031	0.949631	-5.5748
hsa-miR-539-3p	-0.108459	1.42928	-0.522318	0.603489	0.949631	-5.57512
hsa-miR-499a-3p	-0.0526135	0.983063	-0.522264	0.603526	0.949631	-5.57514
hsa-miR-4475	0.0610348	1.12834	0.521683	0.603928	0.949631	-5.57541
hsa-miR-1178-3p	-0.0635874	0.980745	-0.521609	0.603979	0.949631	-5.57545
hsa-miR-187-3p	0.292053	1.44468	0.521253	0.604225	0.949631	-5.57562
hsa-miR-219a-2-3p	0.0713957	1.12539	0.520699	0.604609	0.949631	-5.57588
hsa-miR-4294	0.0640077	0.904509	0.519698	0.605302	0.949631	-5.57635
hsa-miR-5090	0.0584713	1.02309	0.51928	0.605591	0.949631	-5.57654
hsa-miR-30b-3p	-0.0988582	1.31026	-0.518467	0.606155	0.949631	-5.57692
hsa-miR-6072	0.0652881	1.07081	0.51846	0.60616	0.949631	-5.57692
hsa-miR-4740-3p	0.0625095	1.09428	0.518229	0.60632	0.949631	-5.57703
hsa-miR-99b-3p	0.097744	1.2291	0.517586	0.606765	0.949658	-5.57733
hsa-miR-8087	-0.057803	1.04161	-0.517141	0.607074	0.949658	-5.57754
hsa-miR-4524a-5p	0.0605677	0.977446	0.515582	0.608156	0.950078	-5.57827
hsa-miR-18b-5p	0.0861481	1.1883	0.514874	0.608647	0.950078	-5.57859
hsa-miR-4652-3p	0.0722253	1.17509	0.514277	0.609062	0.950078	-5.57887
hsa-miR-1273e	-0.0560069	1.07222	-0.514226	0.609097	0.950078	-5.57889
hsa-miR-6077	0.0724867	1.12043	0.513704	0.60946	0.950078	-5.57914
hsa-miR-579-3p	-0.0740893	1.17527	-0.513527	0.609583	0.950078	-5.57922
hsa-miR-30d-5p	-0.34733	2.56443	-0.51295	0.609984	0.950078	-5.57948
hsa-miR-2277-3p	-0.0702934	1.15361	-0.512217	0.610493	0.950078	-5.57982
hsa-miR-4253	0.12574	1.35617	0.511978	0.610659	0.950078	-5.57993
hsa-miR-577	-0.0746777	1.13963	-0.510858	0.611439	0.950212	-5.58045
hsa-miR-2113	-0.0551507	0.994993	-0.510125	0.611949	0.950212	-5.58079
hsa-miR-548v	0.0570253	0.989519	0.508747	0.612908	0.950212	-5.58142
hsa-miR-4329	-0.0825181	1.14324	-0.508681	0.612954	0.950212	-5.58145
hsa-miR-4665-3p	-0.10986	1.37714	-0.507712	0.613629	0.950212	-5.58189
hsa-miR-500b-5p	-0.0555596	0.939361	-0.5076	0.613707	0.950212	-5.58194
hsa-miR-4772-3p	-0.0521738	0.932239	-0.50756	0.613735	0.950212	-5.58196
hsa-miR-5011-3p	-0.0495961	0.896591	-0.506744	0.614304	0.950212	-5.58234
hsa-miR-331-3p	0.0919435	1.19689	0.5064	0.614544	0.950212	-5.58249
hsa-miR-5582-5p	-0.0568788	1.04805	-0.506262	0.61464	0.950212	-5.58256
hsa-miR-26b-5p	-0.05123	1.0724	-0.505721	0.615017	0.950212	-5.5828
hsa-miR-887-3p	-0.0675338	1.0647	-0.50456	0.615828	0.950212	-5.58333
hsa-miR-7856-5p	-0.0635319	1.12637	-0.504442	0.61591	0.950212	-5.58338
hsa-miR-10a-5p	-0.125637	1.28927	-0.504196	0.616082	0.950212	-5.5835
hsa-miR-4501	0.058871	1.00466	0.503291	0.616714	0.950212	-5.58391
hsa-miR-4744	0.0589502	1.07491	0.502971	0.616938	0.950212	-5.58405
hsa-miR-6883-5p	0.0992224	1.26904	0.502866	0.617011	0.950212	-5.5841
hsa-miR-200b-3p	-0.266455	2.00324	-0.501875	0.617704	0.950328	-5.58455
hsa-miR-8058	0.056543	0.907287	0.501201	0.618175	0.950328	-5.58485
hsa-miR-4668-3p	-0.0989383	1.38971	-0.500114	0.618935	0.950328	-5.58534
hsa-miR-1257	-0.0614381	1.08335	-0.499958	0.619044	0.950328	-5.58541
hsa-miR-6826-3p	-0.0664681	1.11763	-0.499411	0.619427	0.950328	-5.58566
hsa-miR-3617-5p	-0.0678188	1.2038	-0.497643	0.620664	0.950328	-5.58645
hsa-miR-3978	-0.0601895	1.18217	-0.497217	0.620963	0.950328	-5.58665
hsa-miR-6720-3p	-0.0531484	0.920999	-0.496907	0.62118	0.950328	-5.58678
hsa-miR-3126-5p	0.0736012	1.03529	0.496269	0.621628	0.950328	-5.58707
hsa-miR-4307	-0.0630148	1.17569	-0.496169	0.621698	0.950328	-5.58711
hsa-miR-7850-5p	-0.0722842	1.10069	-0.495124	0.622431	0.950328	-5.58758
hsa-miR-151a-3p	0.299309	1.96478	0.494961	0.622545	0.950328	-5.58765
hsa-miR-766-3p	0.112634	1.54402	0.494297	0.62301	0.950328	-5.58795
hsa-miR-30e-3p	-0.0715545	1.07412	-0.494039	0.623192	0.950328	-5.58806
hsa-miR-5588-3p	-0.0844615	1.32587	-0.493966	0.623243	0.950328	-5.5881
hsa-miR-6774-5p	0.126882	1.59166	0.493336	0.623685	0.950328	-5.58838
hsa-miR-6886-3p	-0.0815115	1.33159	-0.493309	0.623704	0.950328	-5.58839
hsa-miR-3191-3p	0.0515012	0.927106	0.49253	0.624251	0.950328	-5.58874
hsa-miR-4310	0.0617424	1.04711	0.4924	0.624342	0.950328	-5.58879
hsa-miR-607	-0.0730032	1.05179	-0.492063	0.624579	0.950328	-5.58894
hsa-miR-382-3p	0.0688226	1.17778	0.489945	0.626068	0.950328	-5.58988
hsa-miR-34c-5p	0.0449124	1.03474	0.489927	0.62608	0.950328	-5.58989
hsa-miR-199a-3p	0.357597	2.37653	0.489315	0.626511	0.950328	-5.59016
hsa-miR-199b-3p	0.357597	2.37653	0.489315	0.626511	0.950328	-5.59016
hsa-miR-764	-0.0614179	1.0676	-0.488412	0.627146	0.950328	-5.59056
hsa-miR-6776-3p	0.0681416	1.29529	0.488362	0.627181	0.950328	-5.59058
hsa-miR-320c	0.294252	6.77495	0.487862	0.627533	0.950328	-5.5908
hsa-miR-6811-5p	-0.0457892	0.891768	-0.487427	0.627839	0.950328	-5.59099
hsa-miR-95-5p	0.0615007	1.05992	0.486905	0.628207	0.950328	-5.59122
hsa-miR-5705	-0.0703803	1.08576	-0.486877	0.628227	0.950328	-5.59123
hsa-miR-208b-3p	0.0751411	1.31701	0.483945	0.630293	0.950328	-5.59251
hsa-miR-141-3p	-0.369104	2.8888	-0.483209	0.630812	0.950328	-5.59283
hsa-miR-206	0.0676733	1.15387	0.483185	0.630829	0.950328	-5.59285
hsa-miR-4687-5p	-0.0754907	1.36243	-0.483087	0.630899	0.950328	-5.59289
hsa-miR-3683	0.0517854	1.02874	0.482648	0.631209	0.950328	-5.59308
hsa-miR-216b-3p	-0.066372	1.11207	-0.481988	0.631674	0.950328	-5.59337
hsa-miR-4685-5p	0.162763	2.01771	0.481531	0.631997	0.950328	-5.59356
hsa-miR-491-5p	0.068736	1.22447	0.480525	0.632708	0.950328	-5.594
hsa-miR-183-5p	0.179887	1.52355	0.479827	0.6332	0.950328	-5.5943
hsa-miR-6511a-5p	0.104881	1.59416	0.479606	0.633357	0.950328	-5.5944
hsa-miR-4438	0.0646824	1.06838	0.478689	0.634005	0.950328	-5.59479
hsa-miR-3657	-0.0559022	1.08016	-0.478446	0.634177	0.950328	-5.5949
hsa-miR-485-5p	-0.0541109	1.11216	-0.478397	0.634211	0.950328	-5.59492
hsa-miR-608	-0.0627469	1.11419	-0.476137	0.635811	0.950328	-5.59589
hsa-miR-146a-3p	0.0598892	1.07277	0.475383	0.636345	0.950328	-5.59622
hsa-miR-4804-3p	0.0464293	1.07079	0.473986	0.637334	0.950328	-5.59681
hsa-miR-6807-3p	-0.0524142	1.02421	-0.473926	0.637377	0.950328	-5.59684
hsa-miR-6730-5p	-0.0644321	1.19099	-0.473595	0.637612	0.950328	-5.59698
hsa-miR-613	-0.0693446	1.11345	-0.4734	0.63775	0.950328	-5.59706
hsa-miR-4445-5p	-0.0620089	1.0378	-0.472853	0.638138	0.950328	-5.5973
hsa-miR-6836-3p	-0.143969	1.76398	-0.472686	0.638256	0.950328	-5.59737
hsa-miR-6818-3p	0.0579798	0.984895	0.471341	0.63921	0.950328	-5.59794
hsa-miR-4746-5p	-0.055808	1.00341	-0.470984	0.639464	0.950328	-5.59809
hsa-miR-609	0.0457352	1.04201	0.470431	0.639856	0.950328	-5.59833
hsa-miR-3924	0.0563729	1.04613	0.468776	0.641031	0.950328	-5.59903
hsa-miR-4423-5p	0.065847	1.11295	0.46852	0.641213	0.950328	-5.59914
hsa-miR-494-5p	-0.0467042	1.03969	-0.467892	0.64166	0.950328	-5.5994
hsa-miR-6820-3p	0.0718432	1.1613	0.467499	0.641939	0.950328	-5.59957
hsa-miR-3929	0.0560738	1.06336	0.467057	0.642254	0.950328	-5.59975
hsa-miR-1263	-0.312266	2.23982	-0.466462	0.642677	0.950328	-5.60001
hsa-miR-152-5p	-0.0529713	0.991226	-0.464646	0.643968	0.950328	-5.60077
hsa-miR-5000-5p	-0.0565372	1.07014	-0.46369	0.644649	0.950328	-5.60117
hsa-miR-5590-3p	-0.0567651	1.16352	-0.46339	0.644863	0.950328	-5.60129
hsa-miR-6747-3p	-0.0612036	1.04381	-0.462156	0.645742	0.950328	-5.60181
hsa-miR-23c	0.0701703	1.1298	0.460867	0.646661	0.950328	-5.60234
hsa-miR-6073	0.0532291	0.943362	0.460758	0.646738	0.950328	-5.60239
hsa-miR-6832-3p	-0.0626681	1.12522	-0.459988	0.647288	0.950328	-5.60271
hsa-miR-6129	-0.0648544	0.985716	-0.459198	0.647852	0.950328	-5.60304
hsa-miR-4503	-0.0625722	1.15453	-0.459174	0.647869	0.950328	-5.60305
hsa-miR-30d-3p	0.0488262	0.948679	0.458566	0.648303	0.950328	-5.6033
hsa-miR-4448	0.0542131	0.974363	0.45826	0.648521	0.950328	-5.60342
hsa-miR-2053	0.0700646	1.14442	0.458016	0.648696	0.950328	-5.60353
hsa-miR-4701-5p	-0.0997788	1.59168	-0.457943	0.648748	0.950328	-5.60356
hsa-miR-5581-5p	-0.0548405	0.985445	-0.45764	0.648964	0.950328	-5.60368
hsa-miR-6082	0.0558708	0.927116	0.456999	0.649422	0.950328	-5.60395
hsa-miR-450a-2-3p	-0.0673082	1.10397	-0.456823	0.649547	0.950328	-5.60402
hsa-miR-6744-3p	-0.0491425	0.93321	-0.456649	0.649672	0.950328	-5.60409
hsa-miR-130a-5p	0.0430299	0.981636	0.456201	0.649992	0.950328	-5.60427
hsa-miR-4523	-0.0489546	0.99095	-0.456007	0.650131	0.950328	-5.60435
hsa-miR-337-3p	-0.323209	2.50058	-0.455829	0.650258	0.950328	-5.60443
hsa-miR-642a-5p	-0.049319	1.09201	-0.454719	0.651052	0.950328	-5.60488
hsa-miR-1343-3p	0.0507158	1.0251	0.454623	0.651121	0.950328	-5.60492
hsa-miR-4684-5p	-0.0429204	0.918257	-0.454582	0.65115	0.950328	-5.60494
hsa-miR-4452	-0.077953	1.1305	-0.45442	0.651266	0.950328	-5.60501
hsa-miR-4304	-0.0652265	0.953593	-0.453739	0.651753	0.950328	-5.60528
hsa-miR-4698	-0.0630057	1.20103	-0.453451	0.651959	0.950328	-5.6054
hsa-miR-3176	-0.054028	0.999186	-0.453091	0.652216	0.950328	-5.60555
hsa-miR-4661-5p	0.0599171	0.98526	0.452904	0.65235	0.950328	-5.60563
hsa-miR-6864-3p	-0.0437459	1.02386	-0.452446	0.652678	0.950328	-5.60581
hsa-miR-3157-3p	0.132512	1.9556	0.452241	0.652825	0.950328	-5.6059
hsa-miR-33b-5p	-0.0590329	1.11454	-0.451389	0.653435	0.950328	-5.60624
hsa-miR-548ay-3p	0.0621852	1.07057	0.450222	0.654271	0.950328	-5.60672
hsa-miR-6776-5p	0.170265	2.79606	0.45022	0.654273	0.950328	-5.60672
hsa-miR-6513-3p	0.0472929	0.97182	0.450199	0.654287	0.950328	-5.60673
hsa-miR-1184	-0.178272	1.75462	-0.449682	0.654658	0.950328	-5.60694
hsa-miR-4756-3p	-0.0823663	1.1515	-0.449046	0.655114	0.950328	-5.6072
hsa-miR-6513-5p	-0.0566685	1.08664	-0.447833	0.655984	0.950328	-5.60769
hsa-miR-8062	0.0507282	0.959865	0.447722	0.656064	0.950328	-5.60773
hsa-miR-660-3p	0.0542475	1.00612	0.446501	0.65694	0.950328	-5.60822
hsa-miR-6797-3p	0.144591	1.88439	0.44628	0.657099	0.950328	-5.60831
hsa-miR-548az-5p	0.0684376	1.21829	0.444901	0.658089	0.950328	-5.60887
hsa-miR-4654	0.0693487	1.28809	0.444229	0.658572	0.950328	-5.60914
hsa-miR-4425	-0.0541767	1.09353	-0.444106	0.65866	0.950328	-5.60919
hsa-miR-221-5p	-0.0696786	1.25208	-0.443913	0.658799	0.950328	-5.60926
hsa-miR-6852-3p	0.0403626	0.951409	0.443367	0.659191	0.950328	-5.60948
hsa-miR-3163	-0.0642686	1.23599	-0.443275	0.659257	0.950328	-5.60952
hsa-miR-5739	0.111459	1.43376	0.443041	0.659426	0.950328	-5.60961
[truncated: 797 more rows]

## Sheet: invasive-normal
miRNA	logFC	AveExpr	t	P.Value	adj.P.Val	B
[truncated: 2,578 more rows]

[truncated: 3 more sheets: lymph-normal, tub-normal, Ftest]
