# Supplementary material for: Epithelial to mesenchymal transition and microRNA expression are associated with spindle and apocrine cell morphology in triple-negative breast cancer
Source: Sci Rep. 2021 Mar 4;11:5145. doi: 10.1038/s41598-021-84350-2 (PMC7933252; doi:10.1038/s41598-021-84350-2)
Supplement: Supplementary file 7 — Supplementary Table 2a. [file 41598_2021_84350_MOESM7_ESM.xlsx]

## Sheet: legend
Supplementary Table 2a.
Target genes of upregulated miRNAs (see Table 3) with relationship to the EMT (see Tables 4a-b) by miRDB and TargetScan (TS) databases.

## Sheet: 22
There are 509 predicted targets for hsa-miR-22-3p in miRDB.
Target Detail	Target Rank	Target Score	miRNA Name	Gene Symbol	Gene Description
Details	1	100	hsa-miR-22-3p	GRM5	glutamate metabotropic receptor 5
Details	2	99	hsa-miR-22-3p	FUT9	fucosyltransferase 9
Details	3	97	hsa-miR-22-3p	NET1	neuroepithelial cell transforming 1
Details	4	97	hsa-miR-22-3p	LAMC1	laminin subunit gamma 1
Details	5	97	hsa-miR-22-3p	EMILIN3	elastin microfibril interfacer 3
Details	6	97	hsa-miR-22-3p	ESR1	estrogen receptor 1
Details	7	97	hsa-miR-22-3p	ELOVL6	ELOVL fatty acid elongase 6
Details	8	96	hsa-miR-22-3p	IL17RD	interleukin 17 receptor D
Details	9	96	hsa-miR-22-3p	RCOR1	REST corepressor 1
Details	10	96	hsa-miR-22-3p	WDR82	WD repeat domain 82
Details	11	96	hsa-miR-22-3p	LIN7C	lin-7 homolog C, crumbs cell polarity complex component
Details	12	96	hsa-miR-22-3p	DDIT4	DNA damage inducible transcript 4
Details	13	96	hsa-miR-22-3p	PDSS1	decaprenyl diphosphate synthase subunit 1
Details	14	95	hsa-miR-22-3p	ERBB3	erb-b2 receptor tyrosine kinase 3
Details	15	95	hsa-miR-22-3p	PHF8	PHD finger protein 8
Details	16	95	hsa-miR-22-3p	FRAT2	FRAT2, WNT signaling pathway regulator
Details	17	95	hsa-miR-22-3p	PLCXD3	phosphatidylinositol specific phospholipase C X domain containing 3
Details	18	94	hsa-miR-22-3p	ZBTB39	zinc finger and BTB domain containing 39
Details	19	94	hsa-miR-22-3p	CARMIL1	capping protein regulator and myosin 1 linker 1
Details	20	94	hsa-miR-22-3p	ANKRD13A	ankyrin repeat domain 13A
Details	21	94	hsa-miR-22-3p	SIRT1	sirtuin 1
Details	22	94	hsa-miR-22-3p	H3F3B	H3 histone family member 3B
Details	23	94	hsa-miR-22-3p	TP53INP1	tumor protein p53 inducible nuclear protein 1
Details	24	94	hsa-miR-22-3p	GATM	glycine amidinotransferase
Details	25	94	hsa-miR-22-3p	RPS6KC1	ribosomal protein S6 kinase C1
Details	26	94	hsa-miR-22-3p	NLRP3	NLR family pyrin domain containing 3
Details	27	94	hsa-miR-22-3p	LRRC1	leucine rich repeat containing 1
Details	28	93	hsa-miR-22-3p	RAB5B	RAB5B, member RAS oncogene family
Details	29	93	hsa-miR-22-3p	C5orf24	chromosome 5 open reading frame 24
Details	30	93	hsa-miR-22-3p	CCDC47	coiled-coil domain containing 47
Details	31	93	hsa-miR-22-3p	HOXA4	homeobox A4
Details	32	93	hsa-miR-22-3p	GABBR2	gamma-aminobutyric acid type B receptor subunit 2
Details	33	93	hsa-miR-22-3p	MTHFR	methylenetetrahydrofolate reductase
Details	34	93	hsa-miR-22-3p	AKT3	AKT serine/threonine kinase 3
Details	35	93	hsa-miR-22-3p	CYTH3	cytohesin 3
Details	36	93	hsa-miR-22-3p	PPM1K	protein phosphatase, Mg2+/Mn2+ dependent 1K
Details	37	93	hsa-miR-22-3p	CLIP2	CAP-Gly domain containing linker protein 2
Details	38	92	hsa-miR-22-3p	RBM15	RNA binding motif protein 15
Details	39	92	hsa-miR-22-3p	PRRC2C	proline rich coiled-coil 2C
Details	40	92	hsa-miR-22-3p	RSBN1	round spermatid basic protein 1
Details	41	91	hsa-miR-22-3p	SESN1	sestrin 1
Details	42	91	hsa-miR-22-3p	KCNK10	potassium two pore domain channel subfamily K member 10
Details	43	91	hsa-miR-22-3p	MSL2	MSL complex subunit 2
Details	44	91	hsa-miR-22-3p	KLF6	Kruppel like factor 6
Details	45	91	hsa-miR-22-3p	MAX	MYC associated factor X
Details	46	91	hsa-miR-22-3p	RFXANK	regulatory factor X associated ankyrin containing protein
Details	47	91	hsa-miR-22-3p	SNRK	SNF related kinase
Details	48	91	hsa-miR-22-3p	SEPHS1	selenophosphate synthetase 1
Details	49	90	hsa-miR-22-3p	KIAA0040	KIAA0040
Details	50	90	hsa-miR-22-3p	CLIC4	chloride intracellular channel 4
Details	51	90	hsa-miR-22-3p	ZCCHC14	zinc finger CCHC-type containing 14
Details	52	90	hsa-miR-22-3p	CIITA	class II major histocompatibility complex transactivator
Details	53	90	hsa-miR-22-3p	KHNYN	KH and NYN domain containing
Details	54	90	hsa-miR-22-3p	YARS	tyrosyl-tRNA synthetase
Details	55	90	hsa-miR-22-3p	STYX	serine/threonine/tyrosine interacting protein
Details	56	90	hsa-miR-22-3p	BCL9	BCL9, transcription coactivator
Details	57	89	hsa-miR-22-3p	ZDHHC16	zinc finger DHHC-type containing 16
Details	58	89	hsa-miR-22-3p	CACUL1	CDK2 associated cullin domain 1
Details	59	89	hsa-miR-22-3p	SPTY2D1	SPT2 chromatin protein domain containing 1
Details	60	89	hsa-miR-22-3p	TRIB2	tribbles pseudokinase 2
Details	61	89	hsa-miR-22-3p	MAPK14	mitogen-activated protein kinase 14
Details	62	89	hsa-miR-22-3p	POGK	pogo transposable element derived with KRAB domain
Details	63	88	hsa-miR-22-3p	SLC16A14	solute carrier family 16 member 14
Details	64	88	hsa-miR-22-3p	CD80	CD80 molecule
Details	65	88	hsa-miR-22-3p	TRUB1	TruB pseudouridine synthase family member 1
Details	66	88	hsa-miR-22-3p	BTG1	BTG anti-proliferation factor 1
Details	67	88	hsa-miR-22-3p	GSTM2	glutathione S-transferase mu 2
Details	68	88	hsa-miR-22-3p	PRCP	prolylcarboxypeptidase
Details	69	88	hsa-miR-22-3p	FAM49B	family with sequence similarity 49 member B
Details	70	88	hsa-miR-22-3p	KIRREL3	kirre like nephrin family adhesion molecule 3
Details	71	87	hsa-miR-22-3p	KDM6B	lysine demethylase 6B
Details	72	87	hsa-miR-22-3p	PRPF38A	pre-mRNA processing factor 38A
Details	73	87	hsa-miR-22-3p	PDIK1L	PDLIM1 interacting kinase 1 like
Details	74	87	hsa-miR-22-3p	ARRB1	arrestin beta 1
Details	75	87	hsa-miR-22-3p	CAV3	caveolin 3
Details	76	87	hsa-miR-22-3p	PROX1	prospero homeobox 1
Details	77	87	hsa-miR-22-3p	C5orf67	chromosome 5 open reading frame 67
Details	78	87	hsa-miR-22-3p	BRWD3	bromodomain and WD repeat domain containing 3
Details	79	87	hsa-miR-22-3p	WWC2	WW and C2 domain containing 2
Details	80	87	hsa-miR-22-3p	LRRC73	leucine rich repeat containing 73
Details	81	87	hsa-miR-22-3p	SYNE1	spectrin repeat containing nuclear envelope protein 1
Details	82	87	hsa-miR-22-3p	NAA20	N(alpha)-acetyltransferase 20, NatB catalytic subunit
Details	83	87	hsa-miR-22-3p	MTF1	metal regulatory transcription factor 1
Details	84	87	hsa-miR-22-3p	PAIP2B	poly(A) binding protein interacting protein 2B
Details	85	86	hsa-miR-22-3p	MTHFD2	methylenetetrahydrofolate dehydrogenase (NADP+ dependent) 2, methenyltetrahydrofolate cyclohydrolase
Details	86	86	hsa-miR-22-3p	HOMER1	homer scaffold protein 1
Details	87	86	hsa-miR-22-3p	EPB41L2	erythrocyte membrane protein band 4.1 like 2
Details	88	86	hsa-miR-22-3p	SMAP1	small ArfGAP 1
Details	89	86	hsa-miR-22-3p	ZFYVE9	zinc finger FYVE-type containing 9
Details	90	86	hsa-miR-22-3p	OGN	osteoglycin
Details	91	86	hsa-miR-22-3p	ASB6	ankyrin repeat and SOCS box containing 6
Details	92	86	hsa-miR-22-3p	CHD9	chromodomain helicase DNA binding protein 9
Details	93	86	hsa-miR-22-3p	HIPK1	homeodomain interacting protein kinase 1
Details	94	85	hsa-miR-22-3p	NUSAP1	nucleolar and spindle associated protein 1
Details	95	85	hsa-miR-22-3p	MECP2	methyl-CpG binding protein 2
Details	96	85	hsa-miR-22-3p	LRP12	LDL receptor related protein 12
Details	97	85	hsa-miR-22-3p	IKZF4	IKAROS family zinc finger 4
Details	98	85	hsa-miR-22-3p	TNRC6B	trinucleotide repeat containing 6B
Details	99	85	hsa-miR-22-3p	C6orf62	chromosome 6 open reading frame 62
Details	100	85	hsa-miR-22-3p	RASSF10	Ras association domain family member 10
Details	101	84	hsa-miR-22-3p	UGCG	UDP-glucose ceramide glucosyltransferase
Details	102	84	hsa-miR-22-3p	COA7	cytochrome c oxidase assembly factor 7 (putative)
Details	103	84	hsa-miR-22-3p	MAT2A	methionine adenosyltransferase 2A
Details	104	84	hsa-miR-22-3p	FBXW7	F-box and WD repeat domain containing 7
Details	105	84	hsa-miR-22-3p	UNK	unk zinc finger
Details	106	84	hsa-miR-22-3p	TACR3	tachykinin receptor 3
Details	107	84	hsa-miR-22-3p	RUFY2	RUN and FYVE domain containing 2
Details	108	84	hsa-miR-22-3p	STK39	serine/threonine kinase 39
Details	109	83	hsa-miR-22-3p	EP300	E1A binding protein p300
Details	110	83	hsa-miR-22-3p	SLC6A17	solute carrier family 6 member 17
Details	111	83	hsa-miR-22-3p	NRAS	NRAS proto-oncogene, GTPase
Details	112	83	hsa-miR-22-3p	KCNAB1	potassium voltage-gated channel subfamily A member regulatory beta subunit 1
Details	113	83	hsa-miR-22-3p	PDS5A	PDS5 cohesin associated factor A
Details	114	83	hsa-miR-22-3p	NYAP2	neuronal tyrosine-phosphorylated phosphoinositide-3-kinase adaptor 2
Details	115	83	hsa-miR-22-3p	TMEM199	transmembrane protein 199
Details	116	83	hsa-miR-22-3p	DEUP1	deuterosome assembly protein 1
Details	117	83	hsa-miR-22-3p	MTMR2	myotubularin related protein 2
Details	118	82	hsa-miR-22-3p	HERPUD2	HERPUD family member 2
Details	119	82	hsa-miR-22-3p	PPP1R15B	protein phosphatase 1 regulatory subunit 15B
Details	120	82	hsa-miR-22-3p	MAP2K4	mitogen-activated protein kinase kinase 4
Details	121	82	hsa-miR-22-3p	EPC1	enhancer of polycomb homolog 1
Details	122	82	hsa-miR-22-3p	NUS1	NUS1, dehydrodolichyl diphosphate synthase subunit
Details	123	82	hsa-miR-22-3p	H3F3C	H3 histone family member 3C
Details	124	81	hsa-miR-22-3p	DAGLA	diacylglycerol lipase alpha
Details	125	81	hsa-miR-22-3p	CENPV	centromere protein V
Details	126	81	hsa-miR-22-3p	INPP5B	inositol polyphosphate-5-phosphatase B
Details	127	81	hsa-miR-22-3p	CREB1	cAMP responsive element binding protein 1
Details	128	81	hsa-miR-22-3p	EMX2	empty spiracles homeobox 2
Details	129	81	hsa-miR-22-3p	TNKS2	tankyrase 2
Details	130	81	hsa-miR-22-3p	TMSB15B	thymosin beta 15B
Details	131	81	hsa-miR-22-3p	C17orf58	chromosome 17 open reading frame 58
Details	132	81	hsa-miR-22-3p	TET2	tet methylcytosine dioxygenase 2
Details	133	81	hsa-miR-22-3p	CCN1	cellular communication network factor 1
Details	134	81	hsa-miR-22-3p	STAG2	stromal antigen 2
Details	135	80	hsa-miR-22-3p	NPAS3	neuronal PAS domain protein 3
Details	136	80	hsa-miR-22-3p	ODF1	outer dense fiber of sperm tails 1
Details	137	80	hsa-miR-22-3p	ELF5	E74 like ETS transcription factor 5
Details	138	80	hsa-miR-22-3p	BATF3	basic leucine zipper ATF-like transcription factor 3
Details	139	80	hsa-miR-22-3p	SLFN5	schlafen family member 5
Details	140	80	hsa-miR-22-3p	MED28	mediator complex subunit 28
Details	141	80	hsa-miR-22-3p	TRIM66	tripartite motif containing 66
Details	142	80	hsa-miR-22-3p	GIGYF2	GRB10 interacting GYF protein 2
Details	143	80	hsa-miR-22-3p	ARPC5	actin related protein 2/3 complex subunit 5
Details	144	80	hsa-miR-22-3p	SOCS2	suppressor of cytokine signaling 2
Details	145	80	hsa-miR-22-3p	RGS2	regulator of G protein signaling 2
Details	146	79	hsa-miR-22-3p	ANGEL2	angel homolog 2
Details	147	79	hsa-miR-22-3p	SV2A	synaptic vesicle glycoprotein 2A
Details	148	79	hsa-miR-22-3p	SEC23B	Sec23 homolog B, coat complex II component
Details	149	79	hsa-miR-22-3p	CPEB1	cytoplasmic polyadenylation element binding protein 1
Details	150	79	hsa-miR-22-3p	WRNIP1	Werner helicase interacting protein 1
Details	151	79	hsa-miR-22-3p	TPM3	tropomyosin 3
Details	152	78	hsa-miR-22-3p	CNKSR2	connector enhancer of kinase suppressor of Ras 2
Details	153	78	hsa-miR-22-3p	KAT6A	lysine acetyltransferase 6A
Details	154	78	hsa-miR-22-3p	GLIS2	GLIS family zinc finger 2
Details	155	78	hsa-miR-22-3p	NFYA	nuclear transcription factor Y subunit alpha
Details	156	78	hsa-miR-22-3p	NECAP1	NECAP endocytosis associated 1
Details	157	78	hsa-miR-22-3p	RXFP2	relaxin family peptide receptor 2
Details	158	78	hsa-miR-22-3p	CDX2	caudal type homeobox 2
Details	159	78	hsa-miR-22-3p	ZNF706	zinc finger protein 706
Details	160	78	hsa-miR-22-3p	CBL	Cbl proto-oncogene
Details	161	78	hsa-miR-22-3p	CTIF	cap binding complex dependent translation initiation factor
Details	162	78	hsa-miR-22-3p	EEF2K	eukaryotic elongation factor 2 kinase
Details	163	77	hsa-miR-22-3p	TRIM13	tripartite motif containing 13
Details	164	77	hsa-miR-22-3p	NDEL1	nudE neurodevelopment protein 1 like 1
Details	165	77	hsa-miR-22-3p	BTBD10	BTB domain containing 10
Details	166	77	hsa-miR-22-3p	VEZF1	vascular endothelial zinc finger 1
Details	167	77	hsa-miR-22-3p	N4BP2	NEDD4 binding protein 2
Details	168	77	hsa-miR-22-3p	UBE2N	ubiquitin conjugating enzyme E2 N
Details	169	77	hsa-miR-22-3p	ARHGEF26	Rho guanine nucleotide exchange factor 26
Details	170	77	hsa-miR-22-3p	HTR3A	5-hydroxytryptamine receptor 3A
Details	171	77	hsa-miR-22-3p	NEFM	neurofilament medium
Details	172	77	hsa-miR-22-3p	TRPM7	transient receptor potential cation channel subfamily M member 7
Details	173	76	hsa-miR-22-3p	PPARA	peroxisome proliferator activated receptor alpha
Details	174	76	hsa-miR-22-3p	FBXO41	F-box protein 41
Details	175	76	hsa-miR-22-3p	EIF4EBP3	eukaryotic translation initiation factor 4E binding protein 3
Details	176	76	hsa-miR-22-3p	SFXN1	sideroflexin 1
Details	177	76	hsa-miR-22-3p	MAGI2	membrane associated guanylate kinase, WW and PDZ domain containing 2
Details	178	76	hsa-miR-22-3p	PURB	purine rich element binding protein B
Details	179	76	hsa-miR-22-3p	COPS7B	COP9 signalosome subunit 7B
Details	180	76	hsa-miR-22-3p	FNBP4	formin binding protein 4
Details	181	76	hsa-miR-22-3p	FBN2	fibrillin 2
Details	182	76	hsa-miR-22-3p	ARSD	arylsulfatase D
Details	183	76	hsa-miR-22-3p	WDR33	WD repeat domain 33
Details	184	76	hsa-miR-22-3p	TIAM1	T cell lymphoma invasion and metastasis 1
Details	185	76	hsa-miR-22-3p	DUSP10	dual specificity phosphatase 10
Details	186	76	hsa-miR-22-3p	RNF44	ring finger protein 44
Details	187	75	hsa-miR-22-3p	PRDM11	PR/SET domain 11
Details	188	75	hsa-miR-22-3p	FBXO45	F-box protein 45
Details	189	75	hsa-miR-22-3p	VXN	vexin
Details	190	75	hsa-miR-22-3p	CTDSPL2	CTD small phosphatase like 2
Details	191	75	hsa-miR-22-3p	PRKAR2A	protein kinase cAMP-dependent type II regulatory subunit alpha
Details	192	75	hsa-miR-22-3p	LZIC	leucine zipper and CTNNBIP1 domain containing
Details	193	75	hsa-miR-22-3p	HOMER3	homer scaffold protein 3
Details	194	75	hsa-miR-22-3p	RIC8B	RIC8 guanine nucleotide exchange factor B
Details	195	74	hsa-miR-22-3p	CSF1R	colony stimulating factor 1 receptor
Details	196	74	hsa-miR-22-3p	ZNF609	zinc finger protein 609
Details	197	74	hsa-miR-22-3p	WASF1	WAS protein family member 1
Details	198	74	hsa-miR-22-3p	BCL9L	BCL9 like
Details	199	74	hsa-miR-22-3p	DPM2	dolichyl-phosphate mannosyltransferase subunit 2, regulatory
Details	200	73	hsa-miR-22-3p	SLC9A5	solute carrier family 9 member A5
Details	201	73	hsa-miR-22-3p	ARID3B	AT-rich interaction domain 3B
Details	202	73	hsa-miR-22-3p	USP37	ubiquitin specific peptidase 37
Details	203	73	hsa-miR-22-3p	NCMAP	non-compact myelin associated protein
Details	204	73	hsa-miR-22-3p	FBXL19	F-box and leucine rich repeat protein 19
Details	205	73	hsa-miR-22-3p	CCNT2	cyclin T2
Details	206	73	hsa-miR-22-3p	TPI1	triosephosphate isomerase 1
Details	207	73	hsa-miR-22-3p	KCTD10	potassium channel tetramerization domain containing 10
Details	208	73	hsa-miR-22-3p	DNM3	dynamin 3
Details	209	73	hsa-miR-22-3p	SP1	Sp1 transcription factor
Details	210	73	hsa-miR-22-3p	SP100	SP100 nuclear antigen
Details	211	73	hsa-miR-22-3p	IL13RA1	interleukin 13 receptor subunit alpha 1
Details	212	73	hsa-miR-22-3p	KDM3A	lysine demethylase 3A
Details	213	72	hsa-miR-22-3p	STOX2	storkhead box 2
Details	214	72	hsa-miR-22-3p	DPY30	dpy-30, histone methyltransferase complex regulatory subunit
Details	215	72	hsa-miR-22-3p	ATXN1	ataxin 1
Details	216	72	hsa-miR-22-3p	GLIPR2	GLI pathogenesis related 2
Details	217	72	hsa-miR-22-3p	RAPGEFL1	Rap guanine nucleotide exchange factor like 1
Details	218	72	hsa-miR-22-3p	KCNH1	potassium voltage-gated channel subfamily H member 1
Details	219	72	hsa-miR-22-3p	MPZL3	myelin protein zero like 3
Details	220	72	hsa-miR-22-3p	RGP1	RGP1 homolog, RAB6A GEF complex partner 1
Details	221	72	hsa-miR-22-3p	PHACTR2	phosphatase and actin regulator 2
Details	222	72	hsa-miR-22-3p	PTGS1	prostaglandin-endoperoxide synthase 1
Details	223	71	hsa-miR-22-3p	APCDD1L	APC down-regulated 1 like
Details	224	71	hsa-miR-22-3p	NAV1	neuron navigator 1
Details	225	71	hsa-miR-22-3p	ARFIP2	ADP ribosylation factor interacting protein 2
Details	226	71	hsa-miR-22-3p	TAGLN	transgelin
Details	227	71	hsa-miR-22-3p	KAT6B	lysine acetyltransferase 6B
Details	228	71	hsa-miR-22-3p	SMG7	SMG7, nonsense mediated mRNA decay factor
Details	229	71	hsa-miR-22-3p	SLC9A6	solute carrier family 9 member A6
Details	230	71	hsa-miR-22-3p	TYRO3	TYRO3 protein tyrosine kinase
Details	231	71	hsa-miR-22-3p	IL6R	interleukin 6 receptor
Details	232	71	hsa-miR-22-3p	CCNJL	cyclin J like
Details	233	71	hsa-miR-22-3p	AGBL5	ATP/GTP binding protein like 5
Details	234	71	hsa-miR-22-3p	MLKL	mixed lineage kinase domain like pseudokinase
Details	235	70	hsa-miR-22-3p	GNB4	G protein subunit beta 4
Details	236	70	hsa-miR-22-3p	ZNRF2	zinc and ring finger 2
Details	237	70	hsa-miR-22-3p	CNOT6L	CCR4-NOT transcription complex subunit 6 like
Details	238	70	hsa-miR-22-3p	PAFAH1B2	platelet activating factor acetylhydrolase 1b catalytic subunit 2
Details	239	70	hsa-miR-22-3p	GPSM2	G protein signaling modulator 2
Details	240	70	hsa-miR-22-3p	ZNHIT3	zinc finger HIT-type containing 3
Details	241	70	hsa-miR-22-3p	MICOS13	mitochondrial contact site and cristae organizing system subunit 13
Details	242	70	hsa-miR-22-3p	TGFBR1	transforming growth factor beta receptor 1
Details	243	69	hsa-miR-22-3p	PHLPP1	PH domain and leucine rich repeat protein phosphatase 1
Details	244	69	hsa-miR-22-3p	TMEM155	transmembrane protein 155
Details	245	69	hsa-miR-22-3p	DISC1	DISC1 scaffold protein
Details	246	69	hsa-miR-22-3p	APBB2	amyloid beta precursor protein binding family B member 2
Details	247	69	hsa-miR-22-3p	OTUD6B	OTU domain containing 6B
Details	248	69	hsa-miR-22-3p	MFN1	mitofusin 1
Details	249	68	hsa-miR-22-3p	USP46	ubiquitin specific peptidase 46
Details	250	68	hsa-miR-22-3p	ANXA13	annexin A13
Details	251	68	hsa-miR-22-3p	ACER3	alkaline ceramidase 3
Details	252	68	hsa-miR-22-3p	ARIH1	ariadne RBR E3 ubiquitin protein ligase 1
Details	253	68	hsa-miR-22-3p	SMLR1	small leucine rich protein 1
Details	254	68	hsa-miR-22-3p	NUDT4	nudix hydrolase 4
Details	255	68	hsa-miR-22-3p	PRRC1	proline rich coiled-coil 1
Details	256	68	hsa-miR-22-3p	SLC7A2	solute carrier family 7 member 2
Details	257	68	hsa-miR-22-3p	MIEF2	mitochondrial elongation factor 2
Details	258	68	hsa-miR-22-3p	ARHGEF12	Rho guanine nucleotide exchange factor 12
Details	259	68	hsa-miR-22-3p	LRCH1	leucine rich repeats and calponin homology domain containing 1
Details	260	68	hsa-miR-22-3p	GUCD1	guanylyl cyclase domain containing 1
Details	261	67	hsa-miR-22-3p	SNAI1	snail family transcriptional repressor 1
Details	262	67	hsa-miR-22-3p	ACVR2B	activin A receptor type 2B
Details	263	67	hsa-miR-22-3p	FAS	Fas cell surface death receptor
Details	264	67	hsa-miR-22-3p	INO80E	INO80 complex subunit E
Details	265	67	hsa-miR-22-3p	PRCD	photoreceptor disc component
Details	266	67	hsa-miR-22-3p	FGD6	FYVE, RhoGEF and PH domain containing 6
Details	267	67	hsa-miR-22-3p	NTNG1	netrin G1
Details	268	67	hsa-miR-22-3p	DPF2	double PHD fingers 2
Details	269	67	hsa-miR-22-3p	MON2	MON2 homolog, regulator of endosome-to-Golgi trafficking
Details	270	67	hsa-miR-22-3p	PALD1	phosphatase domain containing paladin 1
Details	271	66	hsa-miR-22-3p	PTEN	phosphatase and tensin homolog
Details	272	66	hsa-miR-22-3p	SLC30A8	solute carrier family 30 member 8
Details	273	66	hsa-miR-22-3p	PTPN2	protein tyrosine phosphatase, non-receptor type 2
Details	274	66	hsa-miR-22-3p	KCNE5	potassium voltage-gated channel subfamily E regulatory subunit 5
Details	275	66	hsa-miR-22-3p	GOLGA1	golgin A1
Details	276	66	hsa-miR-22-3p	AMOT	angiomotin
Details	277	66	hsa-miR-22-3p	TGM6	transglutaminase 6
Details	278	66	hsa-miR-22-3p	UTP18	UTP18, small subunit processome component
Details	279	66	hsa-miR-22-3p	HDAC4	histone deacetylase 4
Details	280	66	hsa-miR-22-3p	PDE5A	phosphodiesterase 5A
Details	281	66	hsa-miR-22-3p	SH3KBP1	SH3 domain containing kinase binding protein 1
Details	282	65	hsa-miR-22-3p	MAPK8IP3	mitogen-activated protein kinase 8 interacting protein 3
Details	283	65	hsa-miR-22-3p	TJAP1	tight junction associated protein 1
Details	284	65	hsa-miR-22-3p	CCNI2	cyclin I family member 2
Details	285	65	hsa-miR-22-3p	EMP1	epithelial membrane protein 1
Details	286	65	hsa-miR-22-3p	TUB	tubby bipartite transcription factor
Details	287	65	hsa-miR-22-3p	GALNT17	polypeptide N-acetylgalactosaminyltransferase 17
Details	288	65	hsa-miR-22-3p	MXD1	MAX dimerization protein 1
Details	289	65	hsa-miR-22-3p	SLC26A9	solute carrier family 26 member 9
Details	290	65	hsa-miR-22-3p	ENO1	enolase 1
Details	291	65	hsa-miR-22-3p	HMCN1	hemicentin 1
Details	292	65	hsa-miR-22-3p	PRDM16	PR/SET domain 16
Details	293	65	hsa-miR-22-3p	ETS2	ETS proto-oncogene 2, transcription factor
Details	294	64	hsa-miR-22-3p	DCAF1	DDB1 and CUL4 associated factor 1
Details	295	64	hsa-miR-22-3p	ELAVL1	ELAV like RNA binding protein 1
Details	296	64	hsa-miR-22-3p	PDE1A	phosphodiesterase 1A
Details	297	64	hsa-miR-22-3p	ZNF407	zinc finger protein 407
Details	298	64	hsa-miR-22-3p	PIP4K2B	phosphatidylinositol-5-phosphate 4-kinase type 2 beta
Details	299	64	hsa-miR-22-3p	PRMT2	protein arginine methyltransferase 2
Details	300	64	hsa-miR-22-3p	GPR107	G protein-coupled receptor 107
Details	301	64	hsa-miR-22-3p	CCDC157	coiled-coil domain containing 157
Details	302	64	hsa-miR-22-3p	GALNT3	polypeptide N-acetylgalactosaminyltransferase 3
Details	303	64	hsa-miR-22-3p	FAM53C	family with sequence similarity 53 member C
Details	304	64	hsa-miR-22-3p	AMMECR1L	AMMECR1 like
Details	305	64	hsa-miR-22-3p	ASB14	ankyrin repeat and SOCS box containing 14
Details	306	64	hsa-miR-22-3p	MVB12B	multivesicular body subunit 12B
Details	307	64	hsa-miR-22-3p	KALRN	kalirin RhoGEF kinase
Details	308	64	hsa-miR-22-3p	FGFR1OP2	FGFR1 oncogene partner 2
Details	309	63	hsa-miR-22-3p	CDH5	cadherin 5
Details	310	63	hsa-miR-22-3p	MDC1	mediator of DNA damage checkpoint 1
Details	311	63	hsa-miR-22-3p	NEMP2	nuclear envelope integral membrane protein 2
Details	312	63	hsa-miR-22-3p	EDC3	enhancer of mRNA decapping 3
Details	313	63	hsa-miR-22-3p	RCC2	regulator of chromosome condensation 2
Details	314	63	hsa-miR-22-3p	VASP	vasodilator stimulated phosphoprotein
Details	315	63	hsa-miR-22-3p	TSPOAP1	TSPO associated protein 1
Details	316	63	hsa-miR-22-3p	LHX6	LIM homeobox 6
Details	317	63	hsa-miR-22-3p	FMNL2	formin like 2
Details	318	63	hsa-miR-22-3p	KIAA1211L	KIAA1211 like
Details	319	63	hsa-miR-22-3p	SLC24A2	solute carrier family 24 member 2
Details	320	62	hsa-miR-22-3p	TSPAN15	tetraspanin 15
Details	321	62	hsa-miR-22-3p	WEE1	WEE1 G2 checkpoint kinase
Details	322	62	hsa-miR-22-3p	DGKQ	diacylglycerol kinase theta
Details	323	62	hsa-miR-22-3p	MECOM	MDS1 and EVI1 complex locus
Details	324	62	hsa-miR-22-3p	DNAJB5	DnaJ heat shock protein family (Hsp40) member B5
Details	325	62	hsa-miR-22-3p	RIMS4	regulating synaptic membrane exocytosis 4
Details	326	62	hsa-miR-22-3p	RAPGEF3	Rap guanine nucleotide exchange factor 3
Details	327	62	hsa-miR-22-3p	KCNJ13	potassium voltage-gated channel subfamily J member 13
Details	328	62	hsa-miR-22-3p	TRIOBP	TRIO and F-actin binding protein
Details	329	62	hsa-miR-22-3p	PALM	paralemmin
Details	330	62	hsa-miR-22-3p	MYCBP	MYC binding protein
Details	331	62	hsa-miR-22-3p	MTDH	metadherin
Details	332	61	hsa-miR-22-3p	DUSP18	dual specificity phosphatase 18
Details	333	61	hsa-miR-22-3p	SKI	SKI proto-oncogene
Details	334	61	hsa-miR-22-3p	RPL13	ribosomal protein L13
Details	335	61	hsa-miR-22-3p	TTYH3	tweety family member 3
Details	336	61	hsa-miR-22-3p	GPR132	G protein-coupled receptor 132
Details	337	61	hsa-miR-22-3p	ULBP3	UL16 binding protein 3
Details	338	61	hsa-miR-22-3p	UNC5D	unc-5 netrin receptor D
Details	339	61	hsa-miR-22-3p	GPBP1	GC-rich promoter binding protein 1
Details	340	61	hsa-miR-22-3p	ATPSCKMT	ATP synthase c subunit lysine N-methyltransferase
Details	341	61	hsa-miR-22-3p	HUNK	hormonally up-regulated Neu-associated kinase
Details	342	61	hsa-miR-22-3p	PRELID2	PRELI domain containing 2
Details	343	61	hsa-miR-22-3p	CDKN2C	cyclin dependent kinase inhibitor 2C
Details	344	61	hsa-miR-22-3p	CCDC85C	coiled-coil domain containing 85C
Details	345	61	hsa-miR-22-3p	BAGE2	BAGE family member 2
Details	346	61	hsa-miR-22-3p	LYST	lysosomal trafficking regulator
Details	347	60	hsa-miR-22-3p	CLPB	ClpB homolog, mitochondrial AAA ATPase chaperonin
Details	348	60	hsa-miR-22-3p	RP2	RP2, ARL3 GTPase activating protein
Details	349	60	hsa-miR-22-3p	MR1	major histocompatibility complex, class I-related
Details	350	60	hsa-miR-22-3p	EFR3B	EFR3 homolog B
Details	351	60	hsa-miR-22-3p	TTL	tubulin tyrosine ligase
Details	352	60	hsa-miR-22-3p	MOB1B	MOB kinase activator 1B
Details	353	60	hsa-miR-22-3p	PKHD1	PKHD1, fibrocystin/polyductin
Details	354	60	hsa-miR-22-3p	PLBD2	phospholipase B domain containing 2
Details	355	60	hsa-miR-22-3p	SRSF10	serine and arginine rich splicing factor 10
Details	356	60	hsa-miR-22-3p	WDR26	WD repeat domain 26
Details	357	60	hsa-miR-22-3p	VSNL1	visinin like 1
Details	358	60	hsa-miR-22-3p	NEGR1	neuronal growth regulator 1
Details	359	60	hsa-miR-22-3p	DGKE	diacylglycerol kinase epsilon
Details	360	60	hsa-miR-22-3p	GTF2B	general transcription factor IIB
Details	361	60	hsa-miR-22-3p	STN1	STN1, CST complex subunit
Details	362	59	hsa-miR-22-3p	NCOA1	nuclear receptor coactivator 1
Details	363	59	hsa-miR-22-3p	TLR8	toll like receptor 8
Details	364	59	hsa-miR-22-3p	NT5E	5'-nucleotidase ecto
Details	365	59	hsa-miR-22-3p	FMN1	formin 1
Details	366	59	hsa-miR-22-3p	ULBP1	UL16 binding protein 1
Details	367	59	hsa-miR-22-3p	ERCC2	ERCC excision repair 2, TFIIH core complex helicase subunit
Details	368	59	hsa-miR-22-3p	ABHD13	abhydrolase domain containing 13
Details	369	59	hsa-miR-22-3p	PSEN1	presenilin 1
Details	370	59	hsa-miR-22-3p	ZNF618	zinc finger protein 618
Details	371	58	hsa-miR-22-3p	OPN5	opsin 5
Details	372	58	hsa-miR-22-3p	CDK13	cyclin dependent kinase 13
Details	373	58	hsa-miR-22-3p	SUGT1	SGT1 homolog, MIS12 kinetochore complex assembly cochaperone
Details	374	58	hsa-miR-22-3p	HEY2	hes related family bHLH transcription factor with YRPW motif 2
Details	375	58	hsa-miR-22-3p	IPO7	importin 7
Details	376	58	hsa-miR-22-3p	MGAT3	mannosyl (beta-1,4-)-glycoprotein beta-1,4-N-acetylglucosaminyltransferase
Details	377	58	hsa-miR-22-3p	PCGF5	polycomb group ring finger 5
Details	378	58	hsa-miR-22-3p	KAT7	lysine acetyltransferase 7
Details	379	58	hsa-miR-22-3p	ARHGAP45	Rho GTPase activating protein 45
Details	380	58	hsa-miR-22-3p	SNX18	sorting nexin 18
Details	381	58	hsa-miR-22-3p	OSM	oncostatin M
Details	382	57	hsa-miR-22-3p	ZMYM4	zinc finger MYM-type containing 4
Details	383	57	hsa-miR-22-3p	ADAT2	adenosine deaminase, tRNA specific 2
Details	384	57	hsa-miR-22-3p	RIOK2	RIO kinase 2
Details	385	57	hsa-miR-22-3p	SFXN3	sideroflexin 3
Details	386	57	hsa-miR-22-3p	FBXO46	F-box protein 46
Details	387	57	hsa-miR-22-3p	ESS2	ess-2 splicing factor homolog
Details	388	57	hsa-miR-22-3p	DGCR8	DGCR8, microprocessor complex subunit
Details	389	57	hsa-miR-22-3p	ELMSAN1	ELM2 and Myb/SANT domain containing 1
Details	390	57	hsa-miR-22-3p	WNT5A	Wnt family member 5A
Details	391	57	hsa-miR-22-3p	PHC1	polyhomeotic homolog 1
Details	392	57	hsa-miR-22-3p	KLHDC8B	kelch domain containing 8B
Details	393	57	hsa-miR-22-3p	PTP4A3	protein tyrosine phosphatase type IVA, member 3
Details	394	57	hsa-miR-22-3p	RMDN3	regulator of microtubule dynamics 3
Details	395	57	hsa-miR-22-3p	SCYL3	SCY1 like pseudokinase 3
Details	396	56	hsa-miR-22-3p	IL27RA	interleukin 27 receptor subunit alpha
Details	397	56	hsa-miR-22-3p	PCLO	piccolo presynaptic cytomatrix protein
Details	398	56	hsa-miR-22-3p	CACNA1E	calcium voltage-gated channel subunit alpha1 E
Details	399	56	hsa-miR-22-3p	UHRF2	ubiquitin like with PHD and ring finger domains 2
Details	400	56	hsa-miR-22-3p	USP44	ubiquitin specific peptidase 44
Details	401	56	hsa-miR-22-3p	FBXO34	F-box protein 34
Details	402	56	hsa-miR-22-3p	YWHAZ	tyrosine 3-monooxygenase/tryptophan 5-monooxygenase activation protein zeta
Details	403	56	hsa-miR-22-3p	C12orf66	chromosome 12 open reading frame 66
Details	404	56	hsa-miR-22-3p	TRABD2B	TraB domain containing 2B
Details	405	56	hsa-miR-22-3p	UBE2K	ubiquitin conjugating enzyme E2 K
Details	406	56	hsa-miR-22-3p	MICALCL	MICAL C-terminal like
Details	407	56	hsa-miR-22-3p	FTL	ferritin light chain
Details	408	56	hsa-miR-22-3p	C6orf201	chromosome 6 open reading frame 201
Details	409	56	hsa-miR-22-3p	GNAI3	G protein subunit alpha i3
Details	410	56	hsa-miR-22-3p	LPP	LIM domain containing preferred translocation partner in lipoma
Details	411	56	hsa-miR-22-3p	CEBPD	CCAAT enhancer binding protein delta
Details	412	56	hsa-miR-22-3p	DPP10	dipeptidyl peptidase like 10
Details	413	56	hsa-miR-22-3p	DSE	dermatan sulfate epimerase
Details	414	56	hsa-miR-22-3p	EDA	ectodysplasin A
Details	415	56	hsa-miR-22-3p	ALG9	ALG9, alpha-1,2-mannosyltransferase
Details	416	56	hsa-miR-22-3p	BTBD9	BTB domain containing 9
Details	417	56	hsa-miR-22-3p	IL1RL1	interleukin 1 receptor like 1
Details	418	55	hsa-miR-22-3p	CIDEC	cell death inducing DFFA like effector c
Details	419	55	hsa-miR-22-3p	DNAJC27	DnaJ heat shock protein family (Hsp40) member C27
Details	420	55	hsa-miR-22-3p	SH3PXD2A	SH3 and PX domains 2A
Details	421	55	hsa-miR-22-3p	SZRD1	SUZ RNA binding domain containing 1
Details	422	55	hsa-miR-22-3p	CNTNAP3	contactin associated protein like 3
Details	423	55	hsa-miR-22-3p	RYR1	ryanodine receptor 1
Details	424	55	hsa-miR-22-3p	EIF4EBP2	eukaryotic translation initiation factor 4E binding protein 2
Details	425	54	hsa-miR-22-3p	CD207	CD207 molecule
Details	426	54	hsa-miR-22-3p	ADCY6	adenylate cyclase 6
Details	427	54	hsa-miR-22-3p	TRNAU1AP	tRNA selenocysteine 1 associated protein 1
Details	428	54	hsa-miR-22-3p	ERBB4	erb-b2 receptor tyrosine kinase 4
Details	429	54	hsa-miR-22-3p	SLC6A1	solute carrier family 6 member 1
Details	430	54	hsa-miR-22-3p	FBRS	fibrosin
Details	431	54	hsa-miR-22-3p	OPRL1	opioid related nociceptin receptor 1
Details	432	54	hsa-miR-22-3p	UNC119B	unc-119 lipid binding chaperone B
Details	433	54	hsa-miR-22-3p	HTT	huntingtin
Details	434	54	hsa-miR-22-3p	DUSP13	dual specificity phosphatase 13
Details	435	54	hsa-miR-22-3p	CCDC97	coiled-coil domain containing 97
Details	436	54	hsa-miR-22-3p	GHRHR	growth hormone releasing hormone receptor
Details	437	54	hsa-miR-22-3p	STK26	serine/threonine kinase 26
Details	438	54	hsa-miR-22-3p	MFGE8	milk fat globule-EGF factor 8 protein
Details	439	54	hsa-miR-22-3p	NPNT	nephronectin
Details	440	54	hsa-miR-22-3p	SLC45A4	solute carrier family 45 member 4
Details	441	54	hsa-miR-22-3p	RPGR	retinitis pigmentosa GTPase regulator
Details	442	54	hsa-miR-22-3p	THAP11	THAP domain containing 11
Details	443	53	hsa-miR-22-3p	TNFRSF13B	TNF receptor superfamily member 13B
Details	444	53	hsa-miR-22-3p	HGSNAT	heparan-alpha-glucosaminide N-acetyltransferase
Details	445	53	hsa-miR-22-3p	PTPN1	protein tyrosine phosphatase, non-receptor type 1
Details	446	53	hsa-miR-22-3p	SPOCK1	SPARC (osteonectin), cwcv and kazal like domains proteoglycan 1
Details	447	53	hsa-miR-22-3p	SNAP91	synaptosome associated protein 91
Details	448	53	hsa-miR-22-3p	VPS53	VPS53, GARP complex subunit
Details	449	53	hsa-miR-22-3p	LOC100132813	uncharacterized LOC100132813
Details	450	53	hsa-miR-22-3p	ATG4B	autophagy related 4B cysteine peptidase
Details	451	53	hsa-miR-22-3p	CENPBD1	CENPB DNA-binding domain containing 1
Details	452	53	hsa-miR-22-3p	SMAD4	SMAD family member 4
Details	453	53	hsa-miR-22-3p	TRAPPC2L	trafficking protein particle complex 2 like
Details	454	53	hsa-miR-22-3p	CHD7	chromodomain helicase DNA binding protein 7
Details	455	53	hsa-miR-22-3p	WARS2	tryptophanyl tRNA synthetase 2, mitochondrial
Details	456	52	hsa-miR-22-3p	SMPD1	sphingomyelin phosphodiesterase 1
Details	457	52	hsa-miR-22-3p	MAP3K13	mitogen-activated protein kinase kinase kinase 13
Details	458	52	hsa-miR-22-3p	B4GALT5	beta-1,4-galactosyltransferase 5
Details	459	52	hsa-miR-22-3p	PPP1R3B	protein phosphatase 1 regulatory subunit 3B
Details	460	52	hsa-miR-22-3p	CHRNA2	cholinergic receptor nicotinic alpha 2 subunit
Details	461	52	hsa-miR-22-3p	PLAGL2	PLAG1 like zinc finger 2
Details	462	52	hsa-miR-22-3p	PNISR	PNN interacting serine and arginine rich protein
Details	463	52	hsa-miR-22-3p	NTRK2	neurotrophic receptor tyrosine kinase 2
Details	464	52	hsa-miR-22-3p	SNX8	sorting nexin 8
Details	465	52	hsa-miR-22-3p	APOA5	apolipoprotein A5
Details	466	52	hsa-miR-22-3p	PHF23	PHD finger protein 23
Details	467	52	hsa-miR-22-3p	ICA1L	islet cell autoantigen 1 like
Details	468	52	hsa-miR-22-3p	ATP5IF1	ATP synthase inhibitory factor subunit 1
Details	469	52	hsa-miR-22-3p	CNTNAP3B	contactin associated protein like 3B
Details	470	52	hsa-miR-22-3p	FIBCD1	fibrinogen C domain containing 1
Details	471	52	hsa-miR-22-3p	RAB26	RAB26, member RAS oncogene family
Details	472	52	hsa-miR-22-3p	PENK	proenkephalin
Details	473	51	hsa-miR-22-3p	ATG2B	autophagy related 2B
Details	474	51	hsa-miR-22-3p	CNGA2	cyclic nucleotide gated channel alpha 2
Details	475	51	hsa-miR-22-3p	VAPB	VAMP associated protein B and C
Details	476	51	hsa-miR-22-3p	PRDM4	PR/SET domain 4
Details	477	51	hsa-miR-22-3p	RAB3C	RAB3C, member RAS oncogene family
Details	478	51	hsa-miR-22-3p	KLF7	Kruppel like factor 7
Details	479	51	hsa-miR-22-3p	CCNA2	cyclin A2
Details	480	51	hsa-miR-22-3p	KIAA0355	KIAA0355
Details	481	51	hsa-miR-22-3p	TTC9	tetratricopeptide repeat domain 9
Details	482	51	hsa-miR-22-3p	KIF24	kinesin family member 24
Details	483	51	hsa-miR-22-3p	CSMD2	CUB and Sushi multiple domains 2
Details	484	51	hsa-miR-22-3p	PSD4	pleckstrin and Sec7 domain containing 4
Details	485	51	hsa-miR-22-3p	LY75-CD302	LY75-CD302 readthrough
Details	486	51	hsa-miR-22-3p	TP53	tumor protein p53
Details	487	51	hsa-miR-22-3p	CDC5L	cell division cycle 5 like
Details	488	51	hsa-miR-22-3p	TRIP11	thyroid hormone receptor interactor 11
Details	489	51	hsa-miR-22-3p	CDCA7L	cell division cycle associated 7 like
Details	490	51	hsa-miR-22-3p	TNFRSF10D	TNF receptor superfamily member 10d
Details	491	51	hsa-miR-22-3p	NUF2	NDC80 kinetochore complex component NUF2
Details	492	51	hsa-miR-22-3p	ZNF704	zinc finger protein 704
Details	493	51	hsa-miR-22-3p	MGAT5	alpha-1,6-mannosylglycoprotein 6-beta-N-acetylglucosaminyltransferase
Details	494	51	hsa-miR-22-3p	CD302	CD302 molecule
Details	495	51	hsa-miR-22-3p	ZNF451	zinc finger protein 451
Details	496	51	hsa-miR-22-3p	SLC30A4	solute carrier family 30 member 4
Details	497	51	hsa-miR-22-3p	ADCK2	aarF domain containing kinase 2
Details	498	50	hsa-miR-22-3p	TSPAN33	tetraspanin 33
Details	499	50	hsa-miR-22-3p	FURIN	furin, paired basic amino acid cleaving enzyme
Details	500	50	hsa-miR-22-3p	GUK1	guanylate kinase 1
Details	501	50	hsa-miR-22-3p	SLC9A1	solute carrier family 9 member A1
Details	502	50	hsa-miR-22-3p	PABPC4L	poly(A) binding protein cytoplasmic 4 like
Details	503	50	hsa-miR-22-3p	PCNP	PEST proteolytic signal containing nuclear protein
Details	504	50	hsa-miR-22-3p	CHST2	carbohydrate sulfotransferase 2
Details	505	50	hsa-miR-22-3p	VIT	vitrin
Details	506	50	hsa-miR-22-3p	PADI2	peptidyl arginine deiminase 2
Details	507	50	hsa-miR-22-3p	CTSC	cathepsin C
Details	508	50	hsa-miR-22-3p	MLLT1	MLLT1, super elongation complex subunit
Details	509	50	hsa-miR-22-3p	JARID2	jumonji and AT-rich interaction domain containing 2

## Sheet: 182
There are 1266 predicted targets for hsa-miR-182-5p in miRDB.
Target Detail	Target Rank	Target Score	miRNA Name	Gene Symbol	Gene Description
Details	1	100	hsa-miR-182-5p	PRKACB	protein kinase cAMP-activated catalytic subunit beta
Details	2	100	hsa-miR-182-5p	RGS17	regulator of G protein signaling 17
Details	3	100	hsa-miR-182-5p	BNC2	basonuclin 2
Details	4	100	hsa-miR-182-5p	SNX30	sorting nexin family member 30
Details	5	100	hsa-miR-182-5p	LPP	LIM domain containing preferred translocation partner in lipoma
Details	6	100	hsa-miR-182-5p	MITF	melanocyte inducing transcription factor
Details	7	100	hsa-miR-182-5p	FRS2	fibroblast growth factor receptor substrate 2
Details	8	100	hsa-miR-182-5p	CAMSAP2	calmodulin regulated spectrin associated protein family member 2
Details	9	100	hsa-miR-182-5p	HAS2	hyaluronan synthase 2
Details	10	99	hsa-miR-182-5p	PRRG3	proline rich and Gla domain 3
Details	11	99	hsa-miR-182-5p	EPAS1	endothelial PAS domain protein 1
Details	12	99	hsa-miR-182-5p	PALLD	palladin, cytoskeletal associated protein
Details	13	99	hsa-miR-182-5p	DCUN1D1	defective in cullin neddylation 1 domain containing 1
Details	14	99	hsa-miR-182-5p	SLC39A9	solute carrier family 39 member 9
Details	15	99	hsa-miR-182-5p	VAMP3	vesicle associated membrane protein 3
Details	16	99	hsa-miR-182-5p	MTSS1	MTSS1, I-BAR domain containing
Details	17	99	hsa-miR-182-5p	NPTX1	neuronal pentraxin 1
Details	18	99	hsa-miR-182-5p	NEXMIF	neurite extension and migration factor
Details	19	99	hsa-miR-182-5p	CD2AP	CD2 associated protein
Details	20	99	hsa-miR-182-5p	TECTB	tectorin beta
Details	21	99	hsa-miR-182-5p	PRTG	protogenin
Details	22	99	hsa-miR-182-5p	SPATA13	spermatogenesis associated 13
Details	23	99	hsa-miR-182-5p	SPIN1	spindlin 1
Details	24	99	hsa-miR-182-5p	CACNB4	calcium voltage-gated channel auxiliary subunit beta 4
Details	25	99	hsa-miR-182-5p	MFAP3	microfibril associated protein 3
Details	26	99	hsa-miR-182-5p	SEPT9	septin 9
Details	27	99	hsa-miR-182-5p	CTTN	cortactin
Details	28	99	hsa-miR-182-5p	NCALD	neurocalcin delta
Details	29	98	hsa-miR-182-5p	ACTR2	ARP2 actin related protein 2 homolog
Details	30	98	hsa-miR-182-5p	ABHD13	abhydrolase domain containing 13
Details	31	98	hsa-miR-182-5p	ADCY6	adenylate cyclase 6
Details	32	98	hsa-miR-182-5p	FOXF2	forkhead box F2
Details	33	98	hsa-miR-182-5p	CADM2	cell adhesion molecule 2
Details	34	98	hsa-miR-182-5p	TAF4B	TATA-box binding protein associated factor 4b
Details	35	98	hsa-miR-182-5p	EDNRB	endothelin receptor type B
Details	36	98	hsa-miR-182-5p	RAB10	RAB10, member RAS oncogene family
Details	37	98	hsa-miR-182-5p	RAPGEF5	Rap guanine nucleotide exchange factor 5
Details	38	98	hsa-miR-182-5p	LRCH2	leucine rich repeats and calponin homology domain containing 2
Details	39	98	hsa-miR-182-5p	CHIC1	cysteine rich hydrophobic domain 1
Details	40	98	hsa-miR-182-5p	ZFP36L1	ZFP36 ring finger protein like 1
Details	41	98	hsa-miR-182-5p	PCNX1	pecanex 1
Details	42	98	hsa-miR-182-5p	MAST4	microtubule associated serine/threonine kinase family member 4
Details	43	98	hsa-miR-182-5p	ITPR1	inositol 1,4,5-trisphosphate receptor type 1
Details	44	98	hsa-miR-182-5p	RASA1	RAS p21 protein activator 1
Details	45	98	hsa-miR-182-5p	LMTK2	lemur tyrosine kinase 2
Details	46	98	hsa-miR-182-5p	USP13	ubiquitin specific peptidase 13
Details	47	98	hsa-miR-182-5p	FOXO3	forkhead box O3
Details	48	97	hsa-miR-182-5p	ZC3H15	zinc finger CCCH-type containing 15
Details	49	97	hsa-miR-182-5p	MAGI1	membrane associated guanylate kinase, WW and PDZ domain containing 1
Details	50	97	hsa-miR-182-5p	TAGLN3	transgelin 3
Details	51	97	hsa-miR-182-5p	RARG	retinoic acid receptor gamma
Details	52	97	hsa-miR-182-5p	LHX1	LIM homeobox 1
Details	53	97	hsa-miR-182-5p	GNAQ	G protein subunit alpha q
Details	54	97	hsa-miR-182-5p	LIMS1	LIM zinc finger domain containing 1
Details	55	97	hsa-miR-182-5p	GXYLT1	glucoside xylosyltransferase 1
Details	56	97	hsa-miR-182-5p	NRN1	neuritin 1
Details	57	97	hsa-miR-182-5p	STK19	serine/threonine kinase 19
Details	58	97	hsa-miR-182-5p	IGF1R	insulin like growth factor 1 receptor
Details	59	97	hsa-miR-182-5p	CBFA2T3	CBFA2/RUNX1 translocation partner 3
Details	60	97	hsa-miR-182-5p	FLOT1	flotillin 1
Details	61	97	hsa-miR-182-5p	HOXA9	homeobox A9
Details	62	97	hsa-miR-182-5p	BRPF3	bromodomain and PHD finger containing 3
Details	63	97	hsa-miR-182-5p	CUL5	cullin 5
Details	64	97	hsa-miR-182-5p	FAM171A1	family with sequence similarity 171 member A1
Details	65	97	hsa-miR-182-5p	MED1	mediator complex subunit 1
Details	66	97	hsa-miR-182-5p	MYRIP	myosin VIIA and Rab interacting protein
Details	67	97	hsa-miR-182-5p	TRABD2B	TraB domain containing 2B
Details	68	97	hsa-miR-182-5p	PYGO2	pygopus family PHD finger 2
Details	69	97	hsa-miR-182-5p	PPM1L	protein phosphatase, Mg2+/Mn2+ dependent 1L
Details	70	96	hsa-miR-182-5p	KIAA1217	KIAA1217
Details	71	96	hsa-miR-182-5p	HOOK3	hook microtubule tethering protein 3
Details	72	96	hsa-miR-182-5p	SV2C	synaptic vesicle glycoprotein 2C
Details	73	96	hsa-miR-182-5p	BCL2L12	BCL2 like 12
Details	74	96	hsa-miR-182-5p	GIT2	GIT ArfGAP 2
Details	75	96	hsa-miR-182-5p	BRMS1L	BRMS1 like transcriptional repressor
Details	76	96	hsa-miR-182-5p	PHIP	pleckstrin homology domain interacting protein
Details	77	96	hsa-miR-182-5p	TMEM47	transmembrane protein 47
Details	78	96	hsa-miR-182-5p	MIGA1	mitoguardin 1
Details	79	96	hsa-miR-182-5p	FNDC3B	fibronectin type III domain containing 3B
Details	80	96	hsa-miR-182-5p	BNIP3	BCL2 interacting protein 3
Details	81	96	hsa-miR-182-5p	ZFC3H1	zinc finger C3H1-type containing
Details	82	96	hsa-miR-182-5p	INTS6	integrator complex subunit 6
Details	83	96	hsa-miR-182-5p	DCUN1D3	defective in cullin neddylation 1 domain containing 3
Details	84	96	hsa-miR-182-5p	SLC35G1	solute carrier family 35 member G1
Details	85	96	hsa-miR-182-5p	PURA	purine rich element binding protein A
Details	86	96	hsa-miR-182-5p	PPIL1	peptidylprolyl isomerase like 1
Details	87	96	hsa-miR-182-5p	SERTAD4	SERTA domain containing 4
Details	88	96	hsa-miR-182-5p	EVI5	ecotropic viral integration site 5
Details	89	96	hsa-miR-182-5p	ADD3	adducin 3
Details	90	96	hsa-miR-182-5p	L1CAM	L1 cell adhesion molecule
Details	91	96	hsa-miR-182-5p	BMT2	base methyltransferase of 25S rRNA 2 homolog
Details	92	96	hsa-miR-182-5p	STAG1	stromal antigen 1
Details	93	96	hsa-miR-182-5p	PLPPR4	phospholipid phosphatase related 4
Details	94	96	hsa-miR-182-5p	ADGRL2	adhesion G protein-coupled receptor L2
Details	95	96	hsa-miR-182-5p	YWHAG	tyrosine 3-monooxygenase/tryptophan 5-monooxygenase activation protein gamma
Details	96	96	hsa-miR-182-5p	HDAC9	histone deacetylase 9
Details	97	96	hsa-miR-182-5p	ZNF280B	zinc finger protein 280B
Details	98	96	hsa-miR-182-5p	RTN4	reticulon 4
Details	99	95	hsa-miR-182-5p	GPR22	G protein-coupled receptor 22
Details	100	95	hsa-miR-182-5p	SLC33A1	solute carrier family 33 member 1
Details	101	95	hsa-miR-182-5p	RASA2	RAS p21 protein activator 2
Details	102	95	hsa-miR-182-5p	OPN1MW2	opsin 1, medium wave sensitive 2
Details	103	95	hsa-miR-182-5p	CNNM3	cyclin and CBS domain divalent metal cation transport mediator 3
Details	104	95	hsa-miR-182-5p	ANKRD27	ankyrin repeat domain 27
Details	105	95	hsa-miR-182-5p	CNTN1	contactin 1
Details	106	95	hsa-miR-182-5p	MAK	male germ cell associated kinase
Details	107	95	hsa-miR-182-5p	OSBPL10	oxysterol binding protein like 10
Details	108	95	hsa-miR-182-5p	CHMP1A	charged multivesicular body protein 1A
Details	109	95	hsa-miR-182-5p	CEP83	centrosomal protein 83
Details	110	95	hsa-miR-182-5p	TMEM198	transmembrane protein 198
Details	111	95	hsa-miR-182-5p	OPN1LW	opsin 1, long wave sensitive
Details	112	95	hsa-miR-182-5p	PAFAH1B1	platelet activating factor acetylhydrolase 1b regulatory subunit 1
Details	113	95	hsa-miR-182-5p	JAZF1	JAZF zinc finger 1
Details	114	95	hsa-miR-182-5p	FBXW7	F-box and WD repeat domain containing 7
Details	115	95	hsa-miR-182-5p	FOXN2	forkhead box N2
Details	116	95	hsa-miR-182-5p	TMEM150C	transmembrane protein 150C
Details	117	95	hsa-miR-182-5p	ADRA2C	adrenoceptor alpha 2C
Details	118	95	hsa-miR-182-5p	ATP8A1	ATPase phospholipid transporting 8A1
Details	119	95	hsa-miR-182-5p	EGR3	early growth response 3
Details	120	95	hsa-miR-182-5p	ARHGEF3	Rho guanine nucleotide exchange factor 3
Details	121	95	hsa-miR-182-5p	THBS2	thrombospondin 2
Details	122	95	hsa-miR-182-5p	CEP170B	centrosomal protein 170B
Details	123	95	hsa-miR-182-5p	SETX	senataxin
Details	124	95	hsa-miR-182-5p	SCML4	Scm polycomb group protein like 4
Details	125	95	hsa-miR-182-5p	CHAMP1	chromosome alignment maintaining phosphoprotein 1
Details	126	95	hsa-miR-182-5p	PTPRG	protein tyrosine phosphatase, receptor type G
Details	127	95	hsa-miR-182-5p	CERS2	ceramide synthase 2
Details	128	95	hsa-miR-182-5p	NADK2	NAD kinase 2, mitochondrial
Details	129	95	hsa-miR-182-5p	PHYHIPL	phytanoyl-CoA 2-hydroxylase interacting protein like
Details	130	95	hsa-miR-182-5p	PIK3AP1	phosphoinositide-3-kinase adaptor protein 1
Details	131	94	hsa-miR-182-5p	ZCCHC3	zinc finger CCHC-type containing 3
Details	132	94	hsa-miR-182-5p	RNF208	ring finger protein 208
Details	133	94	hsa-miR-182-5p	NCKAP1	NCK associated protein 1
Details	134	94	hsa-miR-182-5p	ARHGAP6	Rho GTPase activating protein 6
Details	135	94	hsa-miR-182-5p	B3GALT1	beta-1,3-galactosyltransferase 1
Details	136	94	hsa-miR-182-5p	WASL	Wiskott-Aldrich syndrome like
Details	137	94	hsa-miR-182-5p	MBNL2	muscleblind like splicing regulator 2
Details	138	94	hsa-miR-182-5p	KTN1	kinectin 1
Details	139	94	hsa-miR-182-5p	SP3	Sp3 transcription factor
Details	140	94	hsa-miR-182-5p	PRKCE	protein kinase C epsilon
Details	141	94	hsa-miR-182-5p	MRTFB	myocardin related transcription factor B
Details	142	94	hsa-miR-182-5p	ZFAND4	zinc finger AN1-type containing 4
Details	143	94	hsa-miR-182-5p	REV1	REV1, DNA directed polymerase
Details	144	94	hsa-miR-182-5p	LRP3	LDL receptor related protein 3
Details	145	94	hsa-miR-182-5p	SH2D1A	SH2 domain containing 1A
Details	146	94	hsa-miR-182-5p	EOMES	eomesodermin
Details	147	94	hsa-miR-182-5p	PBX2	PBX homeobox 2
Details	148	94	hsa-miR-182-5p	MAP1B	microtubule associated protein 1B
Details	149	94	hsa-miR-182-5p	SMAD1	SMAD family member 1
Details	150	94	hsa-miR-182-5p	SRSF6	serine and arginine rich splicing factor 6
Details	151	94	hsa-miR-182-5p	OTUD6B	OTU domain containing 6B
Details	152	94	hsa-miR-182-5p	PCDH8	protocadherin 8
Details	153	94	hsa-miR-182-5p	CHST1	carbohydrate sulfotransferase 1
Details	154	94	hsa-miR-182-5p	XPR1	xenotropic and polytropic retrovirus receptor 1
Details	155	94	hsa-miR-182-5p	QKI	QKI, KH domain containing RNA binding
Details	156	94	hsa-miR-182-5p	FAM168A	family with sequence similarity 168 member A
Details	157	94	hsa-miR-182-5p	PRUNE2	prune homolog 2 with BCH domain
Details	158	94	hsa-miR-182-5p	DOCK9	dedicator of cytokinesis 9
Details	159	94	hsa-miR-182-5p	BMPR1B	bone morphogenetic protein receptor type 1B
Details	160	94	hsa-miR-182-5p	MYO1D	myosin ID
Details	161	94	hsa-miR-182-5p	SLITRK4	SLIT and NTRK like family member 4
Details	162	94	hsa-miR-182-5p	MINDY3	MINDY lysine 48 deubiquitinase 3
Details	163	94	hsa-miR-182-5p	SLC44A5	solute carrier family 44 member 5
Details	164	94	hsa-miR-182-5p	SLC39A1	solute carrier family 39 member 1
Details	165	93	hsa-miR-182-5p	WIPI2	WD repeat domain, phosphoinositide interacting 2
Details	166	93	hsa-miR-182-5p	CORO1C	coronin 1C
Details	167	93	hsa-miR-182-5p	FOXN3	forkhead box N3
Details	168	93	hsa-miR-182-5p	BOD1L1	biorientation of chromosomes in cell division 1 like 1
Details	169	93	hsa-miR-182-5p	OPN1MW	opsin 1, medium wave sensitive
Details	170	93	hsa-miR-182-5p	STX5	syntaxin 5
Details	171	93	hsa-miR-182-5p	SH3BGRL	SH3 domain binding glutamate rich protein like
Details	172	93	hsa-miR-182-5p	RELL1	RELT like 1
Details	173	93	hsa-miR-182-5p	SHC4	SHC adaptor protein 4
Details	174	93	hsa-miR-182-5p	CAMTA1	calmodulin binding transcription activator 1
Details	175	93	hsa-miR-182-5p	SERINC5	serine incorporator 5
Details	176	93	hsa-miR-182-5p	CREB1	cAMP responsive element binding protein 1
Details	177	93	hsa-miR-182-5p	KCTD2	potassium channel tetramerization domain containing 2
Details	178	93	hsa-miR-182-5p	ADAMTS18	ADAM metallopeptidase with thrombospondin type 1 motif 18
Details	179	93	hsa-miR-182-5p	LGI1	leucine rich glioma inactivated 1
Details	180	93	hsa-miR-182-5p	DIAPH3	diaphanous related formin 3
Details	181	93	hsa-miR-182-5p	CNOT6	CCR4-NOT transcription complex subunit 6
Details	182	93	hsa-miR-182-5p	FBXO27	F-box protein 27
Details	183	93	hsa-miR-182-5p	INO80D	INO80 complex subunit D
Details	184	93	hsa-miR-182-5p	TBR1	T-box, brain 1
Details	185	93	hsa-miR-182-5p	ZCCHC14	zinc finger CCHC-type containing 14
Details	186	93	hsa-miR-182-5p	SLC2A3	solute carrier family 2 member 3
Details	187	93	hsa-miR-182-5p	TMEM189	transmembrane protein 189
Details	188	93	hsa-miR-182-5p	PC	pyruvate carboxylase
Details	189	93	hsa-miR-182-5p	ELAVL4	ELAV like RNA binding protein 4
Details	190	93	hsa-miR-182-5p	SLC25A46	solute carrier family 25 member 46
Details	191	93	hsa-miR-182-5p	APC	APC, WNT signaling pathway regulator
Details	192	93	hsa-miR-182-5p	RHOJ	ras homolog family member J
Details	193	93	hsa-miR-182-5p	KIAA1324L	KIAA1324 like
Details	194	93	hsa-miR-182-5p	SLC44A2	solute carrier family 44 member 2
Details	195	93	hsa-miR-182-5p	ADAM22	ADAM metallopeptidase domain 22
Details	196	92	hsa-miR-182-5p	TARBP1	TAR (HIV-1) RNA binding protein 1
Details	197	92	hsa-miR-182-5p	KCNK9	potassium two pore domain channel subfamily K member 9
Details	198	92	hsa-miR-182-5p	CDV3	CDV3 homolog
Details	199	92	hsa-miR-182-5p	FRMD5	FERM domain containing 5
Details	200	92	hsa-miR-182-5p	PDZD8	PDZ domain containing 8
Details	201	92	hsa-miR-182-5p	TMEM50B	transmembrane protein 50B
Details	202	92	hsa-miR-182-5p	HBEGF	heparin binding EGF like growth factor
Details	203	92	hsa-miR-182-5p	SH3KBP1	SH3 domain containing kinase binding protein 1
Details	204	92	hsa-miR-182-5p	AATK	apoptosis associated tyrosine kinase
Details	205	92	hsa-miR-182-5p	VAT1L	vesicle amine transport 1 like
Details	206	92	hsa-miR-182-5p	CDH20	cadherin 20
Details	207	92	hsa-miR-182-5p	DAZAP2	DAZ associated protein 2
Details	208	92	hsa-miR-182-5p	UBE2Q2	ubiquitin conjugating enzyme E2 Q2
Details	209	92	hsa-miR-182-5p	SLC23A2	solute carrier family 23 member 2
Details	210	92	hsa-miR-182-5p	DMXL1	Dmx like 1
Details	211	92	hsa-miR-182-5p	RAB2A	RAB2A, member RAS oncogene family
Details	212	92	hsa-miR-182-5p	SLC1A1	solute carrier family 1 member 1
Details	213	92	hsa-miR-182-5p	CLOCK	clock circadian regulator
Details	214	92	hsa-miR-182-5p	SLC2A14	solute carrier family 2 member 14
Details	215	92	hsa-miR-182-5p	PPM1F	protein phosphatase, Mg2+/Mn2+ dependent 1F
Details	216	92	hsa-miR-182-5p	SLCO3A1	solute carrier organic anion transporter family member 3A1
Details	217	92	hsa-miR-182-5p	MFSD6L	major facilitator superfamily domain containing 6 like
Details	218	92	hsa-miR-182-5p	TAF15	TATA-box binding protein associated factor 15
Details	219	92	hsa-miR-182-5p	APPL1	adaptor protein, phosphotyrosine interacting with PH domain and leucine zipper 1
Details	220	92	hsa-miR-182-5p	MSN	moesin
Details	221	92	hsa-miR-182-5p	TAPT1	transmembrane anterior posterior transformation 1
Details	222	92	hsa-miR-182-5p	SLC22A5	solute carrier family 22 member 5
Details	223	92	hsa-miR-182-5p	RGS5	regulator of G protein signaling 5
Details	224	92	hsa-miR-182-5p	SINHCAF	SIN3-HDAC complex associated factor
Details	225	92	hsa-miR-182-5p	PRKAA2	protein kinase AMP-activated catalytic subunit alpha 2
Details	226	92	hsa-miR-182-5p	SESN3	sestrin 3
Details	227	92	hsa-miR-182-5p	KLF13	Kruppel like factor 13
Details	228	92	hsa-miR-182-5p	NUDT15	nudix hydrolase 15
Details	229	92	hsa-miR-182-5p	DOCK1	dedicator of cytokinesis 1
Details	230	92	hsa-miR-182-5p	SERPINB2	serpin family B member 2
Details	231	92	hsa-miR-182-5p	TENM4	teneurin transmembrane protein 4
Details	232	92	hsa-miR-182-5p	STOX2	storkhead box 2
Details	233	92	hsa-miR-182-5p	COL25A1	collagen type XXV alpha 1 chain
Details	234	92	hsa-miR-182-5p	CLPTM1L	CLPTM1 like
Details	235	92	hsa-miR-182-5p	ADGRF5	adhesion G protein-coupled receptor F5
Details	236	92	hsa-miR-182-5p	BAG4	BCL2 associated athanogene 4
Details	237	92	hsa-miR-182-5p	PREPL	prolyl endopeptidase like
Details	238	91	hsa-miR-182-5p	RECK	reversion inducing cysteine rich protein with kazal motifs
Details	239	91	hsa-miR-182-5p	N4BP1	NEDD4 binding protein 1
Details	240	91	hsa-miR-182-5p	IGDCC3	immunoglobulin superfamily DCC subclass member 3
Details	241	91	hsa-miR-182-5p	BCL11A	BCL11A, BAF complex component
Details	242	91	hsa-miR-182-5p	MECOM	MDS1 and EVI1 complex locus
Details	243	91	hsa-miR-182-5p	GSPT1	G1 to S phase transition 1
Details	244	91	hsa-miR-182-5p	DSCAM	DS cell adhesion molecule
Details	245	91	hsa-miR-182-5p	MSH4	mutS homolog 4
Details	246	91	hsa-miR-182-5p	UNC13C	unc-13 homolog C
Details	247	91	hsa-miR-182-5p	TSNAX	translin associated factor X
Details	248	91	hsa-miR-182-5p	KIF19	kinesin family member 19
Details	249	91	hsa-miR-182-5p	WWC2	WW and C2 domain containing 2
Details	250	91	hsa-miR-182-5p	C21orf91	chromosome 21 open reading frame 91
Details	251	91	hsa-miR-182-5p	AEBP2	AE binding protein 2
Details	252	91	hsa-miR-182-5p	SNAI2	snail family transcriptional repressor 2
Details	253	91	hsa-miR-182-5p	CCNY	cyclin Y
Details	254	91	hsa-miR-182-5p	FAM91A1	family with sequence similarity 91 member A1
Details	255	91	hsa-miR-182-5p	ELL	elongation factor for RNA polymerase II
Details	256	91	hsa-miR-182-5p	NRCAM	neuronal cell adhesion molecule
Details	257	91	hsa-miR-182-5p	IGSF3	immunoglobulin superfamily member 3
Details	258	90	hsa-miR-182-5p	INSIG1	insulin induced gene 1
Details	259	90	hsa-miR-182-5p	CHMP2B	charged multivesicular body protein 2B
Details	260	90	hsa-miR-182-5p	CACNA2D1	calcium voltage-gated channel auxiliary subunit alpha2delta 1
Details	261	90	hsa-miR-182-5p	SLC1A2	solute carrier family 1 member 2
Details	262	90	hsa-miR-182-5p	MEF2C	myocyte enhancer factor 2C
Details	263	90	hsa-miR-182-5p	RNF43	ring finger protein 43
Details	264	90	hsa-miR-182-5p	SETD9	SET domain containing 9
Details	265	90	hsa-miR-182-5p	TNS1	tensin 1
Details	266	90	hsa-miR-182-5p	VLDLR	very low density lipoprotein receptor
Details	267	90	hsa-miR-182-5p	DQX1	DEAQ-box RNA dependent ATPase 1
Details	268	90	hsa-miR-182-5p	RNF222	ring finger protein 222
Details	269	90	hsa-miR-182-5p	DENR	density regulated re-initiation and release factor
Details	270	90	hsa-miR-182-5p	WNT5A	Wnt family member 5A
Details	271	90	hsa-miR-182-5p	TNS3	tensin 3
Details	272	90	hsa-miR-182-5p	DOCK4	dedicator of cytokinesis 4
Details	273	90	hsa-miR-182-5p	TOB1	transducer of ERBB2, 1
Details	274	90	hsa-miR-182-5p	UBASH3B	ubiquitin associated and SH3 domain containing B
Details	275	90	hsa-miR-182-5p	PPP3R1	protein phosphatase 3 regulatory subunit B, alpha
Details	276	90	hsa-miR-182-5p	USP6NL	USP6 N-terminal like
Details	277	90	hsa-miR-182-5p	ARF4	ADP ribosylation factor 4
Details	278	90	hsa-miR-182-5p	ADAM18	ADAM metallopeptidase domain 18
Details	279	90	hsa-miR-182-5p	TMEM145	transmembrane protein 145
Details	280	90	hsa-miR-182-5p	PCMTD1	protein-L-isoaspartate (D-aspartate) O-methyltransferase domain containing 1
Details	281	90	hsa-miR-182-5p	REPS2	RALBP1 associated Eps domain containing 2
Details	282	90	hsa-miR-182-5p	NT5DC3	5'-nucleotidase domain containing 3
Details	283	90	hsa-miR-182-5p	PPP1R13L	protein phosphatase 1 regulatory subunit 13 like
Details	284	90	hsa-miR-182-5p	NUFIP2	nuclear FMR1 interacting protein 2
Details	285	90	hsa-miR-182-5p	KDELR1	KDEL endoplasmic reticulum protein retention receptor 1
Details	286	90	hsa-miR-182-5p	GRB2	growth factor receptor bound protein 2
Details	287	89	hsa-miR-182-5p	MTCH2	mitochondrial carrier 2
Details	288	89	hsa-miR-182-5p	RAB6B	RAB6B, member RAS oncogene family
Details	289	89	hsa-miR-182-5p	CNMD	chondromodulin
Details	290	89	hsa-miR-182-5p	BTLA	B and T lymphocyte associated
Details	291	89	hsa-miR-182-5p	SPRY4	sprouty RTK signaling antagonist 4
Details	292	89	hsa-miR-182-5p	CDC42BPA	CDC42 binding protein kinase alpha
Details	293	89	hsa-miR-182-5p	EGLN1	egl-9 family hypoxia inducible factor 1
Details	294	89	hsa-miR-182-5p	SKIL	SKI like proto-oncogene
Details	295	89	hsa-miR-182-5p	RNF212	ring finger protein 212
Details	296	89	hsa-miR-182-5p	ARMC1	armadillo repeat containing 1
Details	297	89	hsa-miR-182-5p	SEPT14	septin 14
Details	298	89	hsa-miR-182-5p	RETREG1	reticulophagy regulator 1
Details	299	89	hsa-miR-182-5p	C12orf4	chromosome 12 open reading frame 4
Details	300	89	hsa-miR-182-5p	B3GNT2	UDP-GlcNAc:betaGal beta-1,3-N-acetylglucosaminyltransferase 2
Details	301	89	hsa-miR-182-5p	SHOC2	SHOC2, leucine rich repeat scaffold protein
Details	302	89	hsa-miR-182-5p	KLHL4	kelch like family member 4
Details	303	89	hsa-miR-182-5p	TOX	thymocyte selection associated high mobility group box
Details	304	89	hsa-miR-182-5p	HMGCLL1	3-hydroxymethyl-3-methylglutaryl-CoA lyase like 1
Details	305	89	hsa-miR-182-5p	ZNF704	zinc finger protein 704
Details	306	89	hsa-miR-182-5p	PPP4R2	protein phosphatase 4 regulatory subunit 2
Details	307	89	hsa-miR-182-5p	FYCO1	FYVE and coiled-coil domain containing 1
Details	308	89	hsa-miR-182-5p	JMJD1C	jumonji domain containing 1C
Details	309	89	hsa-miR-182-5p	ZNRF1	zinc and ring finger 1
Details	310	89	hsa-miR-182-5p	FMR1	fragile X mental retardation 1
Details	311	89	hsa-miR-182-5p	ELMO1	engulfment and cell motility 1
Details	312	89	hsa-miR-182-5p	ALG13	ALG13, UDP-N-acetylglucosaminyltransferase subunit
Details	313	89	hsa-miR-182-5p	SLC16A9	solute carrier family 16 member 9
Details	314	89	hsa-miR-182-5p	ZNF706	zinc finger protein 706
Details	315	89	hsa-miR-182-5p	CD164	CD164 molecule
Details	316	89	hsa-miR-182-5p	SPIN3	spindlin family member 3
Details	317	89	hsa-miR-182-5p	DKK2	dickkopf WNT signaling pathway inhibitor 2
Details	318	89	hsa-miR-182-5p	RWDD4	RWD domain containing 4
Details	319	89	hsa-miR-182-5p	AREL1	apoptosis resistant E3 ubiquitin protein ligase 1
Details	320	89	hsa-miR-182-5p	GXYLT2	glucoside xylosyltransferase 2
Details	321	89	hsa-miR-182-5p	SLC35A5	solute carrier family 35 member A5
Details	322	88	hsa-miR-182-5p	ANXA11	annexin A11
Details	323	88	hsa-miR-182-5p	ABCA2	ATP binding cassette subfamily A member 2
Details	324	88	hsa-miR-182-5p	L3MBTL3	L3MBTL3, histone methyl-lysine binding protein
Details	325	88	hsa-miR-182-5p	DAAM1	dishevelled associated activator of morphogenesis 1
Details	326	88	hsa-miR-182-5p	SLC4A7	solute carrier family 4 member 7
Details	327	88	hsa-miR-182-5p	TXNL1	thioredoxin like 1
Details	328	88	hsa-miR-182-5p	TSPAN9	tetraspanin 9
Details	329	88	hsa-miR-182-5p	ONECUT2	one cut homeobox 2
Details	330	88	hsa-miR-182-5p	WDR76	WD repeat domain 76
Details	331	88	hsa-miR-182-5p	CYLD	CYLD lysine 63 deubiquitinase
Details	332	88	hsa-miR-182-5p	SELENOI	selenoprotein I
Details	333	88	hsa-miR-182-5p	SPAG17	sperm associated antigen 17
Details	334	88	hsa-miR-182-5p	DYNLT3	dynein light chain Tctex-type 3
Details	335	88	hsa-miR-182-5p	OOEP	oocyte expressed protein
Details	336	88	hsa-miR-182-5p	TMEM170B	transmembrane protein 170B
Details	337	88	hsa-miR-182-5p	ATP10D	ATPase phospholipid transporting 10D (putative)
Details	338	88	hsa-miR-182-5p	YES1	YES proto-oncogene 1, Src family tyrosine kinase
Details	339	88	hsa-miR-182-5p	SIN3B	SIN3 transcription regulator family member B
Details	340	88	hsa-miR-182-5p	A1CF	APOBEC1 complementation factor
Details	341	88	hsa-miR-182-5p	TP53INP1	tumor protein p53 inducible nuclear protein 1
Details	342	88	hsa-miR-182-5p	FBXW11	F-box and WD repeat domain containing 11
Details	343	88	hsa-miR-182-5p	PPP1R2	protein phosphatase 1 regulatory inhibitor subunit 2
Details	344	88	hsa-miR-182-5p	OCRL	OCRL, inositol polyphosphate-5-phosphatase
Details	345	88	hsa-miR-182-5p	TMEM115	transmembrane protein 115
Details	346	88	hsa-miR-182-5p	F13A1	coagulation factor XIII A chain
Details	347	88	hsa-miR-182-5p	RIMS3	regulating synaptic membrane exocytosis 3
Details	348	88	hsa-miR-182-5p	SLAIN2	SLAIN motif family member 2
Details	349	88	hsa-miR-182-5p	CGGBP1	CGG triplet repeat binding protein 1
Details	350	88	hsa-miR-182-5p	AHCYL1	adenosylhomocysteinase like 1
Details	351	88	hsa-miR-182-5p	TMEM245	transmembrane protein 245
Details	352	88	hsa-miR-182-5p	TOPORS	TOP1 binding arginine/serine rich protein
Details	353	88	hsa-miR-182-5p	MAP4K4	mitogen-activated protein kinase kinase kinase kinase 4
Details	354	88	hsa-miR-182-5p	PAIP1	poly(A) binding protein interacting protein 1
Details	355	87	hsa-miR-182-5p	SH3BP5	SH3 domain binding protein 5
Details	356	87	hsa-miR-182-5p	H6PD	hexose-6-phosphate dehydrogenase/glucose 1-dehydrogenase
Details	357	87	hsa-miR-182-5p	ARHGEF2	Rho/Rac guanine nucleotide exchange factor 2
Details	358	87	hsa-miR-182-5p	FAM43A	family with sequence similarity 43 member A
Details	359	87	hsa-miR-182-5p	C5orf22	chromosome 5 open reading frame 22
Details	360	87	hsa-miR-182-5p	MOB1B	MOB kinase activator 1B
Details	361	87	hsa-miR-182-5p	KHDC4	KH domain containing 4, pre-mRNA splicing factor
Details	362	87	hsa-miR-182-5p	PAX5	paired box 5
Details	363	87	hsa-miR-182-5p	SAMD5	sterile alpha motif domain containing 5
Details	364	87	hsa-miR-182-5p	SEPHS1	selenophosphate synthetase 1
Details	365	87	hsa-miR-182-5p	SEC24A	SEC24 homolog A, COPII coat complex component
Details	366	87	hsa-miR-182-5p	PRRT3	proline rich transmembrane protein 3
Details	367	87	hsa-miR-182-5p	DEPTOR	DEP domain containing MTOR interacting protein
Details	368	87	hsa-miR-182-5p	VEZT	vezatin, adherens junctions transmembrane protein
Details	369	87	hsa-miR-182-5p	SPAST	spastin
Details	370	87	hsa-miR-182-5p	CREB3L1	cAMP responsive element binding protein 3 like 1
Details	371	87	hsa-miR-182-5p	GRM5	glutamate metabotropic receptor 5
Details	372	87	hsa-miR-182-5p	VPS26B	VPS26, retromer complex component B
Details	373	87	hsa-miR-182-5p	THBS1	thrombospondin 1
Details	374	87	hsa-miR-182-5p	PPP1R11	protein phosphatase 1 regulatory inhibitor subunit 11
Details	375	87	hsa-miR-182-5p	ARCN1	archain 1
Details	376	87	hsa-miR-182-5p	KLF15	Kruppel like factor 15
Details	377	87	hsa-miR-182-5p	ARHGDIA	Rho GDP dissociation inhibitor alpha
Details	378	87	hsa-miR-182-5p	ATAT1	alpha tubulin acetyltransferase 1
Details	379	87	hsa-miR-182-5p	NUDT13	nudix hydrolase 13
Details	380	87	hsa-miR-182-5p	AJUBA	ajuba LIM protein
Details	381	87	hsa-miR-182-5p	RHD	Rh blood group D antigen
Details	382	86	hsa-miR-182-5p	TRIM37	tripartite motif containing 37
Details	383	86	hsa-miR-182-5p	GLB1L	galactosidase beta 1 like
Details	384	86	hsa-miR-182-5p	RAB3GAP2	RAB3 GTPase activating non-catalytic protein subunit 2
Details	385	86	hsa-miR-182-5p	CHST10	carbohydrate sulfotransferase 10
Details	386	86	hsa-miR-182-5p	SLC30A7	solute carrier family 30 member 7
Details	387	86	hsa-miR-182-5p	RAB27B	RAB27B, member RAS oncogene family
Details	388	86	hsa-miR-182-5p	PTGR2	prostaglandin reductase 2
Details	389	86	hsa-miR-182-5p	DOK4	docking protein 4
Details	390	86	hsa-miR-182-5p	PASK	PAS domain containing serine/threonine kinase
Details	391	86	hsa-miR-182-5p	GPC1	glypican 1
Details	392	86	hsa-miR-182-5p	FXR1	FMR1 autosomal homolog 1
Details	393	86	hsa-miR-182-5p	TWISTNB	TWIST neighbor
Details	394	86	hsa-miR-182-5p	CDK6	cyclin dependent kinase 6
Details	395	86	hsa-miR-182-5p	ZNF697	zinc finger protein 697
Details	396	86	hsa-miR-182-5p	ZXDA	zinc finger X-linked duplicated A
Details	397	86	hsa-miR-182-5p	ZFAND5	zinc finger AN1-type containing 5
Details	398	86	hsa-miR-182-5p	DYRK2	dual specificity tyrosine phosphorylation regulated kinase 2
Details	399	86	hsa-miR-182-5p	APBA2	amyloid beta precursor protein binding family A member 2
Details	400	86	hsa-miR-182-5p	SEPT7	septin 7
Details	401	86	hsa-miR-182-5p	RPAP2	RNA polymerase II associated protein 2
Details	402	86	hsa-miR-182-5p	C16orf70	chromosome 16 open reading frame 70
Details	403	86	hsa-miR-182-5p	FAM78A	family with sequence similarity 78 member A
Details	404	86	hsa-miR-182-5p	ST8SIA1	ST8 alpha-N-acetyl-neuraminide alpha-2,8-sialyltransferase 1
Details	405	86	hsa-miR-182-5p	KDM2B	lysine demethylase 2B
Details	406	86	hsa-miR-182-5p	BOD1L2	biorientation of chromosomes in cell division 1 like 2
Details	407	86	hsa-miR-182-5p	NF1	neurofibromin 1
Details	408	86	hsa-miR-182-5p	AASDHPPT	aminoadipate-semialdehyde dehydrogenase-phosphopantetheinyl transferase
Details	409	86	hsa-miR-182-5p	WFDC8	WAP four-disulfide core domain 8
Details	410	86	hsa-miR-182-5p	RPRD1B	regulation of nuclear pre-mRNA domain containing 1B
Details	411	86	hsa-miR-182-5p	FAM218A	family with sequence similarity 218 member A
Details	412	86	hsa-miR-182-5p	EBF1	EBF transcription factor 1
Details	413	86	hsa-miR-182-5p	ZBTB20	zinc finger and BTB domain containing 20
Details	414	86	hsa-miR-182-5p	PRDM16	PR/SET domain 16
Details	415	86	hsa-miR-182-5p	RNF139	ring finger protein 139
Details	416	86	hsa-miR-182-5p	PTPN4	protein tyrosine phosphatase, non-receptor type 4
Details	417	86	hsa-miR-182-5p	DEPDC4	DEP domain containing 4
Details	418	85	hsa-miR-182-5p	GK	glycerol kinase
Details	419	85	hsa-miR-182-5p	ELL2	elongation factor for RNA polymerase II 2
Details	420	85	hsa-miR-182-5p	PPP3CA	protein phosphatase 3 catalytic subunit alpha
Details	421	85	hsa-miR-182-5p	FGF9	fibroblast growth factor 9
Details	422	85	hsa-miR-182-5p	GNAO1	G protein subunit alpha o1
Details	423	85	hsa-miR-182-5p	IMPAD1	inositol monophosphatase domain containing 1
Details	424	85	hsa-miR-182-5p	NFIC	nuclear factor I C
Details	425	85	hsa-miR-182-5p	SDC2	syndecan 2
Details	426	85	hsa-miR-182-5p	GPR85	G protein-coupled receptor 85
Details	427	85	hsa-miR-182-5p	ZNF200	zinc finger protein 200
Details	428	85	hsa-miR-182-5p	TRPM6	transient receptor potential cation channel subfamily M member 6
Details	429	85	hsa-miR-182-5p	EBF3	EBF transcription factor 3
Details	430	85	hsa-miR-182-5p	CD96	CD96 molecule
Details	431	85	hsa-miR-182-5p	AQP9	aquaporin 9
Details	432	85	hsa-miR-182-5p	RPS6KA6	ribosomal protein S6 kinase A6
Details	433	85	hsa-miR-182-5p	PTAR1	protein prenyltransferase alpha subunit repeat containing 1
Details	434	85	hsa-miR-182-5p	BACH2	BTB domain and CNC homolog 2
Details	435	85	hsa-miR-182-5p	PPP1R1C	protein phosphatase 1 regulatory inhibitor subunit 1C
Details	436	85	hsa-miR-182-5p	CFL1	cofilin 1
Details	437	85	hsa-miR-182-5p	USP5	ubiquitin specific peptidase 5
Details	438	85	hsa-miR-182-5p	NUAK1	NUAK family kinase 1
Details	439	85	hsa-miR-182-5p	KCNJ14	potassium voltage-gated channel subfamily J member 14
Details	440	85	hsa-miR-182-5p	MED28	mediator complex subunit 28
Details	441	85	hsa-miR-182-5p	SOX6	SRY-box 6
Details	442	85	hsa-miR-182-5p	CCN4	cellular communication network factor 4
Details	443	85	hsa-miR-182-5p	SYNCRIP	synaptotagmin binding cytoplasmic RNA interacting protein
Details	444	85	hsa-miR-182-5p	ZC3H12C	zinc finger CCCH-type containing 12C
Details	445	85	hsa-miR-182-5p	LDB3	LIM domain binding 3
Details	446	84	hsa-miR-182-5p	EIF5	eukaryotic translation initiation factor 5
Details	447	84	hsa-miR-182-5p	KLHL34	kelch like family member 34
Details	448	84	hsa-miR-182-5p	FAM126B	family with sequence similarity 126 member B
Details	449	84	hsa-miR-182-5p	TEX2	testis expressed 2
Details	450	84	hsa-miR-182-5p	NKX2-2	NK2 homeobox 2
Details	451	84	hsa-miR-182-5p	MAGEL2	MAGE family member L2
Details	452	84	hsa-miR-182-5p	SYPL1	synaptophysin like 1
Details	453	84	hsa-miR-182-5p	WDR47	WD repeat domain 47
Details	454	84	hsa-miR-182-5p	YIPF4	Yip1 domain family member 4
Details	455	84	hsa-miR-182-5p	TLL1	tolloid like 1
Details	456	84	hsa-miR-182-5p	SUV39H2	suppressor of variegation 3-9 homolog 2
Details	457	84	hsa-miR-182-5p	BORCS8	BLOC-1 related complex subunit 8
Details	458	84	hsa-miR-182-5p	MMD	monocyte to macrophage differentiation associated
Details	459	84	hsa-miR-182-5p	CEBPA	CCAAT enhancer binding protein alpha
Details	460	84	hsa-miR-182-5p	RALGPS2	Ral GEF with PH domain and SH3 binding motif 2
Details	461	84	hsa-miR-182-5p	SATB2	SATB homeobox 2
Details	462	84	hsa-miR-182-5p	JRKL	JRK like
Details	463	84	hsa-miR-182-5p	FZD3	frizzled class receptor 3
Details	464	84	hsa-miR-182-5p	GJA3	gap junction protein alpha 3
Details	465	83	hsa-miR-182-5p	CCDC117	coiled-coil domain containing 117
Details	466	83	hsa-miR-182-5p	LSM14A	LSM14A, mRNA processing body assembly factor
Details	467	83	hsa-miR-182-5p	PAN2	poly(A) specific ribonuclease subunit PAN2
Details	468	83	hsa-miR-182-5p	ARHGEF7	Rho guanine nucleotide exchange factor 7
Details	469	83	hsa-miR-182-5p	RTKN2	rhotekin 2
Details	470	83	hsa-miR-182-5p	MFAP3L	microfibril associated protein 3 like
Details	471	83	hsa-miR-182-5p	SPAG9	sperm associated antigen 9
Details	472	83	hsa-miR-182-5p	CEP250	centrosomal protein 250
Details	473	83	hsa-miR-182-5p	PLEKHG3	pleckstrin homology and RhoGEF domain containing G3
Details	474	83	hsa-miR-182-5p	EIF3J	eukaryotic translation initiation factor 3 subunit J
Details	475	83	hsa-miR-182-5p	ZNF451	zinc finger protein 451
Details	476	83	hsa-miR-182-5p	SPIRE1	spire type actin nucleation factor 1
Details	477	83	hsa-miR-182-5p	CCDC59	coiled-coil domain containing 59
Details	478	83	hsa-miR-182-5p	EMB	embigin
Details	479	83	hsa-miR-182-5p	RHOBTB1	Rho related BTB domain containing 1
Details	480	83	hsa-miR-182-5p	LRTM1	leucine rich repeats and transmembrane domains 1
Details	481	83	hsa-miR-182-5p	CTNNA3	catenin alpha 3
Details	482	83	hsa-miR-182-5p	PDZRN4	PDZ domain containing ring finger 4
Details	483	83	hsa-miR-182-5p	CDC73	cell division cycle 73
Details	484	83	hsa-miR-182-5p	TACC1	transforming acidic coiled-coil containing protein 1
Details	485	83	hsa-miR-182-5p	MBLAC2	metallo-beta-lactamase domain containing 2
Details	486	83	hsa-miR-182-5p	MLLT1	MLLT1, super elongation complex subunit
Details	487	83	hsa-miR-182-5p	UGT2B17	UDP glucuronosyltransferase family 2 member B17
Details	488	83	hsa-miR-182-5p	ANKRD44	ankyrin repeat domain 44
Details	489	83	hsa-miR-182-5p	PPP1R13B	protein phosphatase 1 regulatory subunit 13B
Details	490	83	hsa-miR-182-5p	PEG10	paternally expressed 10
Details	491	83	hsa-miR-182-5p	MEGF11	multiple EGF like domains 11
Details	492	83	hsa-miR-182-5p	ACER3	alkaline ceramidase 3
Details	493	83	hsa-miR-182-5p	ZHX1	zinc fingers and homeoboxes 1
Details	494	83	hsa-miR-182-5p	CRISP3	cysteine rich secretory protein 3
Details	495	83	hsa-miR-182-5p	SMIM13	small integral membrane protein 13
Details	496	83	hsa-miR-182-5p	MAPK9	mitogen-activated protein kinase 9
Details	497	83	hsa-miR-182-5p	ANKIB1	ankyrin repeat and IBR domain containing 1
Details	498	83	hsa-miR-182-5p	FOXRED2	FAD dependent oxidoreductase domain containing 2
Details	499	83	hsa-miR-182-5p	SLC30A1	solute carrier family 30 member 1
Details	500	83	hsa-miR-182-5p	FBXO42	F-box protein 42
Details	501	83	hsa-miR-182-5p	TMEM170A	transmembrane protein 170A
Details	502	83	hsa-miR-182-5p	DSG2	desmoglein 2
Details	503	82	hsa-miR-182-5p	EIF3A	eukaryotic translation initiation factor 3 subunit A
Details	504	82	hsa-miR-182-5p	LRP10	LDL receptor related protein 10
Details	505	82	hsa-miR-182-5p	HEXIM1	HEXIM P-TEFb complex subunit 1
Details	506	82	hsa-miR-182-5p	RICTOR	RPTOR independent companion of MTOR complex 2
Details	507	82	hsa-miR-182-5p	RIMBP2	RIMS binding protein 2
Details	508	82	hsa-miR-182-5p	OLFM1	olfactomedin 1
Details	509	82	hsa-miR-182-5p	BTBD11	BTB domain containing 11
Details	510	82	hsa-miR-182-5p	PAIP2	poly(A) binding protein interacting protein 2
Details	511	82	hsa-miR-182-5p	TBC1D12	TBC1 domain family member 12
Details	512	82	hsa-miR-182-5p	MED14	mediator complex subunit 14
Details	513	82	hsa-miR-182-5p	PIK3R1	phosphoinositide-3-kinase regulatory subunit 1
Details	514	82	hsa-miR-182-5p	HIF1AN	hypoxia inducible factor 1 subunit alpha inhibitor
Details	515	82	hsa-miR-182-5p	PGR	progesterone receptor
Details	516	82	hsa-miR-182-5p	GABRB1	gamma-aminobutyric acid type A receptor beta1 subunit
Details	517	82	hsa-miR-182-5p	NDP	NDP, norrin cystine knot growth factor
Details	518	82	hsa-miR-182-5p	MORF4L2	mortality factor 4 like 2
Details	519	82	hsa-miR-182-5p	TNFAIP8	TNF alpha induced protein 8
Details	520	82	hsa-miR-182-5p	SAP30L	SAP30 like
Details	521	82	hsa-miR-182-5p	RBM5	RNA binding motif protein 5
Details	522	82	hsa-miR-182-5p	CLCN5	chloride voltage-gated channel 5
Details	523	82	hsa-miR-182-5p	FLNB	filamin B
Details	524	82	hsa-miR-182-5p	DYNC1LI2	dynein cytoplasmic 1 light intermediate chain 2
Details	525	82	hsa-miR-182-5p	RFTN1	raftlin, lipid raft linker 1
Details	526	82	hsa-miR-182-5p	CAMKK2	calcium/calmodulin dependent protein kinase kinase 2
Details	527	82	hsa-miR-182-5p	LAMC1	laminin subunit gamma 1
Details	528	81	hsa-miR-182-5p	ZNF705A	zinc finger protein 705A
Details	529	81	hsa-miR-182-5p	TUT4	terminal uridylyl transferase 4
Details	530	81	hsa-miR-182-5p	CYB5B	cytochrome b5 type B
Details	531	81	hsa-miR-182-5p	PHKA2	phosphorylase kinase regulatory subunit alpha 2
Details	532	81	hsa-miR-182-5p	FAM122A	family with sequence similarity 122A
Details	533	81	hsa-miR-182-5p	VAV2	vav guanine nucleotide exchange factor 2
Details	534	81	hsa-miR-182-5p	PCCA	propionyl-CoA carboxylase subunit alpha
Details	535	81	hsa-miR-182-5p	FLRT2	fibronectin leucine rich transmembrane protein 2
Details	536	81	hsa-miR-182-5p	NELL1	neural EGFL like 1
Details	537	81	hsa-miR-182-5p	AAGAB	alpha and gamma adaptin binding protein
Details	538	81	hsa-miR-182-5p	TRIO	trio Rho guanine nucleotide exchange factor
Details	539	81	hsa-miR-182-5p	OAS3	2'-5'-oligoadenylate synthetase 3
Details	540	81	hsa-miR-182-5p	LRIG1	leucine rich repeats and immunoglobulin like domains 1
Details	541	81	hsa-miR-182-5p	CITED2	Cbp/p300 interacting transactivator with Glu/Asp rich carboxy-terminal domain 2
Details	542	81	hsa-miR-182-5p	ZFP36	ZFP36 ring finger protein
Details	543	81	hsa-miR-182-5p	DENND1B	DENN domain containing 1B
Details	544	81	hsa-miR-182-5p	CD59	CD59 molecule (CD59 blood group)
Details	545	81	hsa-miR-182-5p	MED21	mediator complex subunit 21
Details	546	81	hsa-miR-182-5p	NCOA4	nuclear receptor coactivator 4
Details	547	81	hsa-miR-182-5p	SGMS1	sphingomyelin synthase 1
Details	548	81	hsa-miR-182-5p	AAK1	AP2 associated kinase 1
Details	549	81	hsa-miR-182-5p	KPNB1	karyopherin subunit beta 1
Details	550	81	hsa-miR-182-5p	ABHD17B	abhydrolase domain containing 17B
Details	551	80	hsa-miR-182-5p	MICU3	mitochondrial calcium uptake family member 3
Details	552	80	hsa-miR-182-5p	AQP2	aquaporin 2
Details	553	80	hsa-miR-182-5p	SMKR1	small lysine rich protein 1
Details	554	80	hsa-miR-182-5p	DENND6A	DENN domain containing 6A
Details	555	80	hsa-miR-182-5p	RAPGEF4	Rap guanine nucleotide exchange factor 4
Details	556	80	hsa-miR-182-5p	NAMPT	nicotinamide phosphoribosyltransferase
Details	557	80	hsa-miR-182-5p	ATXN1	ataxin 1
Details	558	80	hsa-miR-182-5p	ZNF705E	zinc finger protein 705E
Details	559	80	hsa-miR-182-5p	PDS5B	PDS5 cohesin associated factor B
Details	560	80	hsa-miR-182-5p	CASTOR2	cytosolic arginine sensor for mTORC1 subunit 2
Details	561	80	hsa-miR-182-5p	MAPRE1	microtubule associated protein RP/EB family member 1
Details	562	80	hsa-miR-182-5p	DENND5B	DENN domain containing 5B
Details	563	80	hsa-miR-182-5p	AGO1	argonaute RISC catalytic component 1
Details	564	80	hsa-miR-182-5p	TMEM64	transmembrane protein 64
Details	565	80	hsa-miR-182-5p	PHF21A	PHD finger protein 21A
Details	566	80	hsa-miR-182-5p	REEP1	receptor accessory protein 1
Details	567	80	hsa-miR-182-5p	CYB561	cytochrome b561
Details	568	80	hsa-miR-182-5p	RAD23B	RAD23 homolog B, nucleotide excision repair protein
Details	569	80	hsa-miR-182-5p	NID1	nidogen 1
Details	570	80	hsa-miR-182-5p	EIF5A2	eukaryotic translation initiation factor 5A2
Details	571	80	hsa-miR-182-5p	FEM1C	fem-1 homolog C
Details	572	80	hsa-miR-182-5p	PDZD2	PDZ domain containing 2
Details	573	80	hsa-miR-182-5p	PHF13	PHD finger protein 13
Details	574	80	hsa-miR-182-5p	PLCB4	phospholipase C beta 4
Details	575	80	hsa-miR-182-5p	OXR1	oxidation resistance 1
Details	576	79	hsa-miR-182-5p	STARD13	StAR related lipid transfer domain containing 13
Details	577	79	hsa-miR-182-5p	SNX4	sorting nexin 4
Details	578	79	hsa-miR-182-5p	PRICKLE2	prickle planar cell polarity protein 2
Details	579	79	hsa-miR-182-5p	DLEU7	deleted in lymphocytic leukemia 7
Details	580	79	hsa-miR-182-5p	OTUB2	OTU deubiquitinase, ubiquitin aldehyde binding 2
Details	581	79	hsa-miR-182-5p	ITGB8	integrin subunit beta 8
Details	582	79	hsa-miR-182-5p	ATOH8	atonal bHLH transcription factor 8
Details	583	79	hsa-miR-182-5p	PCMT1	protein-L-isoaspartate (D-aspartate) O-methyltransferase
Details	584	79	hsa-miR-182-5p	ASTN1	astrotactin 1
Details	585	79	hsa-miR-182-5p	UNC5D	unc-5 netrin receptor D
Details	586	79	hsa-miR-182-5p	FAM111A	family with sequence similarity 111 member A
Details	587	79	hsa-miR-182-5p	NAP1L1	nucleosome assembly protein 1 like 1
Details	588	79	hsa-miR-182-5p	KPNA1	karyopherin subunit alpha 1
Details	589	79	hsa-miR-182-5p	GLI2	GLI family zinc finger 2
Details	590	79	hsa-miR-182-5p	ZPBP	zona pellucida binding protein
Details	591	79	hsa-miR-182-5p	CADM1	cell adhesion molecule 1
Details	592	79	hsa-miR-182-5p	PHF20L1	PHD finger protein 20 like 1
Details	593	79	hsa-miR-182-5p	SPAG1	sperm associated antigen 1
Details	594	79	hsa-miR-182-5p	TMEM140	transmembrane protein 140
Details	595	79	hsa-miR-182-5p	CHMP1B	charged multivesicular body protein 1B
Details	596	78	hsa-miR-182-5p	TBXA2R	thromboxane A2 receptor
Details	597	78	hsa-miR-182-5p	DGCR2	DiGeorge syndrome critical region gene 2
Details	598	78	hsa-miR-182-5p	CACNA2D2	calcium voltage-gated channel auxiliary subunit alpha2delta 2
Details	599	78	hsa-miR-182-5p	ACVR1	activin A receptor type 1
Details	600	78	hsa-miR-182-5p	ANK3	ankyrin 3
Details	601	78	hsa-miR-182-5p	PAPPA	pappalysin 1
Details	602	78	hsa-miR-182-5p	BCL2L13	BCL2 like 13
Details	603	78	hsa-miR-182-5p	LHX3	LIM homeobox 3
Details	604	78	hsa-miR-182-5p	RAB3C	RAB3C, member RAS oncogene family
Details	605	78	hsa-miR-182-5p	POU2F1	POU class 2 homeobox 1
Details	606	78	hsa-miR-182-5p	FARP1	FERM, ARH/RhoGEF and pleckstrin domain protein 1
Details	607	78	hsa-miR-182-5p	TMEM229A	transmembrane protein 229A
Details	608	78	hsa-miR-182-5p	ZHX2	zinc fingers and homeoboxes 2
Details	609	78	hsa-miR-182-5p	NUMB	NUMB, endocytic adaptor protein
Details	610	78	hsa-miR-182-5p	RAB7A	RAB7A, member RAS oncogene family
Details	611	78	hsa-miR-182-5p	ZNF24	zinc finger protein 24
Details	612	78	hsa-miR-182-5p	PTHLH	parathyroid hormone like hormone
Details	613	78	hsa-miR-182-5p	GCNT4	glucosaminyl (N-acetyl) transferase 4
Details	614	78	hsa-miR-182-5p	DCX	doublecortin
Details	615	78	hsa-miR-182-5p	RALGPS1	Ral GEF with PH domain and SH3 binding motif 1
Details	616	78	hsa-miR-182-5p	ZNF208	zinc finger protein 208
Details	617	78	hsa-miR-182-5p	KCNN3	potassium calcium-activated channel subfamily N member 3
Details	618	78	hsa-miR-182-5p	PLOD2	procollagen-lysine,2-oxoglutarate 5-dioxygenase 2
Details	619	78	hsa-miR-182-5p	CCNJ	cyclin J
Details	620	78	hsa-miR-182-5p	PKN2	protein kinase N2
Details	621	78	hsa-miR-182-5p	SEPT10	septin 10
Details	622	78	hsa-miR-182-5p	RND3	Rho family GTPase 3
Details	623	78	hsa-miR-182-5p	NCBP3	nuclear cap binding subunit 3
Details	624	78	hsa-miR-182-5p	AMOTL2	angiomotin like 2
Details	625	78	hsa-miR-182-5p	DGKH	diacylglycerol kinase eta
Details	626	78	hsa-miR-182-5p	EPHA3	EPH receptor A3
Details	627	77	hsa-miR-182-5p	AKAP11	A-kinase anchoring protein 11
Details	628	77	hsa-miR-182-5p	XKR4	XK related 4
Details	629	77	hsa-miR-182-5p	SYNDIG1	synapse differentiation inducing 1
Details	630	77	hsa-miR-182-5p	SLC7A14	solute carrier family 7 member 14
Details	631	77	hsa-miR-182-5p	ZBTB24	zinc finger and BTB domain containing 24
Details	632	77	hsa-miR-182-5p	WIPF1	WAS/WASL interacting protein family member 1
Details	633	77	hsa-miR-182-5p	NMD3	NMD3 ribosome export adaptor
Details	634	77	hsa-miR-182-5p	YAF2	YY1 associated factor 2
Details	635	77	hsa-miR-182-5p	MYH9	myosin heavy chain 9
Details	636	77	hsa-miR-182-5p	TMEM74	transmembrane protein 74
Details	637	77	hsa-miR-182-5p	LRRC7	leucine rich repeat containing 7
Details	638	77	hsa-miR-182-5p	FMO2	flavin containing monooxygenase 2
Details	639	77	hsa-miR-182-5p	MMP16	matrix metallopeptidase 16
Details	640	77	hsa-miR-182-5p	POT1	protection of telomeres 1
Details	641	77	hsa-miR-182-5p	NOVA2	NOVA alternative splicing regulator 2
Details	642	77	hsa-miR-182-5p	MYADM	myeloid associated differentiation marker
Details	643	76	hsa-miR-182-5p	TIMM9	translocase of inner mitochondrial membrane 9
Details	644	76	hsa-miR-182-5p	KSR2	kinase suppressor of ras 2
Details	645	76	hsa-miR-182-5p	RIOK2	RIO kinase 2
Details	646	76	hsa-miR-182-5p	KPNA3	karyopherin subunit alpha 3
Details	647	76	hsa-miR-182-5p	ALDH6A1	aldehyde dehydrogenase 6 family member A1
Details	648	76	hsa-miR-182-5p	SORT1	sortilin 1
Details	649	76	hsa-miR-182-5p	ISL1	ISL LIM homeobox 1
Details	650	76	hsa-miR-182-5p	GRAMD1B	GRAM domain containing 1B
Details	651	76	hsa-miR-182-5p	SPEN	spen family transcriptional repressor
Details	652	76	hsa-miR-182-5p	ZFP28	ZFP28 zinc finger protein
Details	653	76	hsa-miR-182-5p	CEP128	centrosomal protein 128
Details	654	76	hsa-miR-182-5p	PCDH18	protocadherin 18
Details	655	76	hsa-miR-182-5p	DMRT3	doublesex and mab-3 related transcription factor 3
Details	656	76	hsa-miR-182-5p	RDX	radixin
Details	657	76	hsa-miR-182-5p	SLC43A2	solute carrier family 43 member 2
Details	658	76	hsa-miR-182-5p	MPP5	membrane palmitoylated protein 5
Details	659	76	hsa-miR-182-5p	BCAT2	branched chain amino acid transaminase 2
Details	660	76	hsa-miR-182-5p	ADAMTS4	ADAM metallopeptidase with thrombospondin type 1 motif 4
Details	661	76	hsa-miR-182-5p	USP24	ubiquitin specific peptidase 24
Details	662	76	hsa-miR-182-5p	SETD7	SET domain containing 7, histone lysine methyltransferase
Details	663	75	hsa-miR-182-5p	TTYH3	tweety family member 3
Details	664	75	hsa-miR-182-5p	SNAP23	synaptosome associated protein 23
Details	665	75	hsa-miR-182-5p	JAKMIP2	janus kinase and microtubule interacting protein 2
Details	666	75	hsa-miR-182-5p	SPRY3	sprouty RTK signaling antagonist 3
Details	667	75	hsa-miR-182-5p	GNA13	G protein subunit alpha 13
Details	668	75	hsa-miR-182-5p	CDK1	cyclin dependent kinase 1
Details	669	75	hsa-miR-182-5p	RIOK3	RIO kinase 3
Details	670	75	hsa-miR-182-5p	SLC2A8	solute carrier family 2 member 8
Details	671	75	hsa-miR-182-5p	ETS2	ETS proto-oncogene 2, transcription factor
Details	672	75	hsa-miR-182-5p	SGMS2	sphingomyelin synthase 2
Details	673	75	hsa-miR-182-5p	FOXO1	forkhead box O1
Details	674	75	hsa-miR-182-5p	CD47	CD47 molecule
Details	675	75	hsa-miR-182-5p	DCUN1D4	defective in cullin neddylation 1 domain containing 4
Details	676	75	hsa-miR-182-5p	MORN2	MORN repeat containing 2
Details	677	75	hsa-miR-182-5p	GMFB	glia maturation factor beta
Details	678	75	hsa-miR-182-5p	RAB9B	RAB9B, member RAS oncogene family
Details	679	75	hsa-miR-182-5p	MYB	MYB proto-oncogene, transcription factor
Details	680	75	hsa-miR-182-5p	MVB12B	multivesicular body subunit 12B
Details	681	75	hsa-miR-182-5p	SH3BGRL2	SH3 domain binding glutamate rich protein like 2
Details	682	75	hsa-miR-182-5p	PLOD3	procollagen-lysine,2-oxoglutarate 5-dioxygenase 3
Details	683	75	hsa-miR-182-5p	RCC2	regulator of chromosome condensation 2
Details	684	75	hsa-miR-182-5p	MTERF3	mitochondrial transcription termination factor 3
Details	685	75	hsa-miR-182-5p	SCLT1	sodium channel and clathrin linker 1
Details	686	74	hsa-miR-182-5p	PTGFR	prostaglandin F receptor
Details	687	74	hsa-miR-182-5p	MYO19	myosin XIX
Details	688	74	hsa-miR-182-5p	PIK3CA	phosphatidylinositol-4,5-bisphosphate 3-kinase catalytic subunit alpha
Details	689	74	hsa-miR-182-5p	SOCS6	suppressor of cytokine signaling 6
Details	690	74	hsa-miR-182-5p	ATF7IP	activating transcription factor 7 interacting protein
Details	691	74	hsa-miR-182-5p	CHRNA4	cholinergic receptor nicotinic alpha 4 subunit
Details	692	74	hsa-miR-182-5p	FAM107A	family with sequence similarity 107 member A
Details	693	74	hsa-miR-182-5p	FAM110B	family with sequence similarity 110 member B
Details	694	74	hsa-miR-182-5p	RABGAP1	RAB GTPase activating protein 1
Details	695	74	hsa-miR-182-5p	CERS6	ceramide synthase 6
Details	696	74	hsa-miR-182-5p	S100PBP	S100P binding protein
Details	697	74	hsa-miR-182-5p	PPIL4	peptidylprolyl isomerase like 4
Details	698	74	hsa-miR-182-5p	ERG	ETS transcription factor ERG
Details	699	74	hsa-miR-182-5p	PHF21B	PHD finger protein 21B
Details	700	74	hsa-miR-182-5p	CELF6	CUGBP Elav-like family member 6
Details	701	74	hsa-miR-182-5p	LGSN	lengsin, lens protein with glutamine synthetase domain
Details	702	74	hsa-miR-182-5p	TMEM52B	transmembrane protein 52B
Details	703	74	hsa-miR-182-5p	SH3BP4	SH3 domain binding protein 4
Details	704	74	hsa-miR-182-5p	ZFP30	ZFP30 zinc finger protein
Details	705	73	hsa-miR-182-5p	UNKL	unk like zinc finger
Details	706	73	hsa-miR-182-5p	ADAM10	ADAM metallopeptidase domain 10
Details	707	73	hsa-miR-182-5p	COBL	cordon-bleu WH2 repeat protein
Details	708	73	hsa-miR-182-5p	ARPIN	actin related protein 2/3 complex inhibitor
Details	709	73	hsa-miR-182-5p	SSH1	slingshot protein phosphatase 1
Details	710	73	hsa-miR-182-5p	ASZ1	ankyrin repeat, SAM and basic leucine zipper domain containing 1
Details	711	73	hsa-miR-182-5p	DIPK2A	divergent protein kinase domain 2A
Details	712	73	hsa-miR-182-5p	ATAD2B	ATPase family, AAA domain containing 2B
Details	713	73	hsa-miR-182-5p	CHL1	cell adhesion molecule L1 like
Details	714	73	hsa-miR-182-5p	RYR3	ryanodine receptor 3
Details	715	73	hsa-miR-182-5p	TRMT6	tRNA methyltransferase 6
Details	716	73	hsa-miR-182-5p	VAT1	vesicle amine transport 1
Details	717	73	hsa-miR-182-5p	MGMT	O-6-methylguanine-DNA methyltransferase
Details	718	73	hsa-miR-182-5p	GPR158	G protein-coupled receptor 158
Details	719	72	hsa-miR-182-5p	PLD1	phospholipase D1
Details	720	72	hsa-miR-182-5p	SCN9A	sodium voltage-gated channel alpha subunit 9
Details	721	72	hsa-miR-182-5p	TMOD1	tropomodulin 1
Details	722	72	hsa-miR-182-5p	TRIQK	triple QxxK/R motif containing
Details	723	72	hsa-miR-182-5p	HARS	histidyl-tRNA synthetase
Details	724	72	hsa-miR-182-5p	ADRA1A	adrenoceptor alpha 1A
Details	725	72	hsa-miR-182-5p	CHST11	carbohydrate sulfotransferase 11
Details	726	72	hsa-miR-182-5p	EPHB1	EPH receptor B1
Details	727	72	hsa-miR-182-5p	NR4A3	nuclear receptor subfamily 4 group A member 3
Details	728	72	hsa-miR-182-5p	SYNE2	spectrin repeat containing nuclear envelope protein 2
Details	729	72	hsa-miR-182-5p	PKIB	cAMP-dependent protein kinase inhibitor beta
Details	730	72	hsa-miR-182-5p	BRWD3	bromodomain and WD repeat domain containing 3
Details	731	72	hsa-miR-182-5p	CLDN16	claudin 16
Details	732	72	hsa-miR-182-5p	MAP9	microtubule associated protein 9
Details	733	72	hsa-miR-182-5p	DCP2	decapping mRNA 2
Details	734	72	hsa-miR-182-5p	NUS1	NUS1, dehydrodolichyl diphosphate synthase subunit
Details	735	72	hsa-miR-182-5p	CNPY3	canopy FGF signaling regulator 3
Details	736	72	hsa-miR-182-5p	NYAP2	neuronal tyrosine-phosphorylated phosphoinositide-3-kinase adaptor 2
Details	737	72	hsa-miR-182-5p	PARM1	prostate androgen-regulated mucin-like protein 1
Details	738	72	hsa-miR-182-5p	RPL15	ribosomal protein L15
Details	739	72	hsa-miR-182-5p	SNX17	sorting nexin 17
Details	740	71	hsa-miR-182-5p	GJC1	gap junction protein gamma 1
Details	741	71	hsa-miR-182-5p	MED12L	mediator complex subunit 12 like
Details	742	71	hsa-miR-182-5p	CACNA1C	calcium voltage-gated channel subunit alpha1 C
Details	743	71	hsa-miR-182-5p	C20orf194	chromosome 20 open reading frame 194
Details	744	71	hsa-miR-182-5p	SLC6A15	solute carrier family 6 member 15
Details	745	71	hsa-miR-182-5p	TOX3	TOX high mobility group box family member 3
Details	746	71	hsa-miR-182-5p	ARRDC3	arrestin domain containing 3
Details	747	71	hsa-miR-182-5p	IGSF10	immunoglobulin superfamily member 10
Details	748	71	hsa-miR-182-5p	KLHL7	kelch like family member 7
Details	749	71	hsa-miR-182-5p	WDR82	WD repeat domain 82
Details	750	71	hsa-miR-182-5p	TBC1D22A	TBC1 domain family member 22A
Details	751	71	hsa-miR-182-5p	SLC35D1	solute carrier family 35 member D1
Details	752	71	hsa-miR-182-5p	PHF8	PHD finger protein 8
Details	753	71	hsa-miR-182-5p	PF4	platelet factor 4
Details	754	71	hsa-miR-182-5p	MTREX	Mtr4 exosome RNA helicase
Details	755	71	hsa-miR-182-5p	ZNF587B	zinc finger protein 587B
Details	756	71	hsa-miR-182-5p	IRF2BPL	interferon regulatory factor 2 binding protein like
Details	757	71	hsa-miR-182-5p	CDKN2C	cyclin dependent kinase inhibitor 2C
Details	758	71	hsa-miR-182-5p	PHF20	PHD finger protein 20
Details	759	71	hsa-miR-182-5p	TP53INP2	tumor protein p53 inducible nuclear protein 2
Details	760	71	hsa-miR-182-5p	SEZ6L2	seizure related 6 homolog like 2
Details	761	71	hsa-miR-182-5p	ZBTB37	zinc finger and BTB domain containing 37
Details	762	70	hsa-miR-182-5p	NTN4	netrin 4
Details	763	70	hsa-miR-182-5p	PJA2	praja ring finger ubiquitin ligase 2
Details	764	70	hsa-miR-182-5p	MRAS	muscle RAS oncogene homolog
Details	765	70	hsa-miR-182-5p	KCNK2	potassium two pore domain channel subfamily K member 2
Details	766	70	hsa-miR-182-5p	CNST	consortin, connexin sorting protein
Details	767	70	hsa-miR-182-5p	OXSR1	oxidative stress responsive kinase 1
Details	768	70	hsa-miR-182-5p	EFNA5	ephrin A5
Details	769	70	hsa-miR-182-5p	PRKAR1A	protein kinase cAMP-dependent type I regulatory subunit alpha
Details	770	70	hsa-miR-182-5p	LRP12	LDL receptor related protein 12
Details	771	70	hsa-miR-182-5p	PLD6	phospholipase D family member 6
Details	772	70	hsa-miR-182-5p	FAM120C	family with sequence similarity 120C
Details	773	70	hsa-miR-182-5p	TAB3	TGF-beta activated kinase 1 (MAP3K7) binding protein 3
Details	774	70	hsa-miR-182-5p	SLC35C1	solute carrier family 35 member C1
Details	775	70	hsa-miR-182-5p	ZNF805	zinc finger protein 805
Details	776	70	hsa-miR-182-5p	CENPU	centromere protein U
Details	777	70	hsa-miR-182-5p	ZEB2	zinc finger E-box binding homeobox 2
Details	778	70	hsa-miR-182-5p	TNFRSF9	TNF receptor superfamily member 9
Details	779	70	hsa-miR-182-5p	MAN1A1	mannosidase alpha class 1A member 1
Details	780	70	hsa-miR-182-5p	VCL	vinculin
Details	781	70	hsa-miR-182-5p	CD226	CD226 molecule
Details	782	70	hsa-miR-182-5p	LARP4	La ribonucleoprotein domain family member 4
Details	783	70	hsa-miR-182-5p	PDSS2	decaprenyl diphosphate synthase subunit 2
Details	784	69	hsa-miR-182-5p	DCC	DCC netrin 1 receptor
Details	785	69	hsa-miR-182-5p	ACAP2	ArfGAP with coiled-coil, ankyrin repeat and PH domains 2
Details	786	69	hsa-miR-182-5p	ZBTB41	zinc finger and BTB domain containing 41
Details	787	69	hsa-miR-182-5p	QSER1	glutamine and serine rich 1
Details	788	69	hsa-miR-182-5p	PHB	prohibitin
Details	789	69	hsa-miR-182-5p	RPS10-NUDT3	RPS10-NUDT3 readthrough
Details	790	69	hsa-miR-182-5p	MOSPD1	motile sperm domain containing 1
Details	791	69	hsa-miR-182-5p	BHLHE22	basic helix-loop-helix family member e22
Details	792	69	hsa-miR-182-5p	SMAD7	SMAD family member 7
Details	793	69	hsa-miR-182-5p	RALB	RAS like proto-oncogene B
Details	794	69	hsa-miR-182-5p	DELE1	DAP3 binding cell death enhancer 1
Details	795	69	hsa-miR-182-5p	ATF7	activating transcription factor 7
Details	796	69	hsa-miR-182-5p	ABCD1	ATP binding cassette subfamily D member 1
Details	797	69	hsa-miR-182-5p	RAB23	RAB23, member RAS oncogene family
Details	798	69	hsa-miR-182-5p	NCAPD2	non-SMC condensin I complex subunit D2
Details	799	69	hsa-miR-182-5p	PRIMA1	proline rich membrane anchor 1
Details	800	69	hsa-miR-182-5p	NUDT3	nudix hydrolase 3
Details	801	69	hsa-miR-182-5p	COL4A1	collagen type IV alpha 1 chain
Details	802	69	hsa-miR-182-5p	UBE2B	ubiquitin conjugating enzyme E2 B
Details	803	69	hsa-miR-182-5p	AVPI1	arginine vasopressin induced 1
Details	804	69	hsa-miR-182-5p	TAT	tyrosine aminotransferase
Details	805	69	hsa-miR-182-5p	MLX	MLX, MAX dimerization protein
Details	806	69	hsa-miR-182-5p	CYP8B1	cytochrome P450 family 8 subfamily B member 1
Details	807	69	hsa-miR-182-5p	FEM1B	fem-1 homolog B
Details	808	69	hsa-miR-182-5p	KCMF1	potassium channel modulatory factor 1
Details	809	68	hsa-miR-182-5p	CELF2	CUGBP Elav-like family member 2
Details	810	68	hsa-miR-182-5p	GLRA3	glycine receptor alpha 3
Details	811	68	hsa-miR-182-5p	AMN1	antagonist of mitotic exit network 1 homolog
Details	812	68	hsa-miR-182-5p	CNOT6L	CCR4-NOT transcription complex subunit 6 like
Details	813	68	hsa-miR-182-5p	FAM210B	family with sequence similarity 210 member B
Details	814	68	hsa-miR-182-5p	PPP1R12A	protein phosphatase 1 regulatory subunit 12A
Details	815	68	hsa-miR-182-5p	MYO1C	myosin IC
Details	816	68	hsa-miR-182-5p	BMP3	bone morphogenetic protein 3
Details	817	68	hsa-miR-182-5p	ADCY2	adenylate cyclase 2
Details	818	68	hsa-miR-182-5p	NYNRIN	NYN domain and retroviral integrase containing
Details	819	68	hsa-miR-182-5p	THAP6	THAP domain containing 6
Details	820	68	hsa-miR-182-5p	SPATS2L	spermatogenesis associated serine rich 2 like
Details	821	68	hsa-miR-182-5p	BCL2	BCL2, apoptosis regulator
Details	822	68	hsa-miR-182-5p	ST6GALNAC3	ST6 N-acetylgalactosaminide alpha-2,6-sialyltransferase 3
Details	823	68	hsa-miR-182-5p	FOXQ1	forkhead box Q1
Details	824	68	hsa-miR-182-5p	HECTD2	HECT domain E3 ubiquitin protein ligase 2
Details	825	68	hsa-miR-182-5p	LIN28A	lin-28 homolog A
Details	826	68	hsa-miR-182-5p	DACT1	dishevelled binding antagonist of beta catenin 1
Details	827	68	hsa-miR-182-5p	SEPHS2	selenophosphate synthetase 2
Details	828	68	hsa-miR-182-5p	DUSP22	dual specificity phosphatase 22
Details	829	67	hsa-miR-182-5p	COG3	component of oligomeric golgi complex 3
Details	830	67	hsa-miR-182-5p	FIGN	fidgetin, microtubule severing factor
Details	831	67	hsa-miR-182-5p	TNFSF11	TNF superfamily member 11
Details	832	67	hsa-miR-182-5p	RPL10	ribosomal protein L10
Details	833	67	hsa-miR-182-5p	GNGT1	G protein subunit gamma transducin 1
Details	834	67	hsa-miR-182-5p	GPHN	gephyrin
Details	835	67	hsa-miR-182-5p	GIMAP1	GTPase, IMAP family member 1
Details	836	67	hsa-miR-182-5p	LARP1	La ribonucleoprotein domain family member 1
Details	837	67	hsa-miR-182-5p	AGO4	argonaute RISC catalytic component 4
Details	838	67	hsa-miR-182-5p	NLGN2	neuroligin 2
Details	839	67	hsa-miR-182-5p	OAS1	2'-5'-oligoadenylate synthetase 1
Details	840	67	hsa-miR-182-5p	RALGAPB	Ral GTPase activating protein non-catalytic beta subunit
Details	841	67	hsa-miR-182-5p	ASPN	asporin
Details	842	67	hsa-miR-182-5p	ANLN	anillin actin binding protein
Details	843	67	hsa-miR-182-5p	OGFRL1	opioid growth factor receptor like 1
Details	844	67	hsa-miR-182-5p	OR51E1	olfactory receptor family 51 subfamily E member 1
Details	845	67	hsa-miR-182-5p	SMARCA5	SWI/SNF related, matrix associated, actin dependent regulator of chromatin, subfamily a, member 5
Details	846	67	hsa-miR-182-5p	SESN2	sestrin 2
Details	847	67	hsa-miR-182-5p	PTGDR	prostaglandin D2 receptor
Details	848	67	hsa-miR-182-5p	LRCH1	leucine rich repeats and calponin homology domain containing 1
Details	849	66	hsa-miR-182-5p	MCM9	minichromosome maintenance 9 homologous recombination repair factor
Details	850	66	hsa-miR-182-5p	CSNK1E	casein kinase 1 epsilon
Details	851	66	hsa-miR-182-5p	STMND1	stathmin domain containing 1
Details	852	66	hsa-miR-182-5p	ZFP14	ZFP14 zinc finger protein
Details	853	66	hsa-miR-182-5p	SIDT2	SID1 transmembrane family member 2
Details	854	66	hsa-miR-182-5p	DNMT3A	DNA methyltransferase 3 alpha
Details	855	66	hsa-miR-182-5p	ZNHIT6	zinc finger HIT-type containing 6
Details	856	66	hsa-miR-182-5p	OAS2	2'-5'-oligoadenylate synthetase 2
Details	857	66	hsa-miR-182-5p	LHX8	LIM homeobox 8
Details	858	66	hsa-miR-182-5p	NPTX2	neuronal pentraxin 2
Details	859	66	hsa-miR-182-5p	CBX2	chromobox 2
Details	860	66	hsa-miR-182-5p	KDELC2	KDEL motif containing 2
Details	861	66	hsa-miR-182-5p	DPY19L3	dpy-19 like C-mannosyltransferase 3
Details	862	66	hsa-miR-182-5p	IL36B	interleukin 36 beta
Details	863	66	hsa-miR-182-5p	ATXN7	ataxin 7
Details	864	66	hsa-miR-182-5p	MAP3K20	mitogen-activated protein kinase kinase kinase 20
Details	865	66	hsa-miR-182-5p	TCEAL7	transcription elongation factor A like 7
Details	866	66	hsa-miR-182-5p	FAR2	fatty acyl-CoA reductase 2
Details	867	66	hsa-miR-182-5p	GCNT1	glucosaminyl (N-acetyl) transferase 1
Details	868	66	hsa-miR-182-5p	PPM1A	protein phosphatase, Mg2+/Mn2+ dependent 1A
Details	869	66	hsa-miR-182-5p	GTF3C4	general transcription factor IIIC subunit 4
Details	870	66	hsa-miR-182-5p	GPATCH2	G-patch domain containing 2
Details	871	66	hsa-miR-182-5p	PTGER3	prostaglandin E receptor 3
Details	872	66	hsa-miR-182-5p	NOTCH2	notch 2
Details	873	66	hsa-miR-182-5p	NAA30	N(alpha)-acetyltransferase 30, NatC catalytic subunit
Details	874	66	hsa-miR-182-5p	ANGPTL1	angiopoietin like 1
Details	875	66	hsa-miR-182-5p	MARCKS	myristoylated alanine rich protein kinase C substrate
Details	876	66	hsa-miR-182-5p	TPTEP2-CSNK1E	TPTEP2-CSNK1E readthrough
Details	877	65	hsa-miR-182-5p	PNKD	PNKD, MBL domain containing
Details	878	65	hsa-miR-182-5p	SLC38A4	solute carrier family 38 member 4
Details	879	65	hsa-miR-182-5p	C3orf33	chromosome 3 open reading frame 33
Details	880	65	hsa-miR-182-5p	ZNF831	zinc finger protein 831
Details	881	65	hsa-miR-182-5p	RSAD2	radical S-adenosyl methionine domain containing 2
Details	882	65	hsa-miR-182-5p	TMEM30B	transmembrane protein 30B
Details	883	65	hsa-miR-182-5p	HNF4A	hepatocyte nuclear factor 4 alpha
Details	884	65	hsa-miR-182-5p	RAB40B	RAB40B, member RAS oncogene family
Details	885	65	hsa-miR-182-5p	MISP	mitotic spindle positioning
Details	886	65	hsa-miR-182-5p	PPM1E	protein phosphatase, Mg2+/Mn2+ dependent 1E
Details	887	65	hsa-miR-182-5p	SCN1B	sodium voltage-gated channel beta subunit 1
Details	888	65	hsa-miR-182-5p	CRKL	CRK like proto-oncogene, adaptor protein
Details	889	65	hsa-miR-182-5p	ZBTB44	zinc finger and BTB domain containing 44
Details	890	65	hsa-miR-182-5p	OSBPL8	oxysterol binding protein like 8
Details	891	65	hsa-miR-182-5p	OGT	O-linked N-acetylglucosamine (GlcNAc) transferase
Details	892	65	hsa-miR-182-5p	C2CD2	C2 calcium dependent domain containing 2
Details	893	65	hsa-miR-182-5p	RABIF	RAB interacting factor
Details	894	65	hsa-miR-182-5p	SOGA1	suppressor of glucose, autophagy associated 1
Details	895	65	hsa-miR-182-5p	NR1D2	nuclear receptor subfamily 1 group D member 2
Details	896	65	hsa-miR-182-5p	GDNF	glial cell derived neurotrophic factor
Details	897	65	hsa-miR-182-5p	NR3C1	nuclear receptor subfamily 3 group C member 1
Details	898	65	hsa-miR-182-5p	COL4A4	collagen type IV alpha 4 chain
Details	899	65	hsa-miR-182-5p	NUP50	nucleoporin 50
Details	900	65	hsa-miR-182-5p	NOX4	NADPH oxidase 4
Details	901	65	hsa-miR-182-5p	EDEM3	ER degradation enhancing alpha-mannosidase like protein 3
Details	902	65	hsa-miR-182-5p	SLC25A21	solute carrier family 25 member 21
Details	903	65	hsa-miR-182-5p	IL6ST	interleukin 6 signal transducer
Details	904	65	hsa-miR-182-5p	AAR2	AAR2 splicing factor homolog
Details	905	65	hsa-miR-182-5p	ERLIN1	ER lipid raft associated 1
Details	906	65	hsa-miR-182-5p	RAPGEF6	Rap guanine nucleotide exchange factor 6
Details	907	65	hsa-miR-182-5p	UBE2R2	ubiquitin conjugating enzyme E2 R2
Details	908	65	hsa-miR-182-5p	NFX1	nuclear transcription factor, X-box binding 1
Details	909	64	hsa-miR-182-5p	CTDSP2	CTD small phosphatase 2
Details	910	64	hsa-miR-182-5p	FOXP2	forkhead box P2
Details	911	64	hsa-miR-182-5p	NME2	NME/NM23 nucleoside diphosphate kinase 2
Details	912	64	hsa-miR-182-5p	STK17A	serine/threonine kinase 17a
Details	913	64	hsa-miR-182-5p	NME1-NME2	NME1-NME2 readthrough
Details	914	64	hsa-miR-182-5p	PFN1	profilin 1
Details	915	64	hsa-miR-182-5p	PKD1L2	polycystin 1 like 2 (gene/pseudogene)
Details	916	64	hsa-miR-182-5p	MROH2A	maestro heat like repeat family member 2A
Details	917	64	hsa-miR-182-5p	DDAH1	dimethylarginine dimethylaminohydrolase 1
Details	918	64	hsa-miR-182-5p	AHR	aryl hydrocarbon receptor
Details	919	64	hsa-miR-182-5p	KLRF1	killer cell lectin like receptor F1
Details	920	64	hsa-miR-182-5p	ZNF664	zinc finger protein 664
Details	921	64	hsa-miR-182-5p	LONRF2	LON peptidase N-terminal domain and ring finger 2
Details	922	64	hsa-miR-182-5p	RHPN2	rhophilin Rho GTPase binding protein 2
Details	923	64	hsa-miR-182-5p	SNX16	sorting nexin 16
Details	924	64	hsa-miR-182-5p	MTA3	metastasis associated 1 family member 3
Details	925	64	hsa-miR-182-5p	MAPK8	mitogen-activated protein kinase 8
Details	926	64	hsa-miR-182-5p	MET	MET proto-oncogene, receptor tyrosine kinase
Details	927	64	hsa-miR-182-5p	LRRC4	leucine rich repeat containing 4
Details	928	64	hsa-miR-182-5p	CCND2	cyclin D2
Details	929	64	hsa-miR-182-5p	SYDE1	synapse defective Rho GTPase homolog 1
Details	930	63	hsa-miR-182-5p	ADAM9	ADAM metallopeptidase domain 9
Details	931	63	hsa-miR-182-5p	CCSER1	coiled-coil serine rich protein 1
Details	932	63	hsa-miR-182-5p	CYP1B1	cytochrome P450 family 1 subfamily B member 1
Details	933	63	hsa-miR-182-5p	UBXN10	UBX domain protein 10
Details	934	63	hsa-miR-182-5p	CCDC88A	coiled-coil domain containing 88A
Details	935	63	hsa-miR-182-5p	AASS	aminoadipate-semialdehyde synthase
Details	936	63	hsa-miR-182-5p	CALHM4	calcium homeostasis modulator family member 4
Details	937	63	hsa-miR-182-5p	FUT9	fucosyltransferase 9
Details	938	63	hsa-miR-182-5p	MYO18B	myosin XVIIIB
Details	939	63	hsa-miR-182-5p	CYP51A1	cytochrome P450 family 51 subfamily A member 1
Details	940	63	hsa-miR-182-5p	DTNBP1	dystrobrevin binding protein 1
Details	941	63	hsa-miR-182-5p	AK3	adenylate kinase 3
Details	942	63	hsa-miR-182-5p	EIF4EBP2	eukaryotic translation initiation factor 4E binding protein 2
Details	943	63	hsa-miR-182-5p	OSBPL2	oxysterol binding protein like 2
Details	944	63	hsa-miR-182-5p	FNTA	farnesyltransferase, CAAX box, alpha
Details	945	63	hsa-miR-182-5p	NAGPA	N-acetylglucosamine-1-phosphodiester alpha-N-acetylglucosaminidase
Details	946	63	hsa-miR-182-5p	UBE2K	ubiquitin conjugating enzyme E2 K
Details	947	63	hsa-miR-182-5p	NSG2	neuronal vesicle trafficking associated 2
Details	948	63	hsa-miR-182-5p	TTC39A	tetratricopeptide repeat domain 39A
Details	949	63	hsa-miR-182-5p	PRDM1	PR/SET domain 1
Details	950	63	hsa-miR-182-5p	MXD3	MAX dimerization protein 3
Details	951	63	hsa-miR-182-5p	NAPEPLD	N-acyl phosphatidylethanolamine phospholipase D
Details	952	62	hsa-miR-182-5p	EPHA7	EPH receptor A7
Details	953	62	hsa-miR-182-5p	KHDRBS3	KH RNA binding domain containing, signal transduction associated 3
Details	954	62	hsa-miR-182-5p	CBLN4	cerebellin 4 precursor
Details	955	62	hsa-miR-182-5p	DDX60L	DExD/H-box 60 like
Details	956	62	hsa-miR-182-5p	COL5A1	collagen type V alpha 1 chain
Details	957	62	hsa-miR-182-5p	IGF2BP1	insulin like growth factor 2 mRNA binding protein 1
Details	958	62	hsa-miR-182-5p	LVRN	laeverin
Details	959	62	hsa-miR-182-5p	RAB3B	RAB3B, member RAS oncogene family
Details	960	62	hsa-miR-182-5p	TTBK2	tau tubulin kinase 2
Details	961	62	hsa-miR-182-5p	CCR9	C-C motif chemokine receptor 9
Details	962	62	hsa-miR-182-5p	GRID2	glutamate ionotropic receptor delta type subunit 2
Details	963	62	hsa-miR-182-5p	NCAM1	neural cell adhesion molecule 1
Details	964	62	hsa-miR-182-5p	CCL3L3	C-C motif chemokine ligand 3 like 3
Details	965	62	hsa-miR-182-5p	RUNDC3B	RUN domain containing 3B
Details	966	62	hsa-miR-182-5p	TBC1D7	TBC1 domain family member 7
Details	967	62	hsa-miR-182-5p	ATP9A	ATPase phospholipid transporting 9A (putative)
Details	968	62	hsa-miR-182-5p	LTB4R2	leukotriene B4 receptor 2
Details	969	62	hsa-miR-182-5p	TCF7L2	transcription factor 7 like 2
Details	970	62	hsa-miR-182-5p	SUPT7L	SPT7 like, STAGA complex gamma subunit
Details	971	62	hsa-miR-182-5p	BICD2	BICD cargo adaptor 2
Details	972	62	hsa-miR-182-5p	FAM49B	family with sequence similarity 49 member B
Details	973	62	hsa-miR-182-5p	NCOA1	nuclear receptor coactivator 1
Details	974	62	hsa-miR-182-5p	RAC1	Rac family small GTPase 1
Details	975	62	hsa-miR-182-5p	EAPP	E2F associated phosphoprotein
Details	976	62	hsa-miR-182-5p	YPEL1	yippee like 1
Details	977	62	hsa-miR-182-5p	SH3BGRL3	SH3 domain binding glutamate rich protein like 3
Details	978	62	hsa-miR-182-5p	AP3M1	adaptor related protein complex 3 subunit mu 1
Details	979	62	hsa-miR-182-5p	KCNMB2	potassium calcium-activated channel subfamily M regulatory beta subunit 2
Details	980	62	hsa-miR-182-5p	KIAA0513	KIAA0513
Details	981	61	hsa-miR-182-5p	GALNT2	polypeptide N-acetylgalactosaminyltransferase 2
Details	982	61	hsa-miR-182-5p	TUSC1	tumor suppressor candidate 1
Details	983	61	hsa-miR-182-5p	ADGRA2	adhesion G protein-coupled receptor A2
Details	984	61	hsa-miR-182-5p	KIAA1211	KIAA1211
Details	985	61	hsa-miR-182-5p	CRTC1	CREB regulated transcription coactivator 1
Details	986	61	hsa-miR-182-5p	ELAVL2	ELAV like RNA binding protein 2
Details	987	61	hsa-miR-182-5p	BET1	Bet1 golgi vesicular membrane trafficking protein
Details	988	61	hsa-miR-182-5p	MAP1LC3B	microtubule associated protein 1 light chain 3 beta
Details	989	61	hsa-miR-182-5p	CELSR1	cadherin EGF LAG seven-pass G-type receptor 1
Details	990	61	hsa-miR-182-5p	SAMD13	sterile alpha motif domain containing 13
Details	991	61	hsa-miR-182-5p	MRM2	mitochondrial rRNA methyltransferase 2
Details	992	61	hsa-miR-182-5p	STK17B	serine/threonine kinase 17b
Details	993	61	hsa-miR-182-5p	RAB3IP	RAB3A interacting protein
Details	994	61	hsa-miR-182-5p	ULK4	unc-51 like kinase 4
Details	995	61	hsa-miR-182-5p	LPIN1	lipin 1
Details	996	61	hsa-miR-182-5p	CAMK2N1	calcium/calmodulin dependent protein kinase II inhibitor 1
Details	997	61	hsa-miR-182-5p	RGL1	ral guanine nucleotide dissociation stimulator like 1
Details	998	61	hsa-miR-182-5p	SLC25A16	solute carrier family 25 member 16
Details	999	61	hsa-miR-182-5p	PSME4	proteasome activator subunit 4
Details	1000	61	hsa-miR-182-5p	HBS1L	HBS1 like translational GTPase
Details	1001	61	hsa-miR-182-5p	CMTR1	cap methyltransferase 1
Details	1002	61	hsa-miR-182-5p	ALG9	ALG9, alpha-1,2-mannosyltransferase
Details	1003	61	hsa-miR-182-5p	PPP1R9B	protein phosphatase 1 regulatory subunit 9B
Details	1004	61	hsa-miR-182-5p	ZNF326	zinc finger protein 326
Details	1005	61	hsa-miR-182-5p	ASXL3	ASXL transcriptional regulator 3
Details	1006	61	hsa-miR-182-5p	PARPBP	PARP1 binding protein
Details	1007	61	hsa-miR-182-5p	RANBP6	RAN binding protein 6
Details	1008	61	hsa-miR-182-5p	EXOC4	exocyst complex component 4
Details	1009	61	hsa-miR-182-5p	CREB3L2	cAMP responsive element binding protein 3 like 2
Details	1010	61	hsa-miR-182-5p	PDGFD	platelet derived growth factor D
Details	1011	60	hsa-miR-182-5p	POLR3E	RNA polymerase III subunit E
Details	1012	60	hsa-miR-182-5p	ARFGEF3	ARFGEF family member 3
Details	1013	60	hsa-miR-182-5p	SLF2	SMC5-SMC6 complex localization factor 2
Details	1014	60	hsa-miR-182-5p	CALHM5	calcium homeostasis modulator family member 5
Details	1015	60	hsa-miR-182-5p	PRKAR2A	protein kinase cAMP-dependent type II regulatory subunit alpha
Details	1016	60	hsa-miR-182-5p	RGPD1	RANBP2-like and GRIP domain containing 1
Details	1017	60	hsa-miR-182-5p	JKAMP	JNK1/MAPK8 associated membrane protein
Details	1018	60	hsa-miR-182-5p	SH3RF3	SH3 domain containing ring finger 3
Details	1019	60	hsa-miR-182-5p	ANKRD52	ankyrin repeat domain 52
Details	1020	60	hsa-miR-182-5p	SNX27	sorting nexin family member 27
Details	1021	60	hsa-miR-182-5p	EEA1	early endosome antigen 1
Details	1022	60	hsa-miR-182-5p	EXOC5	exocyst complex component 5
Details	1023	60	hsa-miR-182-5p	KLF7	Kruppel like factor 7
Details	1024	60	hsa-miR-182-5p	DNAJB9	DnaJ heat shock protein family (Hsp40) member B9
Details	1025	60	hsa-miR-182-5p	ZNF607	zinc finger protein 607
Details	1026	60	hsa-miR-182-5p	ACER2	alkaline ceramidase 2
Details	1027	60	hsa-miR-182-5p	APOL6	apolipoprotein L6
Details	1028	60	hsa-miR-182-5p	PCGF5	polycomb group ring finger 5
Details	1029	60	hsa-miR-182-5p	LITAF	lipopolysaccharide induced TNF factor
Details	1030	60	hsa-miR-182-5p	PTPRE	protein tyrosine phosphatase, receptor type E
Details	1031	60	hsa-miR-182-5p	WDR44	WD repeat domain 44
Details	1032	60	hsa-miR-182-5p	MARK3	microtubule affinity regulating kinase 3
Details	1033	59	hsa-miR-182-5p	MGST2	microsomal glutathione S-transferase 2
Details	1034	59	hsa-miR-182-5p	CNN3	calponin 3
Details	1035	59	hsa-miR-182-5p	CASP2	caspase 2
Details	1036	59	hsa-miR-182-5p	SLC4A8	solute carrier family 4 member 8
Details	1037	59	hsa-miR-182-5p	PDK4	pyruvate dehydrogenase kinase 4
Details	1038	59	hsa-miR-182-5p	CCDC92	coiled-coil domain containing 92
Details	1039	59	hsa-miR-182-5p	NR5A2	nuclear receptor subfamily 5 group A member 2
Details	1040	59	hsa-miR-182-5p	PDGFRA	platelet derived growth factor receptor alpha
Details	1041	59	hsa-miR-182-5p	SLC35E4	solute carrier family 35 member E4
Details	1042	59	hsa-miR-182-5p	SH3TC2	SH3 domain and tetratricopeptide repeats 2
Details	1043	59	hsa-miR-182-5p	BRD4	bromodomain containing 4
Details	1044	59	hsa-miR-182-5p	FOSL2	FOS like 2, AP-1 transcription factor subunit
Details	1045	59	hsa-miR-182-5p	MAPRE2	microtubule associated protein RP/EB family member 2
Details	1046	59	hsa-miR-182-5p	NSD3	nuclear receptor binding SET domain protein 3
Details	1047	59	hsa-miR-182-5p	PIK3R5	phosphoinositide-3-kinase regulatory subunit 5
Details	1048	59	hsa-miR-182-5p	ZNF367	zinc finger protein 367
Details	1049	58	hsa-miR-182-5p	KLF11	Kruppel like factor 11
Details	1050	58	hsa-miR-182-5p	ZC3H6	zinc finger CCCH-type containing 6
Details	1051	58	hsa-miR-182-5p	ATF6	activating transcription factor 6
Details	1052	58	hsa-miR-182-5p	ATP1B3	ATPase Na+/K+ transporting subunit beta 3
Details	1053	58	hsa-miR-182-5p	GOLGA8A	golgin A8 family member A
Details	1054	58	hsa-miR-182-5p	RAB43	RAB43, member RAS oncogene family
Details	1055	58	hsa-miR-182-5p	NPM1	nucleophosmin 1
Details	1056	58	hsa-miR-182-5p	FAM53C	family with sequence similarity 53 member C
Details	1057	58	hsa-miR-182-5p	SC5D	sterol-C5-desaturase
Details	1058	58	hsa-miR-182-5p	ERI2	ERI1 exoribonuclease family member 2
Details	1059	58	hsa-miR-182-5p	IKZF3	IKAROS family zinc finger 3
Details	1060	58	hsa-miR-182-5p	ZMAT4	zinc finger matrin-type 4
Details	1061	58	hsa-miR-182-5p	SLC6A6	solute carrier family 6 member 6
Details	1062	58	hsa-miR-182-5p	FGD4	FYVE, RhoGEF and PH domain containing 4
Details	1063	58	hsa-miR-182-5p	GOLGA8B	golgin A8 family member B
Details	1064	58	hsa-miR-182-5p	FBN1	fibrillin 1
Details	1065	58	hsa-miR-182-5p	FAT3	FAT atypical cadherin 3
Details	1066	58	hsa-miR-182-5p	NTNG1	netrin G1
Details	1067	58	hsa-miR-182-5p	ISY1-RAB43	ISY1-RAB43 readthrough
Details	1068	58	hsa-miR-182-5p	STEAP2	STEAP2 metalloreductase
Details	1069	58	hsa-miR-182-5p	FAM20B	FAM20B, glycosaminoglycan xylosylkinase
Details	1070	58	hsa-miR-182-5p	RAB8B	RAB8B, member RAS oncogene family
Details	1071	58	hsa-miR-182-5p	SHANK2	SH3 and multiple ankyrin repeat domains 2
Details	1072	58	hsa-miR-182-5p	CELF1	CUGBP Elav-like family member 1
Details	1073	58	hsa-miR-182-5p	TP73	tumor protein p73
Details	1074	58	hsa-miR-182-5p	RAVER2	ribonucleoprotein, PTB binding 2
Details	1075	58	hsa-miR-182-5p	ASAP1	ArfGAP with SH3 domain, ankyrin repeat and PH domain 1
Details	1076	58	hsa-miR-182-5p	ARID4A	AT-rich interaction domain 4A
Details	1077	57	hsa-miR-182-5p	MARVELD3	MARVEL domain containing 3
Details	1078	57	hsa-miR-182-5p	EFHC1	EF-hand domain containing 1
Details	1079	57	hsa-miR-182-5p	DIPK1B	divergent protein kinase domain 1B
Details	1080	57	hsa-miR-182-5p	GJB6	gap junction protein beta 6
Details	1081	57	hsa-miR-182-5p	ULBP2	UL16 binding protein 2
Details	1082	57	hsa-miR-182-5p	MOSPD2	motile sperm domain containing 2
Details	1083	57	hsa-miR-182-5p	INSR	insulin receptor
Details	1084	57	hsa-miR-182-5p	FNBP1L	formin binding protein 1 like
Details	1085	57	hsa-miR-182-5p	ALDOA	aldolase, fructose-bisphosphate A
Details	1086	57	hsa-miR-182-5p	AP3S1	adaptor related protein complex 3 subunit sigma 1
Details	1087	57	hsa-miR-182-5p	CEP135	centrosomal protein 135
Details	1088	57	hsa-miR-182-5p	SLC7A8	solute carrier family 7 member 8
Details	1089	57	hsa-miR-182-5p	SMIM21	small integral membrane protein 21
Details	1090	57	hsa-miR-182-5p	KLHDC10	kelch domain containing 10
Details	1091	57	hsa-miR-182-5p	ABHD12	abhydrolase domain containing 12
Details	1092	57	hsa-miR-182-5p	TMEM42	transmembrane protein 42
Details	1093	57	hsa-miR-182-5p	SIKE1	suppressor of IKBKE 1
Details	1094	57	hsa-miR-182-5p	ATP8A2	ATPase phospholipid transporting 8A2
Details	1095	57	hsa-miR-182-5p	DNAJC27	DnaJ heat shock protein family (Hsp40) member C27
Details	1096	57	hsa-miR-182-5p	CRYGS	crystallin gamma S
Details	1097	56	hsa-miR-182-5p	DIXDC1	DIX domain containing 1
Details	1098	56	hsa-miR-182-5p	CCDC125	coiled-coil domain containing 125
Details	1099	56	hsa-miR-182-5p	CRAMP1	cramped chromatin regulator homolog 1
Details	1100	56	hsa-miR-182-5p	GJB2	gap junction protein beta 2
Details	1101	56	hsa-miR-182-5p	TMSB10	thymosin beta 10
Details	1102	56	hsa-miR-182-5p	SCN8A	sodium voltage-gated channel alpha subunit 8
Details	1103	56	hsa-miR-182-5p	ERICH1	glutamate rich 1
Details	1104	56	hsa-miR-182-5p	CCDC141	coiled-coil domain containing 141
Details	1105	56	hsa-miR-182-5p	FBXO41	F-box protein 41
Details	1106	56	hsa-miR-182-5p	LRRC31	leucine rich repeat containing 31
Details	1107	56	hsa-miR-182-5p	NEK7	NIMA related kinase 7
Details	1108	56	hsa-miR-182-5p	RGPD2	RANBP2-like and GRIP domain containing 2
Details	1109	56	hsa-miR-182-5p	UNC13A	unc-13 homolog A
Details	1110	56	hsa-miR-182-5p	RGS2	regulator of G protein signaling 2
Details	1111	56	hsa-miR-182-5p	PDXDC1	pyridoxal dependent decarboxylase domain containing 1
Details	1112	56	hsa-miR-182-5p	LRRC55	leucine rich repeat containing 55
Details	1113	56	hsa-miR-182-5p	CALB1	calbindin 1
Details	1114	56	hsa-miR-182-5p	KDM5A	lysine demethylase 5A
Details	1115	56	hsa-miR-182-5p	DDX58	DExD/H-box helicase 58
Details	1116	55	hsa-miR-182-5p	SEZ6L	seizure related 6 homolog like
Details	1117	55	hsa-miR-182-5p	USP43	ubiquitin specific peptidase 43
Details	1118	55	hsa-miR-182-5p	TAF12	TATA-box binding protein associated factor 12
Details	1119	55	hsa-miR-182-5p	OR10W1	olfactory receptor family 10 subfamily W member 1
Details	1120	55	hsa-miR-182-5p	WASF2	WAS protein family member 2
Details	1121	55	hsa-miR-182-5p	KCNJ2	potassium voltage-gated channel subfamily J member 2
Details	1122	55	hsa-miR-182-5p	PRKAA1	protein kinase AMP-activated catalytic subunit alpha 1
Details	1123	55	hsa-miR-182-5p	SCN2A	sodium voltage-gated channel alpha subunit 2
Details	1124	55	hsa-miR-182-5p	C5orf30	chromosome 5 open reading frame 30
Details	1125	55	hsa-miR-182-5p	TMEM260	transmembrane protein 260
Details	1126	55	hsa-miR-182-5p	TMEM164	transmembrane protein 164
Details	1127	55	hsa-miR-182-5p	HECW2	HECT, C2 and WW domain containing E3 ubiquitin protein ligase 2
Details	1128	55	hsa-miR-182-5p	PGAP1	post-GPI attachment to proteins 1
Details	1129	55	hsa-miR-182-5p	PKP1	plakophilin 1
Details	1130	55	hsa-miR-182-5p	KHSRP	KH-type splicing regulatory protein
Details	1131	55	hsa-miR-182-5p	GNPNAT1	glucosamine-phosphate N-acetyltransferase 1
Details	1132	55	hsa-miR-182-5p	RET	ret proto-oncogene
Details	1133	55	hsa-miR-182-5p	KIAA1549	KIAA1549
Details	1134	55	hsa-miR-182-5p	CALD1	caldesmon 1
Details	1135	55	hsa-miR-182-5p	DNAJB6	DnaJ heat shock protein family (Hsp40) member B6
Details	1136	55	hsa-miR-182-5p	SACS	sacsin molecular chaperone
Details	1137	55	hsa-miR-182-5p	PMP2	peripheral myelin protein 2
Details	1138	55	hsa-miR-182-5p	FAM216A	family with sequence similarity 216 member A
Details	1139	54	hsa-miR-182-5p	KCNC2	potassium voltage-gated channel subfamily C member 2
Details	1140	54	hsa-miR-182-5p	TMEM169	transmembrane protein 169
Details	1141	54	hsa-miR-182-5p	RASSF6	Ras association domain family member 6
Details	1142	54	hsa-miR-182-5p	DHX33	DEAH-box helicase 33
Details	1143	54	hsa-miR-182-5p	SIM2	SIM bHLH transcription factor 2
Details	1144	54	hsa-miR-182-5p	SCN1A	sodium voltage-gated channel alpha subunit 1
Details	1145	54	hsa-miR-182-5p	GAN	gigaxonin
Details	1146	54	hsa-miR-182-5p	BCL10	BCL10, immune signaling adaptor
Details	1147	54	hsa-miR-182-5p	LUZP1	leucine zipper protein 1
Details	1148	54	hsa-miR-182-5p	IER5L	immediate early response 5 like
Details	1149	54	hsa-miR-182-5p	SDC1	syndecan 1
Details	1150	54	hsa-miR-182-5p	C22orf24	chromosome 22 open reading frame 24
Details	1151	54	hsa-miR-182-5p	GLE1	GLE1, RNA export mediator
Details	1152	54	hsa-miR-182-5p	ARL4C	ADP ribosylation factor like GTPase 4C
Details	1153	54	hsa-miR-182-5p	SESTD1	SEC14 and spectrin domain containing 1
Details	1154	54	hsa-miR-182-5p	OPTN	optineurin
Details	1155	54	hsa-miR-182-5p	BMPER	BMP binding endothelial regulator
Details	1156	54	hsa-miR-182-5p	TAGAP	T cell activation RhoGTPase activating protein
Details	1157	54	hsa-miR-182-5p	KMT2A	lysine methyltransferase 2A
Details	1158	53	hsa-miR-182-5p	CIAPIN1	cytokine induced apoptosis inhibitor 1
Details	1159	53	hsa-miR-182-5p	VGLL3	vestigial like family member 3
Details	1160	53	hsa-miR-182-5p	SPTSSB	serine palmitoyltransferase small subunit B
Details	1161	53	hsa-miR-182-5p	ZDHHC5	zinc finger DHHC-type containing 5
Details	1162	53	hsa-miR-182-5p	FAM124A	family with sequence similarity 124 member A
Details	1163	53	hsa-miR-182-5p	CHRM5	cholinergic receptor muscarinic 5
Details	1164	53	hsa-miR-182-5p	LCA5	LCA5, lebercilin
Details	1165	53	hsa-miR-182-5p	MKX	mohawk homeobox
Details	1166	53	hsa-miR-182-5p	TRIM66	tripartite motif containing 66
Details	1167	53	hsa-miR-182-5p	SAR1B	secretion associated Ras related GTPase 1B
Details	1168	53	hsa-miR-182-5p	GABRA1	gamma-aminobutyric acid type A receptor alpha1 subunit
Details	1169	53	hsa-miR-182-5p	CTBP2	C-terminal binding protein 2
Details	1170	53	hsa-miR-182-5p	RMND5A	required for meiotic nuclear division 5 homolog A
Details	1171	53	hsa-miR-182-5p	HES1	hes family bHLH transcription factor 1
Details	1172	53	hsa-miR-182-5p	MARCH3	membrane associated ring-CH-type finger 3
Details	1173	53	hsa-miR-182-5p	NDST3	N-deacetylase and N-sulfotransferase 3
Details	1174	53	hsa-miR-182-5p	RNF183	ring finger protein 183
Details	1175	53	hsa-miR-182-5p	AGPAT4	1-acylglycerol-3-phosphate O-acyltransferase 4
Details	1176	53	hsa-miR-182-5p	LRRC8C	leucine rich repeat containing 8 VRAC subunit C
Details	1177	53	hsa-miR-182-5p	PDHX	pyruvate dehydrogenase complex component X
Details	1178	53	hsa-miR-182-5p	ALG11	ALG11, alpha-1,2-mannosyltransferase
Details	1179	53	hsa-miR-182-5p	DAB2IP	DAB2 interacting protein
Details	1180	53	hsa-miR-182-5p	FAM167A	family with sequence similarity 167 member A
Details	1181	53	hsa-miR-182-5p	TSPAN4	tetraspanin 4
Details	1182	53	hsa-miR-182-5p	RAB21	RAB21, member RAS oncogene family
Details	1183	53	hsa-miR-182-5p	IKZF1	IKAROS family zinc finger 1
Details	1184	52	hsa-miR-182-5p	GDF6	growth differentiation factor 6
Details	1185	52	hsa-miR-182-5p	PLEKHH2	pleckstrin homology, MyTH4 and FERM domain containing H2
Details	1186	52	hsa-miR-182-5p	STUM	stum, mechanosensory transduction mediator homolog
Details	1187	52	hsa-miR-182-5p	ZBTB7A	zinc finger and BTB domain containing 7A
Details	1188	52	hsa-miR-182-5p	C2orf72	chromosome 2 open reading frame 72
Details	1189	52	hsa-miR-182-5p	NUP43	nucleoporin 43
Details	1190	52	hsa-miR-182-5p	TM2D3	TM2 domain containing 3
Details	1191	52	hsa-miR-182-5p	PTPDC1	protein tyrosine phosphatase domain containing 1
Details	1192	52	hsa-miR-182-5p	ORC5	origin recognition complex subunit 5
Details	1193	52	hsa-miR-182-5p	CNNM2	cyclin and CBS domain divalent metal cation transport mediator 2
Details	1194	52	hsa-miR-182-5p	ATP11C	ATPase phospholipid transporting 11C
Details	1195	52	hsa-miR-182-5p	LRRC28	leucine rich repeat containing 28
Details	1196	52	hsa-miR-182-5p	SH3PXD2B	SH3 and PX domains 2B
Details	1197	52	hsa-miR-182-5p	ADGRB3	adhesion G protein-coupled receptor B3
Details	1198	52	hsa-miR-182-5p	CNTLN	centlein
Details	1199	52	hsa-miR-182-5p	ZNF391	zinc finger protein 391
Details	1200	52	hsa-miR-182-5p	SOS1	SOS Ras/Rac guanine nucleotide exchange factor 1
Details	1201	52	hsa-miR-182-5p	MEOX1	mesenchyme homeobox 1
Details	1202	52	hsa-miR-182-5p	NHS	NHS actin remodeling regulator
Details	1203	52	hsa-miR-182-5p	IVNS1ABP	influenza virus NS1A binding protein
Details	1204	52	hsa-miR-182-5p	SLC9A2	solute carrier family 9 member A2
Details	1205	52	hsa-miR-182-5p	SIK3	SIK family kinase 3
Details	1206	52	hsa-miR-182-5p	DUSP16	dual specificity phosphatase 16
Details	1207	52	hsa-miR-182-5p	PRLR	prolactin receptor
Details	1208	52	hsa-miR-182-5p	CEACAM1	carcinoembryonic antigen related cell adhesion molecule 1
Details	1209	52	hsa-miR-182-5p	PDCD7	programmed cell death 7
Details	1210	52	hsa-miR-182-5p	NHEJ1	non-homologous end joining factor 1
Details	1211	52	hsa-miR-182-5p	SLC4A1	solute carrier family 4 member 1 (Diego blood group)
Details	1212	52	hsa-miR-182-5p	SLC6A11	solute carrier family 6 member 11
Details	1213	52	hsa-miR-182-5p	MAP3K2	mitogen-activated protein kinase kinase kinase 2
Details	1214	51	hsa-miR-182-5p	FAM133A	family with sequence similarity 133 member A
Details	1215	51	hsa-miR-182-5p	IMPG2	interphotoreceptor matrix proteoglycan 2
Details	1216	51	hsa-miR-182-5p	STXBP5	syntaxin binding protein 5
Details	1217	51	hsa-miR-182-5p	HSPE1-MOB4	HSPE1-MOB4 readthrough
Details	1218	51	hsa-miR-182-5p	AWAT1	acyl-CoA wax alcohol acyltransferase 1
Details	1219	51	hsa-miR-182-5p	CSRNP3	cysteine and serine rich nuclear protein 3
Details	1220	51	hsa-miR-182-5p	RNLS	renalase, FAD dependent amine oxidase
Details	1221	51	hsa-miR-182-5p	NDRG1	N-myc downstream regulated 1
Details	1222	51	hsa-miR-182-5p	DHX8	DEAH-box helicase 8
Details	1223	51	hsa-miR-182-5p	MCFD2	multiple coagulation factor deficiency 2
Details	1224	51	hsa-miR-182-5p	INTS5	integrator complex subunit 5
Details	1225	51	hsa-miR-182-5p	WDR87	WD repeat domain 87
Details	1226	51	hsa-miR-182-5p	CCNT1	cyclin T1
Details	1227	51	hsa-miR-182-5p	GREM1	gremlin 1, DAN family BMP antagonist
Details	1228	51	hsa-miR-182-5p	DAP	death associated protein
Details	1229	51	hsa-miR-182-5p	TOMM20	translocase of outer mitochondrial membrane 20
Details	1230	51	hsa-miR-182-5p	UBE2H	ubiquitin conjugating enzyme E2 H
Details	1231	51	hsa-miR-182-5p	DYRK1A	dual specificity tyrosine phosphorylation regulated kinase 1A
Details	1232	51	hsa-miR-182-5p	VPS26A	VPS26, retromer complex component A
Details	1233	51	hsa-miR-182-5p	MOB4	MOB family member 4, phocein
Details	1234	51	hsa-miR-182-5p	EIF2S1	eukaryotic translation initiation factor 2 subunit alpha
Details	1235	51	hsa-miR-182-5p	FRMD4A	FERM domain containing 4A
Details	1236	51	hsa-miR-182-5p	CACNA1B	calcium voltage-gated channel subunit alpha1 B
Details	1237	51	hsa-miR-182-5p	IGSF6	immunoglobulin superfamily member 6
Details	1238	51	hsa-miR-182-5p	SCRT1	scratch family transcriptional repressor 1
Details	1239	50	hsa-miR-182-5p	ZNF532	zinc finger protein 532
Details	1240	50	hsa-miR-182-5p	ADK	adenosine kinase
Details	1241	50	hsa-miR-182-5p	C10orf105	chromosome 10 open reading frame 105
Details	1242	50	hsa-miR-182-5p	GABPB1	GA binding protein transcription factor subunit beta 1
Details	1243	50	hsa-miR-182-5p	SBDS	SBDS, ribosome maturation factor
Details	1244	50	hsa-miR-182-5p	DDHD1	DDHD domain containing 1
Details	1245	50	hsa-miR-182-5p	SIRT1	sirtuin 1
Details	1246	50	hsa-miR-182-5p	B3GALT2	beta-1,3-galactosyltransferase 2
Details	1247	50	hsa-miR-182-5p	CCND3	cyclin D3
Details	1248	50	hsa-miR-182-5p	GDAP1L1	ganglioside induced differentiation associated protein 1 like 1
Details	1249	50	hsa-miR-182-5p	ARHGAP29	Rho GTPase activating protein 29
Details	1250	50	hsa-miR-182-5p	CTDSPL	CTD small phosphatase like
Details	1251	50	hsa-miR-182-5p	FAM8A1	family with sequence similarity 8 member A1
Details	1252	50	hsa-miR-182-5p	HYDIN	HYDIN, axonemal central pair apparatus protein
Details	1253	50	hsa-miR-182-5p	GPR55	G protein-coupled receptor 55
Details	1254	50	hsa-miR-182-5p	CHST14	carbohydrate sulfotransferase 14
Details	1255	50	hsa-miR-182-5p	PTPN21	protein tyrosine phosphatase, non-receptor type 21
Details	1256	50	hsa-miR-182-5p	CNGA3	cyclic nucleotide gated channel alpha 3
Details	1257	50	hsa-miR-182-5p	IL31RA	interleukin 31 receptor A
Details	1258	50	hsa-miR-182-5p	ATP5MG	ATP synthase membrane subunit g
Details	1259	50	hsa-miR-182-5p	SLC24A2	solute carrier family 24 member 2
Details	1260	50	hsa-miR-182-5p	ROCK1	Rho associated coiled-coil containing protein kinase 1
Details	1261	50	hsa-miR-182-5p	SSH2	slingshot protein phosphatase 2
Details	1262	50	hsa-miR-182-5p	MCPH1	microcephalin 1
Details	1263	50	hsa-miR-182-5p	PDPN	podoplanin
Details	1264	50	hsa-miR-182-5p	GPRASP2	G protein-coupled receptor associated sorting protein 2
Details	1265	50	hsa-miR-182-5p	RNF44	ring finger protein 44
Details	1266	50	hsa-miR-182-5p	ECHDC1	ethylmalonyl-CoA decarboxylase 1

## Sheet: 185
There are 1137 predicted targets for hsa-miR-185-5p in miRDB.
Target Detail	Target Rank	Target Score	miRNA Name	Gene Symbol	Gene Description
Details	1	99	hsa-miR-185-5p	SMG7	SMG7, nonsense mediated mRNA decay factor
Details	2	99	hsa-miR-185-5p	SLC16A2	solute carrier family 16 member 2
Details	3	98	hsa-miR-185-5p	SOGA1	suppressor of glucose, autophagy associated 1
Details	4	98	hsa-miR-185-5p	EPPK1	epiplakin 1
Details	5	97	hsa-miR-185-5p	WNT9B	Wnt family member 9B
Details	6	97	hsa-miR-185-5p	SOX13	SRY-box 13
Details	7	97	hsa-miR-185-5p	XYLB	xylulokinase
Details	8	97	hsa-miR-185-5p	HP1BP3	heterochromatin protein 1 binding protein 3
Details	9	96	hsa-miR-185-5p	PCDHA8	protocadherin alpha 8
Details	10	96	hsa-miR-185-5p	PCDHAC1	protocadherin alpha subfamily C, 1
Details	11	96	hsa-miR-185-5p	DLG2	discs large MAGUK scaffold protein 2
Details	12	96	hsa-miR-185-5p	PCDHAC2	protocadherin alpha subfamily C, 2
Details	13	96	hsa-miR-185-5p	PCDHA13	protocadherin alpha 13
Details	14	96	hsa-miR-185-5p	ERCC6	ERCC excision repair 6, chromatin remodeling factor
Details	15	96	hsa-miR-185-5p	PCDHA10	protocadherin alpha 10
Details	16	96	hsa-miR-185-5p	PCDHA5	protocadherin alpha 5
Details	17	96	hsa-miR-185-5p	ADGRL1	adhesion G protein-coupled receptor L1
Details	18	96	hsa-miR-185-5p	PCDHA6	protocadherin alpha 6
Details	19	96	hsa-miR-185-5p	PCDHA11	protocadherin alpha 11
Details	20	96	hsa-miR-185-5p	PCDHA3	protocadherin alpha 3
Details	21	96	hsa-miR-185-5p	PCDHA9	protocadherin alpha 9
Details	22	96	hsa-miR-185-5p	ZNF704	zinc finger protein 704
Details	23	96	hsa-miR-185-5p	RAE1	ribonucleic acid export 1
Details	24	96	hsa-miR-185-5p	PCDHA4	protocadherin alpha 4
Details	25	96	hsa-miR-185-5p	ABCG4	ATP binding cassette subfamily G member 4
Details	26	96	hsa-miR-185-5p	PCDHA1	protocadherin alpha 1
Details	27	96	hsa-miR-185-5p	PCDHA7	protocadherin alpha 7
Details	28	96	hsa-miR-185-5p	PCDHA2	protocadherin alpha 2
Details	29	96	hsa-miR-185-5p	CDH4	cadherin 4
Details	30	96	hsa-miR-185-5p	CA10	carbonic anhydrase 10
Details	31	96	hsa-miR-185-5p	PCDHA12	protocadherin alpha 12
Details	32	95	hsa-miR-185-5p	TUBGCP3	tubulin gamma complex associated protein 3
Details	33	95	hsa-miR-185-5p	FAM234B	family with sequence similarity 234 member B
Details	34	95	hsa-miR-185-5p	ARID1A	AT-rich interaction domain 1A
Details	35	95	hsa-miR-185-5p	C17orf77	chromosome 17 open reading frame 77
Details	36	95	hsa-miR-185-5p	SIX3	SIX homeobox 3
Details	37	95	hsa-miR-185-5p	RAB35	RAB35, member RAS oncogene family
Details	38	95	hsa-miR-185-5p	ZNF236	zinc finger protein 236
Details	39	94	hsa-miR-185-5p	PAK6	p21 (RAC1) activated kinase 6
Details	40	94	hsa-miR-185-5p	USP3	ubiquitin specific peptidase 3
Details	41	94	hsa-miR-185-5p	KAT6A	lysine acetyltransferase 6A
Details	42	94	hsa-miR-185-5p	ADH4	alcohol dehydrogenase 4 (class II), pi polypeptide
Details	43	94	hsa-miR-185-5p	FCRL3	Fc receptor like 3
Details	44	94	hsa-miR-185-5p	LRIT1	leucine rich repeat, Ig-like and transmembrane domains 1
Details	45	94	hsa-miR-185-5p	TRPM3	transient receptor potential cation channel subfamily M member 3
Details	46	94	hsa-miR-185-5p	SGMS1	sphingomyelin synthase 1
Details	47	94	hsa-miR-185-5p	MSI1	musashi RNA binding protein 1
Details	48	94	hsa-miR-185-5p	PREPL	prolyl endopeptidase like
Details	49	93	hsa-miR-185-5p	HIC2	HIC ZBTB transcriptional repressor 2
Details	50	93	hsa-miR-185-5p	TPD52L1	TPD52 like 1
Details	51	93	hsa-miR-185-5p	CDC42	cell division cycle 42
Details	52	93	hsa-miR-185-5p	TOX3	TOX high mobility group box family member 3
Details	53	93	hsa-miR-185-5p	GPR84	G protein-coupled receptor 84
Details	54	93	hsa-miR-185-5p	TSPAN18	tetraspanin 18
Details	55	93	hsa-miR-185-5p	SIX1	SIX homeobox 1
Details	56	93	hsa-miR-185-5p	SLC8A1	solute carrier family 8 member A1
Details	57	93	hsa-miR-185-5p	SLC17A2	solute carrier family 17 member 2
Details	58	93	hsa-miR-185-5p	LYN	LYN proto-oncogene, Src family tyrosine kinase
Details	59	93	hsa-miR-185-5p	ADGRB1	adhesion G protein-coupled receptor B1
Details	60	93	hsa-miR-185-5p	SRGAP2	SLIT-ROBO Rho GTPase activating protein 2
Details	61	93	hsa-miR-185-5p	CNOT9	CCR4-NOT transcription complex subunit 9
Details	62	92	hsa-miR-185-5p	ATXN1	ataxin 1
Details	63	92	hsa-miR-185-5p	PALM2	paralemmin 2
Details	64	92	hsa-miR-185-5p	TBC1D5	TBC1 domain family member 5
Details	65	92	hsa-miR-185-5p	RGS8	regulator of G protein signaling 8
Details	66	92	hsa-miR-185-5p	FBXL17	F-box and leucine rich repeat protein 17
Details	67	92	hsa-miR-185-5p	TRIM58	tripartite motif containing 58
Details	68	92	hsa-miR-185-5p	MS4A2	membrane spanning 4-domains A2
Details	69	92	hsa-miR-185-5p	CSRNP2	cysteine and serine rich nuclear protein 2
Details	70	92	hsa-miR-185-5p	BASP1	brain abundant membrane attached signal protein 1
Details	71	92	hsa-miR-185-5p	RORA	RAR related orphan receptor A
Details	72	92	hsa-miR-185-5p	TCP1	t-complex 1
Details	73	91	hsa-miR-185-5p	ZNF2	zinc finger protein 2
Details	74	91	hsa-miR-185-5p	FANCD2OS	FANCD2 opposite strand
Details	75	91	hsa-miR-185-5p	ORC5	origin recognition complex subunit 5
Details	76	91	hsa-miR-185-5p	CNTLN	centlein
Details	77	91	hsa-miR-185-5p	FIGNL2	fidgetin like 2
Details	78	91	hsa-miR-185-5p	RHOA	ras homolog family member A
Details	79	91	hsa-miR-185-5p	MECP2	methyl-CpG binding protein 2
Details	80	91	hsa-miR-185-5p	ENC1	ectodermal-neural cortex 1
Details	81	91	hsa-miR-185-5p	CTDNEP1	CTD nuclear envelope phosphatase 1
Details	82	91	hsa-miR-185-5p	KANK2	KN motif and ankyrin repeat domains 2
Details	83	91	hsa-miR-185-5p	GNB3	G protein subunit beta 3
Details	84	91	hsa-miR-185-5p	KLHL29	kelch like family member 29
Details	85	91	hsa-miR-185-5p	ELOVL4	ELOVL fatty acid elongase 4
Details	86	91	hsa-miR-185-5p	PCDH9	protocadherin 9
Details	87	91	hsa-miR-185-5p	ADAM22	ADAM metallopeptidase domain 22
Details	88	90	hsa-miR-185-5p	RERE	arginine-glutamic acid dipeptide repeats
Details	89	90	hsa-miR-185-5p	MAU2	MAU2 sister chromatid cohesion factor
Details	90	90	hsa-miR-185-5p	PBX2	PBX homeobox 2
Details	91	90	hsa-miR-185-5p	ZCCHC12	zinc finger CCHC-type containing 12
Details	92	90	hsa-miR-185-5p	KIAA1328	KIAA1328
Details	93	90	hsa-miR-185-5p	CCNL2	cyclin L2
Details	94	90	hsa-miR-185-5p	SNAP25	synaptosome associated protein 25
Details	95	90	hsa-miR-185-5p	GTF3C4	general transcription factor IIIC subunit 4
Details	96	90	hsa-miR-185-5p	TTC28	tetratricopeptide repeat domain 28
Details	97	90	hsa-miR-185-5p	KPRP	keratinocyte proline rich protein
Details	98	90	hsa-miR-185-5p	AKR1C2	aldo-keto reductase family 1 member C2
Details	99	90	hsa-miR-185-5p	PCDH10	protocadherin 10
Details	100	90	hsa-miR-185-5p	DDX18	DEAD-box helicase 18
Details	101	89	hsa-miR-185-5p	SLC30A3	solute carrier family 30 member 3
Details	102	89	hsa-miR-185-5p	ATP6V1F	ATPase H+ transporting V1 subunit F
Details	103	89	hsa-miR-185-5p	UBE2D4	ubiquitin conjugating enzyme E2 D4 (putative)
Details	104	89	hsa-miR-185-5p	LAMP5	lysosomal associated membrane protein family member 5
Details	105	89	hsa-miR-185-5p	GRIN2B	glutamate ionotropic receptor NMDA type subunit 2B
Details	106	89	hsa-miR-185-5p	ST20-MTHFS	ST20-MTHFS readthrough
Details	107	89	hsa-miR-185-5p	RRNAD1	ribosomal RNA adenine dimethylase domain containing 1
Details	108	89	hsa-miR-185-5p	XYLT1	xylosyltransferase 1
Details	109	89	hsa-miR-185-5p	NMNAT2	nicotinamide nucleotide adenylyltransferase 2
Details	110	89	hsa-miR-185-5p	SORL1	sortilin related receptor 1
Details	111	89	hsa-miR-185-5p	CXCL9	C-X-C motif chemokine ligand 9
Details	112	89	hsa-miR-185-5p	CENPO	centromere protein O
Details	113	89	hsa-miR-185-5p	NPNT	nephronectin
Details	114	89	hsa-miR-185-5p	MTHFS	methenyltetrahydrofolate synthetase
Details	115	89	hsa-miR-185-5p	FANCA	FA complementation group A
Details	116	89	hsa-miR-185-5p	NFATC3	nuclear factor of activated T cells 3
Details	117	88	hsa-miR-185-5p	EIF2AK1	eukaryotic translation initiation factor 2 alpha kinase 1
Details	118	88	hsa-miR-185-5p	PRKAR2A	protein kinase cAMP-dependent type II regulatory subunit alpha
Details	119	88	hsa-miR-185-5p	ADRA1A	adrenoceptor alpha 1A
Details	120	88	hsa-miR-185-5p	POPDC2	popeye domain containing 2
Details	121	88	hsa-miR-185-5p	CSMD2	CUB and Sushi multiple domains 2
Details	122	88	hsa-miR-185-5p	GPX3	glutathione peroxidase 3
Details	123	88	hsa-miR-185-5p	FAM163B	family with sequence similarity 163 member B
Details	124	88	hsa-miR-185-5p	SIPA1L1	signal induced proliferation associated 1 like 1
Details	125	88	hsa-miR-185-5p	RNF20	ring finger protein 20
Details	126	88	hsa-miR-185-5p	TMEM150C	transmembrane protein 150C
Details	127	88	hsa-miR-185-5p	AKAP6	A-kinase anchoring protein 6
Details	128	88	hsa-miR-185-5p	SPTB	spectrin beta, erythrocytic
Details	129	88	hsa-miR-185-5p	ARMC8	armadillo repeat containing 8
Details	130	88	hsa-miR-185-5p	USPL1	ubiquitin specific peptidase like 1
Details	131	88	hsa-miR-185-5p	YWHAG	tyrosine 3-monooxygenase/tryptophan 5-monooxygenase activation protein gamma
Details	132	88	hsa-miR-185-5p	LCOR	ligand dependent nuclear receptor corepressor
Details	133	88	hsa-miR-185-5p	PM20D1	peptidase M20 domain containing 1
Details	134	88	hsa-miR-185-5p	MIER1	MIER1 transcriptional regulator
Details	135	88	hsa-miR-185-5p	CASP14	caspase 14
Details	136	88	hsa-miR-185-5p	SYN1	synapsin I
Details	137	87	hsa-miR-185-5p	SOX5	SRY-box 5
Details	138	87	hsa-miR-185-5p	SCD	stearoyl-CoA desaturase
Details	139	87	hsa-miR-185-5p	USB1	U6 snRNA biogenesis phosphodiesterase 1
Details	140	87	hsa-miR-185-5p	ZNF586	zinc finger protein 586
Details	141	87	hsa-miR-185-5p	RHOT1	ras homolog family member T1
Details	142	87	hsa-miR-185-5p	SPATA2	spermatogenesis associated 2
Details	143	87	hsa-miR-185-5p	PXT1	peroxisomal testis enriched protein 1
Details	144	87	hsa-miR-185-5p	GJA1	gap junction protein alpha 1
Details	145	87	hsa-miR-185-5p	EFCAB2	EF-hand calcium binding domain 2
Details	146	87	hsa-miR-185-5p	FMN1	formin 1
Details	147	87	hsa-miR-185-5p	STX6	syntaxin 6
Details	148	87	hsa-miR-185-5p	ULK4	unc-51 like kinase 4
Details	149	87	hsa-miR-185-5p	SMCO4	single-pass membrane protein with coiled-coil domains 4
Details	150	87	hsa-miR-185-5p	NCAN	neurocan
Details	151	87	hsa-miR-185-5p	RALGAPB	Ral GTPase activating protein non-catalytic beta subunit
Details	152	87	hsa-miR-185-5p	GJA5	gap junction protein alpha 5
Details	153	87	hsa-miR-185-5p	DOCK3	dedicator of cytokinesis 3
Details	154	87	hsa-miR-185-5p	NOTCH2	notch 2
Details	155	87	hsa-miR-185-5p	TBC1D30	TBC1 domain family member 30
Details	156	87	hsa-miR-185-5p	LHX2	LIM homeobox 2
Details	157	87	hsa-miR-185-5p	KCNN3	potassium calcium-activated channel subfamily N member 3
Details	158	87	hsa-miR-185-5p	TPMT	thiopurine S-methyltransferase
Details	159	87	hsa-miR-185-5p	PRR5L	proline rich 5 like
Details	160	87	hsa-miR-185-5p	CD209	CD209 molecule
Details	161	87	hsa-miR-185-5p	CGN	cingulin
Details	162	86	hsa-miR-185-5p	PPP1R3B	protein phosphatase 1 regulatory subunit 3B
Details	163	86	hsa-miR-185-5p	TMEM139	transmembrane protein 139
Details	164	86	hsa-miR-185-5p	MON1B	MON1 homolog B, secretory trafficking associated
Details	165	86	hsa-miR-185-5p	FZD4	frizzled class receptor 4
Details	166	86	hsa-miR-185-5p	SDF2	stromal cell derived factor 2
Details	167	86	hsa-miR-185-5p	NBN	nibrin
Details	168	86	hsa-miR-185-5p	FAM151B	family with sequence similarity 151 member B
Details	169	86	hsa-miR-185-5p	ZNF662	zinc finger protein 662
Details	170	86	hsa-miR-185-5p	SHISAL1	shisa like 1
Details	171	86	hsa-miR-185-5p	EMC10	ER membrane protein complex subunit 10
Details	172	86	hsa-miR-185-5p	PATZ1	POZ/BTB and AT hook containing zinc finger 1
Details	173	86	hsa-miR-185-5p	PIM1	Pim-1 proto-oncogene, serine/threonine kinase
Details	174	86	hsa-miR-185-5p	TMEM165	transmembrane protein 165
Details	175	86	hsa-miR-185-5p	CARF	calcium responsive transcription factor
Details	176	86	hsa-miR-185-5p	ZNF557	zinc finger protein 557
Details	177	86	hsa-miR-185-5p	CFAP44	cilia and flagella associated protein 44
Details	178	86	hsa-miR-185-5p	ATAT1	alpha tubulin acetyltransferase 1
Details	179	86	hsa-miR-185-5p	LDLR	low density lipoprotein receptor
Details	180	86	hsa-miR-185-5p	SH3BP2	SH3 domain binding protein 2
Details	181	86	hsa-miR-185-5p	PHLDB1	pleckstrin homology like domain family B member 1
Details	182	86	hsa-miR-185-5p	ETV3L	ETS variant 3 like
Details	183	85	hsa-miR-185-5p	RASEF	RAS and EF-hand domain containing
Details	184	85	hsa-miR-185-5p	KLK5	kallikrein related peptidase 5
Details	185	85	hsa-miR-185-5p	HIPK2	homeodomain interacting protein kinase 2
Details	186	85	hsa-miR-185-5p	CNTD1	cyclin N-terminal domain containing 1
Details	187	85	hsa-miR-185-5p	YIPF1	Yip1 domain family member 1
Details	188	85	hsa-miR-185-5p	ARF3	ADP ribosylation factor 3
Details	189	85	hsa-miR-185-5p	PNP	purine nucleoside phosphorylase
Details	190	85	hsa-miR-185-5p	CACNG4	calcium voltage-gated channel auxiliary subunit gamma 4
Details	191	85	hsa-miR-185-5p	SYNM	synemin
Details	192	85	hsa-miR-185-5p	SNX30	sorting nexin family member 30
Details	193	85	hsa-miR-185-5p	SSTR2	somatostatin receptor 2
Details	194	85	hsa-miR-185-5p	SIX2	SIX homeobox 2
Details	195	85	hsa-miR-185-5p	B3GAT1	beta-1,3-glucuronyltransferase 1
Details	196	85	hsa-miR-185-5p	BCAT1	branched chain amino acid transaminase 1
Details	197	85	hsa-miR-185-5p	MS4A3	membrane spanning 4-domains A3
Details	198	85	hsa-miR-185-5p	DEFA5	defensin alpha 5
Details	199	85	hsa-miR-185-5p	CCND2	cyclin D2
Details	200	85	hsa-miR-185-5p	KCNJ5	potassium voltage-gated channel subfamily J member 5
Details	201	85	hsa-miR-185-5p	CPNE6	copine 6
Details	202	85	hsa-miR-185-5p	NR1D1	nuclear receptor subfamily 1 group D member 1
Details	203	84	hsa-miR-185-5p	MAB21L2	mab-21 like 2
Details	204	84	hsa-miR-185-5p	MAT2A	methionine adenosyltransferase 2A
Details	205	84	hsa-miR-185-5p	HOOK3	hook microtubule tethering protein 3
Details	206	84	hsa-miR-185-5p	JAGN1	jagunal homolog 1
Details	207	84	hsa-miR-185-5p	TCF12	transcription factor 12
Details	208	84	hsa-miR-185-5p	LRRC32	leucine rich repeat containing 32
Details	209	84	hsa-miR-185-5p	LPCAT3	lysophosphatidylcholine acyltransferase 3
Details	210	84	hsa-miR-185-5p	GPNMB	glycoprotein nmb
Details	211	84	hsa-miR-185-5p	TRIM66	tripartite motif containing 66
Details	212	84	hsa-miR-185-5p	EPB41L1	erythrocyte membrane protein band 4.1 like 1
Details	213	84	hsa-miR-185-5p	PLEKHA5	pleckstrin homology domain containing A5
Details	214	84	hsa-miR-185-5p	ANKFY1	ankyrin repeat and FYVE domain containing 1
Details	215	84	hsa-miR-185-5p	SEL1L3	SEL1L family member 3
Details	216	84	hsa-miR-185-5p	FOXP4	forkhead box P4
Details	217	84	hsa-miR-185-5p	EXOC6B	exocyst complex component 6B
Details	218	84	hsa-miR-185-5p	ISG20	interferon stimulated exonuclease gene 20
Details	219	84	hsa-miR-185-5p	INO80D	INO80 complex subunit D
Details	220	84	hsa-miR-185-5p	TBC1D19	TBC1 domain family member 19
Details	221	84	hsa-miR-185-5p	UBE2H	ubiquitin conjugating enzyme E2 H
Details	222	84	hsa-miR-185-5p	CHMP7	charged multivesicular body protein 7
Details	223	83	hsa-miR-185-5p	FAM222B	family with sequence similarity 222 member B
Details	224	83	hsa-miR-185-5p	ZNF444	zinc finger protein 444
Details	225	83	hsa-miR-185-5p	WDCP	WD repeat and coiled coil containing
Details	226	83	hsa-miR-185-5p	SLC25A28	solute carrier family 25 member 28
Details	227	83	hsa-miR-185-5p	AGO1	argonaute RISC catalytic component 1
Details	228	83	hsa-miR-185-5p	SPATS2	spermatogenesis associated serine rich 2
Details	229	83	hsa-miR-185-5p	SSX1	SSX family member 1
Details	230	83	hsa-miR-185-5p	ANKRD45	ankyrin repeat domain 45
Details	231	83	hsa-miR-185-5p	DYNLL2	dynein light chain LC8-type 2
Details	232	83	hsa-miR-185-5p	MRPS21	mitochondrial ribosomal protein S21
Details	233	83	hsa-miR-185-5p	ATP1A3	ATPase Na+/K+ transporting subunit alpha 3
Details	234	83	hsa-miR-185-5p	HIF1AN	hypoxia inducible factor 1 subunit alpha inhibitor
Details	235	83	hsa-miR-185-5p	TAP2	transporter 2, ATP binding cassette subfamily B member
Details	236	83	hsa-miR-185-5p	C5orf51	chromosome 5 open reading frame 51
Details	237	83	hsa-miR-185-5p	PGLYRP4	peptidoglycan recognition protein 4
Details	238	83	hsa-miR-185-5p	AFAP1L2	actin filament associated protein 1 like 2
Details	239	83	hsa-miR-185-5p	MLLT11	MLLT11, transcription factor 7 cofactor
Details	240	83	hsa-miR-185-5p	EFTUD2	elongation factor Tu GTP binding domain containing 2
Details	241	83	hsa-miR-185-5p	ABCG1	ATP binding cassette subfamily G member 1
Details	242	83	hsa-miR-185-5p	RCC1L	RCC1 like
Details	243	83	hsa-miR-185-5p	GINS1	GINS complex subunit 1
Details	244	82	hsa-miR-185-5p	ZNF473	zinc finger protein 473
Details	245	82	hsa-miR-185-5p	CEP104	centrosomal protein 104
Details	246	82	hsa-miR-185-5p	FOXN4	forkhead box N4
Details	247	82	hsa-miR-185-5p	TTBK1	tau tubulin kinase 1
Details	248	82	hsa-miR-185-5p	UBXN10	UBX domain protein 10
Details	249	82	hsa-miR-185-5p	C7orf77	chromosome 7 open reading frame 77
Details	250	82	hsa-miR-185-5p	HCCS	holocytochrome c synthase
Details	251	82	hsa-miR-185-5p	COMMD2	COMM domain containing 2
Details	252	82	hsa-miR-185-5p	GATAD1	GATA zinc finger domain containing 1
Details	253	82	hsa-miR-185-5p	FBXO41	F-box protein 41
Details	254	82	hsa-miR-185-5p	PARP11	poly(ADP-ribose) polymerase family member 11
Details	255	82	hsa-miR-185-5p	RDX	radixin
Details	256	82	hsa-miR-185-5p	HDX	highly divergent homeobox
Details	257	82	hsa-miR-185-5p	RNASEH2B	ribonuclease H2 subunit B
Details	258	82	hsa-miR-185-5p	SUMF2	sulfatase modifying factor 2
Details	259	82	hsa-miR-185-5p	EPHB2	EPH receptor B2
Details	260	82	hsa-miR-185-5p	SREBF2	sterol regulatory element binding transcription factor 2
Details	261	82	hsa-miR-185-5p	SIGLEC1	sialic acid binding Ig like lectin 1
Details	262	82	hsa-miR-185-5p	NHLRC2	NHL repeat containing 2
Details	263	82	hsa-miR-185-5p	NETO1	neuropilin and tolloid like 1
Details	264	81	hsa-miR-185-5p	CARD18	caspase recruitment domain family member 18
Details	265	81	hsa-miR-185-5p	DCTN3	dynactin subunit 3
Details	266	81	hsa-miR-185-5p	OPRM1	opioid receptor mu 1
Details	267	81	hsa-miR-185-5p	CNTNAP5	contactin associated protein like 5
Details	268	81	hsa-miR-185-5p	XKR5	XK related 5
Details	269	81	hsa-miR-185-5p	HOPX	HOP homeobox
Details	270	81	hsa-miR-185-5p	HDAC5	histone deacetylase 5
Details	271	81	hsa-miR-185-5p	BUB1B-PAK6	BUB1B-PAK6 readthrough
Details	272	81	hsa-miR-185-5p	FAM76A	family with sequence similarity 76 member A
Details	273	81	hsa-miR-185-5p	INTS6	integrator complex subunit 6
Details	274	81	hsa-miR-185-5p	ACACB	acetyl-CoA carboxylase beta
Details	275	81	hsa-miR-185-5p	SF1	splicing factor 1
Details	276	81	hsa-miR-185-5p	SARNP	SAP domain containing ribonucleoprotein
Details	277	81	hsa-miR-185-5p	MRPL34	mitochondrial ribosomal protein L34
Details	278	81	hsa-miR-185-5p	DCX	doublecortin
Details	279	81	hsa-miR-185-5p	RIC8B	RIC8 guanine nucleotide exchange factor B
Details	280	81	hsa-miR-185-5p	BSN	bassoon presynaptic cytomatrix protein
Details	281	81	hsa-miR-185-5p	FAM135B	family with sequence similarity 135 member B
Details	282	81	hsa-miR-185-5p	GEMIN7	gem nuclear organelle associated protein 7
Details	283	81	hsa-miR-185-5p	CDYL2	chromodomain Y like 2
Details	284	80	hsa-miR-185-5p	BTLA	B and T lymphocyte associated
Details	285	80	hsa-miR-185-5p	PTGDR2	prostaglandin D2 receptor 2
Details	286	80	hsa-miR-185-5p	KCNK9	potassium two pore domain channel subfamily K member 9
Details	287	80	hsa-miR-185-5p	TAF5L	TATA-box binding protein associated factor 5 like
Details	288	80	hsa-miR-185-5p	PMF1	polyamine modulated factor 1
Details	289	80	hsa-miR-185-5p	PHF21A	PHD finger protein 21A
Details	290	80	hsa-miR-185-5p	WNT1	Wnt family member 1
Details	291	80	hsa-miR-185-5p	NRSN1	neurensin 1
Details	292	80	hsa-miR-185-5p	IDE	insulin degrading enzyme
Details	293	80	hsa-miR-185-5p	AR	androgen receptor
Details	294	80	hsa-miR-185-5p	HCN4	hyperpolarization activated cyclic nucleotide gated potassium channel 4
Details	295	80	hsa-miR-185-5p	EIF4EBP2	eukaryotic translation initiation factor 4E binding protein 2
Details	296	80	hsa-miR-185-5p	RNASE9	ribonuclease A family member 9 (inactive)
Details	297	80	hsa-miR-185-5p	ANKS4B	ankyrin repeat and sterile alpha motif domain containing 4B
Details	298	80	hsa-miR-185-5p	C3orf14	chromosome 3 open reading frame 14
Details	299	80	hsa-miR-185-5p	GSTA4	glutathione S-transferase alpha 4
Details	300	80	hsa-miR-185-5p	SNX19	sorting nexin 19
Details	301	80	hsa-miR-185-5p	KIDINS220	kinase D interacting substrate 220
Details	302	80	hsa-miR-185-5p	PRR23A	proline rich 23A
Details	303	80	hsa-miR-185-5p	MXRA5	matrix remodeling associated 5
Details	304	79	hsa-miR-185-5p	KDM3B	lysine demethylase 3B
Details	305	79	hsa-miR-185-5p	SLC25A53	solute carrier family 25 member 53
Details	306	79	hsa-miR-185-5p	SEC22A	SEC22 homolog A, vesicle trafficking protein
Details	307	79	hsa-miR-185-5p	SSX4B	SSX family member 4B
Details	308	79	hsa-miR-185-5p	PCP4	Purkinje cell protein 4
Details	309	79	hsa-miR-185-5p	OTUB2	OTU deubiquitinase, ubiquitin aldehyde binding 2
Details	310	79	hsa-miR-185-5p	APH1A	aph-1 homolog A, gamma-secretase subunit
Details	311	79	hsa-miR-185-5p	GBA2	glucosylceramidase beta 2
Details	312	79	hsa-miR-185-5p	EYA3	EYA transcriptional coactivator and phosphatase 3
Details	313	79	hsa-miR-185-5p	CAMK1G	calcium/calmodulin dependent protein kinase IG
Details	314	79	hsa-miR-185-5p	DTNA	dystrobrevin alpha
Details	315	79	hsa-miR-185-5p	TRAF3	TNF receptor associated factor 3
Details	316	79	hsa-miR-185-5p	SSX4	SSX family member 4
Details	317	79	hsa-miR-185-5p	ELMO1	engulfment and cell motility 1
Details	318	79	hsa-miR-185-5p	FIZ1	FLT3 interacting zinc finger 1
Details	319	79	hsa-miR-185-5p	FJX1	four-jointed box kinase 1
Details	320	79	hsa-miR-185-5p	DDX41	DEAD-box helicase 41
Details	321	79	hsa-miR-185-5p	IKZF1	IKAROS family zinc finger 1
Details	322	79	hsa-miR-185-5p	MYADM	myeloid associated differentiation marker
Details	323	78	hsa-miR-185-5p	SETD5	SET domain containing 5
Details	324	78	hsa-miR-185-5p	IL2RA	interleukin 2 receptor subunit alpha
Details	325	78	hsa-miR-185-5p	FBXL20	F-box and leucine rich repeat protein 20
Details	326	78	hsa-miR-185-5p	SPTBN1	spectrin beta, non-erythrocytic 1
Details	327	78	hsa-miR-185-5p	ARPC4	actin related protein 2/3 complex subunit 4
Details	328	78	hsa-miR-185-5p	PHETA2	PH domain containing endocytic trafficking adaptor 2
Details	329	78	hsa-miR-185-5p	SET	SET nuclear proto-oncogene
Details	330	78	hsa-miR-185-5p	CDH23	cadherin related 23
Details	331	78	hsa-miR-185-5p	KLF7	Kruppel like factor 7
Details	332	78	hsa-miR-185-5p	PPP6R1	protein phosphatase 6 regulatory subunit 1
Details	333	78	hsa-miR-185-5p	NFATC1	nuclear factor of activated T cells 1
Details	334	78	hsa-miR-185-5p	EXD2	exonuclease 3'-5' domain containing 2
Details	335	78	hsa-miR-185-5p	ZNF37A	zinc finger protein 37A
Details	336	78	hsa-miR-185-5p	PTPN13	protein tyrosine phosphatase, non-receptor type 13
Details	337	78	hsa-miR-185-5p	PPP6C	protein phosphatase 6 catalytic subunit
Details	338	78	hsa-miR-185-5p	GCKR	glucokinase regulator
Details	339	78	hsa-miR-185-5p	TNFSF13	TNF superfamily member 13
Details	340	78	hsa-miR-185-5p	COCH	cochlin
Details	341	78	hsa-miR-185-5p	PITPNA	phosphatidylinositol transfer protein alpha
Details	342	77	hsa-miR-185-5p	LRRFIP1	LRR binding FLII interacting protein 1
Details	343	77	hsa-miR-185-5p	TNFSF12-TNFSF13	TNFSF12-TNFSF13 readthrough
Details	344	77	hsa-miR-185-5p	MYO1A	myosin IA
Details	345	77	hsa-miR-185-5p	CACNB1	calcium voltage-gated channel auxiliary subunit beta 1
Details	346	77	hsa-miR-185-5p	ABCA3	ATP binding cassette subfamily A member 3
Details	347	77	hsa-miR-185-5p	TMEM218	transmembrane protein 218
Details	348	77	hsa-miR-185-5p	AGPAT3	1-acylglycerol-3-phosphate O-acyltransferase 3
Details	349	77	hsa-miR-185-5p	LIFR	LIF receptor alpha
Details	350	77	hsa-miR-185-5p	SSX7	SSX family member 7
Details	351	77	hsa-miR-185-5p	FKTN	fukutin
Details	352	77	hsa-miR-185-5p	ZADH2	zinc binding alcohol dehydrogenase domain containing 2
Details	353	77	hsa-miR-185-5p	BTN2A2	butyrophilin subfamily 2 member A2
Details	354	77	hsa-miR-185-5p	GNRHR	gonadotropin releasing hormone receptor
Details	355	77	hsa-miR-185-5p	NPHS2	NPHS2, podocin
Details	356	77	hsa-miR-185-5p	SETBP1	SET binding protein 1
Details	357	76	hsa-miR-185-5p	RFLNA	refilin A
Details	358	76	hsa-miR-185-5p	CELF2	CUGBP Elav-like family member 2
Details	359	76	hsa-miR-185-5p	CCDC97	coiled-coil domain containing 97
Details	360	76	hsa-miR-185-5p	RAB3D	RAB3D, member RAS oncogene family
Details	361	76	hsa-miR-185-5p	OPCML	opioid binding protein/cell adhesion molecule like
Details	362	76	hsa-miR-185-5p	CREBRF	CREB3 regulatory factor
Details	363	76	hsa-miR-185-5p	PLEKHB1	pleckstrin homology domain containing B1
Details	364	76	hsa-miR-185-5p	PRSS16	serine protease 16
Details	365	76	hsa-miR-185-5p	CXCR4	C-X-C motif chemokine receptor 4
Details	366	76	hsa-miR-185-5p	STRN	striatin
Details	367	76	hsa-miR-185-5p	TTC3	tetratricopeptide repeat domain 3
Details	368	76	hsa-miR-185-5p	LARP1	La ribonucleoprotein domain family member 1
Details	369	76	hsa-miR-185-5p	TRIP12	thyroid hormone receptor interactor 12
Details	370	76	hsa-miR-185-5p	ITPRIP	inositol 1,4,5-trisphosphate receptor interacting protein
Details	371	76	hsa-miR-185-5p	MEX3A	mex-3 RNA binding family member A
Details	372	76	hsa-miR-185-5p	SAR1A	secretion associated Ras related GTPase 1A
Details	373	76	hsa-miR-185-5p	ZNF664-RFLNA	ZNF664-RFLNA readthrough
Details	374	76	hsa-miR-185-5p	BRPF3	bromodomain and PHD finger containing 3
Details	375	76	hsa-miR-185-5p	CNTN2	contactin 2
Details	376	76	hsa-miR-185-5p	CHRNB4	cholinergic receptor nicotinic beta 4 subunit
Details	377	76	hsa-miR-185-5p	ASTN2	astrotactin 2
Details	378	76	hsa-miR-185-5p	FAM104A	family with sequence similarity 104 member A
Details	379	75	hsa-miR-185-5p	GPX6	glutathione peroxidase 6
Details	380	75	hsa-miR-185-5p	ARFIP2	ADP ribosylation factor interacting protein 2
Details	381	75	hsa-miR-185-5p	LTF	lactotransferrin
Details	382	75	hsa-miR-185-5p	ANKRD17	ankyrin repeat domain 17
Details	383	75	hsa-miR-185-5p	TMEM214	transmembrane protein 214
Details	384	75	hsa-miR-185-5p	SFT2D3	SFT2 domain containing 3
Details	385	75	hsa-miR-185-5p	GLYAT	glycine-N-acyltransferase
Details	386	75	hsa-miR-185-5p	ENPP5	ectonucleotide pyrophosphatase/phosphodiesterase 5 (putative)
Details	387	75	hsa-miR-185-5p	SHROOM3	shroom family member 3
Details	388	75	hsa-miR-185-5p	ZNF665	zinc finger protein 665
Details	389	75	hsa-miR-185-5p	CAMK2D	calcium/calmodulin dependent protein kinase II delta
Details	390	75	hsa-miR-185-5p	NR6A1	nuclear receptor subfamily 6 group A member 1
Details	391	75	hsa-miR-185-5p	LOC101927844	uncharacterized LOC101927844
Details	392	75	hsa-miR-185-5p	CLEC4M	C-type lectin domain family 4 member M
Details	393	75	hsa-miR-185-5p	HK2	hexokinase 2
Details	394	75	hsa-miR-185-5p	C9orf57	chromosome 9 open reading frame 57
Details	395	75	hsa-miR-185-5p	CAPZB	capping actin protein of muscle Z-line subunit beta
Details	396	75	hsa-miR-185-5p	THRA	thyroid hormone receptor alpha
Details	397	75	hsa-miR-185-5p	SBK1	SH3 domain binding kinase 1
Details	398	75	hsa-miR-185-5p	MOCS2	molybdenum cofactor synthesis 2
Details	399	75	hsa-miR-185-5p	MYBL1	MYB proto-oncogene like 1
Details	400	75	hsa-miR-185-5p	NPL	N-acetylneuraminate pyruvate lyase
Details	401	75	hsa-miR-185-5p	TEAD1	TEA domain transcription factor 1
Details	402	74	hsa-miR-185-5p	SLC7A1	solute carrier family 7 member 1
Details	403	74	hsa-miR-185-5p	NCAPH	non-SMC condensin I complex subunit H
Details	404	74	hsa-miR-185-5p	C12orf43	chromosome 12 open reading frame 43
Details	405	74	hsa-miR-185-5p	BEND4	BEN domain containing 4
Details	406	74	hsa-miR-185-5p	TMEM182	transmembrane protein 182
Details	407	74	hsa-miR-185-5p	LOC441155	zinc finger CCCH-type domain-containing-like
Details	408	74	hsa-miR-185-5p	DGKB	diacylglycerol kinase beta
Details	409	74	hsa-miR-185-5p	ZFP1	ZFP1 zinc finger protein
Details	410	74	hsa-miR-185-5p	TERB2	telomere repeat binding bouquet formation protein 2
Details	411	74	hsa-miR-185-5p	MAP3K20	mitogen-activated protein kinase kinase kinase 20
Details	412	74	hsa-miR-185-5p	DPEP2NB	DPEP2 neighbor
Details	413	74	hsa-miR-185-5p	SPRR4	small proline rich protein 4
Details	414	74	hsa-miR-185-5p	ZNF687	zinc finger protein 687
Details	415	74	hsa-miR-185-5p	DNM1	dynamin 1
Details	416	74	hsa-miR-185-5p	AKAP5	A-kinase anchoring protein 5
Details	417	74	hsa-miR-185-5p	GRM6	glutamate metabotropic receptor 6
Details	418	74	hsa-miR-185-5p	URM1	ubiquitin related modifier 1
Details	419	74	hsa-miR-185-5p	MAPK13	mitogen-activated protein kinase 13
Details	420	74	hsa-miR-185-5p	UBR2	ubiquitin protein ligase E3 component n-recognin 2
Details	421	74	hsa-miR-185-5p	FCER2	Fc fragment of IgE receptor II
Details	422	74	hsa-miR-185-5p	PLAGL2	PLAG1 like zinc finger 2
Details	423	73	hsa-miR-185-5p	PAK5	p21 (RAC1) activated kinase 5
Details	424	73	hsa-miR-185-5p	GEMIN8	gem nuclear organelle associated protein 8
Details	425	73	hsa-miR-185-5p	RAB15	RAB15, member RAS oncogene family
Details	426	73	hsa-miR-185-5p	NEK6	NIMA related kinase 6
Details	427	73	hsa-miR-185-5p	VIPAS39	VPS33B interacting protein, apical-basolateral polarity regulator, spe-39 homolog
Details	428	73	hsa-miR-185-5p	ELOVL2	ELOVL fatty acid elongase 2
Details	429	73	hsa-miR-185-5p	CKAP2	cytoskeleton associated protein 2
Details	430	73	hsa-miR-185-5p	RNF180	ring finger protein 180
Details	431	73	hsa-miR-185-5p	FBXO48	F-box protein 48
Details	432	73	hsa-miR-185-5p	ADGRG1	adhesion G protein-coupled receptor G1
Details	433	73	hsa-miR-185-5p	UMPS	uridine monophosphate synthetase
Details	434	73	hsa-miR-185-5p	PDCD11	programmed cell death 11
Details	435	73	hsa-miR-185-5p	NDUFA8	NADH:ubiquinone oxidoreductase subunit A8
Details	436	73	hsa-miR-185-5p	SSBP2	single stranded DNA binding protein 2
Details	437	73	hsa-miR-185-5p	GRB2	growth factor receptor bound protein 2
Details	438	72	hsa-miR-185-5p	RBM20	RNA binding motif protein 20
Details	439	72	hsa-miR-185-5p	CACNG7	calcium voltage-gated channel auxiliary subunit gamma 7
Details	440	72	hsa-miR-185-5p	DTNB	dystrobrevin beta
Details	441	72	hsa-miR-185-5p	ZMIZ1	zinc finger MIZ-type containing 1
Details	442	72	hsa-miR-185-5p	NAA40	N(alpha)-acetyltransferase 40, NatD catalytic subunit
Details	443	72	hsa-miR-185-5p	SLC7A14	solute carrier family 7 member 14
Details	444	72	hsa-miR-185-5p	ZNF385A	zinc finger protein 385A
Details	445	72	hsa-miR-185-5p	SNAPC3	small nuclear RNA activating complex polypeptide 3
Details	446	72	hsa-miR-185-5p	PAK3	p21 (RAC1) activated kinase 3
Details	447	72	hsa-miR-185-5p	LUZP1	leucine zipper protein 1
Details	448	72	hsa-miR-185-5p	RSU1	Ras suppressor protein 1
Details	449	72	hsa-miR-185-5p	IKZF4	IKAROS family zinc finger 4
Details	450	72	hsa-miR-185-5p	PLA2G4F	phospholipase A2 group IVF
Details	451	72	hsa-miR-185-5p	AKAP10	A-kinase anchoring protein 10
Details	452	72	hsa-miR-185-5p	SNTB2	syntrophin beta 2
Details	453	72	hsa-miR-185-5p	C16orf46	chromosome 16 open reading frame 46
Details	454	72	hsa-miR-185-5p	FAM219A	family with sequence similarity 219 member A
Details	455	72	hsa-miR-185-5p	CLCN6	chloride voltage-gated channel 6
Details	456	72	hsa-miR-185-5p	SPIN3	spindlin family member 3
Details	457	72	hsa-miR-185-5p	NOVA2	NOVA alternative splicing regulator 2
Details	458	72	hsa-miR-185-5p	ZBTB5	zinc finger and BTB domain containing 5
Details	459	72	hsa-miR-185-5p	SLC25A15	solute carrier family 25 member 15
Details	460	72	hsa-miR-185-5p	PCLO	piccolo presynaptic cytomatrix protein
Details	461	72	hsa-miR-185-5p	TARP	TCR gamma alternate reading frame protein
Details	462	72	hsa-miR-185-5p	CTSK	cathepsin K
Details	463	72	hsa-miR-185-5p	GLUD2	glutamate dehydrogenase 2
Details	464	71	hsa-miR-185-5p	RAPH1	Ras association (RalGDS/AF-6) and pleckstrin homology domains 1
Details	465	71	hsa-miR-185-5p	KRT2	keratin 2
Details	466	71	hsa-miR-185-5p	ENSA	endosulfine alpha
Details	467	71	hsa-miR-185-5p	LZTFL1	leucine zipper transcription factor like 1
Details	468	71	hsa-miR-185-5p	PDS5B	PDS5 cohesin associated factor B
Details	469	71	hsa-miR-185-5p	ZDHHC3	zinc finger DHHC-type containing 3
Details	470	71	hsa-miR-185-5p	SIN3A	SIN3 transcription regulator family member A
Details	471	71	hsa-miR-185-5p	B9D1	B9 domain containing 1
Details	472	71	hsa-miR-185-5p	USP49	ubiquitin specific peptidase 49
Details	473	71	hsa-miR-185-5p	NCAPG	non-SMC condensin I complex subunit G
Details	474	71	hsa-miR-185-5p	PAX5	paired box 5
Details	475	71	hsa-miR-185-5p	C1orf21	chromosome 1 open reading frame 21
Details	476	71	hsa-miR-185-5p	RNASE2	ribonuclease A family member 2
Details	477	71	hsa-miR-185-5p	PRELID3B	PRELI domain containing 3B
Details	478	71	hsa-miR-185-5p	PIDD1	p53-induced death domain protein 1
Details	479	71	hsa-miR-185-5p	RRAS2	RAS related 2
Details	480	71	hsa-miR-185-5p	ADAMTS17	ADAM metallopeptidase with thrombospondin type 1 motif 17
Details	481	71	hsa-miR-185-5p	PLA2G2F	phospholipase A2 group IIF
Details	482	71	hsa-miR-185-5p	GAS7	growth arrest specific 7
Details	483	71	hsa-miR-185-5p	ZC3H11A	zinc finger CCCH-type containing 11A
Details	484	71	hsa-miR-185-5p	PRTG	protogenin
Details	485	71	hsa-miR-185-5p	POU4F2	POU class 4 homeobox 2
Details	486	71	hsa-miR-185-5p	FNDC9	fibronectin type III domain containing 9
Details	487	71	hsa-miR-185-5p	ZNF469	zinc finger protein 469
Details	488	71	hsa-miR-185-5p	F13A1	coagulation factor XIII A chain
Details	489	71	hsa-miR-185-5p	PARP9	poly(ADP-ribose) polymerase family member 9
Details	490	71	hsa-miR-185-5p	FOXJ2	forkhead box J2
Details	491	71	hsa-miR-185-5p	CD84	CD84 molecule
Details	492	71	hsa-miR-185-5p	GATC	glutamyl-tRNA amidotransferase subunit C
Details	493	71	hsa-miR-185-5p	DSC1	desmocollin 1
Details	494	71	hsa-miR-185-5p	NCOA2	nuclear receptor coactivator 2
Details	495	71	hsa-miR-185-5p	PAX2	paired box 2
Details	496	70	hsa-miR-185-5p	EHMT2	euchromatic histone lysine methyltransferase 2
Details	497	70	hsa-miR-185-5p	MAGI1	membrane associated guanylate kinase, WW and PDZ domain containing 1
Details	498	70	hsa-miR-185-5p	CLCN3	chloride voltage-gated channel 3
Details	499	70	hsa-miR-185-5p	ITM2C	integral membrane protein 2C
Details	500	70	hsa-miR-185-5p	CLEC4G	C-type lectin domain family 4 member G
Details	501	70	hsa-miR-185-5p	SLC17A7	solute carrier family 17 member 7
Details	502	70	hsa-miR-185-5p	OAS2	2'-5'-oligoadenylate synthetase 2
Details	503	70	hsa-miR-185-5p	SLC13A3	solute carrier family 13 member 3
Details	504	70	hsa-miR-185-5p	BEND3	BEN domain containing 3
Details	505	70	hsa-miR-185-5p	PRRT2	proline rich transmembrane protein 2
Details	506	70	hsa-miR-185-5p	MLXIP	MLX interacting protein
Details	507	70	hsa-miR-185-5p	VTI1A	vesicle transport through interaction with t-SNAREs 1A
Details	508	70	hsa-miR-185-5p	OAS3	2'-5'-oligoadenylate synthetase 3
Details	509	70	hsa-miR-185-5p	ZNF423	zinc finger protein 423
Details	510	70	hsa-miR-185-5p	CDADC1	cytidine and dCMP deaminase domain containing 1
Details	511	70	hsa-miR-185-5p	FOXN2	forkhead box N2
Details	512	70	hsa-miR-185-5p	NFATC2	nuclear factor of activated T cells 2
Details	513	70	hsa-miR-185-5p	UBE2W	ubiquitin conjugating enzyme E2 W
Details	514	70	hsa-miR-185-5p	CARHSP1	calcium regulated heat stable protein 1
Details	515	70	hsa-miR-185-5p	BTBD9	BTB domain containing 9
Details	516	70	hsa-miR-185-5p	ALDH3B1	aldehyde dehydrogenase 3 family member B1
Details	517	70	hsa-miR-185-5p	ITGB3	integrin subunit beta 3
Details	518	70	hsa-miR-185-5p	ANKRD34A	ankyrin repeat domain 34A
Details	519	70	hsa-miR-185-5p	PPM1L	protein phosphatase, Mg2+/Mn2+ dependent 1L
Details	520	70	hsa-miR-185-5p	SEZ6L2	seizure related 6 homolog like 2
Details	521	70	hsa-miR-185-5p	ZNHIT3	zinc finger HIT-type containing 3
Details	522	70	hsa-miR-185-5p	GOLPH3L	golgi phosphoprotein 3 like
Details	523	69	hsa-miR-185-5p	VGLL3	vestigial like family member 3
Details	524	69	hsa-miR-185-5p	HUWE1	HECT, UBA and WWE domain containing 1, E3 ubiquitin protein ligase
Details	525	69	hsa-miR-185-5p	EIF4B	eukaryotic translation initiation factor 4B
Details	526	69	hsa-miR-185-5p	RAB18	RAB18, member RAS oncogene family
Details	527	69	hsa-miR-185-5p	CDC14B	cell division cycle 14B
Details	528	69	hsa-miR-185-5p	DIRC1	disrupted in renal carcinoma 1
Details	529	69	hsa-miR-185-5p	BTG2	BTG anti-proliferation factor 2
Details	530	69	hsa-miR-185-5p	PRG2	proteoglycan 2, pro eosinophil major basic protein
Details	531	69	hsa-miR-185-5p	SYPL2	synaptophysin like 2
Details	532	69	hsa-miR-185-5p	PTPA	protein phosphatase 2 phosphatase activator
Details	533	69	hsa-miR-185-5p	ZFP28	ZFP28 zinc finger protein
Details	534	69	hsa-miR-185-5p	PLCD4	phospholipase C delta 4
Details	535	69	hsa-miR-185-5p	ETV3	ETS variant 3
Details	536	69	hsa-miR-185-5p	PRKAB2	protein kinase AMP-activated non-catalytic subunit beta 2
Details	537	69	hsa-miR-185-5p	C8orf88	chromosome 8 open reading frame 88
Details	538	69	hsa-miR-185-5p	MNT	MAX network transcriptional repressor
Details	539	69	hsa-miR-185-5p	GSTT2B	glutathione S-transferase theta 2B (gene/pseudogene)
Details	540	69	hsa-miR-185-5p	RBM15B	RNA binding motif protein 15B
Details	541	69	hsa-miR-185-5p	MCHR1	melanin concentrating hormone receptor 1
Details	542	69	hsa-miR-185-5p	PNMA2	PNMA family member 2
Details	543	69	hsa-miR-185-5p	HEY2	hes related family bHLH transcription factor with YRPW motif 2
Details	544	69	hsa-miR-185-5p	SLC24A2	solute carrier family 24 member 2
Details	545	69	hsa-miR-185-5p	RABL3	RAB, member of RAS oncogene family like 3
Details	546	69	hsa-miR-185-5p	GPR26	G protein-coupled receptor 26
Details	547	69	hsa-miR-185-5p	GFRAL	GDNF family receptor alpha like
Details	548	69	hsa-miR-185-5p	HPSE2	heparanase 2 (inactive)
Details	549	69	hsa-miR-185-5p	NDUFA10	NADH:ubiquinone oxidoreductase subunit A10
Details	550	68	hsa-miR-185-5p	GPX1	glutathione peroxidase 1
Details	551	68	hsa-miR-185-5p	ZSCAN22	zinc finger and SCAN domain containing 22
Details	552	68	hsa-miR-185-5p	KSR2	kinase suppressor of ras 2
Details	553	68	hsa-miR-185-5p	SH3BGR	SH3 domain binding glutamate rich protein
Details	554	68	hsa-miR-185-5p	CYS1	cystin 1
Details	555	68	hsa-miR-185-5p	ARMC9	armadillo repeat containing 9
Details	556	68	hsa-miR-185-5p	BCAS4	breast carcinoma amplified sequence 4
Details	557	68	hsa-miR-185-5p	CXorf40A	chromosome X open reading frame 40A
Details	558	68	hsa-miR-185-5p	CTC1	CST telomere replication complex component 1
Details	559	68	hsa-miR-185-5p	SORT1	sortilin 1
Details	560	68	hsa-miR-185-5p	MRTFA	myocardin related transcription factor A
Details	561	68	hsa-miR-185-5p	PPME1	protein phosphatase methylesterase 1
Details	562	68	hsa-miR-185-5p	MCCC1	methylcrotonoyl-CoA carboxylase 1
Details	563	68	hsa-miR-185-5p	EPB41L4A	erythrocyte membrane protein band 4.1 like 4A
Details	564	68	hsa-miR-185-5p	PEX19	peroxisomal biogenesis factor 19
Details	565	68	hsa-miR-185-5p	SHANK1	SH3 and multiple ankyrin repeat domains 1
Details	566	68	hsa-miR-185-5p	FAIM2	Fas apoptotic inhibitory molecule 2
Details	567	68	hsa-miR-185-5p	BNC2	basonuclin 2
Details	568	68	hsa-miR-185-5p	CHRNA2	cholinergic receptor nicotinic alpha 2 subunit
Details	569	68	hsa-miR-185-5p	FAM168A	family with sequence similarity 168 member A
Details	570	68	hsa-miR-185-5p	WRB-SH3BGR	WRB-SH3BGR readthrough
Details	571	68	hsa-miR-185-5p	RNF165	ring finger protein 165
Details	572	68	hsa-miR-185-5p	C6orf136	chromosome 6 open reading frame 136
Details	573	67	hsa-miR-185-5p	SLAMF6	SLAM family member 6
Details	574	67	hsa-miR-185-5p	IP6K1	inositol hexakisphosphate kinase 1
Details	575	67	hsa-miR-185-5p	SDK1	sidekick cell adhesion molecule 1
Details	576	67	hsa-miR-185-5p	KCNJ16	potassium voltage-gated channel subfamily J member 16
Details	577	67	hsa-miR-185-5p	VANGL1	VANGL planar cell polarity protein 1
Details	578	67	hsa-miR-185-5p	CFTR	cystic fibrosis transmembrane conductance regulator
Details	579	67	hsa-miR-185-5p	HABP4	hyaluronan binding protein 4
Details	580	67	hsa-miR-185-5p	STAC2	SH3 and cysteine rich domain 2
Details	581	67	hsa-miR-185-5p	TANC2	tetratricopeptide repeat, ankyrin repeat and coiled-coil containing 2
Details	582	67	hsa-miR-185-5p	CPEB2	cytoplasmic polyadenylation element binding protein 2
Details	583	67	hsa-miR-185-5p	RAB30	RAB30, member RAS oncogene family
Details	584	67	hsa-miR-185-5p	CYP27C1	cytochrome P450 family 27 subfamily C member 1
Details	585	67	hsa-miR-185-5p	CDK16	cyclin dependent kinase 16
Details	586	67	hsa-miR-185-5p	PPP2R1B	protein phosphatase 2 scaffold subunit Abeta
Details	587	67	hsa-miR-185-5p	CAMSAP2	calmodulin regulated spectrin associated protein family member 2
Details	588	67	hsa-miR-185-5p	GLUD1	glutamate dehydrogenase 1
Details	589	67	hsa-miR-185-5p	AAK1	AP2 associated kinase 1
Details	590	66	hsa-miR-185-5p	FRY	FRY microtubule binding protein
Details	591	66	hsa-miR-185-5p	PDK3	pyruvate dehydrogenase kinase 3
Details	592	66	hsa-miR-185-5p	AQP2	aquaporin 2
Details	593	66	hsa-miR-185-5p	TRIM29	tripartite motif containing 29
Details	594	66	hsa-miR-185-5p	PRUNE1	prune exopolyphosphatase 1
Details	595	66	hsa-miR-185-5p	KCNC2	potassium voltage-gated channel subfamily C member 2
Details	596	66	hsa-miR-185-5p	PPM1J	protein phosphatase, Mg2+/Mn2+ dependent 1J
Details	597	66	hsa-miR-185-5p	KCNC1	potassium voltage-gated channel subfamily C member 1
Details	598	66	hsa-miR-185-5p	FOSL1	FOS like 1, AP-1 transcription factor subunit
Details	599	66	hsa-miR-185-5p	NEUROD2	neuronal differentiation 2
Details	600	66	hsa-miR-185-5p	POSTN	periostin
Details	601	66	hsa-miR-185-5p	FMO4	flavin containing monooxygenase 4
Details	602	66	hsa-miR-185-5p	QSOX1	quiescin sulfhydryl oxidase 1
Details	603	66	hsa-miR-185-5p	MUCL3	mucin like 3
Details	604	66	hsa-miR-185-5p	SLC29A1	solute carrier family 29 member 1 (Augustine blood group)
Details	605	66	hsa-miR-185-5p	SEMA4C	semaphorin 4C
Details	606	66	hsa-miR-185-5p	SAMD9L	sterile alpha motif domain containing 9 like
Details	607	66	hsa-miR-185-5p	FOXI1	forkhead box I1
Details	608	66	hsa-miR-185-5p	IL18BP	interleukin 18 binding protein
Details	609	66	hsa-miR-185-5p	LCK	LCK proto-oncogene, Src family tyrosine kinase
Details	610	66	hsa-miR-185-5p	MEOX1	mesenchyme homeobox 1
Details	611	66	hsa-miR-185-5p	TLR6	toll like receptor 6
Details	612	66	hsa-miR-185-5p	STAT5A	signal transducer and activator of transcription 5A
Details	613	66	hsa-miR-185-5p	FAM174B	family with sequence similarity 174 member B
Details	614	66	hsa-miR-185-5p	TSHR	thyroid stimulating hormone receptor
Details	615	66	hsa-miR-185-5p	JAG2	jagged 2
Details	616	66	hsa-miR-185-5p	ARL3	ADP ribosylation factor like GTPase 3
Details	617	65	hsa-miR-185-5p	NFIX	nuclear factor I X
Details	618	65	hsa-miR-185-5p	TSN	translin
Details	619	65	hsa-miR-185-5p	ZDHHC2	zinc finger DHHC-type containing 2
Details	620	65	hsa-miR-185-5p	APP	amyloid beta precursor protein
Details	621	65	hsa-miR-185-5p	TFDP1	transcription factor Dp-1
Details	622	65	hsa-miR-185-5p	ACTBL2	actin, beta like 2
Details	623	65	hsa-miR-185-5p	ATOH8	atonal bHLH transcription factor 8
Details	624	65	hsa-miR-185-5p	S100A2	S100 calcium binding protein A2
Details	625	65	hsa-miR-185-5p	SMCHD1	structural maintenance of chromosomes flexible hinge domain containing 1
Details	626	65	hsa-miR-185-5p	IGF1R	insulin like growth factor 1 receptor
Details	627	65	hsa-miR-185-5p	CRYBA4	crystallin beta A4
Details	628	65	hsa-miR-185-5p	DTX3	deltex E3 ubiquitin ligase 3
Details	629	65	hsa-miR-185-5p	F2RL2	coagulation factor II thrombin receptor like 2
Details	630	65	hsa-miR-185-5p	GSK3B	glycogen synthase kinase 3 beta
Details	631	65	hsa-miR-185-5p	PLXDC1	plexin domain containing 1
Details	632	65	hsa-miR-185-5p	TMEM246	transmembrane protein 246
Details	633	65	hsa-miR-185-5p	XRCC3	X-ray repair cross complementing 3
Details	634	65	hsa-miR-185-5p	KCNA6	potassium voltage-gated channel subfamily A member 6
Details	635	65	hsa-miR-185-5p	GABARAP	GABA type A receptor-associated protein
Details	636	65	hsa-miR-185-5p	ATP2A2	ATPase sarcoplasmic/endoplasmic reticulum Ca2+ transporting 2
Details	637	65	hsa-miR-185-5p	CDC42EP3	CDC42 effector protein 3
Details	638	65	hsa-miR-185-5p	LRRC38	leucine rich repeat containing 38
Details	639	65	hsa-miR-185-5p	SLC25A21	solute carrier family 25 member 21
Details	640	65	hsa-miR-185-5p	SFTPA2	surfactant protein A2
Details	641	65	hsa-miR-185-5p	PABPC1L2A	poly(A) binding protein cytoplasmic 1 like 2A
Details	642	65	hsa-miR-185-5p	RIPOR2	RHO family interacting cell polarization regulator 2
Details	643	65	hsa-miR-185-5p	THTPA	thiamine triphosphatase
Details	644	65	hsa-miR-185-5p	ULK2	unc-51 like autophagy activating kinase 2
Details	645	65	hsa-miR-185-5p	PABPC1L2B	poly(A) binding protein cytoplasmic 1 like 2B
Details	646	65	hsa-miR-185-5p	MYO5B	myosin VB
Details	647	65	hsa-miR-185-5p	ABHD17B	abhydrolase domain containing 17B
Details	648	64	hsa-miR-185-5p	DCAF7	DDB1 and CUL4 associated factor 7
Details	649	64	hsa-miR-185-5p	CHST5	carbohydrate sulfotransferase 5
Details	650	64	hsa-miR-185-5p	PFKFB2	6-phosphofructo-2-kinase/fructose-2,6-biphosphatase 2
Details	651	64	hsa-miR-185-5p	ATP2B4	ATPase plasma membrane Ca2+ transporting 4
Details	652	64	hsa-miR-185-5p	GPR12	G protein-coupled receptor 12
Details	653	64	hsa-miR-185-5p	GABRE	gamma-aminobutyric acid type A receptor epsilon subunit
Details	654	64	hsa-miR-185-5p	CCSER2	coiled-coil serine rich protein 2
Details	655	64	hsa-miR-185-5p	MICAL3	microtubule associated monooxygenase, calponin and LIM domain containing 3
Details	656	64	hsa-miR-185-5p	TLN2	talin 2
Details	657	64	hsa-miR-185-5p	MLLT3	MLLT3, super elongation complex subunit
Details	658	64	hsa-miR-185-5p	CFLAR	CASP8 and FADD like apoptosis regulator
Details	659	64	hsa-miR-185-5p	PEX11A	peroxisomal biogenesis factor 11 alpha
Details	660	64	hsa-miR-185-5p	SLC7A8	solute carrier family 7 member 8
Details	661	64	hsa-miR-185-5p	POU2F2	POU class 2 homeobox 2
Details	662	64	hsa-miR-185-5p	VEGFA	vascular endothelial growth factor A
Details	663	64	hsa-miR-185-5p	SRGAP2B	SLIT-ROBO Rho GTPase activating protein 2B
Details	664	64	hsa-miR-185-5p	ASXL1	ASXL transcriptional regulator 1
Details	665	64	hsa-miR-185-5p	DDN	dendrin
Details	666	64	hsa-miR-185-5p	EDEM1	ER degradation enhancing alpha-mannosidase like protein 1
Details	667	64	hsa-miR-185-5p	AIM2	absent in melanoma 2
Details	668	64	hsa-miR-185-5p	CLMN	calmin
Details	669	64	hsa-miR-185-5p	ELAVL3	ELAV like RNA binding protein 3
Details	670	64	hsa-miR-185-5p	STIM1	stromal interaction molecule 1
Details	671	64	hsa-miR-185-5p	TRAPPC13	trafficking protein particle complex 13
Details	672	64	hsa-miR-185-5p	AKR1C1	aldo-keto reductase family 1 member C1
Details	673	64	hsa-miR-185-5p	CRABP2	cellular retinoic acid binding protein 2
Details	674	64	hsa-miR-185-5p	DGKH	diacylglycerol kinase eta
Details	675	64	hsa-miR-185-5p	EAF1	ELL associated factor 1
Details	676	63	hsa-miR-185-5p	LRRC27	leucine rich repeat containing 27
Details	677	63	hsa-miR-185-5p	PIANP	PILR alpha associated neural protein
Details	678	63	hsa-miR-185-5p	GNG12	G protein subunit gamma 12
Details	679	63	hsa-miR-185-5p	KRTAP22-2	keratin associated protein 22-2
Details	680	63	hsa-miR-185-5p	ADGRG7	adhesion G protein-coupled receptor G7
Details	681	63	hsa-miR-185-5p	RICTOR	RPTOR independent companion of MTOR complex 2
Details	682	63	hsa-miR-185-5p	PAPPA	pappalysin 1
Details	683	63	hsa-miR-185-5p	CDK6	cyclin dependent kinase 6
Details	684	63	hsa-miR-185-5p	NOTCH4	notch 4
Details	685	63	hsa-miR-185-5p	PDZD4	PDZ domain containing 4
Details	686	63	hsa-miR-185-5p	PPARA	peroxisome proliferator activated receptor alpha
Details	687	63	hsa-miR-185-5p	CMTM7	CKLF like MARVEL transmembrane domain containing 7
Details	688	63	hsa-miR-185-5p	TMOD2	tropomodulin 2
Details	689	63	hsa-miR-185-5p	UNC5A	unc-5 netrin receptor A
Details	690	63	hsa-miR-185-5p	ZNF629	zinc finger protein 629
Details	691	63	hsa-miR-185-5p	TCF21	transcription factor 21
Details	692	63	hsa-miR-185-5p	PSME3	proteasome activator subunit 3
Details	693	63	hsa-miR-185-5p	NF2	neurofibromin 2
Details	694	63	hsa-miR-185-5p	TRAF1	TNF receptor associated factor 1
Details	695	63	hsa-miR-185-5p	AMER1	APC membrane recruitment protein 1
Details	696	63	hsa-miR-185-5p	BABAM2	BRISC and BRCA1 A complex member 2
Details	697	63	hsa-miR-185-5p	PABPC4L	poly(A) binding protein cytoplasmic 4 like
Details	698	63	hsa-miR-185-5p	SLC30A8	solute carrier family 30 member 8
Details	699	63	hsa-miR-185-5p	TULP4	tubby like protein 4
Details	700	63	hsa-miR-185-5p	TNRC6B	trinucleotide repeat containing 6B
Details	701	63	hsa-miR-185-5p	C3orf70	chromosome 3 open reading frame 70
Details	702	62	hsa-miR-185-5p	MOG	myelin oligodendrocyte glycoprotein
Details	703	62	hsa-miR-185-5p	DIRAS1	DIRAS family GTPase 1
Details	704	62	hsa-miR-185-5p	COPS4	COP9 signalosome subunit 4
Details	705	62	hsa-miR-185-5p	SERPING1	serpin family G member 1
Details	706	62	hsa-miR-185-5p	TMEM155	transmembrane protein 155
Details	707	62	hsa-miR-185-5p	STUM	stum, mechanosensory transduction mediator homolog
Details	708	62	hsa-miR-185-5p	PIP4K2C	phosphatidylinositol-5-phosphate 4-kinase type 2 gamma
Details	709	62	hsa-miR-185-5p	SCRN3	secernin 3
Details	710	62	hsa-miR-185-5p	RAB14	RAB14, member RAS oncogene family
Details	711	62	hsa-miR-185-5p	SUPT4H1	SPT4 homolog, DSIF elongation factor subunit
Details	712	62	hsa-miR-185-5p	MRVI1	murine retrovirus integration site 1 homolog
Details	713	62	hsa-miR-185-5p	PPP1R10	protein phosphatase 1 regulatory subunit 10
Details	714	62	hsa-miR-185-5p	MED13L	mediator complex subunit 13 like
Details	715	62	hsa-miR-185-5p	CBFA2T3	CBFA2/RUNX1 translocation partner 3
Details	716	62	hsa-miR-185-5p	IGF2R	insulin like growth factor 2 receptor
Details	717	62	hsa-miR-185-5p	MORC4	MORC family CW-type zinc finger 4
Details	718	62	hsa-miR-185-5p	SHISA7	shisa family member 7
Details	719	62	hsa-miR-185-5p	GVQW3	GVQW motif containing 3
Details	720	62	hsa-miR-185-5p	CYP4V2	cytochrome P450 family 4 subfamily V member 2
Details	721	62	hsa-miR-185-5p	RABGEF1	RAB guanine nucleotide exchange factor 1
Details	722	62	hsa-miR-185-5p	LRRK2	leucine rich repeat kinase 2
Details	723	62	hsa-miR-185-5p	TBC1D13	TBC1 domain family member 13
Details	724	62	hsa-miR-185-5p	HYAL2	hyaluronidase 2
Details	725	62	hsa-miR-185-5p	UBE2QL1	ubiquitin conjugating enzyme E2 Q family like 1
Details	726	62	hsa-miR-185-5p	C6orf120	chromosome 6 open reading frame 120
Details	727	61	hsa-miR-185-5p	KATNB1	katanin regulatory subunit B1
Details	728	61	hsa-miR-185-5p	SLC2A13	solute carrier family 2 member 13
Details	729	61	hsa-miR-185-5p	ZNF395	zinc finger protein 395
Details	730	61	hsa-miR-185-5p	PARS2	prolyl-tRNA synthetase 2, mitochondrial
Details	731	61	hsa-miR-185-5p	RNF169	ring finger protein 169
Details	732	61	hsa-miR-185-5p	FAM186B	family with sequence similarity 186 member B
Details	733	61	hsa-miR-185-5p	RASAL2	RAS protein activator like 2
Details	734	61	hsa-miR-185-5p	PRKG2	protein kinase cGMP-dependent 2
Details	735	61	hsa-miR-185-5p	SNRPG	small nuclear ribonucleoprotein polypeptide G
Details	736	61	hsa-miR-185-5p	AGER	advanced glycosylation end-product specific receptor
Details	737	61	hsa-miR-185-5p	CNGA2	cyclic nucleotide gated channel alpha 2
Details	738	61	hsa-miR-185-5p	SLC9A1	solute carrier family 9 member A1
Details	739	61	hsa-miR-185-5p	MSANTD1	Myb/SANT DNA binding domain containing 1
Details	740	61	hsa-miR-185-5p	DIPK2B	divergent protein kinase domain 2B
Details	741	61	hsa-miR-185-5p	RTL5	retrotransposon Gag like 5
Details	742	61	hsa-miR-185-5p	SYP	synaptophysin
Details	743	61	hsa-miR-185-5p	VPS53	VPS53, GARP complex subunit
Details	744	61	hsa-miR-185-5p	CRX	cone-rod homeobox
Details	745	61	hsa-miR-185-5p	MFHAS1	malignant fibrous histiocytoma amplified sequence 1
Details	746	61	hsa-miR-185-5p	IPCEF1	interaction protein for cytohesin exchange factors 1
Details	747	61	hsa-miR-185-5p	GRIA1	glutamate ionotropic receptor AMPA type subunit 1
Details	748	61	hsa-miR-185-5p	C5orf63	chromosome 5 open reading frame 63
Details	749	61	hsa-miR-185-5p	TMED4	transmembrane p24 trafficking protein 4
Details	750	61	hsa-miR-185-5p	SESN3	sestrin 3
Details	751	61	hsa-miR-185-5p	ANKRD63	ankyrin repeat domain 63
Details	752	61	hsa-miR-185-5p	FLII	FLII, actin remodeling protein
Details	753	61	hsa-miR-185-5p	GPSM1	G protein signaling modulator 1
Details	754	61	hsa-miR-185-5p	RIMS4	regulating synaptic membrane exocytosis 4
Details	755	61	hsa-miR-185-5p	SLCO5A1	solute carrier organic anion transporter family member 5A1
Details	756	61	hsa-miR-185-5p	MEAK7	MTOR associated protein, eak-7 homolog
Details	757	61	hsa-miR-185-5p	KNCN	kinocilin
Details	758	61	hsa-miR-185-5p	ENAH	ENAH, actin regulator
Details	759	60	hsa-miR-185-5p	INCA1	inhibitor of CDK, cyclin A1 interacting protein 1
Details	760	60	hsa-miR-185-5p	ZNF561	zinc finger protein 561
Details	761	60	hsa-miR-185-5p	IGFBP5	insulin like growth factor binding protein 5
Details	762	60	hsa-miR-185-5p	BACH1	BTB domain and CNC homolog 1
Details	763	60	hsa-miR-185-5p	PLBD2	phospholipase B domain containing 2
Details	764	60	hsa-miR-185-5p	REG1A	regenerating family member 1 alpha
Details	765	60	hsa-miR-185-5p	SHISA9	shisa family member 9
Details	766	60	hsa-miR-185-5p	C1orf229	chromosome 1 open reading frame 229
Details	767	60	hsa-miR-185-5p	TMPRSS5	transmembrane serine protease 5
Details	768	60	hsa-miR-185-5p	IFIT1	interferon induced protein with tetratricopeptide repeats 1
Details	769	60	hsa-miR-185-5p	JCHAIN	joining chain of multimeric IgA and IgM
Details	770	60	hsa-miR-185-5p	UHMK1	U2AF homology motif kinase 1
Details	771	60	hsa-miR-185-5p	NSD1	nuclear receptor binding SET domain protein 1
Details	772	60	hsa-miR-185-5p	CHRNA5	cholinergic receptor nicotinic alpha 5 subunit
Details	773	60	hsa-miR-185-5p	NTRK2	neurotrophic receptor tyrosine kinase 2
Details	774	60	hsa-miR-185-5p	FAR1	fatty acyl-CoA reductase 1
Details	775	60	hsa-miR-185-5p	CD1D	CD1d molecule
Details	776	60	hsa-miR-185-5p	TJP1	tight junction protein 1
Details	777	60	hsa-miR-185-5p	KLHL11	kelch like family member 11
Details	778	60	hsa-miR-185-5p	C2CD6	C2 calcium dependent domain containing 6
Details	779	60	hsa-miR-185-5p	TRIM44	tripartite motif containing 44
Details	780	60	hsa-miR-185-5p	DISC1	DISC1 scaffold protein
Details	781	60	hsa-miR-185-5p	COL1A1	collagen type I alpha 1 chain
Details	782	60	hsa-miR-185-5p	HOXB5	homeobox B5
Details	783	60	hsa-miR-185-5p	STK35	serine/threonine kinase 35
Details	784	60	hsa-miR-185-5p	GASK1B	golgi associated kinase 1B
Details	785	60	hsa-miR-185-5p	CYSLTR1	cysteinyl leukotriene receptor 1
Details	786	59	hsa-miR-185-5p	ATP5F1B	ATP synthase F1 subunit beta
Details	787	59	hsa-miR-185-5p	MRPS23	mitochondrial ribosomal protein S23
Details	788	59	hsa-miR-185-5p	TRMT1L	tRNA methyltransferase 1 like
Details	789	59	hsa-miR-185-5p	ANAPC13	anaphase promoting complex subunit 13
Details	790	59	hsa-miR-185-5p	ZBED4	zinc finger BED-type containing 4
Details	791	59	hsa-miR-185-5p	S100A1	S100 calcium binding protein A1
Details	792	59	hsa-miR-185-5p	TOLLIP	toll interacting protein
Details	793	59	hsa-miR-185-5p	NEURL1	neuralized E3 ubiquitin protein ligase 1
Details	794	59	hsa-miR-185-5p	MDC1	mediator of DNA damage checkpoint 1
Details	795	59	hsa-miR-185-5p	HNF4A	hepatocyte nuclear factor 4 alpha
Details	796	59	hsa-miR-185-5p	PROX1	prospero homeobox 1
Details	797	59	hsa-miR-185-5p	PAK2	p21 (RAC1) activated kinase 2
Details	798	59	hsa-miR-185-5p	ABCC1	ATP binding cassette subfamily C member 1
Details	799	59	hsa-miR-185-5p	EVA1A	eva-1 homolog A, regulator of programmed cell death
Details	800	59	hsa-miR-185-5p	WSB2	WD repeat and SOCS box containing 2
Details	801	59	hsa-miR-185-5p	PARVB	parvin beta
Details	802	59	hsa-miR-185-5p	SYT2	synaptotagmin 2
Details	803	59	hsa-miR-185-5p	PCGF2	polycomb group ring finger 2
Details	804	59	hsa-miR-185-5p	ZNF225	zinc finger protein 225
Details	805	59	hsa-miR-185-5p	TENT4B	terminal nucleotidyltransferase 4B
Details	806	59	hsa-miR-185-5p	CDCP1	CUB domain containing protein 1
Details	807	59	hsa-miR-185-5p	KIF13B	kinesin family member 13B
Details	808	59	hsa-miR-185-5p	ALX3	ALX homeobox 3
Details	809	59	hsa-miR-185-5p	TMEM250	transmembrane protein 250
Details	810	59	hsa-miR-185-5p	COQ8A	coenzyme Q8A
Details	811	59	hsa-miR-185-5p	ABHD11	abhydrolase domain containing 11
Details	812	59	hsa-miR-185-5p	SV2B	synaptic vesicle glycoprotein 2B
Details	813	59	hsa-miR-185-5p	RAB11FIP1	RAB11 family interacting protein 1
Details	814	59	hsa-miR-185-5p	TRIM67	tripartite motif containing 67
Details	815	59	hsa-miR-185-5p	BCL2L10	BCL2 like 10
Details	816	59	hsa-miR-185-5p	EMCN	endomucin
Details	817	59	hsa-miR-185-5p	FMNL3	formin like 3
Details	818	59	hsa-miR-185-5p	NSD2	nuclear receptor binding SET domain protein 2
Details	819	59	hsa-miR-185-5p	HSF4	heat shock transcription factor 4
Details	820	59	hsa-miR-185-5p	VXN	vexin
Details	821	59	hsa-miR-185-5p	SUMF1	sulfatase modifying factor 1
Details	822	59	hsa-miR-185-5p	CREB3L2	cAMP responsive element binding protein 3 like 2
Details	823	59	hsa-miR-185-5p	VEPH1	ventricular zone expressed PH domain containing 1
Details	824	58	hsa-miR-185-5p	MGAT5B	alpha-1,6-mannosylglycoprotein 6-beta-N-acetylglucosaminyltransferase B
Details	825	58	hsa-miR-185-5p	DYRK1B	dual specificity tyrosine phosphorylation regulated kinase 1B
Details	826	58	hsa-miR-185-5p	TOM1L2	target of myb1 like 2 membrane trafficking protein
Details	827	58	hsa-miR-185-5p	SNX20	sorting nexin 20
Details	828	58	hsa-miR-185-5p	PRKCB	protein kinase C beta
Details	829	58	hsa-miR-185-5p	KCTD15	potassium channel tetramerization domain containing 15
Details	830	58	hsa-miR-185-5p	TPD52	tumor protein D52
Details	831	58	hsa-miR-185-5p	RAB3B	RAB3B, member RAS oncogene family
Details	832	58	hsa-miR-185-5p	MLLT6	MLLT6, PHD finger containing
Details	833	58	hsa-miR-185-5p	CKAP2L	cytoskeleton associated protein 2 like
Details	834	58	hsa-miR-185-5p	PDIA3	protein disulfide isomerase family A member 3
Details	835	58	hsa-miR-185-5p	SSR1	signal sequence receptor subunit 1
Details	836	58	hsa-miR-185-5p	FUT9	fucosyltransferase 9
Details	837	58	hsa-miR-185-5p	LYSMD4	LysM domain containing 4
Details	838	58	hsa-miR-185-5p	EIF4E2	eukaryotic translation initiation factor 4E family member 2
Details	839	58	hsa-miR-185-5p	FAM184A	family with sequence similarity 184 member A
Details	840	58	hsa-miR-185-5p	BICD2	BICD cargo adaptor 2
Details	841	58	hsa-miR-185-5p	SEC24C	SEC24 homolog C, COPII coat complex component
Details	842	58	hsa-miR-185-5p	TIMM23B	translocase of inner mitochondrial membrane 23 homolog B
Details	843	58	hsa-miR-185-5p	SRMS	src-related kinase lacking C-terminal regulatory tyrosine and N-terminal myristylation sites
Details	844	58	hsa-miR-185-5p	ETNK1	ethanolamine kinase 1
Details	845	58	hsa-miR-185-5p	GNPDA1	glucosamine-6-phosphate deaminase 1
Details	846	58	hsa-miR-185-5p	CTAG2	cancer/testis antigen 2
Details	847	58	hsa-miR-185-5p	DAB2IP	DAB2 interacting protein
Details	848	58	hsa-miR-185-5p	PTPRE	protein tyrosine phosphatase, receptor type E
Details	849	58	hsa-miR-185-5p	TFR2	transferrin receptor 2
Details	850	58	hsa-miR-185-5p	CLASP2	cytoplasmic linker associated protein 2
Details	851	58	hsa-miR-185-5p	CDH1	cadherin 1
Details	852	58	hsa-miR-185-5p	MTPN	myotrophin
Details	853	58	hsa-miR-185-5p	MX2	MX dynamin like GTPase 2
Details	854	58	hsa-miR-185-5p	FAM192A	family with sequence similarity 192 member A
Details	855	58	hsa-miR-185-5p	SVEP1	sushi, von Willebrand factor type A, EGF and pentraxin domain containing 1
Details	856	58	hsa-miR-185-5p	FLOT2	flotillin 2
Details	857	58	hsa-miR-185-5p	LYRM9	LYR motif containing 9
Details	858	58	hsa-miR-185-5p	CSN3	casein kappa
Details	859	58	hsa-miR-185-5p	IFI44L	interferon induced protein 44 like
Details	860	57	hsa-miR-185-5p	MAP3K9	mitogen-activated protein kinase kinase kinase 9
Details	861	57	hsa-miR-185-5p	CALHM5	calcium homeostasis modulator family member 5
Details	862	57	hsa-miR-185-5p	SLC39A9	solute carrier family 39 member 9
Details	863	57	hsa-miR-185-5p	MIXL1	Mix paired-like homeobox
Details	864	57	hsa-miR-185-5p	MGAT1	mannosyl (alpha-1,3-)-glycoprotein beta-1,2-N-acetylglucosaminyltransferase
Details	865	57	hsa-miR-185-5p	SIMC1	SUMO interacting motifs containing 1
Details	866	57	hsa-miR-185-5p	PHF12	PHD finger protein 12
Details	867	57	hsa-miR-185-5p	C2orf68	chromosome 2 open reading frame 68
Details	868	57	hsa-miR-185-5p	PSMD9	proteasome 26S subunit, non-ATPase 9
Details	869	57	hsa-miR-185-5p	ZNF3	zinc finger protein 3
Details	870	57	hsa-miR-185-5p	KIF3C	kinesin family member 3C
Details	871	57	hsa-miR-185-5p	LMBR1	limb development membrane protein 1
Details	872	57	hsa-miR-185-5p	UTY	ubiquitously transcribed tetratricopeptide repeat containing, Y-linked
Details	873	57	hsa-miR-185-5p	INSR	insulin receptor
Details	874	57	hsa-miR-185-5p	COP1	COP1, E3 ubiquitin ligase
Details	875	57	hsa-miR-185-5p	SFTPB	surfactant protein B
Details	876	57	hsa-miR-185-5p	DNMT1	DNA methyltransferase 1
Details	877	57	hsa-miR-185-5p	THSD7A	thrombospondin type 1 domain containing 7A
Details	878	57	hsa-miR-185-5p	ZC3HAV1	zinc finger CCCH-type containing, antiviral 1
Details	879	57	hsa-miR-185-5p	ATG101	autophagy related 101
Details	880	57	hsa-miR-185-5p	CCDC102A	coiled-coil domain containing 102A
Details	881	57	hsa-miR-185-5p	FLOT1	flotillin 1
Details	882	57	hsa-miR-185-5p	UBIAD1	UbiA prenyltransferase domain containing 1
Details	883	57	hsa-miR-185-5p	ANO5	anoctamin 5
Details	884	57	hsa-miR-185-5p	PTP4A3	protein tyrosine phosphatase type IVA, member 3
Details	885	57	hsa-miR-185-5p	C10orf62	chromosome 10 open reading frame 62
Details	886	57	hsa-miR-185-5p	ANO3	anoctamin 3
Details	887	57	hsa-miR-185-5p	NYNRIN	NYN domain and retroviral integrase containing
Details	888	57	hsa-miR-185-5p	GOLGA7	golgin A7
Details	889	57	hsa-miR-185-5p	TBR1	T-box, brain 1
Details	890	57	hsa-miR-185-5p	ZIM3	zinc finger imprinted 3
Details	891	57	hsa-miR-185-5p	CLDN18	claudin 18
Details	892	57	hsa-miR-185-5p	DUOX2	dual oxidase 2
Details	893	57	hsa-miR-185-5p	DPAGT1	dolichyl-phosphate N-acetylglucosaminephosphotransferase 1
Details	894	57	hsa-miR-185-5p	KCNC4	potassium voltage-gated channel subfamily C member 4
Details	895	57	hsa-miR-185-5p	PROCA1	protein interacting with cyclin A1
Details	896	57	hsa-miR-185-5p	LBH	limb bud and heart development
Details	897	57	hsa-miR-185-5p	TRIM46	tripartite motif containing 46
Details	898	57	hsa-miR-185-5p	CCBE1	collagen and calcium binding EGF domains 1
Details	899	57	hsa-miR-185-5p	ALDH9A1	aldehyde dehydrogenase 9 family member A1
Details	900	56	hsa-miR-185-5p	NDUFB3	NADH:ubiquinone oxidoreductase subunit B3
Details	901	56	hsa-miR-185-5p	CA14	carbonic anhydrase 14
Details	902	56	hsa-miR-185-5p	STXBP5	syntaxin binding protein 5
Details	903	56	hsa-miR-185-5p	MYSM1	Myb like, SWIRM and MPN domains 1
Details	904	56	hsa-miR-185-5p	ASB2	ankyrin repeat and SOCS box containing 2
Details	905	56	hsa-miR-185-5p	TGFBR2	transforming growth factor beta receptor 2
Details	906	56	hsa-miR-185-5p	GLIPR1L2	GLIPR1 like 2
Details	907	56	hsa-miR-185-5p	LRRTM3	leucine rich repeat transmembrane neuronal 3
Details	908	56	hsa-miR-185-5p	SH3PXD2B	SH3 and PX domains 2B
Details	909	56	hsa-miR-185-5p	MDM4	MDM4, p53 regulator
Details	910	56	hsa-miR-185-5p	REL	REL proto-oncogene, NF-kB subunit
Details	911	56	hsa-miR-185-5p	FAM129A	family with sequence similarity 129 member A
Details	912	56	hsa-miR-185-5p	YIPF3	Yip1 domain family member 3
Details	913	56	hsa-miR-185-5p	MLLT1	MLLT1, super elongation complex subunit
Details	914	56	hsa-miR-185-5p	EDA2R	ectodysplasin A2 receptor
Details	915	56	hsa-miR-185-5p	RAB5B	RAB5B, member RAS oncogene family
Details	916	56	hsa-miR-185-5p	LMO3	LIM domain only 3
Details	917	56	hsa-miR-185-5p	FLJ45513	uncharacterized LOC729220
Details	918	56	hsa-miR-185-5p	SLAIN2	SLAIN motif family member 2
Details	919	56	hsa-miR-185-5p	CD164	CD164 molecule
Details	920	56	hsa-miR-185-5p	LDLRAD1	low density lipoprotein receptor class A domain containing 1
Details	921	56	hsa-miR-185-5p	VANGL2	VANGL planar cell polarity protein 2
Details	922	56	hsa-miR-185-5p	SLC37A2	solute carrier family 37 member 2
Details	923	56	hsa-miR-185-5p	DCAF4L2	DDB1 and CUL4 associated factor 4 like 2
Details	924	56	hsa-miR-185-5p	RBFOX2	RNA binding fox-1 homolog 2
Details	925	56	hsa-miR-185-5p	SEPT3	septin 3
Details	926	56	hsa-miR-185-5p	CDH11	cadherin 11
Details	927	55	hsa-miR-185-5p	ZKSCAN8	zinc finger with KRAB and SCAN domains 8
Details	928	55	hsa-miR-185-5p	PSD2	pleckstrin and Sec7 domain containing 2
Details	929	55	hsa-miR-185-5p	FAM161B	FAM161B, centrosomal protein
Details	930	55	hsa-miR-185-5p	ONECUT2	one cut homeobox 2
Details	931	55	hsa-miR-185-5p	FAM71F2	family with sequence similarity 71 member F2
Details	932	55	hsa-miR-185-5p	POLDIP2	DNA polymerase delta interacting protein 2
Details	933	55	hsa-miR-185-5p	GOLGB1	golgin B1
Details	934	55	hsa-miR-185-5p	PSEN1	presenilin 1
Details	935	55	hsa-miR-185-5p	ANTXR1	ANTXR cell adhesion molecule 1
Details	936	55	hsa-miR-185-5p	SDC3	syndecan 3
Details	937	55	hsa-miR-185-5p	FXYD4	FXYD domain containing ion transport regulator 4
Details	938	55	hsa-miR-185-5p	ASTN1	astrotactin 1
Details	939	55	hsa-miR-185-5p	BAP1	BRCA1 associated protein 1
Details	940	55	hsa-miR-185-5p	MOB3B	MOB kinase activator 3B
Details	941	55	hsa-miR-185-5p	SLA2	Src like adaptor 2
Details	942	55	hsa-miR-185-5p	INTS5	integrator complex subunit 5
Details	943	55	hsa-miR-185-5p	STX1B	syntaxin 1B
Details	944	55	hsa-miR-185-5p	C20orf78	chromosome 20 open reading frame 78
Details	945	55	hsa-miR-185-5p	PHLPP2	PH domain and leucine rich repeat protein phosphatase 2
Details	946	55	hsa-miR-185-5p	GORASP2	golgi reassembly stacking protein 2
Details	947	55	hsa-miR-185-5p	ATP8B1	ATPase phospholipid transporting 8B1
Details	948	55	hsa-miR-185-5p	BACH2	BTB domain and CNC homolog 2
Details	949	55	hsa-miR-185-5p	SERPINB8	serpin family B member 8
Details	950	55	hsa-miR-185-5p	MAP4	microtubule associated protein 4
Details	951	55	hsa-miR-185-5p	ZBTB20	zinc finger and BTB domain containing 20
Details	952	55	hsa-miR-185-5p	TMED3	transmembrane p24 trafficking protein 3
Details	953	55	hsa-miR-185-5p	TMED5	transmembrane p24 trafficking protein 5
Details	954	55	hsa-miR-185-5p	LILRB1	leukocyte immunoglobulin like receptor B1
Details	955	55	hsa-miR-185-5p	NOL12	nucleolar protein 12
Details	956	55	hsa-miR-185-5p	EDC3	enhancer of mRNA decapping 3
Details	957	54	hsa-miR-185-5p	MAFB	MAF bZIP transcription factor B
Details	958	54	hsa-miR-185-5p	ZNF831	zinc finger protein 831
Details	959	54	hsa-miR-185-5p	PTAFR	platelet activating factor receptor
Details	960	54	hsa-miR-185-5p	GNA15	G protein subunit alpha 15
Details	961	54	hsa-miR-185-5p	KLK2	kallikrein related peptidase 2
Details	962	54	hsa-miR-185-5p	ARHGEF6	Rac/Cdc42 guanine nucleotide exchange factor 6
Details	963	54	hsa-miR-185-5p	ADARB2	adenosine deaminase, RNA specific B2 (inactive)
Details	964	54	hsa-miR-185-5p	UNC5C	unc-5 netrin receptor C
Details	965	54	hsa-miR-185-5p	USP36	ubiquitin specific peptidase 36
Details	966	54	hsa-miR-185-5p	TNS1	tensin 1
Details	967	54	hsa-miR-185-5p	TRIM14	tripartite motif containing 14
Details	968	54	hsa-miR-185-5p	ATP7B	ATPase copper transporting beta
Details	969	54	hsa-miR-185-5p	HOXC4	homeobox C4
Details	970	54	hsa-miR-185-5p	MRPL10	mitochondrial ribosomal protein L10
Details	971	54	hsa-miR-185-5p	TESMIN	testis expressed metallothionein like protein
Details	972	54	hsa-miR-185-5p	ZNF618	zinc finger protein 618
Details	973	54	hsa-miR-185-5p	KLHDC1	kelch domain containing 1
Details	974	54	hsa-miR-185-5p	RETREG3	reticulophagy regulator family member 3
Details	975	54	hsa-miR-185-5p	RASSF8	Ras association domain family member 8
Details	976	54	hsa-miR-185-5p	BICD1	BICD cargo adaptor 1
Details	977	54	hsa-miR-185-5p	RBPMS2	RNA binding protein, mRNA processing factor 2
Details	978	54	hsa-miR-185-5p	LPP	LIM domain containing preferred translocation partner in lipoma
Details	979	54	hsa-miR-185-5p	TMOD3	tropomodulin 3
Details	980	54	hsa-miR-185-5p	CMTR1	cap methyltransferase 1
Details	981	54	hsa-miR-185-5p	TMEM199	transmembrane protein 199
Details	982	54	hsa-miR-185-5p	NABP2	nucleic acid binding protein 2
Details	983	54	hsa-miR-185-5p	STAM	signal transducing adaptor molecule
Details	984	54	hsa-miR-185-5p	RPP14	ribonuclease P/MRP subunit p14
Details	985	54	hsa-miR-185-5p	LYSMD1	LysM domain containing 1
Details	986	53	hsa-miR-185-5p	MYO18A	myosin XVIIIA
Details	987	53	hsa-miR-185-5p	ZCCHC3	zinc finger CCHC-type containing 3
Details	988	53	hsa-miR-185-5p	CPM	carboxypeptidase M
Details	989	53	hsa-miR-185-5p	LPAR5	lysophosphatidic acid receptor 5
Details	990	53	hsa-miR-185-5p	CDC16	cell division cycle 16
Details	991	53	hsa-miR-185-5p	ACTN4	actinin alpha 4
Details	992	53	hsa-miR-185-5p	ESAM	endothelial cell adhesion molecule
Details	993	53	hsa-miR-185-5p	C1QC	complement C1q C chain
Details	994	53	hsa-miR-185-5p	KIR2DL4	killer cell immunoglobulin like receptor, two Ig domains and long cytoplasmic tail 4
Details	995	53	hsa-miR-185-5p	FAM228A	family with sequence similarity 228 member A
Details	996	53	hsa-miR-185-5p	ZNF862	zinc finger protein 862
Details	997	53	hsa-miR-185-5p	SYT12	synaptotagmin 12
Details	998	53	hsa-miR-185-5p	ZXDB	zinc finger X-linked duplicated B
Details	999	53	hsa-miR-185-5p	PAQR5	progestin and adipoQ receptor family member 5
Details	1000	53	hsa-miR-185-5p	CCDC9B	coiled-coil domain containing 9B
Details	1001	53	hsa-miR-185-5p	NTRK3	neurotrophic receptor tyrosine kinase 3
Details	1002	53	hsa-miR-185-5p	MYLK	myosin light chain kinase
Details	1003	53	hsa-miR-185-5p	PDPR	pyruvate dehydrogenase phosphatase regulatory subunit
Details	1004	53	hsa-miR-185-5p	TMPRSS3	transmembrane serine protease 3
Details	1005	53	hsa-miR-185-5p	LRRC6	leucine rich repeat containing 6
Details	1006	53	hsa-miR-185-5p	TP53AIP1	tumor protein p53 regulated apoptosis inducing protein 1
Details	1007	53	hsa-miR-185-5p	MFRP	membrane frizzled-related protein
Details	1008	53	hsa-miR-185-5p	SMG6	SMG6, nonsense mediated mRNA decay factor
Details	1009	53	hsa-miR-185-5p	CBX5	chromobox 5
Details	1010	53	hsa-miR-185-5p	SRXN1	sulfiredoxin 1
Details	1011	53	hsa-miR-185-5p	PCSK6	proprotein convertase subtilisin/kexin type 6
Details	1012	53	hsa-miR-185-5p	SCAMP2	secretory carrier membrane protein 2
Details	1013	53	hsa-miR-185-5p	GLIS3	GLIS family zinc finger 3
Details	1014	53	hsa-miR-185-5p	ABCC5	ATP binding cassette subfamily C member 5
Details	1015	53	hsa-miR-185-5p	TCHHL1	trichohyalin like 1
Details	1016	53	hsa-miR-185-5p	FRMD3	FERM domain containing 3
Details	1017	53	hsa-miR-185-5p	JOSD1	Josephin domain containing 1
Details	1018	53	hsa-miR-185-5p	TMEM132D	transmembrane protein 132D
Details	1019	53	hsa-miR-185-5p	CD101	CD101 molecule
Details	1020	53	hsa-miR-185-5p	SEMA3D	semaphorin 3D
Details	1021	53	hsa-miR-185-5p	ST6GALNAC5	ST6 N-acetylgalactosaminide alpha-2,6-sialyltransferase 5
Details	1022	52	hsa-miR-185-5p	SLC26A9	solute carrier family 26 member 9
Details	1023	52	hsa-miR-185-5p	ZNF80	zinc finger protein 80
Details	1024	52	hsa-miR-185-5p	RTN4IP1	reticulon 4 interacting protein 1
Details	1025	52	hsa-miR-185-5p	USH1C	USH1 protein network component harmonin
Details	1026	52	hsa-miR-185-5p	CDK5R1	cyclin dependent kinase 5 regulatory subunit 1
Details	1027	52	hsa-miR-185-5p	CTSE	cathepsin E
Details	1028	52	hsa-miR-185-5p	B3GNTL1	UDP-GlcNAc:betaGal beta-1,3-N-acetylglucosaminyltransferase like 1
Details	1029	52	hsa-miR-185-5p	BTBD3	BTB domain containing 3
Details	1030	52	hsa-miR-185-5p	TRIM5	tripartite motif containing 5
Details	1031	52	hsa-miR-185-5p	MTUS2	microtubule associated scaffold protein 2
Details	1032	52	hsa-miR-185-5p	CORO2B	coronin 2B
Details	1033	52	hsa-miR-185-5p	PTCHD1	patched domain containing 1
Details	1034	52	hsa-miR-185-5p	SLC38A1	solute carrier family 38 member 1
Details	1035	52	hsa-miR-185-5p	LSM12	LSM12 homolog
Details	1036	52	hsa-miR-185-5p	UBE2V1	ubiquitin conjugating enzyme E2 V1
Details	1037	52	hsa-miR-185-5p	PCOTH	Pro-X-Gly collagen triple helix like repeat containing
Details	1038	52	hsa-miR-185-5p	SPRY3	sprouty RTK signaling antagonist 3
Details	1039	52	hsa-miR-185-5p	AFDN	afadin, adherens junction formation factor
Details	1040	52	hsa-miR-185-5p	MTSS1L	MTSS1L, I-BAR domain containing
Details	1041	52	hsa-miR-185-5p	BCL2L15	BCL2 like 15
Details	1042	52	hsa-miR-185-5p	SYNGR3	synaptogyrin 3
Details	1043	52	hsa-miR-185-5p	WDR7	WD repeat domain 7
Details	1044	52	hsa-miR-185-5p	SF3B3	splicing factor 3b subunit 3
Details	1045	52	hsa-miR-185-5p	ACSF3	acyl-CoA synthetase family member 3
Details	1046	52	hsa-miR-185-5p	GCK	glucokinase
Details	1047	52	hsa-miR-185-5p	PPARD	peroxisome proliferator activated receptor delta
Details	1048	52	hsa-miR-185-5p	AVPR2	arginine vasopressin receptor 2
Details	1049	52	hsa-miR-185-5p	TMCO1	transmembrane and coiled-coil domains 1
Details	1050	52	hsa-miR-185-5p	NOL7	nucleolar protein 7
Details	1051	52	hsa-miR-185-5p	TMEM141	transmembrane protein 141
Details	1052	52	hsa-miR-185-5p	POLK	DNA polymerase kappa
Details	1053	52	hsa-miR-185-5p	DNAJA3	DnaJ heat shock protein family (Hsp40) member A3
Details	1054	52	hsa-miR-185-5p	NOL3	nucleolar protein 3
Details	1055	52	hsa-miR-185-5p	SCARB1	scavenger receptor class B member 1
Details	1056	52	hsa-miR-185-5p	TMEM189-UBE2V1	TMEM189-UBE2V1 readthrough
Details	1057	52	hsa-miR-185-5p	C18orf25	chromosome 18 open reading frame 25
Details	1058	52	hsa-miR-185-5p	ARSA	arylsulfatase A
Details	1059	52	hsa-miR-185-5p	KLC1	kinesin light chain 1
Details	1060	52	hsa-miR-185-5p	LOC100506422	putative deoxyuridine 5'-triphosphate nucleotidohydrolase-like protein FLJ16323
Details	1061	52	hsa-miR-185-5p	DNAJC5G	DnaJ heat shock protein family (Hsp40) member C5 gamma
Details	1062	52	hsa-miR-185-5p	CELF1	CUGBP Elav-like family member 1
Details	1063	52	hsa-miR-185-5p	HLA-E	major histocompatibility complex, class I, E
Details	1064	52	hsa-miR-185-5p	CFAP410	cilia and flagella associated protein 410
Details	1065	51	hsa-miR-185-5p	ZNF75A	zinc finger protein 75a
Details	1066	51	hsa-miR-185-5p	CASQ1	calsequestrin 1
Details	1067	51	hsa-miR-185-5p	CDC20B	cell division cycle 20B
Details	1068	51	hsa-miR-185-5p	VAPB	VAMP associated protein B and C
Details	1069	51	hsa-miR-185-5p	RPRD1A	regulation of nuclear pre-mRNA domain containing 1A
Details	1070	51	hsa-miR-185-5p	UBE2N	ubiquitin conjugating enzyme E2 N
Details	1071	51	hsa-miR-185-5p	OTUD3	OTU deubiquitinase 3
Details	1072	51	hsa-miR-185-5p	LMNA	lamin A/C
Details	1073	51	hsa-miR-185-5p	ETV1	ETS variant 1
Details	1074	51	hsa-miR-185-5p	CNTN6	contactin 6
Details	1075	51	hsa-miR-185-5p	BRMS1L	BRMS1 like transcriptional repressor
Details	1076	51	hsa-miR-185-5p	RPL28	ribosomal protein L28
Details	1077	51	hsa-miR-185-5p	RAB6A	RAB6A, member RAS oncogene family
Details	1078	51	hsa-miR-185-5p	P2RX4	purinergic receptor P2X 4
Details	1079	51	hsa-miR-185-5p	KNG1	kininogen 1
Details	1080	51	hsa-miR-185-5p	LIF	LIF, interleukin 6 family cytokine
Details	1081	51	hsa-miR-185-5p	ANKRD52	ankyrin repeat domain 52
Details	1082	51	hsa-miR-185-5p	CR1	complement C3b/C4b receptor 1 (Knops blood group)
Details	1083	51	hsa-miR-185-5p	TLNRD1	talin rod domain containing 1
Details	1084	51	hsa-miR-185-5p	NDRG3	NDRG family member 3
Details	1085	51	hsa-miR-185-5p	FNDC3B	fibronectin type III domain containing 3B
Details	1086	51	hsa-miR-185-5p	CCDC141	coiled-coil domain containing 141
Details	1087	51	hsa-miR-185-5p	ZFR2	zinc finger RNA binding protein 2
Details	1088	51	hsa-miR-185-5p	BTN3A1	butyrophilin subfamily 3 member A1
Details	1089	51	hsa-miR-185-5p	PCNX1	pecanex 1
Details	1090	51	hsa-miR-185-5p	SLC9A7	solute carrier family 9 member A7
Details	1091	51	hsa-miR-185-5p	FOSB	FosB proto-oncogene, AP-1 transcription factor subunit
Details	1092	51	hsa-miR-185-5p	FADD	Fas associated via death domain
Details	1093	51	hsa-miR-185-5p	UCP2	uncoupling protein 2
Details	1094	51	hsa-miR-185-5p	CDH15	cadherin 15
Details	1095	51	hsa-miR-185-5p	ENTPD5	ectonucleoside triphosphate diphosphohydrolase 5
Details	1096	51	hsa-miR-185-5p	PLEC	plectin
Details	1097	51	hsa-miR-185-5p	TEF	TEF, PAR bZIP transcription factor
Details	1098	51	hsa-miR-185-5p	MAPK14	mitogen-activated protein kinase 14
Details	1099	51	hsa-miR-185-5p	BCAT2	branched chain amino acid transaminase 2
Details	1100	51	hsa-miR-185-5p	P2RY2	purinergic receptor P2Y2
Details	1101	51	hsa-miR-185-5p	OAZ1	ornithine decarboxylase antizyme 1
Details	1102	51	hsa-miR-185-5p	POT1	protection of telomeres 1
Details	1103	51	hsa-miR-185-5p	EBF1	EBF transcription factor 1
Details	1104	51	hsa-miR-185-5p	CADM4	cell adhesion molecule 4
Details	1105	51	hsa-miR-185-5p	WDR91	WD repeat domain 91
Details	1106	51	hsa-miR-185-5p	TLE3	TLE family member 3, transcriptional corepressor
Details	1107	51	hsa-miR-185-5p	POLR2E	RNA polymerase II subunit E
Details	1108	51	hsa-miR-185-5p	PTK7	protein tyrosine kinase 7 (inactive)
Details	1109	51	hsa-miR-185-5p	SPACA1	sperm acrosome associated 1
Details	1110	51	hsa-miR-185-5p	CPLX4	complexin 4
Details	1111	50	hsa-miR-185-5p	CD300C	CD300c molecule
Details	1112	50	hsa-miR-185-5p	CXCL8	C-X-C motif chemokine ligand 8
Details	1113	50	hsa-miR-185-5p	LLCFC1	LLLL and CFNLAS motif containing 1
Details	1114	50	hsa-miR-185-5p	CA4	carbonic anhydrase 4
Details	1115	50	hsa-miR-185-5p	ALCAM	activated leukocyte cell adhesion molecule
Details	1116	50	hsa-miR-185-5p	GNA13	G protein subunit alpha 13
Details	1117	50	hsa-miR-185-5p	DVL3	dishevelled segment polarity protein 3
Details	1118	50	hsa-miR-185-5p	HAUS5	HAUS augmin like complex subunit 5
Details	1119	50	hsa-miR-185-5p	UBL7	ubiquitin like 7
Details	1120	50	hsa-miR-185-5p	TEX9	testis expressed 9
Details	1121	50	hsa-miR-185-5p	FST	follistatin
Details	1122	50	hsa-miR-185-5p	BCL2	BCL2, apoptosis regulator
Details	1123	50	hsa-miR-185-5p	MYO7A	myosin VIIA
Details	1124	50	hsa-miR-185-5p	MARCH8	membrane associated ring-CH-type finger 8
Details	1125	50	hsa-miR-185-5p	SDK2	sidekick cell adhesion molecule 2
Details	1126	50	hsa-miR-185-5p	SLC39A14	solute carrier family 39 member 14
Details	1127	50	hsa-miR-185-5p	RSBN1	round spermatid basic protein 1
Details	1128	50	hsa-miR-185-5p	ZSCAN26	zinc finger and SCAN domain containing 26
Details	1129	50	hsa-miR-185-5p	AAR2	AAR2 splicing factor homolog
Details	1130	50	hsa-miR-185-5p	RALGPS2	Ral GEF with PH domain and SH3 binding motif 2
Details	1131	50	hsa-miR-185-5p	MEGF9	multiple EGF like domains 9
Details	1132	50	hsa-miR-185-5p	TBCEL	tubulin folding cofactor E like
Details	1133	50	hsa-miR-185-5p	ADAMTS9	ADAM metallopeptidase with thrombospondin type 1 motif 9
Details	1134	50	hsa-miR-185-5p	NHLH1	nescient helix-loop-helix 1
Details	1135	50	hsa-miR-185-5p	CIB2	calcium and integrin binding family member 2
Details	1136	50	hsa-miR-185-5p	FZD3	frizzled class receptor 3
Details	1137	50	hsa-miR-185-5p	LSAMP	limbic system associated membrane protein

## Sheet: 574
There are 22 predicted targets for hsa-miR-574-3p in miRDB.
Target Detail	Target Rank	Target Score	miRNA Name	Gene Symbol	Gene Description
Details	1	92	hsa-miR-574-3p	RXRA	retinoid X receptor alpha
Details	2	87	hsa-miR-574-3p	TMPRSS11D	transmembrane serine protease 11D
Details	3	87	hsa-miR-574-3p	CCDC39	coiled-coil domain containing 39
Details	4	81	hsa-miR-574-3p	ADAM28	ADAM metallopeptidase domain 28
Details	5	81	hsa-miR-574-3p	USP45	ubiquitin specific peptidase 45
Details	6	79	hsa-miR-574-3p	CLTC	clathrin heavy chain
Details	7	79	hsa-miR-574-3p	SERPINI2	serpin family I member 2
Details	8	77	hsa-miR-574-3p	FAM19A5	family with sequence similarity 19 member A5, C-C motif chemokine like
Details	9	70	hsa-miR-574-3p	SNCB	synuclein beta
Details	10	69	hsa-miR-574-3p	FBXO34	F-box protein 34
Details	11	62	hsa-miR-574-3p	CSE1L	chromosome segregation 1 like
Details	12	62	hsa-miR-574-3p	STRN3	striatin 3
Details	13	61	hsa-miR-574-3p	CLRN3	clarin 3
Details	14	57	hsa-miR-574-3p	MTM1	myotubularin 1
Details	15	57	hsa-miR-574-3p	IL6	interleukin 6
Details	16	55	hsa-miR-574-3p	BTG3	BTG anti-proliferation factor 3
Details	17	53	hsa-miR-574-3p	TLNRD1	talin rod domain containing 1
Details	18	52	hsa-miR-574-3p	ATP2A2	ATPase sarcoplasmic/endoplasmic reticulum Ca2+ transporting 2
Details	19	52	hsa-miR-574-3p	USP47	ubiquitin specific peptidase 47
Details	20	51	hsa-miR-574-3p	NKG7	natural killer cell granule protein 7
Details	21	51	hsa-miR-574-3p	BACE1	beta-secretase 1
Details	22	50	hsa-miR-574-3p	SAMD4A	sterile alpha motif domain containing 4A

## Sheet: 885
There are 247 predicted targets for hsa-miR-885-3p in miRDB.
Target Detail	Target Rank	Target Score	miRNA Name	Gene Symbol	Gene Description
Details	1	95	hsa-miR-885-3p	RGS8	regulator of G protein signaling 8
Details	2	94	hsa-miR-885-3p	GPCPD1	glycerophosphocholine phosphodiesterase 1
Details	3	93	hsa-miR-885-3p	RAVER2	ribonucleoprotein, PTB binding 2
Details	4	92	hsa-miR-885-3p	SOCS6	suppressor of cytokine signaling 6
Details	5	91	hsa-miR-885-3p	SPATS2L	spermatogenesis associated serine rich 2 like
Details	6	90	hsa-miR-885-3p	RARG	retinoic acid receptor gamma
Details	7	90	hsa-miR-885-3p	ARMH3	armadillo-like helical domain containing 3
Details	8	90	hsa-miR-885-3p	NAT8L	N-acetyltransferase 8 like
Details	9	89	hsa-miR-885-3p	SLC45A3	solute carrier family 45 member 3
Details	10	89	hsa-miR-885-3p	IGF1R	insulin like growth factor 1 receptor
Details	11	88	hsa-miR-885-3p	ARMCX3	armadillo repeat containing X-linked 3
Details	12	87	hsa-miR-885-3p	HNRNPR	heterogeneous nuclear ribonucleoprotein R
Details	13	86	hsa-miR-885-3p	PPP3CB	protein phosphatase 3 catalytic subunit beta
Details	14	86	hsa-miR-885-3p	PFN2	profilin 2
Details	15	85	hsa-miR-885-3p	GRIK3	glutamate ionotropic receptor kainate type subunit 3
Details	16	85	hsa-miR-885-3p	DGKA	diacylglycerol kinase alpha
Details	17	84	hsa-miR-885-3p	CDK6	cyclin dependent kinase 6
Details	18	84	hsa-miR-885-3p	MARCH3	membrane associated ring-CH-type finger 3
Details	19	83	hsa-miR-885-3p	SLC25A31	solute carrier family 25 member 31
Details	20	83	hsa-miR-885-3p	KDM3B	lysine demethylase 3B
Details	21	83	hsa-miR-885-3p	PATL1	PAT1 homolog 1, processing body mRNA decay factor
Details	22	83	hsa-miR-885-3p	PAN3	poly(A) specific ribonuclease subunit PAN3
Details	23	83	hsa-miR-885-3p	KMT2B	lysine methyltransferase 2B
Details	24	83	hsa-miR-885-3p	NTRK2	neurotrophic receptor tyrosine kinase 2
Details	25	82	hsa-miR-885-3p	NEURL1B	neuralized E3 ubiquitin protein ligase 1B
Details	26	82	hsa-miR-885-3p	RHBDF1	rhomboid 5 homolog 1
Details	27	82	hsa-miR-885-3p	PEG10	paternally expressed 10
Details	28	81	hsa-miR-885-3p	RABGAP1	RAB GTPase activating protein 1
Details	29	80	hsa-miR-885-3p	CITED2	Cbp/p300 interacting transactivator with Glu/Asp rich carboxy-terminal domain 2
Details	30	79	hsa-miR-885-3p	SAFB	scaffold attachment factor B
Details	31	79	hsa-miR-885-3p	PFN1	profilin 1
Details	32	79	hsa-miR-885-3p	MS4A10	membrane spanning 4-domains A10
Details	33	78	hsa-miR-885-3p	SCMH1	Scm polycomb group protein homolog 1
Details	34	78	hsa-miR-885-3p	ATL2	atlastin GTPase 2
Details	35	78	hsa-miR-885-3p	LRRC29	leucine rich repeat containing 29
Details	36	78	hsa-miR-885-3p	CLIP4	CAP-Gly domain containing linker protein family member 4
Details	37	77	hsa-miR-885-3p	TENM2	teneurin transmembrane protein 2
Details	38	77	hsa-miR-885-3p	PIP5K1A	phosphatidylinositol-4-phosphate 5-kinase type 1 alpha
Details	39	77	hsa-miR-885-3p	NTNG1	netrin G1
Details	40	77	hsa-miR-885-3p	PACS2	phosphofurin acidic cluster sorting protein 2
Details	41	77	hsa-miR-885-3p	LMNB2	lamin B2
Details	42	77	hsa-miR-885-3p	MGST2	microsomal glutathione S-transferase 2
Details	43	77	hsa-miR-885-3p	CCDC40	coiled-coil domain containing 40
Details	44	76	hsa-miR-885-3p	PODN	podocan
Details	45	76	hsa-miR-885-3p	ZNF740	zinc finger protein 740
Details	46	76	hsa-miR-885-3p	KYAT3	kynurenine aminotransferase 3
Details	47	76	hsa-miR-885-3p	SH3GL1	SH3 domain containing GRB2 like 1, endophilin A2
Details	48	75	hsa-miR-885-3p	ZC3H11A	zinc finger CCCH-type containing 11A
Details	49	75	hsa-miR-885-3p	MSMP	microseminoprotein, prostate associated
Details	50	75	hsa-miR-885-3p	L1CAM	L1 cell adhesion molecule
Details	51	75	hsa-miR-885-3p	FAM86C1	family with sequence similarity 86 member C1
Details	52	74	hsa-miR-885-3p	SEC14L1	SEC14 like lipid binding 1
Details	53	74	hsa-miR-885-3p	TIPARP	TCDD inducible poly(ADP-ribose) polymerase
Details	54	74	hsa-miR-885-3p	NECTIN1	nectin cell adhesion molecule 1
Details	55	74	hsa-miR-885-3p	DGKQ	diacylglycerol kinase theta
Details	56	73	hsa-miR-885-3p	PLXNB2	plexin B2
Details	57	73	hsa-miR-885-3p	CELF3	CUGBP Elav-like family member 3
Details	58	73	hsa-miR-885-3p	CD79A	CD79a molecule
Details	59	73	hsa-miR-885-3p	BCL11A	BCL11A, BAF complex component
Details	60	73	hsa-miR-885-3p	TMEM154	transmembrane protein 154
Details	61	72	hsa-miR-885-3p	OTOP3	otopetrin 3
Details	62	72	hsa-miR-885-3p	AMOTL1	angiomotin like 1
Details	63	72	hsa-miR-885-3p	DTX3	deltex E3 ubiquitin ligase 3
Details	64	72	hsa-miR-885-3p	SEMA5A	semaphorin 5A
Details	65	72	hsa-miR-885-3p	PDPK1	3-phosphoinositide dependent protein kinase 1
Details	66	72	hsa-miR-885-3p	C3orf80	chromosome 3 open reading frame 80
Details	67	71	hsa-miR-885-3p	PDZD8	PDZ domain containing 8
Details	68	71	hsa-miR-885-3p	SETBP1	SET binding protein 1
Details	69	70	hsa-miR-885-3p	TKT	transketolase
Details	70	70	hsa-miR-885-3p	MGME1	mitochondrial genome maintenance exonuclease 1
Details	71	70	hsa-miR-885-3p	SLC8B1	solute carrier family 8 member B1
Details	72	70	hsa-miR-885-3p	OLFM1	olfactomedin 1
Details	73	70	hsa-miR-885-3p	SNX6	sorting nexin 6
Details	74	69	hsa-miR-885-3p	PGRMC2	progesterone receptor membrane component 2
Details	75	69	hsa-miR-885-3p	NAA11	N(alpha)-acetyltransferase 11, NatA catalytic subunit
Details	76	69	hsa-miR-885-3p	CHST14	carbohydrate sulfotransferase 14
Details	77	69	hsa-miR-885-3p	TMEM140	transmembrane protein 140
Details	78	69	hsa-miR-885-3p	ZBTB44	zinc finger and BTB domain containing 44
Details	79	69	hsa-miR-885-3p	CYP4A22	cytochrome P450 family 4 subfamily A member 22
Details	80	69	hsa-miR-885-3p	SLC9A8	solute carrier family 9 member A8
Details	81	68	hsa-miR-885-3p	EGFR	epidermal growth factor receptor
Details	82	68	hsa-miR-885-3p	ARMC1	armadillo repeat containing 1
Details	83	68	hsa-miR-885-3p	PKNOX1	PBX/knotted 1 homeobox 1
Details	84	68	hsa-miR-885-3p	CACNB2	calcium voltage-gated channel auxiliary subunit beta 2
Details	85	68	hsa-miR-885-3p	TECTB	tectorin beta
Details	86	68	hsa-miR-885-3p	BMPR1A	bone morphogenetic protein receptor type 1A
Details	87	68	hsa-miR-885-3p	C1QTNF6	C1q and TNF related 6
Details	88	68	hsa-miR-885-3p	RAB35	RAB35, member RAS oncogene family
Details	89	68	hsa-miR-885-3p	VAPB	VAMP associated protein B and C
Details	90	67	hsa-miR-885-3p	BBOF1	basal body orientation factor 1
Details	91	67	hsa-miR-885-3p	ATG9A	autophagy related 9A
Details	92	67	hsa-miR-885-3p	MEPCE	methylphosphate capping enzyme
Details	93	67	hsa-miR-885-3p	CSTF1	cleavage stimulation factor subunit 1
Details	94	66	hsa-miR-885-3p	RALGDS	ral guanine nucleotide dissociation stimulator
Details	95	66	hsa-miR-885-3p	AMD1	adenosylmethionine decarboxylase 1
Details	96	66	hsa-miR-885-3p	SLC39A1	solute carrier family 39 member 1
Details	97	66	hsa-miR-885-3p	GGCX	gamma-glutamyl carboxylase
Details	98	65	hsa-miR-885-3p	TSPAN5	tetraspanin 5
Details	99	65	hsa-miR-885-3p	RAI14	retinoic acid induced 14
Details	100	65	hsa-miR-885-3p	STIP1	stress induced phosphoprotein 1
Details	101	65	hsa-miR-885-3p	FRMPD3	FERM and PDZ domain containing 3
Details	102	65	hsa-miR-885-3p	ARID4A	AT-rich interaction domain 4A
Details	103	65	hsa-miR-885-3p	MYOG	myogenin
Details	104	64	hsa-miR-885-3p	VPS26B	VPS26, retromer complex component B
Details	105	64	hsa-miR-885-3p	XPO6	exportin 6
Details	106	64	hsa-miR-885-3p	SPOP	speckle type BTB/POZ protein
Details	107	64	hsa-miR-885-3p	GSC	goosecoid homeobox
Details	108	64	hsa-miR-885-3p	RFX5	regulatory factor X5
Details	109	64	hsa-miR-885-3p	RTL5	retrotransposon Gag like 5
Details	110	64	hsa-miR-885-3p	NPTN	neuroplastin
Details	111	64	hsa-miR-885-3p	C8orf44-SGK3	C8orf44-SGK3 readthrough
Details	112	64	hsa-miR-885-3p	SGK3	serum/glucocorticoid regulated kinase family member 3
Details	113	64	hsa-miR-885-3p	PPL	periplakin
Details	114	63	hsa-miR-885-3p	NKTR	natural killer cell triggering receptor
Details	115	63	hsa-miR-885-3p	ARID1A	AT-rich interaction domain 1A
Details	116	62	hsa-miR-885-3p	SLC12A5	solute carrier family 12 member 5
Details	117	62	hsa-miR-885-3p	ZHX3	zinc fingers and homeoboxes 3
Details	118	62	hsa-miR-885-3p	CLU	clusterin
Details	119	62	hsa-miR-885-3p	CFL1	cofilin 1
Details	120	62	hsa-miR-885-3p	SH3RF2	SH3 domain containing ring finger 2
Details	121	62	hsa-miR-885-3p	RTL8B	retrotransposon Gag like 8B
Details	122	61	hsa-miR-885-3p	ERC1	ELKS/RAB6-interacting/CAST family member 1
Details	123	61	hsa-miR-885-3p	FAM86B1	family with sequence similarity 86 member B1
Details	124	61	hsa-miR-885-3p	GJB3	gap junction protein beta 3
Details	125	61	hsa-miR-885-3p	KIAA0319L	KIAA0319 like
Details	126	61	hsa-miR-885-3p	NAA60	N(alpha)-acetyltransferase 60, NatF catalytic subunit
Details	127	61	hsa-miR-885-3p	RNF38	ring finger protein 38
Details	128	61	hsa-miR-885-3p	LDAH	lipid droplet associated hydrolase
Details	129	61	hsa-miR-885-3p	OTULINL	OTU deubiquitinase with linear linkage specificity like
Details	130	61	hsa-miR-885-3p	ZNF512B	zinc finger protein 512B
Details	131	60	hsa-miR-885-3p	ASTN1	astrotactin 1
Details	132	60	hsa-miR-885-3p	ERG	ETS transcription factor ERG
Details	133	60	hsa-miR-885-3p	CPLX3	complexin 3
Details	134	60	hsa-miR-885-3p	SBF2	SET binding factor 2
Details	135	60	hsa-miR-885-3p	RAB7A	RAB7A, member RAS oncogene family
Details	136	60	hsa-miR-885-3p	RTL8C	retrotransposon Gag like 8C
Details	137	59	hsa-miR-885-3p	SMPD3	sphingomyelin phosphodiesterase 3
Details	138	59	hsa-miR-885-3p	PPP4R2	protein phosphatase 4 regulatory subunit 2
Details	139	59	hsa-miR-885-3p	PDE7B	phosphodiesterase 7B
Details	140	59	hsa-miR-885-3p	GLYATL3	glycine-N-acyltransferase like 3
Details	141	59	hsa-miR-885-3p	CSK	C-terminal Src kinase
Details	142	59	hsa-miR-885-3p	MGMT	O-6-methylguanine-DNA methyltransferase
Details	143	59	hsa-miR-885-3p	ZNF19	zinc finger protein 19
Details	144	59	hsa-miR-885-3p	OXLD1	oxidoreductase like domain containing 1
Details	145	58	hsa-miR-885-3p	EXTL3	exostosin like glycosyltransferase 3
Details	146	58	hsa-miR-885-3p	LRRC8A	leucine rich repeat containing 8 VRAC subunit A
Details	147	58	hsa-miR-885-3p	TPTEP2-CSNK1E	TPTEP2-CSNK1E readthrough
Details	148	58	hsa-miR-885-3p	GPD1	glycerol-3-phosphate dehydrogenase 1
Details	149	58	hsa-miR-885-3p	CSNK1E	casein kinase 1 epsilon
Details	150	58	hsa-miR-885-3p	BRD1	bromodomain containing 1
Details	151	58	hsa-miR-885-3p	ABR	ABR, RhoGEF and GTPase activating protein
Details	152	58	hsa-miR-885-3p	CEMIP	cell migration inducing hyaluronidase 1
Details	153	58	hsa-miR-885-3p	TRIP11	thyroid hormone receptor interactor 11
Details	154	58	hsa-miR-885-3p	LOXL3	lysyl oxidase like 3
Details	155	58	hsa-miR-885-3p	GLIS1	GLIS family zinc finger 1
Details	156	58	hsa-miR-885-3p	ZNF296	zinc finger protein 296
Details	157	58	hsa-miR-885-3p	DNAJC5	DnaJ heat shock protein family (Hsp40) member C5
Details	158	58	hsa-miR-885-3p	L3MBTL2	L3MBTL2, polycomb repressive complex 1 subunit
Details	159	57	hsa-miR-885-3p	ETS2	ETS proto-oncogene 2, transcription factor
Details	160	57	hsa-miR-885-3p	RNF7	ring finger protein 7
Details	161	57	hsa-miR-885-3p	INPP5B	inositol polyphosphate-5-phosphatase B
Details	162	57	hsa-miR-885-3p	CACNA1B	calcium voltage-gated channel subunit alpha1 B
Details	163	57	hsa-miR-885-3p	CABLES2	Cdk5 and Abl enzyme substrate 2
Details	164	57	hsa-miR-885-3p	BRD3	bromodomain containing 3
Details	165	57	hsa-miR-885-3p	CDC42SE2	CDC42 small effector 2
Details	166	57	hsa-miR-885-3p	ASF1B	anti-silencing function 1B histone chaperone
Details	167	57	hsa-miR-885-3p	BTG2	BTG anti-proliferation factor 2
Details	168	57	hsa-miR-885-3p	DNAJC12	DnaJ heat shock protein family (Hsp40) member C12
Details	169	57	hsa-miR-885-3p	KCNQ2	potassium voltage-gated channel subfamily Q member 2
Details	170	57	hsa-miR-885-3p	SOS1	SOS Ras/Rac guanine nucleotide exchange factor 1
Details	171	56	hsa-miR-885-3p	TSHZ2	teashirt zinc finger homeobox 2
Details	172	56	hsa-miR-885-3p	HPS1	HPS1, biogenesis of lysosomal organelles complex 3 subunit 1
Details	173	56	hsa-miR-885-3p	TIMP4	TIMP metallopeptidase inhibitor 4
Details	174	56	hsa-miR-885-3p	TEAD1	TEA domain transcription factor 1
Details	175	56	hsa-miR-885-3p	SERPINA1	serpin family A member 1
Details	176	56	hsa-miR-885-3p	SMIM12	small integral membrane protein 12
Details	177	56	hsa-miR-885-3p	GOLGA7	golgin A7
Details	178	56	hsa-miR-885-3p	CPZ	carboxypeptidase Z
Details	179	56	hsa-miR-885-3p	ZNRF2	zinc and ring finger 2
Details	180	56	hsa-miR-885-3p	SPPL2B	signal peptide peptidase like 2B
Details	181	56	hsa-miR-885-3p	ESR1	estrogen receptor 1
Details	182	56	hsa-miR-885-3p	TTYH3	tweety family member 3
Details	183	56	hsa-miR-885-3p	LRRC3	leucine rich repeat containing 3
Details	184	56	hsa-miR-885-3p	HVCN1	hydrogen voltage gated channel 1
Details	185	56	hsa-miR-885-3p	RAB1B	RAB1B, member RAS oncogene family
Details	186	56	hsa-miR-885-3p	ZNF292	zinc finger protein 292
Details	187	55	hsa-miR-885-3p	SLC9A6	solute carrier family 9 member A6
Details	188	55	hsa-miR-885-3p	TRIM54	tripartite motif containing 54
Details	189	55	hsa-miR-885-3p	STK32B	serine/threonine kinase 32B
Details	190	55	hsa-miR-885-3p	PHLPP1	PH domain and leucine rich repeat protein phosphatase 1
Details	191	55	hsa-miR-885-3p	CMTM1	CKLF like MARVEL transmembrane domain containing 1
Details	192	55	hsa-miR-885-3p	SCGB1A1	secretoglobin family 1A member 1
Details	193	55	hsa-miR-885-3p	G6PD	glucose-6-phosphate dehydrogenase
Details	194	55	hsa-miR-885-3p	CKLF-CMTM1	CKLF-CMTM1 readthrough
Details	195	55	hsa-miR-885-3p	PAIP2	poly(A) binding protein interacting protein 2
Details	196	55	hsa-miR-885-3p	TCP10L	t-complex 10 like
Details	197	55	hsa-miR-885-3p	LAT2	linker for activation of T cells family member 2
Details	198	55	hsa-miR-885-3p	SHISAL1	shisa like 1
Details	199	54	hsa-miR-885-3p	CRKL	CRK like proto-oncogene, adaptor protein
Details	200	54	hsa-miR-885-3p	IKZF3	IKAROS family zinc finger 3
Details	201	54	hsa-miR-885-3p	NDUFA10	NADH:ubiquinone oxidoreductase subunit A10
Details	202	54	hsa-miR-885-3p	PPP1R14B	protein phosphatase 1 regulatory inhibitor subunit 14B
Details	203	54	hsa-miR-885-3p	SEPT3	septin 3
Details	204	54	hsa-miR-885-3p	FRMD4A	FERM domain containing 4A
Details	205	54	hsa-miR-885-3p	TCL1A	T cell leukemia/lymphoma 1A
Details	206	54	hsa-miR-885-3p	BTBD9	BTB domain containing 9
Details	207	54	hsa-miR-885-3p	FNDC5	fibronectin type III domain containing 5
Details	208	54	hsa-miR-885-3p	CTDSP1	CTD small phosphatase 1
Details	209	54	hsa-miR-885-3p	FAM53C	family with sequence similarity 53 member C
Details	210	54	hsa-miR-885-3p	FAIM2	Fas apoptotic inhibitory molecule 2
Details	211	53	hsa-miR-885-3p	AURKA	aurora kinase A
Details	212	53	hsa-miR-885-3p	FAM126B	family with sequence similarity 126 member B
Details	213	53	hsa-miR-885-3p	LYSMD4	LysM domain containing 4
Details	214	53	hsa-miR-885-3p	KRTAP4-4	keratin associated protein 4-4
Details	215	53	hsa-miR-885-3p	PPP2R5B	protein phosphatase 2 regulatory subunit B'beta
Details	216	53	hsa-miR-885-3p	ASNA1	arsA arsenite transporter, ATP-binding, homolog 1 (bacterial)
Details	217	53	hsa-miR-885-3p	LATS2	large tumor suppressor kinase 2
Details	218	52	hsa-miR-885-3p	BAIAP2L1	BAI1 associated protein 2 like 1
Details	219	52	hsa-miR-885-3p	SEMA4B	semaphorin 4B
Details	220	52	hsa-miR-885-3p	GRPEL1	GrpE like 1, mitochondrial
Details	221	52	hsa-miR-885-3p	SH3PXD2A	SH3 and PX domains 2A
Details	222	52	hsa-miR-885-3p	RAB11FIP5	RAB11 family interacting protein 5
Details	223	52	hsa-miR-885-3p	UBASH3B	ubiquitin associated and SH3 domain containing B
Details	224	52	hsa-miR-885-3p	TTBK2	tau tubulin kinase 2
Details	225	52	hsa-miR-885-3p	LIN28B	lin-28 homolog B
Details	226	52	hsa-miR-885-3p	ZCCHC17	zinc finger CCHC-type containing 17
Details	227	52	hsa-miR-885-3p	ZNF783	zinc finger family member 783
Details	228	52	hsa-miR-885-3p	NOP9	NOP9 nucleolar protein
Details	229	52	hsa-miR-885-3p	TMEM260	transmembrane protein 260
Details	230	52	hsa-miR-885-3p	CRELD1	cysteine rich with EGF like domains 1
Details	231	52	hsa-miR-885-3p	INF2	inverted formin, FH2 and WH2 domain containing
Details	232	51	hsa-miR-885-3p	DOC2A	double C2 domain alpha
Details	233	51	hsa-miR-885-3p	C16orf71	chromosome 16 open reading frame 71
Details	234	51	hsa-miR-885-3p	KCNH1	potassium voltage-gated channel subfamily H member 1
Details	235	51	hsa-miR-885-3p	DYRK1A	dual specificity tyrosine phosphorylation regulated kinase 1A
Details	236	51	hsa-miR-885-3p	AKAP13	A-kinase anchoring protein 13
Details	237	51	hsa-miR-885-3p	GNS	glucosamine (N-acetyl)-6-sulfatase
Details	238	51	hsa-miR-885-3p	HS3ST3B1	heparan sulfate-glucosamine 3-sulfotransferase 3B1
Details	239	51	hsa-miR-885-3p	IP6K1	inositol hexakisphosphate kinase 1
Details	240	51	hsa-miR-885-3p	PRKG1	protein kinase cGMP-dependent 1
Details	241	50	hsa-miR-885-3p	ST7	suppression of tumorigenicity 7
Details	242	50	hsa-miR-885-3p	KIAA0825	KIAA0825
Details	243	50	hsa-miR-885-3p	UNC5C	unc-5 netrin receptor C
Details	244	50	hsa-miR-885-3p	PEX16	peroxisomal biogenesis factor 16
Details	245	50	hsa-miR-885-3p	ZMIZ1	zinc finger MIZ-type containing 1
Details	246	50	hsa-miR-885-3p	USP49	ubiquitin specific peptidase 49
Details	247	50	hsa-miR-885-3p	KDM6A	lysine demethylase 6A

## Sheet: 1225
There are 213 predicted targets for hsa-miR-1225-5p in miRDB.
Target Detail	Target Rank	Target Score	miRNA Name	Gene Symbol	Gene Description
Details	1	97	hsa-miR-1225-5p	PDE7B	phosphodiesterase 7B
Details	2	96	hsa-miR-1225-5p	CEP162	centrosomal protein 162
Details	3	95	hsa-miR-1225-5p	CAPN7	calpain 7
Details	4	94	hsa-miR-1225-5p	PABPC4	poly(A) binding protein cytoplasmic 4
Details	5	94	hsa-miR-1225-5p	TAL1	TAL bHLH transcription factor 1, erythroid differentiation factor
Details	6	92	hsa-miR-1225-5p	CREB3	cAMP responsive element binding protein 3
Details	7	92	hsa-miR-1225-5p	PEG10	paternally expressed 10
Details	8	91	hsa-miR-1225-5p	WNK3	WNK lysine deficient protein kinase 3
Details	9	90	hsa-miR-1225-5p	FAM49B	family with sequence similarity 49 member B
Details	10	89	hsa-miR-1225-5p	FAM214A	family with sequence similarity 214 member A
Details	11	88	hsa-miR-1225-5p	ADAMTS17	ADAM metallopeptidase with thrombospondin type 1 motif 17
Details	12	88	hsa-miR-1225-5p	CDC14B	cell division cycle 14B
Details	13	87	hsa-miR-1225-5p	KLHL3	kelch like family member 3
Details	14	86	hsa-miR-1225-5p	ZNF37A	zinc finger protein 37A
Details	15	86	hsa-miR-1225-5p	CYREN	cell cycle regulator of NHEJ
Details	16	86	hsa-miR-1225-5p	ZBTB1	zinc finger and BTB domain containing 1
Details	17	85	hsa-miR-1225-5p	NDUFS2	NADH:ubiquinone oxidoreductase core subunit S2
Details	18	85	hsa-miR-1225-5p	FAM149B1	family with sequence similarity 149 member B1
Details	19	85	hsa-miR-1225-5p	TEP1	telomerase associated protein 1
Details	20	85	hsa-miR-1225-5p	SHANK2	SH3 and multiple ankyrin repeat domains 2
Details	21	84	hsa-miR-1225-5p	SEMA4D	semaphorin 4D
Details	22	84	hsa-miR-1225-5p	STAMBPL1	STAM binding protein like 1
Details	23	84	hsa-miR-1225-5p	MED13	mediator complex subunit 13
Details	24	84	hsa-miR-1225-5p	ANKRD60	ankyrin repeat domain 60
Details	25	84	hsa-miR-1225-5p	BACE2	beta-secretase 2
Details	26	83	hsa-miR-1225-5p	INSYN2	inhibitory synaptic factor 2A
Details	27	82	hsa-miR-1225-5p	WASHC5	WASH complex subunit 5
Details	28	82	hsa-miR-1225-5p	C15orf41	chromosome 15 open reading frame 41
Details	29	81	hsa-miR-1225-5p	NECTIN4	nectin cell adhesion molecule 4
Details	30	81	hsa-miR-1225-5p	KDM3A	lysine demethylase 3A
Details	31	81	hsa-miR-1225-5p	ASPH	aspartate beta-hydroxylase
Details	32	81	hsa-miR-1225-5p	BCL6	BCL6, transcription repressor
Details	33	80	hsa-miR-1225-5p	ITGA6	integrin subunit alpha 6
Details	34	80	hsa-miR-1225-5p	FNDC3B	fibronectin type III domain containing 3B
Details	35	80	hsa-miR-1225-5p	PCDHGA12	protocadherin gamma subfamily A, 12
Details	36	80	hsa-miR-1225-5p	ODR4	odr-4 GPCR localization factor homolog
Details	37	79	hsa-miR-1225-5p	ZNF793	zinc finger protein 793
Details	38	79	hsa-miR-1225-5p	CLCN5	chloride voltage-gated channel 5
Details	39	79	hsa-miR-1225-5p	KIF20B	kinesin family member 20B
Details	40	78	hsa-miR-1225-5p	ZNF516	zinc finger protein 516
Details	41	78	hsa-miR-1225-5p	APOLD1	apolipoprotein L domain containing 1
Details	42	78	hsa-miR-1225-5p	FGF11	fibroblast growth factor 11
Details	43	78	hsa-miR-1225-5p	HTR2C	5-hydroxytryptamine receptor 2C
Details	44	77	hsa-miR-1225-5p	NIPA1	NIPA magnesium transporter 1
Details	45	76	hsa-miR-1225-5p	NMUR2	neuromedin U receptor 2
Details	46	76	hsa-miR-1225-5p	MCTP2	multiple C2 and transmembrane domain containing 2
Details	47	76	hsa-miR-1225-5p	MPZL1	myelin protein zero like 1
Details	48	75	hsa-miR-1225-5p	RGR	retinal G protein coupled receptor
Details	49	74	hsa-miR-1225-5p	FAM192A	family with sequence similarity 192 member A
Details	50	74	hsa-miR-1225-5p	SEPT11	septin 11
Details	51	74	hsa-miR-1225-5p	SLC7A6	solute carrier family 7 member 6
Details	52	73	hsa-miR-1225-5p	CALM2	calmodulin 2
Details	53	73	hsa-miR-1225-5p	ZCWPW2	zinc finger CW-type and PWWP domain containing 2
Details	54	73	hsa-miR-1225-5p	SLC5A7	solute carrier family 5 member 7
Details	55	73	hsa-miR-1225-5p	DNAJC27	DnaJ heat shock protein family (Hsp40) member C27
Details	56	73	hsa-miR-1225-5p	ZNF527	zinc finger protein 527
Details	57	73	hsa-miR-1225-5p	C4orf19	chromosome 4 open reading frame 19
Details	58	73	hsa-miR-1225-5p	SLC38A2	solute carrier family 38 member 2
Details	59	72	hsa-miR-1225-5p	DCTN4	dynactin subunit 4
Details	60	72	hsa-miR-1225-5p	HPSE	heparanase
Details	61	71	hsa-miR-1225-5p	C17orf78	chromosome 17 open reading frame 78
Details	62	71	hsa-miR-1225-5p	FAT4	FAT atypical cadherin 4
Details	63	71	hsa-miR-1225-5p	GNA13	G protein subunit alpha 13
Details	64	71	hsa-miR-1225-5p	ANP32A	acidic nuclear phosphoprotein 32 family member A
Details	65	71	hsa-miR-1225-5p	NREP	neuronal regeneration related protein
Details	66	71	hsa-miR-1225-5p	TGFBRAP1	transforming growth factor beta receptor associated protein 1
Details	67	71	hsa-miR-1225-5p	SELPLG	selectin P ligand
Details	68	70	hsa-miR-1225-5p	SNRPA	small nuclear ribonucleoprotein polypeptide A
Details	69	70	hsa-miR-1225-5p	RBMX	RNA binding motif protein X-linked
Details	70	70	hsa-miR-1225-5p	CCNT1	cyclin T1
Details	71	70	hsa-miR-1225-5p	ANKRD1	ankyrin repeat domain 1
Details	72	70	hsa-miR-1225-5p	TRMT1L	tRNA methyltransferase 1 like
Details	73	69	hsa-miR-1225-5p	TMEM183A	transmembrane protein 183A
Details	74	69	hsa-miR-1225-5p	MRPL10	mitochondrial ribosomal protein L10
Details	75	69	hsa-miR-1225-5p	FAS	Fas cell surface death receptor
Details	76	69	hsa-miR-1225-5p	DPH3	diphthamide biosynthesis 3
Details	77	69	hsa-miR-1225-5p	CPPED1	calcineurin like phosphoesterase domain containing 1
Details	78	69	hsa-miR-1225-5p	SAA2	serum amyloid A2
Details	79	69	hsa-miR-1225-5p	PXT1	peroxisomal testis enriched protein 1
Details	80	69	hsa-miR-1225-5p	C19orf84	chromosome 19 open reading frame 84
Details	81	69	hsa-miR-1225-5p	FBLN5	fibulin 5
Details	82	68	hsa-miR-1225-5p	COX7B	cytochrome c oxidase subunit 7B
Details	83	68	hsa-miR-1225-5p	ARHGAP21	Rho GTPase activating protein 21
Details	84	68	hsa-miR-1225-5p	ZCCHC12	zinc finger CCHC-type containing 12
Details	85	68	hsa-miR-1225-5p	GNPDA1	glucosamine-6-phosphate deaminase 1
Details	86	67	hsa-miR-1225-5p	PHIP	pleckstrin homology domain interacting protein
Details	87	67	hsa-miR-1225-5p	SLC25A46	solute carrier family 25 member 46
Details	88	67	hsa-miR-1225-5p	HLA-DOA	major histocompatibility complex, class II, DO alpha
Details	89	67	hsa-miR-1225-5p	SLC24A2	solute carrier family 24 member 2
Details	90	66	hsa-miR-1225-5p	NPY2R	neuropeptide Y receptor Y2
Details	91	66	hsa-miR-1225-5p	ELN	elastin
Details	92	66	hsa-miR-1225-5p	SH3BP4	SH3 domain binding protein 4
Details	93	66	hsa-miR-1225-5p	FAM172A	family with sequence similarity 172 member A
Details	94	66	hsa-miR-1225-5p	CHTF8	chromosome transmission fidelity factor 8
Details	95	65	hsa-miR-1225-5p	FBXL20	F-box and leucine rich repeat protein 20
Details	96	64	hsa-miR-1225-5p	RAD51B	RAD51 paralog B
Details	97	64	hsa-miR-1225-5p	NIPSNAP2	nipsnap homolog 2
Details	98	64	hsa-miR-1225-5p	LECT2	leukocyte cell derived chemotaxin 2
Details	99	64	hsa-miR-1225-5p	NTRK2	neurotrophic receptor tyrosine kinase 2
Details	100	64	hsa-miR-1225-5p	ANKS1A	ankyrin repeat and sterile alpha motif domain containing 1A
Details	101	63	hsa-miR-1225-5p	PLCB1	phospholipase C beta 1
Details	102	63	hsa-miR-1225-5p	UVRAG	UV radiation resistance associated
Details	103	63	hsa-miR-1225-5p	SEC61A2	Sec61 translocon alpha 2 subunit
Details	104	62	hsa-miR-1225-5p	SLC7A8	solute carrier family 7 member 8
Details	105	62	hsa-miR-1225-5p	NCAPH	non-SMC condensin I complex subunit H
Details	106	62	hsa-miR-1225-5p	C18orf65	chromosome 18 open reading frame 65
Details	107	61	hsa-miR-1225-5p	MBTPS2	membrane bound transcription factor peptidase, site 2
Details	108	61	hsa-miR-1225-5p	DCX	doublecortin
Details	109	61	hsa-miR-1225-5p	RHEX	regulator of hemoglobinization and erythroid cell expansion
Details	110	61	hsa-miR-1225-5p	UNC45B	unc-45 myosin chaperone B
Details	111	60	hsa-miR-1225-5p	TMEM167B	transmembrane protein 167B
Details	112	60	hsa-miR-1225-5p	CXorf40A	chromosome X open reading frame 40A
Details	113	60	hsa-miR-1225-5p	MPLKIP	M-phase specific PLK1 interacting protein
Details	114	60	hsa-miR-1225-5p	TENT5C	terminal nucleotidyltransferase 5C
Details	115	60	hsa-miR-1225-5p	C9orf153	chromosome 9 open reading frame 153
Details	116	60	hsa-miR-1225-5p	C1QTNF9	C1q and TNF related 9
Details	117	59	hsa-miR-1225-5p	BCL2L2	BCL2 like 2
Details	118	59	hsa-miR-1225-5p	MTUS2	microtubule associated scaffold protein 2
Details	119	59	hsa-miR-1225-5p	SLITRK1	SLIT and NTRK like family member 1
Details	120	59	hsa-miR-1225-5p	C1orf74	chromosome 1 open reading frame 74
Details	121	59	hsa-miR-1225-5p	PTPRD	protein tyrosine phosphatase, receptor type D
Details	122	59	hsa-miR-1225-5p	NR1H4	nuclear receptor subfamily 1 group H member 4
Details	123	59	hsa-miR-1225-5p	IFT80	intraflagellar transport 80
Details	124	58	hsa-miR-1225-5p	DOC2A	double C2 domain alpha
Details	125	58	hsa-miR-1225-5p	PCDHGA10	protocadherin gamma subfamily A, 10
Details	126	58	hsa-miR-1225-5p	PCDHGB6	protocadherin gamma subfamily B, 6
Details	127	58	hsa-miR-1225-5p	ARHGAP18	Rho GTPase activating protein 18
Details	128	58	hsa-miR-1225-5p	PCDHGB2	protocadherin gamma subfamily B, 2
Details	129	58	hsa-miR-1225-5p	PCDHGC5	protocadherin gamma subfamily C, 5
Details	130	58	hsa-miR-1225-5p	PCDHGA6	protocadherin gamma subfamily A, 6
Details	131	58	hsa-miR-1225-5p	PCDHGA2	protocadherin gamma subfamily A, 2
Details	132	58	hsa-miR-1225-5p	PCDHGB7	protocadherin gamma subfamily B, 7
Details	133	58	hsa-miR-1225-5p	PCDHGA5	protocadherin gamma subfamily A, 5
Details	134	58	hsa-miR-1225-5p	PCDHGA8	protocadherin gamma subfamily A, 8
Details	135	58	hsa-miR-1225-5p	PCDHGA11	protocadherin gamma subfamily A, 11
Details	136	58	hsa-miR-1225-5p	BTLA	B and T lymphocyte associated
Details	137	58	hsa-miR-1225-5p	PCDHGA4	protocadherin gamma subfamily A, 4
Details	138	58	hsa-miR-1225-5p	PCDHGA7	protocadherin gamma subfamily A, 7
Details	139	58	hsa-miR-1225-5p	PCDHGC4	protocadherin gamma subfamily C, 4
Details	140	58	hsa-miR-1225-5p	PCDHGA3	protocadherin gamma subfamily A, 3
Details	141	58	hsa-miR-1225-5p	PCDHGB5	protocadherin gamma subfamily B, 5
Details	142	58	hsa-miR-1225-5p	PCDHGB4	protocadherin gamma subfamily B, 4
Details	143	58	hsa-miR-1225-5p	PCDHGA1	protocadherin gamma subfamily A, 1
Details	144	58	hsa-miR-1225-5p	PCDHGB1	protocadherin gamma subfamily B, 1
Details	145	58	hsa-miR-1225-5p	PCDHGA9	protocadherin gamma subfamily A, 9
Details	146	58	hsa-miR-1225-5p	PCDHGB3	protocadherin gamma subfamily B, 3
Details	147	58	hsa-miR-1225-5p	ALOX5	arachidonate 5-lipoxygenase
Details	148	58	hsa-miR-1225-5p	CCNL2	cyclin L2
Details	149	58	hsa-miR-1225-5p	PCDHGC3	protocadherin gamma subfamily C, 3
Details	150	58	hsa-miR-1225-5p	SPTBN1	spectrin beta, non-erythrocytic 1
Details	151	57	hsa-miR-1225-5p	FAR2	fatty acyl-CoA reductase 2
Details	152	57	hsa-miR-1225-5p	LUZP1	leucine zipper protein 1
Details	153	57	hsa-miR-1225-5p	MORN4	MORN repeat containing 4
Details	154	57	hsa-miR-1225-5p	ACBD7	acyl-CoA binding domain containing 7
Details	155	57	hsa-miR-1225-5p	SCPEP1	serine carboxypeptidase 1
Details	156	57	hsa-miR-1225-5p	MEIOC	meiosis specific with coiled-coil domain
Details	157	57	hsa-miR-1225-5p	MRPL48	mitochondrial ribosomal protein L48
Details	158	56	hsa-miR-1225-5p	TCTA	T cell leukemia translocation altered
Details	159	56	hsa-miR-1225-5p	CHST3	carbohydrate sulfotransferase 3
Details	160	56	hsa-miR-1225-5p	NDUFB8	NADH:ubiquinone oxidoreductase subunit B8
Details	161	56	hsa-miR-1225-5p	AP3D1	adaptor related protein complex 3 subunit delta 1
Details	162	56	hsa-miR-1225-5p	FANCI	FA complementation group I
Details	163	55	hsa-miR-1225-5p	MEGF10	multiple EGF like domains 10
Details	164	55	hsa-miR-1225-5p	MRPS10	mitochondrial ribosomal protein S10
Details	165	55	hsa-miR-1225-5p	PIFO	primary cilia formation
Details	166	55	hsa-miR-1225-5p	CCDC117	coiled-coil domain containing 117
Details	167	55	hsa-miR-1225-5p	TRABD2B	TraB domain containing 2B
Details	168	54	hsa-miR-1225-5p	ZNF107	zinc finger protein 107
Details	169	54	hsa-miR-1225-5p	KIF3A	kinesin family member 3A
Details	170	54	hsa-miR-1225-5p	KCNN3	potassium calcium-activated channel subfamily N member 3
Details	171	54	hsa-miR-1225-5p	ZBTB24	zinc finger and BTB domain containing 24
Details	172	54	hsa-miR-1225-5p	RPS6KA3	ribosomal protein S6 kinase A3
Details	173	54	hsa-miR-1225-5p	ZNF354C	zinc finger protein 354C
Details	174	54	hsa-miR-1225-5p	SEC16A	SEC16 homolog A, endoplasmic reticulum export factor
Details	175	54	hsa-miR-1225-5p	NEXMIF	neurite extension and migration factor
Details	176	54	hsa-miR-1225-5p	CREB3L2	cAMP responsive element binding protein 3 like 2
Details	177	54	hsa-miR-1225-5p	SNX8	sorting nexin 8
Details	178	53	hsa-miR-1225-5p	PLVAP	plasmalemma vesicle associated protein
Details	179	53	hsa-miR-1225-5p	HNF1A	HNF1 homeobox A
Details	180	53	hsa-miR-1225-5p	ATF3	activating transcription factor 3
Details	181	53	hsa-miR-1225-5p	SEMA6D	semaphorin 6D
Details	182	53	hsa-miR-1225-5p	KIAA1324	KIAA1324
Details	183	53	hsa-miR-1225-5p	SMIM15	small integral membrane protein 15
Details	184	53	hsa-miR-1225-5p	DNAJC8	DnaJ heat shock protein family (Hsp40) member C8
Details	185	52	hsa-miR-1225-5p	PLTP	phospholipid transfer protein
Details	186	52	hsa-miR-1225-5p	THTPA	thiamine triphosphatase
Details	187	52	hsa-miR-1225-5p	PRPF40A	pre-mRNA processing factor 40 homolog A
Details	188	52	hsa-miR-1225-5p	TRIM4	tripartite motif containing 4
Details	189	52	hsa-miR-1225-5p	CSMD3	CUB and Sushi multiple domains 3
Details	190	52	hsa-miR-1225-5p	DNAJB3	DnaJ heat shock protein family (Hsp40) member B3
Details	191	52	hsa-miR-1225-5p	MYO10	myosin X
Details	192	52	hsa-miR-1225-5p	AMIGO1	adhesion molecule with Ig like domain 1
Details	193	52	hsa-miR-1225-5p	MMAA	metabolism of cobalamin associated A
Details	194	51	hsa-miR-1225-5p	ATXN7L3	ataxin 7 like 3
Details	195	51	hsa-miR-1225-5p	CXorf38	chromosome X open reading frame 38
Details	196	51	hsa-miR-1225-5p	EPHA10	EPH receptor A10
Details	197	51	hsa-miR-1225-5p	RNF125	ring finger protein 125
Details	198	51	hsa-miR-1225-5p	B3GALNT2	beta-1,3-N-acetylgalactosaminyltransferase 2
Details	199	51	hsa-miR-1225-5p	DUSP6	dual specificity phosphatase 6
Details	200	50	hsa-miR-1225-5p	SLC10A1	solute carrier family 10 member 1
Details	201	50	hsa-miR-1225-5p	TLR3	toll like receptor 3
Details	202	50	hsa-miR-1225-5p	GANC	glucosidase alpha, neutral C
Details	203	50	hsa-miR-1225-5p	LOC100506422	putative deoxyuridine 5'-triphosphate nucleotidohydrolase-like protein FLJ16323
Details	204	50	hsa-miR-1225-5p	RBL2	RB transcriptional corepressor like 2
Details	205	50	hsa-miR-1225-5p	SMARCA5	SWI/SNF related, matrix associated, actin dependent regulator of chromatin, subfamily a, member 5
Details	206	50	hsa-miR-1225-5p	HCN3	hyperpolarization activated cyclic nucleotide gated potassium channel 3
Details	207	50	hsa-miR-1225-5p	ZNF189	zinc finger protein 189
Details	208	50	hsa-miR-1225-5p	CWC27	CWC27 spliceosome associated protein homolog
Details	209	50	hsa-miR-1225-5p	CPA4	carboxypeptidase A4
Details	210	50	hsa-miR-1225-5p	MGST1	microsomal glutathione S-transferase 1
Details	211	50	hsa-miR-1225-5p	LEF1	lymphoid enhancer binding factor 1
Details	212	50	hsa-miR-1225-5p	JUP	junction plakoglobin
Details	213	50	hsa-miR-1225-5p	TMEM39A	transmembrane protein 39A

## Sheet: 4417_TS
TargetScan7.2__miR-4417.predicted_targets
miR-4417 is not among confidently identified miRNAs.
Target genes with top Total context++ score (lower than -0.50; 79 genes) were used for pathway analysis.
Target gene	Representative transcript	Gene name	3P-seq tags + 5	Total sites	8mer sites	7mer-m8 sites	7mer-A1 sites	6mer sites	Representative miRNA	Cumulative weighted context++ score	Total context++ score	Aggregate PCT
GIPC3	ENST00000322315.5	GIPC PDZ domain containing family, member 3	48	2	0	1	1	0	hsa-miR-4417	-0.91	-0.91	N/A
SYNDIG1L	ENST00000331628.3	synapse differentiation inducing 1-like	7	2	1	1	0	2	hsa-miR-4417	-0.86	-0.86	N/A
PVRL1	ENST00000264025.3	poliovirus receptor-related 1 (herpesvirus entry mediator C)	50	6	2	0	4	3	hsa-miR-4417	-0.83	-0.91	N/A
MTRNR2L9	ENST00000544932.1	MT-RNR2-like 9 (pseudogene)	5	1	1	0	0	0	hsa-miR-4417	-0.83	-0.83	N/A
C2orf50	ENST00000381585.3	chromosome 2 open reading frame 50	5	2	2	0	0	0	hsa-miR-4417	-0.82	-0.82	N/A
ATP6V1B1	ENST00000412314.1	ATPase, H+ transporting, lysosomal 56/58kDa, V1 subunit B1	5	1	1	0	0	0	hsa-miR-4417	-0.82	-0.82	N/A
KRTAP6-1	ENST00000329122.2	keratin associated protein 6-1	5	1	1	0	0	0	hsa-miR-4417	-0.81	-0.81	N/A
FAM222B	ENST00000582266.1	family with sequence similarity 222, member B	100	3	1	1	1	4	hsa-miR-4417	-0.80	-0.80	N/A
MTRNR2L6	ENST00000604952.1	MT-RNR2-like 6	5	1	1	0	0	0	hsa-miR-4417	-0.78	-0.78	N/A
LDHD	ENST00000300051.4	lactate dehydrogenase D	29	3	2	1	0	1	hsa-miR-4417	-0.77	-0.84	N/A
RAB6C	ENST00000410061.2	RAB6C, member RAS oncogene family	5	2	1	1	0	0	hsa-miR-4417	-0.76	-0.76	N/A
AC110781.3	ENST00000402221.1	Protein LOC100128374	5	4	1	2	1	1	hsa-miR-4417	-0.73	-0.73	N/A
CTD-2260A17.2	ENST00000504056.1	Uncharacterized protein	5	1	1	0	0	0	hsa-miR-4417	-0.73	-0.73	N/A
PRM2	ENST00000241808.4	protamine 2	5	1	1	0	0	0	hsa-miR-4417	-0.72	-0.72	N/A
SMEK2	ENST00000272313.5	SMEK homolog 2, suppressor of mek1 (Dictyostelium)	342	2	2	0	0	0	hsa-miR-4417	-0.72	-0.72	N/A
KRTAP6-3	ENST00000391624.1	keratin associated protein 6-3	5	1	1	0	0	0	hsa-miR-4417	-0.71	-0.71	N/A
NME4	ENST00000219479.2	NME/NM23 nucleoside diphosphate kinase 4	4249	1	1	0	0	0	hsa-miR-4417	-0.70	-0.70	N/A
WDR48	ENST00000302313.5	WD repeat domain 48	638	2	1	1	0	0	hsa-miR-4417	-0.69	-0.69	N/A
OR51G1	ENST00000321961.2	olfactory receptor, family 51, subfamily G, member 1	5	1	1	0	0	0	hsa-miR-4417	-0.69	-0.69	N/A
SERPINB3	ENST00000283752.5	serpin peptidase inhibitor, clade B (ovalbumin), member 3	5	1	1	0	0	0	hsa-miR-4417	-0.68	-0.68	N/A
SERPINB4	ENST00000341074.5	serpin peptidase inhibitor, clade B (ovalbumin), member 4	5	1	1	0	0	0	hsa-miR-4417	-0.68	-0.68	N/A
KIR3DL1	ENST00000402254.2	killer cell immunoglobulin-like receptor, three domains, long cytoplasmic tail, 1	5	1	1	0	0	1	hsa-miR-4417	-0.68	-0.68	N/A
C1orf147	ENST00000367119.1	chromosome 1 open reading frame 147	5	2	1	1	0	0	hsa-miR-4417	-0.67	-0.67	N/A
SDS	ENST00000257549.4	serine dehydratase	5	3	0	2	1	0	hsa-miR-4417	-0.66	-0.66	N/A
UBA7	ENST00000333486.3	ubiquitin-like modifier activating enzyme 7	5	1	1	0	0	0	hsa-miR-4417	-0.65	-0.65	N/A
WNT4	ENST00000290167.6	wingless-type MMTV integration site family, member 4	5	3	1	2	0	0	hsa-miR-4417	-0.65	-0.65	N/A
HIST1H4H	ENST00000289352.1	histone cluster 1, H4h	10	1	1	0	0	1	hsa-miR-4417	-0.64	-0.65	N/A
KIR2DL4	ENST00000359085.4	killer cell immunoglobulin-like receptor, two domains, long cytoplasmic tail, 4	5	1	1	0	0	1	hsa-miR-4417	-0.64	-0.64	N/A
GLYCTK	ENST00000354773.4	glycerate kinase	3833	3	2	0	1	0	hsa-miR-4417	-0.64	-0.64	N/A
PRRX2	ENST00000372469.4	paired related homeobox 2	59	2	1	1	0	0	hsa-miR-4417	-0.63	-0.63	N/A
KRTAP2-1	ENST00000391419.3	keratin associated protein 2-1	5	1	1	0	0	0	hsa-miR-4417	-0.62	-0.62	N/A
KIR3DL3	ENST00000291860.1	killer cell immunoglobulin-like receptor, three domains, long cytoplasmic tail, 3	5	1	1	0	0	1	hsa-miR-4417	-0.62	-0.62	N/A
PKIG	ENST00000372894.3	protein kinase (cAMP-dependent, catalytic) inhibitor gamma	1619	2	1	0	1	0	hsa-miR-4417	-0.62	-0.62	N/A
LILRA6	ENST00000391735.3	leukocyte immunoglobulin-like receptor, subfamily A (with TM domain), member 6	5	2	1	1	0	0	hsa-miR-4417	-0.62	-0.62	N/A
LCN6	ENST00000476567.1	lipocalin 6	5	3	1	1	1	0	hsa-miR-4417	-0.62	-0.62	N/A
GPRIN2	ENST00000374314.4	G protein regulated inducer of neurite outgrowth 2	5	3	2	0	1	3	hsa-miR-4417	-0.61	-0.61	N/A
C12orf43	ENST00000536407.2	chromosome 12 open reading frame 43	172	1	1	0	0	0	hsa-miR-4417	-0.61	-0.63	N/A
VWF	ENST00000261405.5	von Willebrand factor	16	1	1	0	0	0	hsa-miR-4417	-0.60	-0.60	N/A
MED27	ENST00000357028.2	mediator complex subunit 27	68	1	1	0	0	0	hsa-miR-4417	-0.59	-0.59	N/A
PAXIP1	ENST00000404141.1	PAX interacting (with transcription-activation domain) protein 1	19	2	1	0	1	0	hsa-miR-4417	-0.59	-0.74	N/A
C17orf62	ENST00000342572.8	chromosome 17 open reading frame 62	89	5	0	0	5	0	hsa-miR-4417	-0.58	-0.58	N/A
ISX	ENST00000308700.6	intestine-specific homeobox	251	2	1	0	1	1	hsa-miR-4417	-0.58	-0.58	N/A
C10orf11	ENST00000496424.2	chromosome 10 open reading frame 11	5	1	1	0	0	1	hsa-miR-4417	-0.57	-0.57	N/A
FAM86A	ENST00000458008.4	family with sequence similarity 86, member A	5	2	1	1	0	0	hsa-miR-4417	-0.57	-0.57	N/A
TRAPPC1	ENST00000540486.1	trafficking protein particle complex 1	551	1	1	0	0	0	hsa-miR-4417	-0.57	-0.58	N/A
GRAP2	ENST00000344138.4	GRB2-related adaptor protein 2	5	5	3	1	1	1	hsa-miR-4417	-0.57	-0.75	N/A
GUCA2B	ENST00000372581.1	guanylate cyclase activator 2B (uroguanylin)	5	2	0	2	0	0	hsa-miR-4417	-0.56	-0.56	N/A
PDE6G	ENST00000573076.1	phosphodiesterase 6G, cGMP-specific, rod, gamma	6	2	0	1	1	2	hsa-miR-4417	-0.56	-0.56	N/A
BX255923.1	ENST00000354995.3	HDCMB45P; Uncharacterized protein	5	1	1	0	0	0	hsa-miR-4417	-0.56	-0.56	N/A
KIR3DL2	ENST00000326321.3	killer cell immunoglobulin-like receptor, three domains, long cytoplasmic tail, 2	5	1	1	0	0	1	hsa-miR-4417	-0.56	-0.56	N/A
CBX2	ENST00000310942.4	chromobox homolog 2	1816	4	2	0	2	3	hsa-miR-4417	-0.55	-0.69	N/A
C15orf39	ENST00000567617.1	chromosome 15 open reading frame 39	1023	3	0	2	1	1	hsa-miR-4417	-0.55	-0.55	N/A
RGS4	ENST00000531057.1	regulator of G-protein signaling 4	489	1	1	0	0	0	hsa-miR-4417	-0.55	-0.56	N/A
SMCO1	ENST00000397537.2	single-pass membrane protein with coiled-coil domains 1	5	1	1	0	0	0	hsa-miR-4417	-0.55	-0.55	N/A
FAT3	ENST00000298047.6	FAT atypical cadherin 3	30	2	2	0	0	1	hsa-miR-4417	-0.54	-0.54	N/A
JMJD8	ENST00000412368.2	jumonji domain containing 8	164	2	1	1	0	0	hsa-miR-4417	-0.54	-0.54	N/A
RAB6A	ENST00000310653.6	RAB6A, member RAS oncogene family	9	1	1	0	0	0	hsa-miR-4417	-0.53	-0.53	N/A
NSMF	ENST00000339554.3	NMDA receptor synaptonuclear signaling and neuronal migration factor	507	2	1	1	0	2	hsa-miR-4417	-0.53	-0.53	N/A
CTC-260F20.3	ENST00000555938.1	Uncharacterized protein	5	1	1	0	0	1	hsa-miR-4417	-0.53	-0.53	N/A
ANKRD53	ENST00000272421.6	ankyrin repeat domain 53	14	3	0	2	1	0	hsa-miR-4417	-0.53	-0.53	N/A
PTPRCAP	ENST00000326294.3	protein tyrosine phosphatase, receptor type, C-associated protein	7	1	1	0	0	0	hsa-miR-4417	-0.52	-0.52	N/A
GIMAP6	ENST00000493969.1	GTPase, IMAP family member 6	5	1	1	0	0	0	hsa-miR-4417	-0.52	-0.52	N/A
ZNF410	ENST00000555044.1	zinc finger protein 410	718	1	1	0	0	0	hsa-miR-4417	-0.52	-0.52	N/A
TAB1	ENST00000216160.6	TGF-beta activated kinase 1/MAP3K7 binding protein 1	577	2	0	1	1	3	hsa-miR-4417	-0.51	-0.72	N/A
KRTAP4-7	ENST00000391417.4	keratin associated protein 4-7	5	2	0	1	1	0	hsa-miR-4417	-0.51	-0.51	N/A
ISOC1	ENST00000173527.5	isochorismatase domain containing 1	390	1	1	0	0	0	hsa-miR-4417	-0.51	-0.51	N/A
DDIT4L	ENST00000273990.2	DNA-damage-inducible transcript 4-like	87	1	1	0	0	0	hsa-miR-4417	-0.51	-0.51	N/A
GPATCH4	ENST00000368232.4	G patch domain containing 4	715	1	1	0	0	0	hsa-miR-4417	-0.50	-0.51	N/A
FCN1	ENST00000371806.3	ficolin (collagen/fibrinogen domain containing) 1	5	2	0	0	2	0	hsa-miR-4417	-0.50	-0.50	N/A
SHISA9	ENST00000558583.1	shisa family member 9	5	5	1	2	2	2	hsa-miR-4417	-0.50	-0.50	N/A
C17orf103	ENST00000468196.1	chromosome 17 open reading frame 103	54	1	1	0	0	3	hsa-miR-4417	-0.50	-0.50	N/A
HPS5	ENST00000537258.1	Hermansky-Pudlak syndrome 5	281	1	1	0	0	0	hsa-miR-4417	-0.50	-0.54	N/A
TTLL10	ENST00000379290.1	tubulin tyrosine ligase-like family, member 10	5	1	0	1	0	0	hsa-miR-4417	-0.50	-0.50	N/A
IARS	ENST00000375629.3	isoleucyl-tRNA synthetase	65	1	1	0	0	0	hsa-miR-4417	-0.50	-0.51	N/A
FAF2	ENST00000261942.6	Fas associated factor family member 2	1700	3	1	1	1	0	hsa-miR-4417	-0.50	-0.50	N/A
RP11-1055B8.7	ENST00000307745.7	BAH and coiled-coil domain-containing protein 1	247	1	1	0	0	0	hsa-miR-4417	-0.50	-0.50	N/A
MGAT4B	ENST00000337755.5	mannosyl (alpha-1,3-)-glycoprotein beta-1,4-N-acetylglucosaminyltransferase, isozyme B	533	1	1	0	0	0	hsa-miR-4417	-0.50	-0.50	N/A
SLC25A19	ENST00000416858.2	solute carrier family 25 (mitochondrial thiamine pyrophosphate carrier), member 19	108	1	1	0	0	0	hsa-miR-4417	-0.50	-0.50	N/A
BUD13	ENST00000375445.3	BUD13 homolog (S. cerevisiae)	57	1	1	0	0	0	hsa-miR-4417	-0.50	-0.50	N/A
PPP1R1B	ENST00000254079.4	protein phosphatase 1, regulatory (inhibitor) subunit 1B	5	1	1	0	0	2	hsa-miR-4417	-0.49	-0.49	N/A
GEMIN5	ENST00000285873.7	gem (nuclear organelle) associated protein 5	742	1	1	0	0	0	hsa-miR-4417	-0.49	-0.49	N/A
RPIA	ENST00000283646.4	ribose 5-phosphate isomerase A	415	1	1	0	0	1	hsa-miR-4417	-0.49	-0.49	N/A
OLFML2A	ENST00000288815.5	olfactomedin-like 2A	155	2	1	1	0	0	hsa-miR-4417	-0.49	-0.49	N/A
LENG9	ENST00000333834.4	leukocyte receptor cluster (LRC) member 9	5	1	1	0	0	0	hsa-miR-4417	-0.49	-0.49	N/A
ZNF33A	ENST00000469037.2	zinc finger protein 33A	39	2	1	1	0	0	hsa-miR-4417	-0.48	-0.67	N/A
CNR1	ENST00000362094.5	cannabinoid receptor 1 (brain)	40	2	1	0	1	0	hsa-miR-4417	-0.48	-0.70	N/A
FREM3	ENST00000329798.5	FRAS1 related extracellular matrix 3	5	1	1	0	0	0	hsa-miR-4417	-0.48	-0.48	N/A
PRR24	ENST00000552360.2	proline rich 24	282	1	1	0	0	4	hsa-miR-4417	-0.48	-0.60	N/A
CBX6	ENST00000407418.3	chromobox homolog 6	215	5	1	1	3	2	hsa-miR-4417	-0.48	-0.76	N/A
TAB2	ENST00000367456.1	TGF-beta activated kinase 1/MAP3K7 binding protein 2	1129	1	1	0	0	1	hsa-miR-4417	-0.48	-0.48	N/A
MSRB1	ENST00000399753.2	methionine sulfoxide reductase B1	2102	3	2	0	1	1	hsa-miR-4417	-0.47	-0.85	N/A
PKLR	ENST00000392414.3	pyruvate kinase, liver and RBC	112	1	1	0	0	0	hsa-miR-4417	-0.47	-0.47	N/A
RASA3	ENST00000334062.7	RAS p21 protein activator 3	612	3	2	1	0	0	hsa-miR-4417	-0.47	-0.47	N/A
ADRB1	ENST00000369295.2	adrenoceptor beta 1	12	1	1	0	0	1	hsa-miR-4417	-0.47	-0.47	N/A
SRR	ENST00000344595.5	serine racemase	95	1	1	0	0	0	hsa-miR-4417	-0.47	-0.47	N/A
FERMT3	ENST00000345728.5	fermitin family member 3	10	1	1	0	0	0	hsa-miR-4417	-0.47	-0.47	N/A
ATG4D	ENST00000309469.4	autophagy related 4D, cysteine peptidase	801	1	1	0	0	0	hsa-miR-4417	-0.47	-0.47	N/A
C1orf123	ENST00000294360.4	chromosome 1 open reading frame 123	558	1	1	0	0	0	hsa-miR-4417	-0.46	-0.46	N/A
KRT78	ENST00000359499.4	keratin 78	5	2	1	0	1	1	hsa-miR-4417	-0.46	-0.46	N/A
FNTB	ENST00000246166.2	farnesyltransferase, CAAX box, beta	13	2	0	2	0	2	hsa-miR-4417	-0.46	-0.46	N/A
ST8SIA4	ENST00000231461.5	ST8 alpha-N-acetyl-neuraminide alpha-2,8-sialyltransferase 4	5	3	1	1	1	2	hsa-miR-4417	-0.46	-0.46	N/A
MIXL1	ENST00000366810.5	Mix paired-like homeobox	16	1	1	0	0	0	hsa-miR-4417	-0.46	-0.46	N/A
TENC1	ENST00000314250.6	tensin like C1 domain containing phosphatase (tensin 2)	240	2	1	0	1	0	hsa-miR-4417	-0.45	-0.45	N/A
LRRC25	ENST00000339007.3	leucine rich repeat containing 25	5	1	1	0	0	0	hsa-miR-4417	-0.45	-0.45	N/A
LPGAT1	ENST00000366997.4	lysophosphatidylglycerol acyltransferase 1	135	2	1	0	1	2	hsa-miR-4417	-0.45	-0.46	N/A
PSCA	ENST00000301258.4	prostate stem cell antigen	14	1	1	0	0	1	hsa-miR-4417	-0.45	-0.45	N/A
ARID3B	ENST00000346246.5	AT rich interactive domain 3B (BRIGHT-like)	11	4	0	3	1	0	hsa-miR-4417	-0.45	-0.45	N/A
MAOB	ENST00000538942.1	monoamine oxidase B	32	2	1	0	1	0	hsa-miR-4417	-0.45	-0.52	N/A
BEAN1	ENST00000299694.8	brain expressed, associated with NEDD4, 1	16	2	1	1	0	1	hsa-miR-4417	-0.45	-0.45	N/A
ZNF672	ENST00000306562.3	zinc finger protein 672	189	1	1	0	0	0	hsa-miR-4417	-0.44	-0.44	N/A
C2orf91	ENST00000378711.2	chromosome 2 open reading frame 91	5	2	1	1	0	0	hsa-miR-4417	-0.44	-0.44	N/A
LIMS2	ENST00000409286.1	LIM and senescent cell antigen-like domains 2	170	3	0	0	3	0	hsa-miR-4417	-0.44	-0.44	N/A
CCDC107	ENST00000421582.2	coiled-coil domain containing 107	2551	1	1	0	0	0	hsa-miR-4417	-0.44	-0.44	N/A
SNCG	ENST00000348795.4	synuclein, gamma (breast cancer-specific protein 1)	375	1	0	1	0	1	hsa-miR-4417	-0.44	-0.45	N/A
DYDC2	ENST00000372199.1	DPY30 domain containing 2	5	1	1	0	0	0	hsa-miR-4417	-0.44	-0.44	N/A
RAB3B	ENST00000371655.3	RAB3B, member RAS oncogene family	611	3	0	1	2	0	hsa-miR-4417	-0.44	-0.44	N/A
PCDH11X	ENST00000504220.2	protocadherin 11 X-linked	5	4	0	4	0	0	hsa-miR-4417	-0.43	-0.43	N/A
TEAD3	ENST00000402886.3	TEA domain family member 3	137	2	1	0	1	0	hsa-miR-4417	-0.43	-0.43	N/A
DCLRE1B	ENST00000369563.3	DNA cross-link repair 1B	687	1	1	0	0	1	hsa-miR-4417	-0.43	-0.43	N/A
CRISPLD2	ENST00000262424.5	cysteine-rich secretory protein LCCL domain containing 2	397	4	1	1	2	2	hsa-miR-4417	-0.43	-0.61	N/A
MRPL52	ENST00000397505.2	mitochondrial ribosomal protein L52	8059	1	0	1	0	0	hsa-miR-4417	-0.43	-0.43	N/A
NPAS1	ENST00000439365.2	neuronal PAS domain protein 1	317	1	1	0	0	1	hsa-miR-4417	-0.43	-0.43	N/A
PPP1R3D	ENST00000370996.3	protein phosphatase 1, regulatory subunit 3D	132	2	1	0	1	0	hsa-miR-4417	-0.43	-0.43	N/A
TMEM11	ENST00000317635.5	transmembrane protein 11	223	3	0	1	2	0	hsa-miR-4417	-0.43	-0.49	N/A
LAYN	ENST00000525126.1	layilin	175	1	1	0	0	0	hsa-miR-4417	-0.43	-0.52	N/A
LARP1	ENST00000336314.4	La ribonucleoprotein domain family, member 1	4979	1	1	0	0	0	hsa-miR-4417	-0.42	-0.42	N/A
AC140061.12	ENST00000598429.1	Uncharacterized protein	11	1	1	0	0	0	hsa-miR-4417	-0.42	-0.42	N/A
MOCS1	ENST00000373186.4	molybdenum cofactor synthesis 1	179	3	1	2	0	1	hsa-miR-4417	-0.42	-0.50	N/A
PPM1H	ENST00000228705.6	protein phosphatase, Mg2+/Mn2+ dependent, 1H	45	3	1	2	0	1	hsa-miR-4417	-0.42	-0.49	N/A
YWHAH	ENST00000397492.1	tyrosine 3-monooxygenase/tryptophan 5-monooxygenase activation protein, eta polypeptide	7321	1	1	0	0	0	hsa-miR-4417	-0.42	-0.42	N/A
HIVEP3	ENST00000372583.1	human immunodeficiency virus type I enhancer binding protein 3	84	1	1	0	0	1	hsa-miR-4417	-0.42	-0.42	N/A
MOCS2	ENST00000450852.3	molybdenum cofactor synthesis 2	100	1	1	0	0	0	hsa-miR-4417	-0.42	-0.42	N/A
SLC18A3	ENST00000374115.3	solute carrier family 18 (vesicular acetylcholine transporter), member 3	5	2	0	2	0	1	hsa-miR-4417	-0.42	-0.42	N/A
CHST2	ENST00000309575.3	carbohydrate (N-acetylglucosamine-6-O) sulfotransferase 2	154	1	1	0	0	0	hsa-miR-4417	-0.41	-0.53	N/A
SPR	ENST00000234454.5	sepiapterin reductase (7,8-dihydrobiopterin:NADP+ oxidoreductase)	554	1	1	0	0	0	hsa-miR-4417	-0.41	-0.41	N/A
GPR68	ENST00000531499.2	G protein-coupled receptor 68	5	3	0	2	1	1	hsa-miR-4417	-0.41	-0.41	N/A
AP000867.1	ENST00000343767.3		5	2	1	0	1	0	hsa-miR-4417	-0.41	-0.41	N/A
NRL	ENST00000397002.2	neural retina leucine zipper	9	1	1	0	0	0	hsa-miR-4417	-0.41	-0.41	N/A
COTL1	ENST00000262428.4	coactosin-like 1 (Dictyostelium)	6558	2	0	2	0	0	hsa-miR-4417	-0.41	-0.41	N/A
CCDC74A	ENST00000467992.2	coiled-coil domain containing 74A	5	3	0	3	0	1	hsa-miR-4417	-0.41	-0.41	N/A
BHMT2	ENST00000255192.3	betaine--homocysteine S-methyltransferase 2	297	1	1	0	0	0	hsa-miR-4417	-0.41	-0.41	N/A
IQSEC2	ENST00000375365.2	IQ motif and Sec7 domain 2	5	2	2	0	0	0	hsa-miR-4417	-0.41	-0.41	N/A
TRAF1	ENST00000373887.3	TNF receptor-associated factor 1	5	3	0	0	3	3	hsa-miR-4417	-0.41	-0.57	N/A
PRRX1	ENST00000367760.3	paired related homeobox 1	57	3	0	2	1	0	hsa-miR-4417	-0.40	-0.48	N/A
DHRS4	ENST00000558263.1	dehydrogenase/reductase (SDR family) member 4	5	1	1	0	0	0	hsa-miR-4417	-0.40	-0.40	N/A
MYO18B	ENST00000335473.7	myosin XVIIIB	39	2	2	0	0	0	hsa-miR-4417	-0.40	-0.83	N/A
TMEM63C	ENST00000298351.4	transmembrane protein 63C	13	3	2	0	1	1	hsa-miR-4417	-0.40	-0.40	N/A
KIF17	ENST00000375044.1	kinesin family member 17	5	2	1	1	0	2	hsa-miR-4417	-0.40	-0.40	N/A
C14orf132	ENST00000555004.1	chromosome 14 open reading frame 132	217	1	1	0	0	2	hsa-miR-4417	-0.40	-0.40	N/A
NCCRP1	ENST00000339852.4	non-specific cytotoxic cell receptor protein 1 homolog (zebrafish)	5	1	1	0	0	1	hsa-miR-4417	-0.40	-0.40	N/A
RCVRN	ENST00000226193.5	recoverin	5	1	1	0	0	0	hsa-miR-4417	-0.40	-0.40	N/A
TCL1A	ENST00000402399.1	T-cell leukemia/lymphoma 1A	5	2	0	1	1	1	hsa-miR-4417	-0.40	-0.40	N/A
RAB40C	ENST00000248139.3	RAB40C, member RAS oncogene family	421	2	1	0	1	2	hsa-miR-4417	-0.40	-0.40	N/A
SH3BP1	ENST00000357436.4	SH3-domain binding protein 1	2333	1	0	0	1	1	hsa-miR-4417	-0.40	-0.40	N/A
FAM132B	ENST00000546354.1	family with sequence similarity 132, member B	722	2	1	0	1	1	hsa-miR-4417	-0.40	-0.40	N/A
RNF4	ENST00000511859.1	ring finger protein 4	33	1	1	0	0	2	hsa-miR-4417	-0.39	-0.48	N/A
ZNF705B	ENST00000443676.1	zinc finger protein 705B	5	1	1	0	0	0	hsa-miR-4417	-0.39	-0.39	N/A
ZNF705D	ENST00000400085.3	zinc finger protein 705D	5	1	1	0	0	0	hsa-miR-4417	-0.39	-0.39	N/A
SLC46A1	ENST00000440501.1	solute carrier family 46 (folate transporter), member 1	580	2	1	0	1	2	hsa-miR-4417	-0.39	-0.41	N/A
MMP15	ENST00000219271.3	matrix metallopeptidase 15 (membrane-inserted)	605	4	0	1	3	0	hsa-miR-4417	-0.39	-0.39	N/A
C1orf115	ENST00000294889.5	chromosome 1 open reading frame 115	180	2	1	0	1	1	hsa-miR-4417	-0.39	-0.44	N/A
FAM86C1	ENST00000359244.4	family with sequence similarity 86, member C1	5	1	1	0	0	0	hsa-miR-4417	-0.39	-0.39	N/A
RSPO4	ENST00000217260.4	R-spondin 4	5	3	0	0	3	1	hsa-miR-4417	-0.39	-0.39	N/A
S100A11	ENST00000271638.2	S100 calcium binding protein A11	433	1	0	1	0	0	hsa-miR-4417	-0.39	-0.39	N/A
EIF2S3	ENST00000253039.4	eukaryotic translation initiation factor 2, subunit 3 gamma, 52kDa	1571	2	1	1	0	0	hsa-miR-4417	-0.39	-0.41	N/A
GABRE	ENST00000370325.1	gamma-aminobutyric acid (GABA) A receptor, epsilon	6	2	0	2	0	1	hsa-miR-4417	-0.39	-0.39	N/A
MRTO4	ENST00000330263.4	mRNA turnover 4 homolog (S. cerevisiae)	2127	2	2	0	0	1	hsa-miR-4417	-0.39	-0.81	N/A
EPS8L2	ENST00000318562.8	EPS8-like 2	1419	2	1	1	0	1	hsa-miR-4417	-0.39	-0.40	N/A
ARC	ENST00000356613.2	activity-regulated cytoskeleton-associated protein	5	1	1	0	0	2	hsa-miR-4417	-0.39	-0.39	N/A
CACFD1	ENST00000291722.7	calcium channel flower domain containing 1	1315	1	1	0	0	2	hsa-miR-4417	-0.39	-0.39	N/A
MPZL1	ENST00000474859.1	myelin protein zero-like 1	3146	1	1	0	0	0	hsa-miR-4417	-0.39	-0.41	N/A
SCLY	ENST00000254663.6	selenocysteine lyase	232	7	0	0	7	3	hsa-miR-4417	-0.39	-0.39	N/A
TYSND1	ENST00000335494.5	trypsin domain containing 1	35	2	1	1	0	1	hsa-miR-4417	-0.38	-0.41	N/A
PRKRIR	ENST00000260045.3	protein-kinase, interferon-inducible double stranded RNA dependent inhibitor, repressor of (P58 repressor)	13	1	1	0	0	0	hsa-miR-4417	-0.38	-0.38	N/A
ALPK3	ENST00000258888.5	alpha-kinase 3	16	3	0	3	0	3	hsa-miR-4417	-0.38	-0.38	N/A
GPM6B	ENST00000454189.2	glycoprotein M6B	135	1	1	0	0	0	hsa-miR-4417	-0.38	-0.38	N/A
RASL12	ENST00000220062.4	RAS-like, family 12	39	2	1	1	0	0	hsa-miR-4417	-0.38	-0.38	N/A
DYNLT3	ENST00000378581.3	dynein, light chain, Tctex-type 3	27	1	0	1	0	0	hsa-miR-4417	-0.38	-0.38	N/A
CINP	ENST00000541568.2	cyclin-dependent kinase 2 interacting protein	2407	2	0	0	2	0	hsa-miR-4417	-0.38	-0.38	N/A
TOM1	ENST00000382034.5	target of myb1 (chicken)	309	1	1	0	0	1	hsa-miR-4417	-0.38	-0.38	N/A
AIDA	ENST00000340020.6	axin interactor, dorsalization associated	48	1	1	0	0	0	hsa-miR-4417	-0.38	-0.38	N/A
SPATA2L	ENST00000289805.5	spermatogenesis associated 2-like	10	4	1	0	3	0	hsa-miR-4417	-0.38	-0.38	N/A
TYROBP	ENST00000424586.3	TYRO protein tyrosine kinase binding protein	5	1	0	1	0	0	hsa-miR-4417	-0.38	-0.38	N/A
ADORA1	ENST00000367235.1	adenosine A1 receptor	5	1	1	0	0	0	hsa-miR-4417	-0.38	-0.38	N/A
KLHDC7A	ENST00000400664.1	kelch domain containing 7A	5	1	1	0	0	0	hsa-miR-4417	-0.38	-0.38	N/A
CYP2S1	ENST00000310054.4	cytochrome P450, family 2, subfamily S, polypeptide 1	150	2	1	0	1	0	hsa-miR-4417	-0.38	-0.38	N/A
ZNF512B	ENST00000369888.1	zinc finger protein 512B	8	2	1	0	1	2	hsa-miR-4417	-0.38	-0.38	N/A
CTSA	ENST00000372484.3	cathepsin A	3915	1	1	0	0	0	hsa-miR-4417	-0.38	-0.38	N/A
LOXL3	ENST00000264094.3	lysyl oxidase-like 3	235	2	0	1	1	0	hsa-miR-4417	-0.38	-0.38	N/A
KLK7	ENST00000391807.1	kallikrein-related peptidase 7	5	1	1	0	0	0	hsa-miR-4417	-0.38	-0.38	N/A
MMP2	ENST00000219070.4	matrix metallopeptidase 2 (gelatinase A, 72kDa gelatinase, 72kDa type IV collagenase)	2187	1	1	0	0	0	hsa-miR-4417	-0.37	-0.38	N/A
MLF2	ENST00000435120.1	myeloid leukemia factor 2	623	1	0	0	1	1	hsa-miR-4417	-0.37	-0.38	N/A
KCNJ16	ENST00000589377.1	potassium inwardly-rectifying channel, subfamily J, member 16	5	1	1	0	0	0	hsa-miR-4417	-0.37	-0.37	N/A
PAX8	ENST00000263335.7	paired box 8	11	1	1	0	0	2	hsa-miR-4417	-0.37	-0.37	N/A
STK40	ENST00000359297.2	serine/threonine kinase 40	214	3	1	2	0	2	hsa-miR-4417	-0.37	-0.41	N/A
ZBTB7C	ENST00000535628.2	zinc finger and BTB domain containing 7C	23	2	1	1	0	1	hsa-miR-4417	-0.37	-0.37	N/A
MAP6D1	ENST00000318631.3	MAP6 domain containing 1	45	1	1	0	0	0	hsa-miR-4417	-0.37	-0.37	N/A
RNPEP	ENST00000295640.4	arginyl aminopeptidase (aminopeptidase B)	203	2	0	1	1	0	hsa-miR-4417	-0.37	-0.37	N/A
MRGBP	ENST00000370487.3	MRG/MORF4L binding protein	886	3	2	1	0	1	hsa-miR-4417	-0.37	-0.75	N/A
FOSL1	ENST00000532401.1	FOS-like antigen 1	276	2	0	2	0	1	hsa-miR-4417	-0.37	-0.37	N/A
AZGP1	ENST00000411734.1	alpha-2-glycoprotein 1, zinc-binding	11	2	0	2	0	0	hsa-miR-4417	-0.37	-0.37	N/A
CNPY3	ENST00000394142.3	canopy FGF signaling regulator 3	837	2	0	2	0	0	hsa-miR-4417	-0.36	-0.36	N/A
PCDH17	ENST00000377918.3	protocadherin 17	477	2	1	0	1	0	hsa-miR-4417	-0.36	-0.36	N/A
PHF5A	ENST00000216252.3	PHD finger protein 5A	317	1	0	1	0	1	hsa-miR-4417	-0.36	-0.44	N/A
ABCB8	ENST00000356058.4	ATP-binding cassette, sub-family B (MDR/TAP), member 8	199	5	0	3	2	3	hsa-miR-4417	-0.36	-0.54	N/A
CAMKV	ENST00000296471.7	CaM kinase-like vesicle-associated	47	1	1	0	0	1	hsa-miR-4417	-0.36	-0.36	N/A
RPP25	ENST00000322177.5	ribonuclease P/MRP 25kDa subunit	546	1	1	0	0	0	hsa-miR-4417	-0.36	-0.36	N/A
KCNJ6	ENST00000609713.1	potassium inwardly-rectifying channel, subfamily J, member 6	5	3	0	0	3	2	hsa-miR-4417	-0.36	-0.36	N/A
COMMD9	ENST00000263401.5	COMM domain containing 9	1146	1	1	0	0	0	hsa-miR-4417	-0.36	-0.36	N/A
EMILIN3	ENST00000332312.3	elastin microfibril interfacer 3	12	3	0	0	3	1	hsa-miR-4417	-0.36	-0.36	N/A
ST5	ENST00000526757.1	suppression of tumorigenicity 5	139	2	0	2	0	0	hsa-miR-4417	-0.36	-0.36	N/A
ANPEP	ENST00000300060.6	alanyl (membrane) aminopeptidase	216	2	0	1	1	0	hsa-miR-4417	-0.36	-0.36	N/A
CCDC157	ENST00000405659.1	coiled-coil domain containing 157	173	2	0	1	1	0	hsa-miR-4417	-0.36	-0.36	N/A
ARL8A	ENST00000272217.2	ADP-ribosylation factor-like 8A	272	1	0	1	0	2	hsa-miR-4417	-0.36	-0.37	N/A
LETM2	ENST00000297720.5	leucine zipper-EF-hand containing transmembrane protein 2	9	1	0	1	0	0	hsa-miR-4417	-0.36	-0.36	N/A
TXN2	ENST00000216185.2	thioredoxin 2	3060	1	1	0	0	0	hsa-miR-4417	-0.36	-0.36	N/A
VSTM5	ENST00000409977.1	V-set and transmembrane domain containing 5	5	1	1	0	0	0	hsa-miR-4417	-0.35	-0.35	N/A
RELA	ENST00000525693.1	v-rel avian reticuloendotheliosis viral oncogene homolog A	1707	2	1	1	0	0	hsa-miR-4417	-0.35	-0.36	N/A
SFTPB	ENST00000519937.2	surfactant protein B	5	3	0	2	1	0	hsa-miR-4417	-0.35	-0.35	N/A
FAM193A	ENST00000505311.1	family with sequence similarity 193, member A	274	1	0	1	0	2	hsa-miR-4417	-0.35	-0.36	N/A
ATP6V0C	ENST00000568562.1	ATPase, H+ transporting, lysosomal 16kDa, V0 subunit c	7064	1	0	1	0	1	hsa-miR-4417	-0.35	-0.35	N/A
SOX7	ENST00000554914.1	Transcription factor SOX-7; Uncharacterized protein; cDNA FLJ58508, highly similar to Transcription factor SOX-7	47	1	1	0	0	1	hsa-miR-4417	-0.35	-0.35	N/A
GTPBP1	ENST00000216044.5	GTP binding protein 1	1765	2	1	0	1	1	hsa-miR-4417	-0.35	-0.36	N/A
STK38	ENST00000229812.7	serine/threonine kinase 38	156	2	0	1	1	0	hsa-miR-4417	-0.35	-0.38	N/A
LYRM2	ENST00000520318.1	LYR motif containing 2	305	1	1	0	0	0	hsa-miR-4417	-0.35	-0.36	N/A
EID1	ENST00000530028.2	EP300 interacting inhibitor of differentiation 1	6579	1	0	1	0	0	hsa-miR-4417	-0.35	-0.35	N/A
FAM92B	ENST00000539556.1	family with sequence similarity 92, member B	5	2	0	1	1	0	hsa-miR-4417	-0.35	-0.35	N/A
PRDX2	ENST00000301522.2	peroxiredoxin 2	7500	2	1	1	0	0	hsa-miR-4417	-0.35	-0.76	N/A
FGF1	ENST00000360966.5	fibroblast growth factor 1 (acidic)	88	1	1	0	0	0	hsa-miR-4417	-0.35	-0.47	N/A
C9orf57	ENST00000377024.3	chromosome 9 open reading frame 57	5	1	0	1	0	0	hsa-miR-4417	-0.35	-0.35	N/A
SAMD11	ENST00000342066.3	sterile alpha motif domain containing 11	288	1	1	0	0	0	hsa-miR-4417	-0.35	-0.35	N/A
DKFZP434E1119	ENST00000598970.1		5	2	0	1	1	0	hsa-miR-4417	-0.35	-0.35	N/A
GPR113	ENST00000421160.2	G protein-coupled receptor 113	5	1	1	0	0	0	hsa-miR-4417	-0.35	-0.35	N/A
MOCOS	ENST00000261326.5	molybdenum cofactor sulfurase	627	2	1	1	0	0	hsa-miR-4417	-0.35	-0.35	N/A
SLCO4C1	ENST00000310954.6	solute carrier organic anion transporter family, member 4C1	13	2	0	1	1	0	hsa-miR-4417	-0.34	-0.34	N/A
CEND1	ENST00000330106.4	cell cycle exit and neuronal differentiation 1	28	2	0	2	0	0	hsa-miR-4417	-0.34	-0.34	N/A
ATXN7L1	ENST00000419735.3	ataxin 7-like 1	67	3	1	1	1	0	hsa-miR-4417	-0.34	-0.34	N/A
AZI1	ENST00000374782.3	5-azacytidine induced 1	124	1	0	0	1	2	hsa-miR-4417	-0.34	-0.34	N/A
SELL	ENST00000236147.4	selectin L	5	1	1	0	0	0	hsa-miR-4417	-0.34	-0.34	N/A
DHRS4L2	ENST00000335125.6	dehydrogenase/reductase (SDR family) member 4 like 2	5	1	1	0	0	0	hsa-miR-4417	-0.34	-0.34	N/A
PRODH	ENST00000420436.1	proline dehydrogenase (oxidase) 1	5	1	1	0	0	0	hsa-miR-4417	-0.34	-0.34	N/A
PARM1	ENST00000513238.1	prostate androgen-regulated mucin-like protein 1	161	1	1	0	0	1	hsa-miR-4417	-0.34	-0.40	N/A
PDK2	ENST00000503176.1	pyruvate dehydrogenase kinase, isozyme 2	681	2	1	1	0	1	hsa-miR-4417	-0.34	-0.44	N/A
ORAOV1	ENST00000279147.4	oral cancer overexpressed 1	78	1	1	0	0	0	hsa-miR-4417	-0.34	-0.34	N/A
AIP	ENST00000279146.3	aryl hydrocarbon receptor interacting protein	2469	2	1	1	0	1	hsa-miR-4417	-0.34	-0.47	N/A
SEMA4D	ENST00000450295.1	sema domain, immunoglobulin domain (Ig), transmembrane domain (TM) and short cytoplasmic domain, (semaphorin) 4D	76	2	1	1	0	2	hsa-miR-4417	-0.34	-0.34	N/A
SAPCD2	ENST00000409687.3	suppressor APC domain containing 2	22	2	0	0	2	3	hsa-miR-4417	-0.34	-0.34	N/A
LGI4	ENST00000392225.3	leucine-rich repeat LGI family, member 4	29	2	0	1	1	0	hsa-miR-4417	-0.34	-0.34	N/A
HHLA1	ENST00000434736.2	HERV-H LTR-associating 1	5	1	0	1	0	0	hsa-miR-4417	-0.34	-0.34	N/A
CDK18	ENST00000360066.2	cyclin-dependent kinase 18	262	1	1	0	0	1	hsa-miR-4417	-0.34	-0.34	N/A
ANO9	ENST00000332826.6	anoctamin 9	23	2	0	2	0	0	hsa-miR-4417	-0.34	-0.38	N/A
L3MBTL4	ENST00000400105.2	l(3)mbt-like 4 (Drosophila)	37	2	1	0	1	0	hsa-miR-4417	-0.34	-0.41	N/A
SCML4	ENST00000369022.2	sex comb on midleg-like 4 (Drosophila)	10	1	1	0	0	1	hsa-miR-4417	-0.34	-0.37	N/A
U2AF2	ENST00000450554.2	U2 small nuclear RNA auxiliary factor 2	1093	1	1	0	0	0	hsa-miR-4417	-0.34	-0.34	N/A
CABIN1	ENST00000263119.5	calcineurin binding protein 1	50	3	0	1	2	0	hsa-miR-4417	-0.34	-0.34	N/A
TPRN	ENST00000409012.4	taperin	1586	1	1	0	0	0	hsa-miR-4417	-0.33	-0.33	N/A
HRK	ENST00000257572.5	harakiri, BCL2 interacting protein (contains only BH3 domain)	19	1	1	0	0	1	hsa-miR-4417	-0.33	-0.35	N/A
KANSL2	ENST00000550347.1	KAT8 regulatory NSL complex subunit 2	68	1	1	0	0	0	hsa-miR-4417	-0.33	-0.33	N/A
ZFP36L1	ENST00000555997.1	ZFP36 ring finger protein-like 1	231	1	0	1	0	1	hsa-miR-4417	-0.33	-0.33	N/A
SSBP3	ENST00000417664.2	single stranded DNA binding protein 3	1474	1	1	0	0	0	hsa-miR-4417	-0.33	-0.33	N/A
AKT1S1	ENST00000391833.1	AKT1 substrate 1 (proline-rich)	754	1	0	1	0	1	hsa-miR-4417	-0.33	-0.33	N/A
IRX2	ENST00000382611.6	iroquois homeobox 2	5	1	1	0	0	0	hsa-miR-4417	-0.33	-0.33	N/A
GRB2	ENST00000392563.1	growth factor receptor-bound protein 2	2660	2	0	2	0	0	hsa-miR-4417	-0.33	-0.33	N/A
SYT10	ENST00000228567.3	synaptotagmin X	5	1	1	0	0	0	hsa-miR-4417	-0.33	-0.33	N/A
VAT1L	ENST00000302536.2	vesicle amine transport 1-like	123	1	1	0	0	0	hsa-miR-4417	-0.33	-0.33	N/A
NCSTN	ENST00000294785.5	nicastrin	578	1	1	0	0	0	hsa-miR-4417	-0.33	-0.33	N/A
RAB31	ENST00000578921.1	RAB31, member RAS oncogene family	726	1	1	0	0	0	hsa-miR-4417	-0.33	-0.33	N/A
OTUD3	ENST00000375120.3	OTU domain containing 3	438	1	1	0	0	0	hsa-miR-4417	-0.33	-0.33	N/A
TXLNA	ENST00000373610.3	taxilin alpha	564	2	0	1	1	0	hsa-miR-4417	-0.32	-0.34	N/A
MT-ATP8	ENST00000361851.1	mitochondrially encoded ATP synthase 8	127	1	0	1	0	0	hsa-miR-4417	-0.32	-0.36	N/A
PHLDA3	ENST00000367311.3	pleckstrin homology-like domain, family A, member 3	82	2	0	1	1	2	hsa-miR-4417	-0.32	-0.34	N/A
NRSN2	ENST00000382291.3	neurensin 2	101	2	0	2	0	0	hsa-miR-4417	-0.32	-0.32	N/A
NNAT	ENST00000062104.2	neuronatin	5	1	0	1	0	0	hsa-miR-4417	-0.32	-0.32	N/A
FOXO1	ENST00000379561.5	forkhead box O1	480	1	1	0	0	0	hsa-miR-4417	-0.32	-0.33	N/A
APCDD1L	ENST00000371149.3	adenomatosis polyposis coli down-regulated 1-like	21	1	0	1	0	1	hsa-miR-4417	-0.32	-0.32	N/A
PRPF38A	ENST00000257181.9	pre-mRNA processing factor 38A	892	2	0	1	1	1	hsa-miR-4417	-0.32	-0.39	N/A
KIAA0087	ENST00000242109.3	KIAA0087	5	1	1	0	0	0	hsa-miR-4417	-0.32	-0.32	N/A
NAT8L	ENST00000331662.3	N-acetyltransferase 8-like (GCN5-related, putative)	220	4	1	3	0	2	hsa-miR-4417	-0.32	-0.33	N/A
ZFHX2	ENST00000419474.3	zinc finger homeobox 2	7	1	1	0	0	3	hsa-miR-4417	-0.32	-0.35	N/A
TTC9	ENST00000256367.2	tetratricopeptide repeat domain 9	39	2	0	2	0	1	hsa-miR-4417	-0.32	-0.32	N/A
CALML3	ENST00000315238.1	calmodulin-like 3	5	2	0	1	1	1	hsa-miR-4417	-0.32	-0.32	N/A
C16orf90	ENST00000437192.3	chromosome 16 open reading frame 90	5	1	1	0	0	0	hsa-miR-4417	-0.32	-0.32	N/A
POM121L12	ENST00000408890.4	POM121 transmembrane nucleoporin-like 12	5	1	0	1	0	0	hsa-miR-4417	-0.32	-0.32	N/A
RBP7	ENST00000294435.7	retinol binding protein 7, cellular	303	1	0	1	0	0	hsa-miR-4417	-0.32	-0.32	N/A
LY6K	ENST00000522591.1	lymphocyte antigen 6 complex, locus K	2718	2	0	0	2	2	hsa-miR-4417	-0.32	-0.33	N/A
GFRA3	ENST00000274721.3	GDNF family receptor alpha 3	7	1	1	0	0	0	hsa-miR-4417	-0.32	-0.32	N/A
AGPAT2	ENST00000371694.3	1-acylglycerol-3-phosphate O-acyltransferase 2	303	1	1	0	0	1	hsa-miR-4417	-0.32	-0.32	N/A
TSPAN14	ENST00000429989.3	tetraspanin 14	239	2	1	1	0	1	hsa-miR-4417	-0.31	-0.42	N/A
DNTT	ENST00000371174.2	DNA nucleotidylexotransferase	5	1	0	1	0	0	hsa-miR-4417	-0.31	-0.31	N/A
ENTPD8	ENST00000344119.2	ectonucleoside triphosphate diphosphohydrolase 8	5	1	1	0	0	1	hsa-miR-4417	-0.31	-0.31	N/A
ETV5	ENST00000306376.5	ets variant 5	1085	2	1	1	0	1	hsa-miR-4417	-0.31	-0.46	N/A
PLEKHM1	ENST00000430334.3	pleckstrin homology domain containing, family M (with RUN domain) member 1	90	4	0	2	2	3	hsa-miR-4417	-0.31	-0.31	N/A
EPSTI1	ENST00000313624.7	epithelial stromal interaction 1 (breast)	11	2	0	1	1	0	hsa-miR-4417	-0.31	-0.31	N/A
C10orf53	ENST00000374112.3	chromosome 10 open reading frame 53	5	1	0	1	0	2	hsa-miR-4417	-0.31	-0.31	N/A
MAN1C1	ENST00000374332.4	mannosidase, alpha, class 1C, member 1	60	2	0	1	1	1	hsa-miR-4417	-0.31	-0.31	N/A
PHF17	ENST00000226319.6	PHD finger protein 17	1393	1	1	0	0	0	hsa-miR-4417	-0.31	-0.32	N/A
CASP8	ENST00000392259.2	caspase 8, apoptosis-related cysteine peptidase	64	1	0	1	0	0	hsa-miR-4417	-0.31	-0.31	N/A
CASP14	ENST00000427043.3	caspase 14, apoptosis-related cysteine peptidase	5	1	0	1	0	0	hsa-miR-4417	-0.31	-0.31	N/A
CMTM1	ENST00000533666.1	CKLF-like MARVEL transmembrane domain containing 1	16	1	0	1	0	0	hsa-miR-4417	-0.31	-0.31	N/A
SHPK	ENST00000225519.3	sedoheptulokinase	40	1	1	0	0	0	hsa-miR-4417	-0.31	-0.31	N/A
C1orf95	ENST00000366788.3	chromosome 1 open reading frame 95	28	8	3	2	3	5	hsa-miR-4417	-0.31	-0.62	N/A
ZFYVE27	ENST00000453958.2	zinc finger, FYVE domain containing 27	565	1	1	0	0	1	hsa-miR-4417	-0.31	-0.31	N/A
DCTN4	ENST00000447998.2	dynactin 4 (p62)	153	1	1	0	0	0	hsa-miR-4417	-0.31	-0.33	N/A
KIAA0040	ENST00000423313.1	KIAA0040	15	2	0	2	0	0	hsa-miR-4417	-0.30	-0.30	N/A
ARF6	ENST00000298316.5	ADP-ribosylation factor 6	31	1	1	0	0	0	hsa-miR-4417	-0.30	-0.37	N/A
PHF15	ENST00000402835.1	PHD finger protein 15	387	3	0	3	0	3	hsa-miR-4417	-0.30	-0.46	N/A
PEX6	ENST00000244546.4	peroxisomal biogenesis factor 6	178	1	1	0	0	0	hsa-miR-4417	-0.30	-0.31	N/A
DNAH17-AS1	ENST00000598378.1	DNAH17 antisense RNA 1	23	3	0	0	3	2	hsa-miR-4417	-0.30	-0.34	N/A
ERMP1	ENST00000381506.3	endoplasmic reticulum metallopeptidase 1	53	1	1	0	0	1	hsa-miR-4417	-0.30	-0.30	N/A
FKRP	ENST00000318584.5	fukutin related protein	989	1	1	0	0	2	hsa-miR-4417	-0.30	-0.30	N/A
TMEM209	ENST00000397622.2	transmembrane protein 209	257	1	1	0	0	0	hsa-miR-4417	-0.30	-0.30	N/A
EGFR	ENST00000275493.2	epidermal growth factor receptor	632	3	2	1	0	0	hsa-miR-4417	-0.30	-0.30	N/A
SH2B3	ENST00000341259.2	SH2B adaptor protein 3	89	2	1	1	0	0	hsa-miR-4417	-0.30	-0.36	N/A
TMEM54	ENST00000373463.3	transmembrane protein 54	35	1	0	1	0	0	hsa-miR-4417	-0.30	-0.30	N/A
PPARA	ENST00000396000.2	peroxisome proliferator-activated receptor alpha	82	3	0	0	3	0	hsa-miR-4417	-0.30	-0.39	N/A
TMEM82	ENST00000375782.1	transmembrane protein 82	10	1	0	1	0	0	hsa-miR-4417	-0.30	-0.30	N/A
PRR11	ENST00000262293.4	proline rich 11	56	1	1	0	0	0	hsa-miR-4417	-0.30	-0.30	N/A
SPRED1	ENST00000299084.4	sprouty-related, EVH1 domain containing 1	547	1	1	0	0	0	hsa-miR-4417	-0.30	-0.30	N/A
AMOTL2	ENST00000249883.5	angiomotin like 2	78	1	1	0	0	1	hsa-miR-4417	-0.30	-0.30	N/A
XIRP1	ENST00000396251.1	xin actin-binding repeat containing 1	5	3	0	1	2	4	hsa-miR-4417	-0.30	-0.30	N/A
KCNC4	ENST00000369787.3	potassium voltage-gated channel, Shaw-related subfamily, member 4	138	1	1	0	0	0	hsa-miR-4417	-0.30	-0.30	N/A
GPR63	ENST00000229955.3	G protein-coupled receptor 63	5	2	1	0	1	0	hsa-miR-4417	-0.30	-0.30	N/A
FOXH1	ENST00000377317.4	forkhead box H1	8	1	0	1	0	0	hsa-miR-4417	-0.30	-0.30	N/A
MBD1	ENST00000591416.1	methyl-CpG binding domain protein 1	266	3	0	2	1	0	hsa-miR-4417	-0.30	-0.32	N/A
OBP2B	ENST00000372032.2	odorant binding protein 2B	5	1	0	1	0	0	hsa-miR-4417	-0.30	-0.30	N/A
TRAF5	ENST00000261464.5	TNF receptor-associated factor 5	250	1	1	0	0	0	hsa-miR-4417	-0.30	-0.35	N/A
DNAH17	ENST00000585328.1	dynein, axonemal, heavy chain 17	20	2	1	1	0	0	hsa-miR-4417	-0.29	-0.32	N/A
PLCD3	ENST00000322765.5	phospholipase C, delta 3	84	2	0	2	0	1	hsa-miR-4417	-0.29	-0.29	N/A
TMEM40	ENST00000314124.7	transmembrane protein 40	5	1	1	0	0	0	hsa-miR-4417	-0.29	-0.29	N/A
HS6ST3	ENST00000376705.2	heparan sulfate 6-O-sulfotransferase 3	598	2	2	0	0	1	hsa-miR-4417	-0.29	-0.30	N/A
BTN3A3	ENST00000244519.2	butyrophilin, subfamily 3, member A3	16	1	1	0	0	0	hsa-miR-4417	-0.29	-0.29	N/A
JPH1	ENST00000342232.4	junctophilin 1	53	1	1	0	0	1	hsa-miR-4417	-0.29	-0.29	N/A
ZBTB8B	ENST00000609129.1	zinc finger and BTB domain containing 8B	18	2	1	0	1	2	hsa-miR-4417	-0.29	-0.41	N/A
DUSP23	ENST00000368109.1	dual specificity phosphatase 23	59	1	0	1	0	0	hsa-miR-4417	-0.29	-0.29	N/A
OR51F2	ENST00000322110.5	olfactory receptor, family 51, subfamily F, member 2	5	1	0	0	1	0	hsa-miR-4417	-0.29	-0.29	N/A
GPR171	ENST00000309180.5	G protein-coupled receptor 171	5	1	0	1	0	0	hsa-miR-4417	-0.29	-0.29	N/A
NINJ1	ENST00000375446.4	ninjurin 1	1216	1	0	1	0	3	hsa-miR-4417	-0.29	-0.45	N/A
AC068987.1	ENST00000599343.1	HCG1997999; cDNA FLJ33996 fis, clone DFNES2008881	44	2	0	0	2	1	hsa-miR-4417	-0.29	-0.29	N/A
LRRC18	ENST00000374160.3	leucine rich repeat containing 18	5	1	0	1	0	0	hsa-miR-4417	-0.29	-0.29	N/A
KATNB1	ENST00000379661.3	katanin p80 (WD repeat containing) subunit B 1	949	1	1	0	0	0	hsa-miR-4417	-0.29	-0.29	N/A
ATOX1	ENST00000521264.1	antioxidant 1 copper chaperone	43	2	1	0	1	1	hsa-miR-4417	-0.29	-0.32	N/A
ARG2	ENST00000261783.3	arginase 2	6	1	1	0	0	0	hsa-miR-4417	-0.29	-0.34	N/A
PRKAR2A	ENST00000265563.8	protein kinase, cAMP-dependent, regulatory, type II, alpha	583	2	0	1	1	1	hsa-miR-4417	-0.29	-0.30	N/A
TRPC7	ENST00000355180.3	transient receptor potential cation channel, subfamily C, member 7	5	1	0	1	0	0	hsa-miR-4417	-0.29	-0.29	N/A
CRX	ENST00000221996.7	cone-rod homeobox	5	1	1	0	0	1	hsa-miR-4417	-0.29	-0.29	N/A
CEP41	ENST00000223208.5	centrosomal protein 41kDa	346	2	0	2	0	1	hsa-miR-4417	-0.29	-0.34	N/A
C10orf105	ENST00000441508.2	chromosome 10 open reading frame 105	5	4	0	2	2	0	hsa-miR-4417	-0.29	-0.29	N/A
SBK1	ENST00000341901.4	SH3 domain binding kinase 1	9	1	1	0	0	3	hsa-miR-4417	-0.29	-0.29	N/A
GRK1	ENST00000335678.6	G protein-coupled receptor kinase 1	5	2	1	1	0	0	hsa-miR-4417	-0.29	-0.29	N/A
BCKDHB	ENST00000545529.1	branched chain keto acid dehydrogenase E1, beta polypeptide	143	1	1	0	0	1	hsa-miR-4417	-0.29	-0.34	N/A
PRR26	ENST00000441152.2	proline rich 26	5	1	0	0	1	1	hsa-miR-4417	-0.29	-0.29	N/A
PER2	ENST00000254658.3	period circadian clock 2	106	2	1	1	0	0	hsa-miR-4417	-0.29	-0.29	N/A
HCFC1	ENST00000310441.7	host cell factor C1 (VP16-accessory protein)	181	1	0	1	0	3	hsa-miR-4417	-0.29	-0.29	N/A
ADAM19	ENST00000257527.4	ADAM metallopeptidase domain 19	981	1	1	0	0	0	hsa-miR-4417	-0.29	-0.29	N/A
HHLA2	ENST00000357759.5	HERV-H LTR-associating 2	5	2	0	1	1	0	hsa-miR-4417	-0.29	-0.29	N/A
SFRP2	ENST00000274063.4	secreted frizzled-related protein 2	21	1	0	1	0	0	hsa-miR-4417	-0.28	-0.28	N/A
CST3	ENST00000398411.1	cystatin C	11	1	1	0	0	1	hsa-miR-4417	-0.28	-0.55	N/A
PRKCB	ENST00000303531.7	protein kinase C, beta	81	3	1	0	2	2	hsa-miR-4417	-0.28	-0.28	N/A
CD5	ENST00000347785.3	CD5 molecule	5	1	1	0	0	0	hsa-miR-4417	-0.28	-0.28	N/A
CPLX3	ENST00000395018.4	complexin 3	5	1	1	0	0	0	hsa-miR-4417	-0.28	-0.28	N/A
FOXA3	ENST00000302177.2	forkhead box A3	906	1	0	1	0	2	hsa-miR-4417	-0.28	-0.28	N/A
C14orf1	ENST00000256319.6	chromosome 14 open reading frame 1	4423	1	0	1	0	1	hsa-miR-4417	-0.28	-0.28	N/A
EVPLL	ENST00000399134.4	envoplakin-like	5	1	1	0	0	0	hsa-miR-4417	-0.28	-0.28	N/A
FAM53B	ENST00000337318.3	family with sequence similarity 53, member B	27	3	0	2	1	1	hsa-miR-4417	-0.28	-0.28	N/A
RAD52	ENST00000358495.3	RAD52 homolog (S. cerevisiae)	86	2	0	1	1	1	hsa-miR-4417	-0.28	-0.30	N/A
INPP5B	ENST00000373027.1	inositol polyphosphate-5-phosphatase, 75kDa	12	1	0	1	0	0	hsa-miR-4417	-0.28	-0.28	N/A
R3HDM1	ENST00000264160.4	R3H domain containing 1	195	1	1	0	0	0	hsa-miR-4417	-0.28	-0.28	N/A
FAM196B	ENST00000377365.3	family with sequence similarity 196, member B	174	1	1	0	0	1	hsa-miR-4417	-0.28	-0.29	N/A
MDGA1	ENST00000297153.7	MAM domain containing glycosylphosphatidylinositol anchor 1	240	2	0	1	1	1	hsa-miR-4417	-0.28	-0.28	N/A
WISP2	ENST00000372868.2	WNT1 inducible signaling pathway protein 2	653	1	0	1	0	0	hsa-miR-4417	-0.28	-0.28	N/A
BICD2	ENST00000356884.6	bicaudal D homolog 2 (Drosophila)	38	3	0	2	1	2	hsa-miR-4417	-0.28	-0.28	N/A
ERVV-2	ENST00000601417.1	endogenous retrovirus group V, member 2	5	2	0	1	1	0	hsa-miR-4417	-0.28	-0.41	N/A
WFDC10B	ENST00000330523.5	WAP four-disulfide core domain 10B	5	1	0	0	1	0	hsa-miR-4417	-0.28	-0.28	N/A
TMEM201	ENST00000340305.5	transmembrane protein 201	164	4	2	0	2	1	hsa-miR-4417	-0.28	-0.28	N/A
BASP1	ENST00000322611.3	brain abundant, membrane attached signal protein 1	239	2	0	1	1	0	hsa-miR-4417	-0.28	-0.28	N/A
ZDHHC19	ENST00000296326.3	zinc finger, DHHC-type containing 19	8	1	0	0	1	1	hsa-miR-4417	-0.28	-0.28	N/A
RND2	ENST00000544533.1	Rho family GTPase 2	26	1	0	1	0	0	hsa-miR-4417	-0.28	-0.28	N/A
KPNA1	ENST00000344337.6	karyopherin alpha 1 (importin alpha 5)	1030	1	1	0	0	1	hsa-miR-4417	-0.28	-0.28	N/A
GRIN2B	ENST00000609686.1	glutamate receptor, ionotropic, N-methyl D-aspartate 2B	5	3	1	0	2	0	hsa-miR-4417	-0.28	-0.28	N/A
RBM33	ENST00000341148.3	RNA binding motif protein 33	444	1	1	0	0	1	hsa-miR-4417	-0.28	-0.28	N/A
NFIC	ENST00000346156.5	nuclear factor I/C (CCAAT-binding transcription factor)	26	1	1	0	0	3	hsa-miR-4417	-0.27	-0.33	N/A
FAM84B	ENST00000304916.3	family with sequence similarity 84, member B	45	1	1	0	0	0	hsa-miR-4417	-0.27	-0.27	N/A
AC174470.1	ENST00000457257.1		164	3	0	3	0	1	hsa-miR-4417	-0.27	-0.27	N/A
C1orf159	ENST00000379339.1	chromosome 1 open reading frame 159	179	2	1	0	1	1	hsa-miR-4417	-0.27	-0.27	N/A
B3GALT5	ENST00000380620.4	UDP-Gal:betaGlcNAc beta 1,3-galactosyltransferase, polypeptide 5	5	4	1	1	2	1	hsa-miR-4417	-0.27	-0.27	N/A
AARD	ENST00000378279.3	alanine and arginine rich domain containing protein	7	1	1	0	0	0	hsa-miR-4417	-0.27	-0.35	N/A
WFDC2	ENST00000372676.3	WAP four-disulfide core domain 2	27	1	0	1	0	0	hsa-miR-4417	-0.27	-0.27	N/A
PRX	ENST00000291825.7	periaxin	17	2	0	0	2	6	hsa-miR-4417	-0.27	-0.27	N/A
NREP	ENST00000379671.3	neuronal regeneration related protein	409	1	0	1	0	0	hsa-miR-4417	-0.27	-0.31	N/A
DTX3L	ENST00000296161.4	deltex 3-like (Drosophila)	319	1	1	0	0	1	hsa-miR-4417	-0.27	-0.28	N/A
GNA15	ENST00000262958.3	guanine nucleotide binding protein (G protein), alpha 15 (Gq class)	5	2	0	0	2	0	hsa-miR-4417	-0.27	-0.27	N/A
OBP2A	ENST00000539850.1	odorant binding protein 2A	5	1	0	1	0	0	hsa-miR-4417	-0.27	-0.27	N/A
NDRG4	ENST00000258187.5	NDRG family member 4	68	1	1	0	0	1	hsa-miR-4417	-0.27	-0.28	N/A
MLLT6	ENST00000325718.7	myeloid/lymphoid or mixed-lineage leukemia (trithorax homolog, Drosophila); translocated to, 6	24	1	1	0	0	1	hsa-miR-4417	-0.27	-0.32	N/A
CALHM1	ENST00000329905.5	calcium homeostasis modulator 1	5	1	1	0	0	0	hsa-miR-4417	-0.27	-0.27	N/A
HOXC8	ENST00000040584.4	homeobox C8	5	1	1	0	0	0	hsa-miR-4417	-0.27	-0.27	N/A
CNIH2	ENST00000528852.1	cornichon family AMPA receptor auxiliary protein 2	158	1	0	1	0	0	hsa-miR-4417	-0.27	-0.27	N/A
UHRF2	ENST00000276893.5	ubiquitin-like with PHD and ring finger domains 2, E3 ubiquitin protein ligase	64	1	0	1	0	0	hsa-miR-4417	-0.27	-0.27	N/A
CARD16	ENST00000375704.3	caspase recruitment domain family, member 16	18	1	0	0	1	0	hsa-miR-4417	-0.27	-0.27	N/A
DUSP9	ENST00000370167.4	dual specificity phosphatase 9	3766	3	0	1	2	1	hsa-miR-4417	-0.27	-0.27	N/A
C1QL1	ENST00000253407.3	complement component 1, q subcomponent-like 1	14	1	0	1	0	2	hsa-miR-4417	-0.27	-0.27	N/A
EIF2A	ENST00000460851.1	eukaryotic translation initiation factor 2A, 65kDa	3166	1	0	0	1	0	hsa-miR-4417	-0.27	-0.27	N/A
RP11-644F5.10	ENST00000550412.1	Uncharacterized protein	265	2	0	1	1	4	hsa-miR-4417	-0.27	-0.28	N/A
PMM2	ENST00000268261.4	phosphomannomutase 2	65	1	1	0	0	0	hsa-miR-4417	-0.27	-0.34	N/A
PLEKHB1	ENST00000354190.5	pleckstrin homology domain containing, family B (evectins) member 1	529	1	0	1	0	0	hsa-miR-4417	-0.27	-0.27	N/A
NAT6	ENST00000354862.4	N-acetyltransferase 6 (GCN5-related)	29	1	0	1	0	0	hsa-miR-4417	-0.27	-0.27	N/A
UBALD1	ENST00000590965.1	UBA-like domain containing 1	41	2	0	0	2	2	hsa-miR-4417	-0.27	-0.27	N/A
WFDC10A	ENST00000372643.3	WAP four-disulfide core domain 10A	5	1	0	0	1	0	hsa-miR-4417	-0.27	-0.27	N/A
C2orf48	ENST00000381786.3	chromosome 2 open reading frame 48	32	1	1	0	0	1	hsa-miR-4417	-0.27	-0.28	N/A
PRKACA	ENST00000308677.4	protein kinase, cAMP-dependent, catalytic, alpha	12	1	0	1	0	0	hsa-miR-4417	-0.27	-0.27	N/A
DKFZP434O1614	ENST00000554299.1		5	1	0	0	1	0	hsa-miR-4417	-0.27	-0.27	N/A
EDA2R	ENST00000374719.3	ectodysplasin A2 receptor	64	1	1	0	0	0	hsa-miR-4417	-0.27	-0.27	N/A
CKLF-CMTM1	ENST00000527729.1	CKLF-CMTM1 readthrough	16	1	0	1	0	0	hsa-miR-4417	-0.27	-0.27	N/A
IL1R1	ENST00000410023.1	interleukin 1 receptor, type I	1713	1	1	0	0	1	hsa-miR-4417	-0.26	-0.26	N/A
ALX3	ENST00000369792.4	ALX homeobox 3	5	1	0	1	0	1	hsa-miR-4417	-0.26	-0.26	N/A
PCYOX1	ENST00000264441.5	prenylcysteine oxidase 1	407	1	1	0	0	0	hsa-miR-4417	-0.26	-0.27	N/A
RP11-114H20.1	ENST00000375644.3		5	1	0	1	0	1	hsa-miR-4417	-0.26	-0.26	N/A
NCOR1	ENST00000268712.3	nuclear receptor corepressor 1	268	2	2	0	0	0	hsa-miR-4417	-0.26	-0.44	N/A
ESCO2	ENST00000305188.8	establishment of sister chromatid cohesion N-acetyltransferase 2	157	1	0	1	0	1	hsa-miR-4417	-0.26	-0.27	N/A
RP11-363G10.2	ENST00000375625.3		5	1	0	1	0	1	hsa-miR-4417	-0.26	-0.26	N/A
H3F3B	ENST00000591890.1	H3 histone, family 3B (H3.3B)	336	2	1	1	0	0	hsa-miR-4417	-0.26	-0.56	N/A
MPP2	ENST00000377184.3	membrane protein, palmitoylated 2 (MAGUK p55 subfamily member 2)	78	2	0	1	1	1	hsa-miR-4417	-0.26	-0.26	N/A
RBP2	ENST00000232217.2	retinol binding protein 2, cellular	46	3	0	2	1	0	hsa-miR-4417	-0.26	-0.44	N/A
MAPT	ENST00000344290.5	microtubule-associated protein tau	11	3	2	0	1	0	hsa-miR-4417	-0.26	-0.26	N/A
ZNF136	ENST00000343979.4	zinc finger protein 136	33	1	1	0	0	0	hsa-miR-4417	-0.26	-0.26	N/A
GUCD1	ENST00000447813.2	guanylyl cyclase domain containing 1	2990	2	0	0	2	1	hsa-miR-4417	-0.26	-0.26	N/A
ULK3	ENST00000440863.2	unc-51 like kinase 3	22	1	1	0	0	1	hsa-miR-4417	-0.26	-0.26	N/A
LDB3	ENST00000542786.1	LIM domain binding 3	33	1	0	1	0	1	hsa-miR-4417	-0.26	-0.26	N/A
CPLX4	ENST00000299721.3	complexin 4	5	1	0	1	0	0	hsa-miR-4417	-0.26	-0.26	N/A
AL591684.1	ENST00000374258.3	Protein LOC100996760	5	1	0	1	0	0	hsa-miR-4417	-0.26	-0.26	N/A
AL603965.1	ENST00000335083.5	Protein LOC100996760	5	1	0	1	0	0	hsa-miR-4417	-0.26	-0.26	N/A
FA2H	ENST00000219368.3	fatty acid 2-hydroxylase	5	1	1	0	0	0	hsa-miR-4417	-0.26	-0.26	N/A
AES	ENST00000221561.8	amino-terminal enhancer of split	380	1	0	0	1	1	hsa-miR-4417	-0.26	-0.26	N/A
STRA13	ENST00000580435.1	stimulated by retinoic acid 13	77	1	0	0	1	0	hsa-miR-4417	-0.26	-0.26	N/A
FOXB1	ENST00000396057.4	forkhead box B1	31	1	1	0	0	0	hsa-miR-4417	-0.26	-0.31	N/A
MCU	ENST00000373053.3	mitochondrial calcium uniporter	2421	1	0	1	0	1	hsa-miR-4417	-0.26	-0.26	N/A
ZNF787	ENST00000270459.3	zinc finger protein 787	191	1	0	1	0	0	hsa-miR-4417	-0.26	-0.26	N/A
TMEM74B	ENST00000381894.3	transmembrane protein 74B	33	1	0	1	0	1	hsa-miR-4417	-0.26	-0.26	N/A
NIPAL4	ENST00000311946.7	NIPA-like domain containing 4	17	2	0	0	2	0	hsa-miR-4417	-0.26	-0.26	N/A
NBPF6	ENST00000294652.8	neuroblastoma breakpoint family, member 6	5	1	0	1	0	0	hsa-miR-4417	-0.26	-0.26	N/A
GLI3	ENST00000395925.3	GLI family zinc finger 3	544	2	1	1	0	2	hsa-miR-4417	-0.26	-0.27	N/A
TGM4	ENST00000296125.4	transglutaminase 4	5	1	0	0	1	0	hsa-miR-4417	-0.26	-0.26	N/A
LDOC1L	ENST00000341255.3	leucine zipper, down-regulated in cancer 1-like	348	1	1	0	0	1	hsa-miR-4417	-0.26	-0.26	N/A
ETV3L	ENST00000454449.2	ets variant 3-like	5	1	0	0	1	1	hsa-miR-4417	-0.26	-0.26	N/A
CHURC1-FNTB	ENST00000549987.1	CHURC1-FNTB readthrough	13	2	0	2	0	2	hsa-miR-4417	-0.26	-0.45	N/A
YDJC	ENST00000398873.3	YdjC homolog (bacterial)	494	1	0	1	0	1	hsa-miR-4417	-0.26	-0.26	N/A
RNF24	ENST00000336095.6	ring finger protein 24	448	4	0	1	3	2	hsa-miR-4417	-0.26	-0.47	N/A
AP3S2	ENST00000336418.4	adaptor-related protein complex 3, sigma 2 subunit	985	3	0	3	0	3	hsa-miR-4417	-0.26	-0.47	N/A
TRABD	ENST00000303434.4	TraB domain containing	2527	1	0	1	0	0	hsa-miR-4417	-0.26	-0.26	N/A
OR2W3	ENST00000537741.1	olfactory receptor, family 2, subfamily W, member 3	23	1	0	1	0	0	hsa-miR-4417	-0.26	-0.26	N/A
C2CD4C	ENST00000332235.6	C2 calcium-dependent domain containing 4C	70	1	1	0	0	0	hsa-miR-4417	-0.26	-0.26	N/A
MCHR1	ENST00000249016.4	melanin-concentrating hormone receptor 1	5	1	1	0	0	0	hsa-miR-4417	-0.26	-0.26	N/A
TRAM2	ENST00000182527.3	translocation associated membrane protein 2	2774	1	0	1	0	2	hsa-miR-4417	-0.25	-0.26	N/A
GLIPR2	ENST00000396613.3	GLI pathogenesis-related 2	218	1	0	0	1	0	hsa-miR-4417	-0.25	-0.25	N/A
KCNJ4	ENST00000303592.3	potassium inwardly-rectifying channel, subfamily J, member 4	17	1	0	0	1	0	hsa-miR-4417	-0.25	-0.25	N/A
GNG13	ENST00000248150.4	guanine nucleotide binding protein (G protein), gamma 13	5	1	0	1	0	0	hsa-miR-4417	-0.25	-0.25	N/A
AC006455.1	ENST00000456890.1		5	1	0	1	0	0	hsa-miR-4417	-0.25	-0.25	N/A
DUOX1	ENST00000321429.4	dual oxidase 1	5	1	1	0	0	1	hsa-miR-4417	-0.25	-0.25	N/A
RP11-20I23.1	ENST00000564543.1	Uncharacterized protein	7064	1	0	1	0	1	hsa-miR-4417	-0.25	-0.25	N/A
ELOF1	ENST00000252445.3	elongation factor 1 homolog (S. cerevisiae)	275	1	0	1	0	0	hsa-miR-4417	-0.25	-0.25	N/A
C17orf107	ENST00000381365.3	chromosome 17 open reading frame 107	11	3	0	3	0	1	hsa-miR-4417	-0.25	-0.25	N/A
WBP2	ENST00000254806.3	WW domain binding protein 2	362	1	1	0	0	0	hsa-miR-4417	-0.25	-0.25	N/A
MOB3A	ENST00000357066.3	MOB kinase activator 3A	13	1	0	1	0	0	hsa-miR-4417	-0.25	-0.25	N/A
CRIP2	ENST00000329146.4	cysteine-rich protein 2	3446	1	0	0	1	1	hsa-miR-4417	-0.25	-0.25	N/A
C1orf61	ENST00000368243.1	chromosome 1 open reading frame 61	5	1	0	1	0	0	hsa-miR-4417	-0.25	-0.25	N/A
FAM219A	ENST00000379089.1	family with sequence similarity 219, member A	13	3	0	2	1	1	hsa-miR-4417	-0.25	-0.25	N/A
ANAPC15	ENST00000543587.1	anaphase promoting complex subunit 15	36	1	0	0	1	0	hsa-miR-4417	-0.25	-0.25	N/A
NHLH1	ENST00000302101.5	nescient helix loop helix 1	5	2	0	2	0	0	hsa-miR-4417	-0.25	-0.25	N/A
BZRAP1	ENST00000268893.6	benzodiazapine receptor (peripheral) associated protein 1	26	1	1	0	0	0	hsa-miR-4417	-0.25	-0.25	N/A
MYH13	ENST00000418404.3	myosin, heavy chain 13, skeletal muscle	5	1	0	1	0	0	hsa-miR-4417	-0.25	-0.25	N/A
FRAS1	ENST00000264895.6	Fraser syndrome 1	709	1	0	0	1	0	hsa-miR-4417	-0.25	-0.25	N/A
CLIP3	ENST00000360535.4	CAP-GLY domain containing linker protein 3	9	3	0	2	1	0	hsa-miR-4417	-0.25	-0.47	N/A
WNT5A	ENST00000474267.1	wingless-type MMTV integration site family, member 5A	2080	2	0	1	1	0	hsa-miR-4417	-0.25	-0.28	N/A
ADIPOR1	ENST00000340990.5	adiponectin receptor 1	1538	1	0	1	0	0	hsa-miR-4417	-0.25	-0.25	N/A
TFRC	ENST00000540528.1	transferrin receptor	296	1	0	1	0	0	hsa-miR-4417	-0.25	-0.25	N/A
SLC9A9	ENST00000316549.6	solute carrier family 9, subfamily A (NHE9, cation proton antiporter 9), member 9	5	1	1	0	0	0	hsa-miR-4417	-0.25	-0.25	N/A
ZNF467	ENST00000302017.3	zinc finger protein 467	11	1	0	0	1	0	hsa-miR-4417	-0.25	-0.25	N/A
C6orf123	ENST00000366822.2	chromosome 6 open reading frame 123	5	1	0	0	1	0	hsa-miR-4417	-0.25	-0.25	N/A
GSTM5	ENST00000369813.1	glutathione S-transferase mu 5	5	1	1	0	0	0	hsa-miR-4417	-0.25	-0.25	N/A
OMP	ENST00000529803.1	olfactory marker protein	9	1	0	1	0	0	hsa-miR-4417	-0.25	-0.25	N/A
KRTAP10-9	ENST00000397911.3	keratin associated protein 10-9	5	1	0	1	0	0	hsa-miR-4417	-0.25	-0.25	N/A
IGFL1	ENST00000437936.1	IGF-like family member 1	9	1	0	0	1	2	hsa-miR-4417	-0.25	-0.25	N/A
HSD17B12	ENST00000278353.4	hydroxysteroid (17-beta) dehydrogenase 12	1422	1	0	1	0	1	hsa-miR-4417	-0.25	-0.25	N/A
NFATC3	ENST00000329524.4	nuclear factor of activated T-cells, cytoplasmic, calcineurin-dependent 3	221	2	1	0	1	1	hsa-miR-4417	-0.25	-0.25	N/A
KRTAP10-2	ENST00000391621.1	keratin associated protein 10-2	5	1	0	1	0	0	hsa-miR-4417	-0.25	-0.25	N/A
FAM46B	ENST00000289166.5	family with sequence similarity 46, member B	18	1	1	0	0	0	hsa-miR-4417	-0.25	-0.25	N/A
THOC5	ENST00000490103.1	THO complex 5	587	1	0	0	1	0	hsa-miR-4417	-0.25	-0.25	N/A
TSPO2	ENST00000373158.2	translocator protein 2	5	1	0	1	0	0	hsa-miR-4417	-0.25	-0.25	N/A
TSPAN18	ENST00000340160.3	tetraspanin 18	332	3	0	0	3	1	hsa-miR-4417	-0.25	-0.27	N/A
SETD1A	ENST00000262519.8	SET domain containing 1A	14	3	0	1	2	1	hsa-miR-4417	-0.25	-0.35	N/A
BTD	ENST00000303498.5	biotinidase	183	4	0	3	1	1	hsa-miR-4417	-0.25	-0.32	N/A
MMRN1	ENST00000394980.1	multimerin 1	5	1	1	0	0	0	hsa-miR-4417	-0.25	-0.25	N/A
UPK2	ENST00000264031.2	uroplakin 2	5	1	0	1	0	0	hsa-miR-4417	-0.25	-0.25	N/A
B4GALNT3	ENST00000266383.5	beta-1,4-N-acetyl-galactosaminyl transferase 3	5	2	0	0	2	3	hsa-miR-4417	-0.25	-0.25	N/A
C19orf54	ENST00000470681.1	chromosome 19 open reading frame 54	18	1	0	1	0	0	hsa-miR-4417	-0.25	-0.26	N/A
PXDC1	ENST00000380283.4	PX domain containing 1	1727	2	0	0	2	0	hsa-miR-4417	-0.24	-0.24	N/A
TGFB1	ENST00000221930.5	transforming growth factor, beta 1	1023	1	0	1	0	1	hsa-miR-4417	-0.24	-0.25	N/A
SDHC	ENST00000367975.2	succinate dehydrogenase complex, subunit C, integral membrane protein, 15kDa	172	1	0	0	1	0	hsa-miR-4417	-0.24	-0.24	N/A
DCAF16	ENST00000382247.1	DDB1 and CUL4 associated factor 16	202	1	0	1	0	0	hsa-miR-4417	-0.24	-0.24	N/A
MFN2	ENST00000444836.1	mitofusin 2	1096	1	1	0	0	0	hsa-miR-4417	-0.24	-0.24	N/A
PRSS22	ENST00000161006.3	protease, serine, 22	5	1	0	0	1	0	hsa-miR-4417	-0.24	-0.24	N/A
UAP1L1	ENST00000360271.3	UDP-N-acteylglucosamine pyrophosphorylase 1-like 1	398	2	1	0	1	0	hsa-miR-4417	-0.24	-0.24	N/A
EDAR	ENST00000409271.1	ectodysplasin A receptor	7	2	0	2	0	0	hsa-miR-4417	-0.24	-0.24	N/A
IVD	ENST00000249760.2	isovaleryl-CoA dehydrogenase	484	2	0	1	1	1	hsa-miR-4417	-0.24	-0.24	N/A
ATF7IP	ENST00000261168.4	activating transcription factor 7 interacting protein	667	1	1	0	0	0	hsa-miR-4417	-0.24	-0.24	N/A
STMN3	ENST00000370053.1	stathmin-like 3	17	2	0	0	2	0	hsa-miR-4417	-0.24	-0.24	N/A
PNPLA5	ENST00000597664.1	patatin-like phospholipase domain containing 5	5	1	0	0	1	1	hsa-miR-4417	-0.24	-0.24	N/A
SLC25A42	ENST00000318596.7	solute carrier family 25, member 42	1088	1	1	0	0	2	hsa-miR-4417	-0.24	-0.24	N/A
DECR2	ENST00000219481.5	2,4-dienoyl CoA reductase 2, peroxisomal	1049	1	0	0	1	0	hsa-miR-4417	-0.24	-0.24	N/A
CHCHD5	ENST00000409719.1	coiled-coil-helix-coiled-coil-helix domain containing 5	1577	1	1	0	0	0	hsa-miR-4417	-0.24	-0.24	N/A
DRD2	ENST00000355319.2	dopamine receptor D2	5	3	0	2	1	0	hsa-miR-4417	-0.24	-0.24	N/A
ENTPD5	ENST00000334696.6	ectonucleoside triphosphate diphosphohydrolase 5	105	1	1	0	0	2	hsa-miR-4417	-0.24	-0.25	N/A
DPYSL5	ENST00000288699.6	dihydropyrimidinase-like 5	315	3	1	0	2	0	hsa-miR-4417	-0.24	-0.29	N/A
RDH8	ENST00000591589.1	retinol dehydrogenase 8 (all-trans)	5	1	0	1	0	0	hsa-miR-4417	-0.24	-0.24	N/A
OR10W1	ENST00000395079.2	olfactory receptor, family 10, subfamily W, member 1	5	1	0	1	0	0	hsa-miR-4417	-0.24	-0.24	N/A
TP53I11	ENST00000395648.3	tumor protein p53 inducible protein 11	90	1	0	0	1	3	hsa-miR-4417	-0.24	-0.24	N/A
NAP1L5	ENST00000323061.5	nucleosome assembly protein 1-like 5	28	1	0	1	0	0	hsa-miR-4417	-0.24	-0.24	N/A
C1orf233	ENST00000422725.1	chromosome 1 open reading frame 233	210	1	0	1	0	3	hsa-miR-4417	-0.24	-0.24	N/A
PHF12	ENST00000577226.1	PHD finger protein 12	307	1	1	0	0	1	hsa-miR-4417	-0.24	-0.24	N/A
KRT71	ENST00000267119.5	keratin 71	5	1	0	1	0	0	hsa-miR-4417	-0.24	-0.24	N/A
FOXI1	ENST00000449804.2	forkhead box I1	5	1	0	0	1	1	hsa-miR-4417	-0.24	-0.24	N/A
CHRFAM7A	ENST00000397827.3	CHRNA7 (cholinergic receptor, nicotinic, alpha 7, exons 5-10) and FAM7A (family with sequence similarity 7A, exons A-E) fusion	5	1	0	1	0	0	hsa-miR-4417	-0.24	-0.24	N/A
GPR158	ENST00000376351.3	G protein-coupled receptor 158	5	1	1	0	0	0	hsa-miR-4417	-0.24	-0.24	N/A
ARHGEF17	ENST00000263674.3	Rho guanine nucleotide exchange factor (GEF) 17	729	1	1	0	0	1	hsa-miR-4417	-0.24	-0.24	N/A
MLEC	ENST00000228506.3	malectin	12084	3	0	2	1	0	hsa-miR-4417	-0.24	-0.24	N/A
FBXO4	ENST00000509134.1	F-box protein 4	230	1	0	1	0	0	hsa-miR-4417	-0.24	-0.24	N/A
MYL3	ENST00000395869.1	myosin, light chain 3, alkali; ventricular, skeletal, slow	5	1	0	0	1	0	hsa-miR-4417	-0.24	-0.24	N/A
KCNIP3	ENST00000295225.5	Kv channel interacting protein 3, calsenilin	555	1	0	1	0	1	hsa-miR-4417	-0.24	-0.24	N/A
AFF2	ENST00000370460.2	AF4/FMR2 family, member 2	8	2	1	1	0	1	hsa-miR-4417	-0.24	-0.25	N/A
LZTS2	ENST00000370223.3	leucine zipper, putative tumor suppressor 2	10	2	0	1	1	0	hsa-miR-4417	-0.23	-0.23	N/A
ISCA1	ENST00000375991.4	iron-sulfur cluster assembly 1	5	1	0	1	0	0	hsa-miR-4417	-0.23	-0.23	N/A
DHCR7	ENST00000407721.2	7-dehydrocholesterol reductase	3418	1	0	0	1	1	hsa-miR-4417	-0.23	-0.27	N/A
COBL	ENST00000265136.7	cordon-bleu WH2 repeat protein	205	1	0	0	1	1	hsa-miR-4417	-0.23	-0.28	N/A
UCP2	ENST00000536983.1	uncoupling protein 2 (mitochondrial, proton carrier)	32	1	0	1	0	0	hsa-miR-4417	-0.23	-0.28	N/A
XKR7	ENST00000562532.2	XK, Kell blood group complex subunit-related family, member 7	5	2	0	1	1	2	hsa-miR-4417	-0.23	-0.23	N/A
PRSS42	ENST00000447340.1	protease, serine, 42	5	1	0	1	0	0	hsa-miR-4417	-0.23	-0.23	N/A
ZNF710	ENST00000268154.4	zinc finger protein 710	5	1	1	0	0	1	hsa-miR-4417	-0.23	-0.23	N/A
UBAP1	ENST00000545103.1	ubiquitin associated protein 1	357	2	0	2	0	0	hsa-miR-4417	-0.23	-0.23	N/A
RGS5	ENST00000313961.5	regulator of G-protein signaling 5	56	1	0	0	1	0	hsa-miR-4417	-0.23	-0.23	N/A
INPP5J	ENST00000331075.5	inositol polyphosphate-5-phosphatase J	70	1	0	1	0	0	hsa-miR-4417	-0.23	-0.23	N/A
LL22NC03-75H12.2	ENST00000405369.3	Novel protein; Uncharacterized protein	5	1	0	1	0	0	hsa-miR-4417	-0.23	-0.23	N/A
OR11A1	ENST00000377148.1	olfactory receptor, family 11, subfamily A, member 1	5	1	0	0	1	0	hsa-miR-4417	-0.23	-0.23	N/A
BCL7A	ENST00000538010.1	B-cell CLL/lymphoma 7A	96	2	0	2	0	0	hsa-miR-4417	-0.23	-0.23	N/A
NOTO	ENST00000398468.3	notochord homeobox	5	1	0	1	0	0	hsa-miR-4417	-0.23	-0.23	N/A
ELANE	ENST00000590230.1	elastase, neutrophil expressed	5	1	0	0	1	0	hsa-miR-4417	-0.23	-0.23	N/A
OSBP2	ENST00000382310.3	oxysterol binding protein 2	485	1	0	0	1	2	hsa-miR-4417	-0.23	-0.24	N/A
SKI	ENST00000378536.4	v-ski avian sarcoma viral oncogene homolog	613	2	1	1	0	2	hsa-miR-4417	-0.23	-0.25	N/A
ITIH5	ENST00000446830.2	inter-alpha-trypsin inhibitor heavy chain family, member 5	4	2	0	1	1	0	hsa-miR-4417	-0.23	-0.28	N/A
S100A7A	ENST00000368729.4	S100 calcium binding protein A7A	5	1	0	0	1	1	hsa-miR-4417	-0.23	-0.23	N/A
S1PR1	ENST00000305352.6	sphingosine-1-phosphate receptor 1	251	1	0	1	0	0	hsa-miR-4417	-0.23	-0.23	N/A
IGDCC3	ENST00000327987.4	immunoglobulin superfamily, DCC subclass, member 3	464	2	0	1	1	0	hsa-miR-4417	-0.23	-0.23	N/A
AJAP1	ENST00000378191.4	adherens junctions associated protein 1	5	2	1	0	1	3	hsa-miR-4417	-0.23	-0.23	N/A
KLHDC7B	ENST00000395676.2	kelch domain containing 7B	13	2	1	1	0	1	hsa-miR-4417	-0.23	-0.38	N/A
UBL4A	ENST00000369660.4	ubiquitin-like 4A	3118	1	0	1	0	0	hsa-miR-4417	-0.23	-0.23	N/A
RP11-321F6.1	ENST00000558797.1	HCG2003567; Uncharacterized protein	5	1	0	0	1	0	hsa-miR-4417	-0.23	-0.23	N/A
SCN8A	ENST00000354534.6	sodium channel, voltage gated, type VIII, alpha subunit	44	4	0	1	3	1	hsa-miR-4417	-0.23	-0.23	N/A
OVCH1-AS1	ENST00000551108.1	OVCH1 antisense RNA 1	5	1	0	0	1	0	hsa-miR-4417	-0.23	-0.23	N/A
MYO1C	ENST00000359786.5	myosin IC	1073	3	0	3	0	1	hsa-miR-4417	-0.23	-0.23	N/A
LGI2	ENST00000382114.4	leucine-rich repeat LGI family, member 2	32	2	1	1	0	0	hsa-miR-4417	-0.23	-0.23	N/A
SNAI3	ENST00000332281.5	snail family zinc finger 3	5	2	0	2	0	0	hsa-miR-4417	-0.23	-0.23	N/A
COL8A2	ENST00000303143.4	collagen, type VIII, alpha 2	15	2	0	1	1	0	hsa-miR-4417	-0.23	-0.23	N/A
PDLIM7	ENST00000356618.4	PDZ and LIM domain 7 (enigma)	390	1	0	0	1	1	hsa-miR-4417	-0.23	-0.23	N/A
TLCD1	ENST00000292090.3	TLC domain containing 1	79	1	0	0	1	0	hsa-miR-4417	-0.23	-0.23	N/A
STS	ENST00000217961.4	steroid sulfatase (microsomal), isozyme S	64	2	0	2	0	0	hsa-miR-4417	-0.23	-0.24	N/A
EXOSC2	ENST00000372358.5	exosome component 2	852	1	1	0	0	1	hsa-miR-4417	-0.23	-0.26	N/A
WLS	ENST00000262348.4	wntless Wnt ligand secretion mediator	2540	1	0	1	0	0	hsa-miR-4417	-0.23	-0.23	N/A
HS6ST1	ENST00000259241.6	heparan sulfate 6-O-sulfotransferase 1	22	2	0	0	2	1	hsa-miR-4417	-0.23	-0.23	N/A
CBR4	ENST00000306193.3	carbonyl reductase 4	90	1	0	1	0	1	hsa-miR-4417	-0.23	-0.33	N/A
SPOCD1	ENST00000373648.2	SPOC domain containing 1	755	2	1	0	1	2	hsa-miR-4417	-0.23	-0.23	N/A
PCBP3	ENST00000400314.1	poly(rC) binding protein 3	10	1	0	1	0	0	hsa-miR-4417	-0.23	-0.23	N/A
TNFAIP8L2	ENST00000368910.3	tumor necrosis factor, alpha-induced protein 8-like 2	5	1	0	1	0	0	hsa-miR-4417	-0.23	-0.23	N/A
ASGR1	ENST00000572879.1	asialoglycoprotein receptor 1	243	1	0	0	1	1	hsa-miR-4417	-0.23	-0.23	N/A
GPATCH2L	ENST00000553588.1	G patch domain containing 2-like	96	1	0	0	1	1	hsa-miR-4417	-0.23	-0.26	N/A
TSPAN7	ENST00000378482.2	tetraspanin 7	2536	1	0	1	0	0	hsa-miR-4417	-0.23	-0.23	N/A
AP2M1	ENST00000382456.3	adaptor-related protein complex 2, mu 1 subunit	10753	1	0	1	0	0	hsa-miR-4417	-0.23	-0.23	N/A
GREM2	ENST00000318160.4	gremlin 2, DAN family BMP antagonist	631	1	0	1	0	0	hsa-miR-4417	-0.23	-0.23	N/A
SIRT6	ENST00000601488.1	sirtuin 6	10	1	0	1	0	2	hsa-miR-4417	-0.23	-0.23	N/A
OTOR	ENST00000246081.2	otoraplin	5	1	0	0	1	1	hsa-miR-4417	-0.23	-0.23	N/A
LGI3	ENST00000306317.2	leucine-rich repeat LGI family, member 3	5	1	1	0	0	0	hsa-miR-4417	-0.23	-0.23	N/A
CIB4	ENST00000288861.4	calcium and integrin binding family member 4	5	1	0	0	1	0	hsa-miR-4417	-0.23	-0.23	N/A
AC092850.1	ENST00000598023.1	Protein LOC100996701	5	1	0	1	0	1	hsa-miR-4417	-0.23	-0.23	N/A
AC137932.1	ENST00000602042.1		5	2	0	1	1	1	hsa-miR-4417	-0.23	-0.23	N/A
AC027307.3	ENST00000594262.1	Uncharacterized protein	5	1	0	0	1	0	hsa-miR-4417	-0.23	-0.23	N/A
RNF146	ENST00000356799.2	ring finger protein 146	1504	1	0	0	1	0	hsa-miR-4417	-0.23	-0.23	N/A
ZNF660	ENST00000322734.2	zinc finger protein 660	5	1	0	1	0	1	hsa-miR-4417	-0.23	-0.23	N/A
CCDC135	ENST00000394337.4	coiled-coil domain containing 135	11	1	0	1	0	1	hsa-miR-4417	-0.23	-0.23	N/A
PDCD1	ENST00000334409.5	programmed cell death 1	5	1	0	0	1	1	hsa-miR-4417	-0.23	-0.23	N/A
TGFB3	ENST00000238682.3	transforming growth factor, beta 3	53	1	1	0	0	0	hsa-miR-4417	-0.22	-0.22	N/A
SARM1	ENST00000457710.3	sterile alpha and TIR motif containing 1	130	2	0	2	0	1	hsa-miR-4417	-0.22	-0.22	N/A
KRTAP1-3	ENST00000344363.5	keratin associated protein 1-3	5	1	0	1	0	0	hsa-miR-4417	-0.22	-0.22	N/A
CEP170	ENST00000366542.1	centrosomal protein 170kDa	6	1	1	0	0	0	hsa-miR-4417	-0.22	-0.22	N/A
SHQ1	ENST00000325599.8	SHQ1, H/ACA ribonucleoprotein assembly factor	29	1	0	1	0	0	hsa-miR-4417	-0.22	-0.22	N/A
PEX11G	ENST00000221480.1	peroxisomal biogenesis factor 11 gamma	21	1	0	1	0	0	hsa-miR-4417	-0.22	-0.22	N/A
CHAC1	ENST00000446533.3	ChaC, cation transport regulator homolog 1 (E. coli)	190	1	0	1	0	0	hsa-miR-4417	-0.22	-0.22	N/A
KLK10	ENST00000309958.3	kallikrein-related peptidase 10	5	1	1	0	0	0	hsa-miR-4417	-0.22	-0.22	N/A
SLC52A3	ENST00000381944.3	solute carrier family 52 (riboflavin transporter), member 3	5	2*	0	1	0	1	hsa-miR-4417	-0.22	-0.22	N/A
TENM3	ENST00000511685.1	teneurin transmembrane protein 3	30	2	1	0	1	0	hsa-miR-4417	-0.22	-0.22	N/A
AGPAT3	ENST00000291572.8	1-acylglycerol-3-phosphate O-acyltransferase 3	2443	3	1	2	0	3	hsa-miR-4417	-0.22	-0.30	N/A
ORMDL3	ENST00000304046.2	ORM1-like 3 (S. cerevisiae)	82	1	1	0	0	0	hsa-miR-4417	-0.22	-0.35	N/A
GNA12	ENST00000275364.3	guanine nucleotide binding protein (G protein) alpha 12	565	1	1	0	0	1	hsa-miR-4417	-0.22	-0.22	N/A
CXCR3	ENST00000373691.4	chemokine (C-X-C motif) receptor 3	5	1	0	0	1	0	hsa-miR-4417	-0.22	-0.22	N/A
ARHGEF4	ENST00000392953.3	Rho guanine nucleotide exchange factor (GEF) 4	189	1	1	0	0	2	hsa-miR-4417	-0.22	-0.22	N/A
CLPP	ENST00000596605.1	caseinolytic mitochondrial matrix peptidase proteolytic subunit	4038	1	0	1	0	0	hsa-miR-4417	-0.22	-0.22	N/A
ITM2C	ENST00000326407.6	integral membrane protein 2C	67220	2	0	1	1	1	hsa-miR-4417	-0.22	-0.22	N/A
KBTBD12	ENST00000405256.1	kelch repeat and BTB (POZ) domain containing 12	5	3	1	1	1	3	hsa-miR-4417	-0.22	-0.22	N/A
ACSL5	ENST00000354273.4	acyl-CoA synthetase long-chain family member 5	104	1	0	0	1	1	hsa-miR-4417	-0.22	-0.28	N/A
SLC2A1	ENST00000426263.3	solute carrier family 2 (facilitated glucose transporter), member 1	13928	1	0	0	1	0	hsa-miR-4417	-0.22	-0.22	N/A
TOR1A	ENST00000351698.4	torsin family 1, member A (torsin A)	2491	2	1	1	0	1	hsa-miR-4417	-0.22	-0.67	N/A
TMEM261	ENST00000358227.4	transmembrane protein 261	61	1	1	0	0	0	hsa-miR-4417	-0.22	-0.42	N/A
WDR65	ENST00000372492.4	WD repeat domain 65	5	1	0	0	1	0	hsa-miR-4417	-0.22	-0.22	N/A
ITFG1	ENST00000544001.2	integrin alpha FG-GAP repeat containing 1	1443	1	0	1	0	0	hsa-miR-4417	-0.22	-0.22	N/A
TRIM58	ENST00000366481.3	tripartite motif containing 58	68	1	1	0	0	0	hsa-miR-4417	-0.22	-0.24	N/A
TRIM66	ENST00000299550.6	tripartite motif containing 66	33	2	2	0	0	0	hsa-miR-4417	-0.22	-0.27	N/A
SAMD10	ENST00000369886.3	sterile alpha motif domain containing 10	45	1	0	0	1	1	hsa-miR-4417	-0.22	-0.22	N/A
FGFBP1	ENST00000382333.1	fibroblast growth factor binding protein 1	17	1	0	0	1	0	hsa-miR-4417	-0.22	-0.22	N/A
CLCN2	ENST00000423355.2	chloride channel, voltage-sensitive 2	44	1	0	0	1	0	hsa-miR-4417	-0.22	-0.22	N/A
ACVRL1	ENST00000550683.1	activin A receptor type II-like 1	68	3	0	2	1	0	hsa-miR-4417	-0.22	-0.30	N/A
HLA-E	ENST00000376630.4	major histocompatibility complex, class I, E	1858	1	1	0	0	0	hsa-miR-4417	-0.22	-0.23	N/A
TMEM184A	ENST00000297477.5	transmembrane protein 184A	28	5	0	3	2	2	hsa-miR-4417	-0.22	-0.26	N/A
GPR83	ENST00000243673.2	G protein-coupled receptor 83	33	1	1	0	0	0	hsa-miR-4417	-0.22	-0.22	N/A
HOXB13	ENST00000290295.7	homeobox B13	80	1	0	1	0	0	hsa-miR-4417	-0.22	-0.22	N/A
MIF4GD	ENST00000578305.1	MIF4G domain containing	25	1	0	0	1	0	hsa-miR-4417	-0.22	-0.22	N/A
ABI3	ENST00000225941.1	ABI family, member 3	12	1	1	0	0	1	hsa-miR-4417	-0.22	-0.50	N/A
FAM72D	ENST00000400889.1	family with sequence similarity 72, member D	5	1	0	0	1	0	hsa-miR-4417	-0.22	-0.22	N/A
HES3	ENST00000377898.3	hairy and enhancer of split 3 (Drosophila)	5	1	0	0	1	0	hsa-miR-4417	-0.22	-0.22	N/A
ENDOU	ENST00000229003.3	endonuclease, polyU-specific	9	1	0	0	1	1	hsa-miR-4417	-0.22	-0.22	N/A
FAM72B	ENST00000369390.3	family with sequence similarity 72, member B	5	1	0	0	1	0	hsa-miR-4417	-0.22	-0.22	N/A
NKD1	ENST00000268459.3	naked cuticle homolog 1 (Drosophila)	26	2	1	0	1	1	hsa-miR-4417	-0.22	-0.32	N/A
ZNF821	ENST00000564134.1	zinc finger protein 821	56	1	0	1	0	0	hsa-miR-4417	-0.22	-0.24	N/A
AL009178.1	ENST00000597278.1	Uncharacterized protein; cDNA FLJ43200 fis, clone FEBRA2007793	5	1	1	0	0	0	hsa-miR-4417	-0.22	-0.22	N/A
NFYA	ENST00000341376.6	nuclear transcription factor Y, alpha	177	2	1	1	0	0	hsa-miR-4417	-0.22	-0.30	N/A
FIS1	ENST00000474120.1	fission 1 (mitochondrial outer membrane) homolog (S. cerevisiae)	11997	2	0	2	0	0	hsa-miR-4417	-0.21	-0.54	N/A
CEP89	ENST00000305768.5	centrosomal protein 89kDa	37	1	0	1	0	0	hsa-miR-4417	-0.21	-0.21	N/A
SLC5A10	ENST00000317977.6	solute carrier family 5 (sodium/sugar cotransporter), member 10	5	2	0	1	1	1	hsa-miR-4417	-0.21	-0.21	N/A
FAM72A	ENST00000367128.3	family with sequence similarity 72, member A	5	1	0	0	1	0	hsa-miR-4417	-0.21	-0.21	N/A
KLHL21	ENST00000377663.3	kelch-like family member 21	45	3	0	2	1	0	hsa-miR-4417	-0.21	-0.21	N/A
ZNF469	ENST00000437464.1	zinc finger protein 469	139	1	1	0	0	0	hsa-miR-4417	-0.21	-0.21	N/A
NKIRAS2	ENST00000462043.2	NFKB inhibitor interacting Ras-like 2	9685	1	0	1	0	0	hsa-miR-4417	-0.21	-0.21	N/A
APH1A	ENST00000360244.4	APH1A gamma secretase subunit	475	1	0	0	1	1	hsa-miR-4417	-0.21	-0.25	N/A
OXTR	ENST00000316793.3	oxytocin receptor	24	1	1	0	0	1	hsa-miR-4417	-0.21	-0.27	N/A
SLC2A6	ENST00000371897.4	solute carrier family 2 (facilitated glucose transporter), member 6	172	1	1	0	0	0	hsa-miR-4417	-0.21	-0.21	N/A
MYBL2	ENST00000217026.4	v-myb avian myeloblastosis viral oncogene homolog-like 2	71	1	0	1	0	0	hsa-miR-4417	-0.21	-0.21	N/A
RNF121	ENST00000393713.3	ring finger protein 121	610	2	0	1	1	0	hsa-miR-4417	-0.21	-0.21	N/A
THEM6	ENST00000336138.3	thioesterase superfamily member 6	1500	2	0	1	1	2	hsa-miR-4417	-0.21	-0.21	N/A
GPT	ENST00000528431.1	glutamic-pyruvate transaminase (alanine aminotransferase)	55	1	0	1	0	0	hsa-miR-4417	-0.21	-0.21	N/A
ST18	ENST00000276480.7	suppression of tumorigenicity 18 (breast carcinoma) (zinc finger protein)	5	1	1	0	0	1	hsa-miR-4417	-0.21	-0.21	N/A
C19orf25	ENST00000588849.1	chromosome 19 open reading frame 25	498	3	0	1	2	1	hsa-miR-4417	-0.21	-0.39	N/A
SLC1A2	ENST00000278379.3	solute carrier family 1 (glial high affinity glutamate transporter), member 2	5	1	1	0	0	1	hsa-miR-4417	-0.21	-0.21	N/A
KCNQ1	ENST00000155840.5	potassium voltage-gated channel, KQT-like subfamily, member 1	196	2	0	2	0	2	hsa-miR-4417	-0.21	-0.21	N/A
CNPY4	ENST00000262932.3	canopy FGF signaling regulator 4	24	1	0	1	0	0	hsa-miR-4417	-0.21	-0.25	N/A
TMEM257	ENST00000408967.2	transmembrane protein 257	5	1	0	1	0	0	hsa-miR-4417	-0.21	-0.21	N/A
CARD14	ENST00000573882.1	caspase recruitment domain family, member 14	5	1	1	0	0	0	hsa-miR-4417	-0.21	-0.21	N/A
SNX16	ENST00000353788.4	sorting nexin 16	156	1	0	0	1	0	hsa-miR-4417	-0.21	-0.21	N/A
EFHD1	ENST00000264059.3	EF-hand domain family, member D1	105	1	0	0	1	1	hsa-miR-4417	-0.21	-0.21	N/A
XRRA1	ENST00000527087.1	X-ray radiation resistance associated 1	136	2	1	1	0	0	hsa-miR-4417	-0.21	-0.31	N/A
HOXA11	ENST00000006015.3	homeobox A11	133	1	0	1	0	0	hsa-miR-4417	-0.21	-0.21	N/A
MYO7B	ENST00000389524.4	myosin VIIB	5	1	0	1	0	0	hsa-miR-4417	-0.21	-0.21	N/A
EIF2S3L	ENST00000538173.1	Putative eukaryotic translation initiation factor 2 subunit 3-like protein	8	2	1	1	0	0	hsa-miR-4417	-0.21	-0.60	N/A
DAB1	ENST00000371236.2	Dab, reelin signal transducer, homolog 1 (Drosophila)	490	1	1	0	0	0	hsa-miR-4417	-0.21	-0.33	N/A
AIFM1	ENST00000535724.1	apoptosis-inducing factor, mitochondrion-associated, 1	2582	2	0	0	2	1	hsa-miR-4417	-0.21	-0.25	N/A
SLC17A9	ENST00000370351.4	solute carrier family 17 (vesicular nucleotide transporter), member 9	504	2	0	2	0	0	hsa-miR-4417	-0.21	-0.22	N/A
HAO2	ENST00000361035.4	hydroxyacid oxidase 2 (long chain)	5	1	0	0	1	0	hsa-miR-4417	-0.21	-0.21	N/A
TMEM45A	ENST00000323523.4	transmembrane protein 45A	350	1	0	0	1	0	hsa-miR-4417	-0.21	-0.21	N/A
ASPA	ENST00000263080.2	aspartoacylase	5	1	0	1	0	2	hsa-miR-4417	-0.21	-0.21	N/A
DCTN6	ENST00000221114.3	dynactin 6	745	3	0	1	2	2	hsa-miR-4417	-0.21	-0.34	N/A
RNF144A	ENST00000320892.6	ring finger protein 144A	124	2	1	0	1	1	hsa-miR-4417	-0.21	-0.22	N/A
TTL	ENST00000233336.6	tubulin tyrosine ligase	442	1	1	0	0	1	hsa-miR-4417	-0.21	-0.21	N/A
NEURL4	ENST00000315614.7	neuralized homolog 4 (Drosophila)	469	1	0	0	1	0	hsa-miR-4417	-0.21	-0.21	N/A
LILRB5	ENST00000450632.1	leukocyte immunoglobulin-like receptor, subfamily B (with TM and ITIM domains), member 5	5	1	0	1	0	0	hsa-miR-4417	-0.21	-0.21	N/A
PRIMA1	ENST00000393140.1	proline rich membrane anchor 1	5	1	0	1	0	1	hsa-miR-4417	-0.21	-0.21	N/A
IL20RB	ENST00000309741.5	interleukin 20 receptor beta	16	1	0	1	0	0	hsa-miR-4417	-0.21	-0.21	N/A
CD40LG	ENST00000370629.2	CD40 ligand	5	1	0	1	0	1	hsa-miR-4417	-0.21	-0.21	N/A
DOCK4	ENST00000428084.1	dedicator of cytokinesis 4	211	1	1	0	0	0	hsa-miR-4417	-0.21	-0.23	N/A
HLA-G	ENST00000376828.2	major histocompatibility complex, class I, G	5	1	0	1	0	1	hsa-miR-4417	-0.21	-0.21	N/A
FAM43B	ENST00000332947.4	family with sequence similarity 43, member B	17	1	0	0	1	1	hsa-miR-4417	-0.21	-0.21	N/A
CNOT4	ENST00000541284.1	CCR4-NOT transcription complex, subunit 4	27	1	0	1	0	0	hsa-miR-4417	-0.21	-0.21	N/A
PI16	ENST00000373674.3	peptidase inhibitor 16	5	2	0	0	2	0	hsa-miR-4417	-0.21	-0.21	N/A
CIDEC	ENST00000336832.2	cell death-inducing DFFA-like effector c	13	1	0	0	1	0	hsa-miR-4417	-0.21	-0.21	N/A
MRPL38	ENST00000309352.3	mitochondrial ribosomal protein L38	285	1	0	0	1	0	hsa-miR-4417	-0.21	-0.21	N/A
FLOT2	ENST00000394906.2	flotillin 2	37	1	1	0	0	1	hsa-miR-4417	-0.21	-0.30	N/A
CEP97	ENST00000341893.3	centrosomal protein 97kDa	290	1	1	0	0	0	hsa-miR-4417	-0.21	-0.26	N/A
TMPRSS4	ENST00000534111.1	transmembrane protease, serine 4	5	2	0	1	1	1	hsa-miR-4417	-0.21	-0.21	N/A
CHRNE	ENST00000293780.4	cholinergic receptor, nicotinic, epsilon (muscle)	11	2	0	1	1	0	hsa-miR-4417	-0.21	-0.21	N/A
ARFIP2	ENST00000254584.2	ADP-ribosylation factor interacting protein 2	798	2	0	0	2	0	hsa-miR-4417	-0.21	-0.37	N/A
USP39	ENST00000409766.3	ubiquitin specific peptidase 39	6197	1	0	1	0	0	hsa-miR-4417	-0.21	-0.21	N/A
CMTM3	ENST00000424011.2	CKLF-like MARVEL transmembrane domain containing 3	1090	1	0	0	1	0	hsa-miR-4417	-0.21	-0.21	N/A
HABP2	ENST00000542051.1	hyaluronan binding protein 2	34	1	0	1	0	0	hsa-miR-4417	-0.21	-0.21	N/A
EIF3J	ENST00000261868.5	eukaryotic translation initiation factor 3, subunit J	1646	1	0	0	1	0	hsa-miR-4417	-0.21	-0.21	N/A
EHD4	ENST00000220325.4	EH-domain containing 4	515	1	0	1	0	0	hsa-miR-4417	-0.21	-0.21	N/A
OGFOD2	ENST00000536150.1	2-oxoglutarate and iron-dependent oxygenase domain containing 2	111	2	1	0	1	0	hsa-miR-4417	-0.21	-0.51	N/A
ERLIN1	ENST00000421367.2	ER lipid raft associated 1	86	1	1	0	0	0	hsa-miR-4417	-0.21	-0.22	N/A
CBX3	ENST00000409747.1	chromobox homolog 3	889	1	0	0	1	0	hsa-miR-4417	-0.21	-0.21	N/A
UBE2QL1	ENST00000399816.3	ubiquitin-conjugating enzyme E2Q family-like 1	10	1	1	0	0	2	hsa-miR-4417	-0.21	-0.34	N/A
DCAF7	ENST00000310827.4	DDB1 and CUL4 associated factor 7	3289	1	1	0	0	2	hsa-miR-4417	-0.20	-0.21	N/A
ZBTB48	ENST00000377674.4	zinc finger and BTB domain containing 48	392	1	0	1	0	0	hsa-miR-4417	-0.20	-0.20	N/A
NWD1	ENST00000524140.2	NACHT and WD repeat domain containing 1	5	2	0	1	1	0	hsa-miR-4417	-0.20	-0.20	N/A
FAT2	ENST00000261800.5	FAT atypical cadherin 2	5	2	0	0	2	1	hsa-miR-4417	-0.20	-0.20	N/A
C1orf200	ENST00000377320.3	chromosome 1 open reading frame 200	5	1	0	0	1	1	hsa-miR-4417	-0.20	-0.20	N/A
FNDC8	ENST00000158009.5	fibronectin type III domain containing 8	5	1	0	0	1	0	hsa-miR-4417	-0.20	-0.20	N/A
IQGAP1	ENST00000268182.5	IQ motif containing GTPase activating protein 1	5523	2	1	0	1	0	hsa-miR-4417	-0.20	-0.21	N/A
AC005481.5	ENST00000409610.1	Uncharacterized protein	5	2	0	0	2	0	hsa-miR-4417	-0.20	-0.20	N/A
UNC5B	ENST00000335350.6	unc-5 homolog B (C. elegans)	90	2	1	0	1	0	hsa-miR-4417	-0.20	-0.20	N/A
VPS45	ENST00000369130.3	vacuolar protein sorting 45 homolog (S. cerevisiae)	153	1	0	1	0	0	hsa-miR-4417	-0.20	-0.20	N/A
TUBGCP5	ENST00000283645.4	tubulin, gamma complex associated protein 5	88	1	0	0	1	0	hsa-miR-4417	-0.20	-0.20	N/A
STK32A	ENST00000397936.3	serine/threonine kinase 32A	8	2	0	1	1	2	hsa-miR-4417	-0.20	-0.20	N/A
LY6E	ENST00000517503.1	lymphocyte antigen 6 complex, locus E	342	1	0	1	0	1	hsa-miR-4417	-0.20	-0.20	N/A
PPL	ENST00000345988.2	periplakin	849	2	0	1	1	0	hsa-miR-4417	-0.20	-0.20	N/A
GNAO1	ENST00000262493.6	guanine nucleotide binding protein (G protein), alpha activating activity polypeptide O	8	1	0	1	0	1	hsa-miR-4417	-0.20	-0.20	N/A
MYLK2	ENST00000375994.2	myosin light chain kinase 2	16	1	1	0	0	0	hsa-miR-4417	-0.20	-0.20	N/A
NCR3	ENST00000376073.4	natural cytotoxicity triggering receptor 3	5	1	0	0	1	0	hsa-miR-4417	-0.20	-0.20	N/A
ATXN2	ENST00000550104.1	ataxin 2	7	1	0	1	0	2	hsa-miR-4417	-0.20	-0.20	N/A
CASC10	ENST00000377113.5	cancer susceptibility candidate 10	116	1	0	1	0	2	hsa-miR-4417	-0.20	-0.22	N/A
CDH24	ENST00000397359.3	cadherin 24, type 2	44	1	0	0	1	2	hsa-miR-4417	-0.20	-0.20	N/A
PTPRT	ENST00000373187.1	protein tyrosine phosphatase, receptor type, T	5	4	1	1	2	1	hsa-miR-4417	-0.20	-0.20	N/A
MVB12B	ENST00000361171.3	multivesicular body subunit 12B	29	3	2	1	0	4	hsa-miR-4417	-0.20	-0.20	N/A
SLC6A17	ENST00000331565.4	solute carrier family 6 (neutral amino acid transporter), member 17	5	2	1	0	1	2	hsa-miR-4417	-0.20	-0.20	N/A
PPP3R2	ENST00000374806.1	protein phosphatase 3, regulatory subunit B, beta	5	1	1	0	0	0	hsa-miR-4417	-0.20	-0.20	N/A
HCK	ENST00000520553.1	hemopoietic cell kinase	5	1	0	0	1	0	hsa-miR-4417	-0.20	-0.20	N/A
ZNF784	ENST00000591479.1	zinc finger protein 784	19	1	0	0	1	1	hsa-miR-4417	-0.20	-0.20	N/A
TBX15	ENST00000207157.3	T-box 15	14	1	1	0	0	0	hsa-miR-4417	-0.20	-0.20	N/A
PMM1	ENST00000216259.7	phosphomannomutase 1	1753	1	0	1	0	0	hsa-miR-4417	-0.20	-0.20	N/A
ZNHIT6	ENST00000431532.2	zinc finger, HIT-type containing 6	201	1	0	1	0	0	hsa-miR-4417	-0.20	-0.20	N/A
ARID5B	ENST00000279873.7	AT rich interactive domain 5B (MRF1-like)	397	1	1	0	0	0	hsa-miR-4417	-0.20	-0.20	N/A
RBM20	ENST00000369519.3	RNA binding motif protein 20	7	2	1	1	0	0	hsa-miR-4417	-0.20	-0.25	N/A
TSPAN15	ENST00000373290.2	tetraspanin 15	15	1	0	0	1	1	hsa-miR-4417	-0.20	-0.20	N/A
AC024257.1	ENST00000598930.1	CDNA FLJ26186 fis, clone ADG04757; Uncharacterized protein	5	1	0	0	1	0	hsa-miR-4417	-0.20	-0.20	N/A
RNF20	ENST00000389120.3	ring finger protein 20, E3 ubiquitin protein ligase	772	1	0	1	0	0	hsa-miR-4417	-0.20	-0.20	N/A
GLP2R	ENST00000262441.5	glucagon-like peptide 2 receptor	247	1	0	1	0	1	hsa-miR-4417	-0.20	-0.20	N/A
CRABP2	ENST00000368222.3	cellular retinoic acid binding protein 2	9	1	0	1	0	0	hsa-miR-4417	-0.20	-0.20	N/A
SLC7A4	ENST00000403586.1	solute carrier family 7, member 4	5	1	0	0	1	0	hsa-miR-4417	-0.20	-0.20	N/A
STAC2	ENST00000333461.5	SH3 and cysteine rich domain 2	123	1	0	0	1	1	hsa-miR-4417	-0.20	-0.20	N/A
CES2	ENST00000317091.4	carboxylesterase 2	24	2	0	0	2	1	hsa-miR-4417	-0.20	-0.28	N/A
PAFAH2	ENST00000374282.3	platelet-activating factor acetylhydrolase 2, 40kDa	287	1	1	0	0	0	hsa-miR-4417	-0.20	-0.23	N/A
TRIM35	ENST00000305364.4	tripartite motif containing 35	470	1	0	0	1	0	hsa-miR-4417	-0.20	-0.20	N/A
LYSMD1	ENST00000368908.5	LysM, putative peptidoglycan-binding, domain containing 1	67	1	0	1	0	0	hsa-miR-4417	-0.20	-0.20	N/A
USP6	ENST00000332776.4	ubiquitin specific peptidase 6 (Tre-2 oncogene)	5	2	0	1	1	0	hsa-miR-4417	-0.20	-0.20	N/A
ADAM28	ENST00000265769.4	ADAM metallopeptidase domain 28	5	1	0	1	0	1	hsa-miR-4417	-0.20	-0.20	N/A
TAC4	ENST00000352793.2	tachykinin 4 (hemokinin)	5	1	0	0	1	0	hsa-miR-4417	-0.20	-0.20	N/A
BCO2	ENST00000357685.5	beta-carotene oxygenase 2	5	1	0	1	0	0	hsa-miR-4417	-0.20	-0.20	N/A
SLC28A2	ENST00000347644.3	solute carrier family 28 (concentrative nucleoside transporter), member 2	5	1	0	0	1	0	hsa-miR-4417	-0.20	-0.20	N/A
SLC25A29	ENST00000392908.3	solute carrier family 25 (mitochondrial carnitine/acylcarnitine carrier), member 29	1101	2*	0	0	1	1	hsa-miR-4417	-0.20	-0.20	N/A
CDCP1	ENST00000296129.1	CUB domain containing protein 1	137	4	1	3	0	0	hsa-miR-4417	-0.20	-0.26	N/A
MBP	ENST00000397863.1	myelin basic protein	96	1	1	0	0	0	hsa-miR-4417	-0.20	-0.20	N/A
AL353791.1	ENST00000426179.1		5	1	0	1	0	0	hsa-miR-4417	-0.20	-0.20	N/A
APRT	ENST00000426324.2	adenine phosphoribosyltransferase	2906	1	0	0	1	0	hsa-miR-4417	-0.20	-0.20	N/A
ZCCHC16	ENST00000340433.2	zinc finger, CCHC domain containing 16	5	1	0	1	0	0	hsa-miR-4417	-0.20	-0.20	N/A
C11orf86	ENST00000308963.4	chromosome 11 open reading frame 86	5	1	0	1	0	0	hsa-miR-4417	-0.20	-0.20	N/A
TWIST2	ENST00000448943.2	twist basic helix-loop-helix transcription factor 2	5	1	0	1	0	0	hsa-miR-4417	-0.20	-0.20	N/A
FAM127B	ENST00000370775.2	family with sequence similarity 127, member B	647	1	0	0	1	0	hsa-miR-4417	-0.20	-0.20	N/A
BIK	ENST00000216115.2	BCL2-interacting killer (apoptosis-inducing)	60	1	0	0	1	0	hsa-miR-4417	-0.20	-0.20	N/A
MMP17	ENST00000535291.1	matrix metallopeptidase 17 (membrane-inserted)	9	3	1	1	1	2	hsa-miR-4417	-0.20	-0.32	N/A
KRTAP4-11	ENST00000391413.2	keratin associated protein 4-11	5	1	0	0	1	0	hsa-miR-4417	-0.20	-0.20	N/A
PSMB11	ENST00000408907.2	proteasome (prosome, macropain) subunit, beta type, 11	5	1	0	1	0	0	hsa-miR-4417	-0.20	-0.20	N/A
ABCC10	ENST00000372530.4	ATP-binding cassette, sub-family C (CFTR/MRP), member 10	10	1	0	1	0	0	hsa-miR-4417	-0.20	-0.20	N/A
TRMT44	ENST00000389737.4	tRNA methyltransferase 44 homolog (S. cerevisiae)	62	1	0	1	0	0	hsa-miR-4417	-0.20	-0.20	N/A
C15orf38-AP3S2	ENST00000398333.3	C15orf38-AP3S2 readthrough	985	3	0	3	0	3	hsa-miR-4417	-0.20	-0.36	N/A
MGAT5	ENST00000409645.1	mannosyl (alpha-1,6-)-glycoprotein beta-1,6-N-acetyl-glucosaminyltransferase	1627	1	1	0	0	1	hsa-miR-4417	-0.20	-0.20	N/A
ACO2	ENST00000216254.4	aconitase 2, mitochondrial	6176	1	0	1	0	0	hsa-miR-4417	-0.20	-0.20	N/A
MATK	ENST00000395040.2	megakaryocyte-associated tyrosine kinase	24	1	0	0	1	1	hsa-miR-4417	-0.20	-0.20	N/A
HAAO	ENST00000294973.6	3-hydroxyanthranilate 3,4-dioxygenase	7	1	0	1	0	0	hsa-miR-4417	-0.20	-0.20	N/A
OXLD1	ENST00000571503.1	oxidoreductase-like domain containing 1	1608	1	0	0	1	0	hsa-miR-4417	-0.20	-0.20	N/A
AQP2	ENST00000199280.3	aquaporin 2 (collecting duct)	5	1	1	0	0	1	hsa-miR-4417	-0.20	-0.20	N/A
GPRC5A	ENST00000014914.5	G protein-coupled receptor, family C, group 5, member A	341	1	0	1	0	0	hsa-miR-4417	-0.20	-0.20	N/A
PBX3	ENST00000342287.5	pre-B-cell leukemia homeobox 3	1142	1	0	1	0	0	hsa-miR-4417	-0.20	-0.20	N/A
BRD8	ENST00000254900.5	bromodomain containing 8	5	1	0	0	1	0	hsa-miR-4417	-0.20	-0.20	N/A
PHF19	ENST00000373896.3	PHD finger protein 19	490	1	0	1	0	1	hsa-miR-4417	-0.20	-0.20	N/A
RAB3IP	ENST00000483530.2	RAB3A interacting protein	73	2	2	0	0	2	hsa-miR-4417	-0.19	-0.69	N/A
ZMAT3	ENST00000311417.2	zinc finger, matrin-type 3	459	1	0	1	0	1	hsa-miR-4417	-0.19	-0.23	N/A
RASL11B	ENST00000248706.3	RAS-like, family 11, member B	5	1	0	1	0	0	hsa-miR-4417	-0.19	-0.19	N/A
MED29	ENST00000315588.5	mediator complex subunit 29	2453	3	1	1	1	0	hsa-miR-4417	-0.19	-0.55	N/A
TET1	ENST00000373644.4	tet methylcytosine dioxygenase 1	5	1	1	0	0	0	hsa-miR-4417	-0.19	-0.19	N/A
CPNE5	ENST00000244751.2	copine V	13	2	0	1	1	4	hsa-miR-4417	-0.19	-0.19	N/A
TXNRD3NB	ENST00000383572.2	thioredoxin reductase 3 neighbor	10	1	1	0	0	2	hsa-miR-4417	-0.19	-0.41	N/A
APLN	ENST00000307484.6	apelin	48	2	0	1	1	1	hsa-miR-4417	-0.19	-0.55	N/A
TMEM92	ENST00000300433.3	transmembrane protein 92	46	1	0	1	0	1	hsa-miR-4417	-0.19	-0.27	N/A
PRF1	ENST00000373209.2	perforin 1 (pore forming protein)	5	1	0	0	1	0	hsa-miR-4417	-0.19	-0.19	N/A
CHRNA9	ENST00000310169.2	cholinergic receptor, nicotinic, alpha 9 (neuronal)	20	1	0	1	0	0	hsa-miR-4417	-0.19	-0.19	N/A
GCSAM	ENST00000308910.4	germinal center-associated, signaling and motility	5	1	0	1	0	0	hsa-miR-4417	-0.19	-0.19	N/A
TRAIP	ENST00000331456.2	TRAF interacting protein	5	1	0	1	0	0	hsa-miR-4417	-0.19	-0.19	N/A
NKTR	ENST00000232978.8	natural killer-tumor recognition sequence	798	1	1	0	0	0	hsa-miR-4417	-0.19	-0.20	N/A
KRTAP4-9	ENST00000391415.1	keratin associated protein 4-9	10	2	0	0	2	0	hsa-miR-4417	-0.19	-0.23	N/A
CDKL1	ENST00000395834.1	cyclin-dependent kinase-like 1 (CDC2-related kinase)	90	1	0	1	0	0	hsa-miR-4417	-0.19	-0.21	N/A
MOSPD3	ENST00000393950.2	motile sperm domain containing 3	106	1	0	1	0	0	hsa-miR-4417	-0.19	-0.19	N/A
CLIC5	ENST00000339561.6	chloride intracellular channel 5	21	1	1	0	0	0	hsa-miR-4417	-0.19	-0.19	N/A
GRIA1	ENST00000285900.5	glutamate receptor, ionotropic, AMPA 1	5	2	1	1	0	0	hsa-miR-4417	-0.19	-0.19	N/A
EIF1AX	ENST00000379607.5	eukaryotic translation initiation factor 1A, X-linked	277	1	0	1	0	0	hsa-miR-4417	-0.19	-0.19	N/A
DPPA3	ENST00000345088.2	developmental pluripotency associated 3	11	1	0	0	1	3	hsa-miR-4417	-0.19	-0.39	N/A
STON1	ENST00000309835.3	stonin 1	254	3	0	1	2	0	hsa-miR-4417	-0.19	-0.19	N/A
RCOR2	ENST00000301459.4	REST corepressor 2	5	1	0	1	0	1	hsa-miR-4417	-0.19	-0.19	N/A
NOTCH4	ENST00000375023.3	notch 4	6	1	0	0	1	1	hsa-miR-4417	-0.19	-0.19	N/A
DIO3	ENST00000510508.4	deiodinase, iodothyronine, type III	7	1	0	1	0	0	hsa-miR-4417	-0.19	-0.19	N/A
LRAT	ENST00000336356.3	lecithin retinol acyltransferase (phosphatidylcholine--retinol O-acyltransferase)	9	1	0	0	1	0	hsa-miR-4417	-0.19	-0.19	N/A
QRICH2	ENST00000262765.5	glutamine rich 2	47	2	0	2	0	0	hsa-miR-4417	-0.19	-0.19	N/A
SLC7A8	ENST00000469263.1	solute carrier family 7 (amino acid transporter light chain, L system), member 8	15	1	0	0	1	2	hsa-miR-4417	-0.19	-0.19	N/A
ADORA3	ENST00000369716.4	adenosine A3 receptor	5	1	0	0	1	0	hsa-miR-4417	-0.19	-0.19	N/A
PRSS27	ENST00000302641.3	protease, serine 27	24	1	0	0	1	1	hsa-miR-4417	-0.19	-0.22	N/A
CD300C	ENST00000330793.1	CD300c molecule	5	1	0	0	1	1	hsa-miR-4417	-0.19	-0.30	N/A
FLT1	ENST00000282397.4	fms-related tyrosine kinase 1	7	1	1	0	0	0	hsa-miR-4417	-0.19	-0.28	N/A
JOSD2	ENST00000601423.1	Josephin domain containing 2	96	1	0	0	1	0	hsa-miR-4417	-0.19	-0.19	N/A
CCDC13	ENST00000310232.6	coiled-coil domain containing 13	5	3*	0	2	0	0	hsa-miR-4417	-0.19	-0.19	N/A
TUBD1	ENST00000346141.6	tubulin, delta 1	157	1	0	0	1	0	hsa-miR-4417	-0.19	-0.19	N/A
VMAC	ENST00000339485.3	vimentin-type intermediate filament associated coiled-coil protein	28	1	0	0	1	1	hsa-miR-4417	-0.19	-0.19	N/A
GPR124	ENST00000315215.7	G protein-coupled receptor 124	72	1	1	0	0	0	hsa-miR-4417	-0.19	-0.19	N/A
LBX2	ENST00000341396.2	ladybird homeobox 2	100	1	0	0	1	0	hsa-miR-4417	-0.19	-0.19	N/A
CSNK1G1	ENST00000303052.7	casein kinase 1, gamma 1	149	1	1	0	0	0	hsa-miR-4417	-0.19	-0.19	N/A
YKT6	ENST00000223369.2	YKT6 v-SNARE homolog (S. cerevisiae)	2409	1	0	1	0	3	hsa-miR-4417	-0.19	-0.19	N/A
USP13	ENST00000263966.3	ubiquitin specific peptidase 13 (isopeptidase T-3)	379	2	0	1	1	2	hsa-miR-4417	-0.19	-0.20	N/A
BCAS4	ENST00000371608.2	breast carcinoma amplified sequence 4	492	1	0	0	1	0	hsa-miR-4417	-0.19	-0.19	N/A
DMBX1	ENST00000360032.3	diencephalon/mesencephalon homeobox 1	31	1	1	0	0	2	hsa-miR-4417	-0.19	-0.19	N/A
TGFB1I1	ENST00000361773.3	transforming growth factor beta 1 induced transcript 1	164	1	0	0	1	0	hsa-miR-4417	-0.19	-0.19	N/A
CHMP1A	ENST00000397901.3	charged multivesicular body protein 1A	642	1	0	0	1	2	hsa-miR-4417	-0.19	-0.19	N/A
TMEM59	ENST00000371348.1	transmembrane protein 59	5104	2	0	1	1	0	hsa-miR-4417	-0.19	-0.38	N/A
NKPD1	ENST00000317951.4	NTPase, KAP family P-loop domain containing 1	10	2	0	1	1	1	hsa-miR-4417	-0.19	-0.26	N/A
TACR2	ENST00000373307.1	tachykinin receptor 2	5	2	0	2	0	0	hsa-miR-4417	-0.19	-0.39	N/A
XPC	ENST00000285021.7	xeroderma pigmentosum, complementation group C	1827	1	0	1	0	0	hsa-miR-4417	-0.19	-0.19	N/A
KRT15	ENST00000393981.3	keratin 15	8	1	0	0	1	0	hsa-miR-4417	-0.19	-0.19	N/A
VASH1	ENST00000167106.4	vasohibin 1	39	2	1	0	1	0	hsa-miR-4417	-0.19	-0.19	N/A
UBFD1	ENST00000395878.3	ubiquitin family domain containing 1	6826	1	1	0	0	1	hsa-miR-4417	-0.19	-0.19	N/A
TRIM62	ENST00000291416.5	tripartite motif containing 62	28	2	0	1	1	0	hsa-miR-4417	-0.19	-0.19	N/A
HDAC10	ENST00000216271.5	histone deacetylase 10	5	1	0	1	0	1	hsa-miR-4417	-0.19	-0.19	N/A
PIK3R6	ENST00000311434.9	phosphoinositide-3-kinase, regulatory subunit 6	5	1	0	0	1	1	hsa-miR-4417	-0.19	-0.19	N/A
EXOC7	ENST00000607838.1	exocyst complex component 7	1483	2	0	0	2	2	hsa-miR-4417	-0.19	-0.30	N/A
SMCR8	ENST00000406438.3	Smith-Magenis syndrome chromosome region, candidate 8	219	1	0	1	0	2	hsa-miR-4417	-0.19	-0.19	N/A
FAM153C	ENST00000398106.2	family with sequence similarity 153, member C	5	1	0	1	0	0	hsa-miR-4417	-0.19	-0.19	N/A
NDUFC2-KCTD14	ENST00000528251.1	NDUFC2-KCTD14 readthrough	5	1	0	0	1	0	hsa-miR-4417	-0.19	-0.19	N/A
KREMEN1	ENST00000400335.4	kringle containing transmembrane protein 1	606	1	1	0	0	1	hsa-miR-4417	-0.19	-0.19	N/A
ZNF202	ENST00000336139.4	zinc finger protein 202	704	1	0	1	0	0	hsa-miR-4417	-0.19	-0.19	N/A
SLC9A1	ENST00000263980.3	solute carrier family 9, subfamily A (NHE1, cation proton antiporter 1), member 1	147	2	0	0	2	0	hsa-miR-4417	-0.19	-0.20	N/A
KCTD20	ENST00000373731.2	potassium channel tetramerization domain containing 20	88	1	1	0	0	0	hsa-miR-4417	-0.19	-0.30	N/A
POTEI	ENST00000451531.2	POTE ankyrin domain family, member I	5	3	0	1	2	0	hsa-miR-4417	-0.18	-0.18	N/A
SLC45A3	ENST00000367145.3	solute carrier family 45, member 3	17	1	1	0	0	0	hsa-miR-4417	-0.18	-0.18	N/A
GPSM3	ENST00000487761.1	G-protein signaling modulator 3	125	1	0	0	1	1	hsa-miR-4417	-0.18	-0.18	N/A
TRPV3	ENST00000301365.4	transient receptor potential cation channel, subfamily V, member 3	13	2	1	0	1	0	hsa-miR-4417	-0.18	-0.19	N/A
CERS6	ENST00000305747.6	ceramide synthase 6	1932	2	0	0	2	0	hsa-miR-4417	-0.18	-0.24	N/A
ZNF618	ENST00000288466.7	zinc finger protein 618	778	2	0	1	1	2	hsa-miR-4417	-0.18	-0.19	N/A
RFXAP	ENST00000255476.2	regulatory factor X-associated protein	682	1	0	1	0	0	hsa-miR-4417	-0.18	-0.18	N/A
DEGS2	ENST00000305631.5	delta(4)-desaturase, sphingolipid 2	5	1	0	1	0	0	hsa-miR-4417	-0.18	-0.18	N/A
ZNF689	ENST00000287461.3	zinc finger protein 689	526	1	0	1	0	0	hsa-miR-4417	-0.18	-0.18	N/A
CNTN6	ENST00000446702.2	contactin 6	5	1	0	1	0	0	hsa-miR-4417	-0.18	-0.18	N/A
PNRC1	ENST00000336032.3	proline-rich nuclear receptor coactivator 1	413	1	0	0	1	0	hsa-miR-4417	-0.18	-0.19	N/A
OTUD5	ENST00000156084.4	OTU domain containing 5	957	1	0	1	0	0	hsa-miR-4417	-0.18	-0.18	N/A
KLHL25	ENST00000337975.5	kelch-like family member 25	98	2	0	2	0	1	hsa-miR-4417	-0.18	-0.18	N/A
PTPN23	ENST00000265562.4	protein tyrosine phosphatase, non-receptor type 23	808	1	0	0	1	1	hsa-miR-4417	-0.18	-0.18	N/A
MSL3	ENST00000312196.4	male-specific lethal 3 homolog (Drosophila)	9	1	0	0	1	1	hsa-miR-4417	-0.18	-0.18	N/A
FOXP3	ENST00000376207.4	forkhead box P3	7	2	0	0	2	0	hsa-miR-4417	-0.18	-0.18	N/A
TMEM129	ENST00000303277.2	transmembrane protein 129	57	1	0	1	0	0	hsa-miR-4417	-0.18	-0.18	N/A
IGFBP5	ENST00000233813.4	insulin-like growth factor binding protein 5	10709	1	1	0	0	3	hsa-miR-4417	-0.18	-0.43	N/A
FBXO31	ENST00000311635.7	F-box protein 31	48	4	1	2	1	1	hsa-miR-4417	-0.18	-0.31	N/A
PAQR4	ENST00000318782.8	progestin and adipoQ receptor family member IV	703	1	0	0	1	1	hsa-miR-4417	-0.18	-0.18	N/A
P2RX3	ENST00000263314.2	purinergic receptor P2X, ligand-gated ion channel, 3	5	1	0	0	1	0	hsa-miR-4417	-0.18	-0.18	N/A
PLD4	ENST00000540372.1	phospholipase D family, member 4	5	1	0	0	1	0	hsa-miR-4417	-0.18	-0.18	N/A
PRRG3	ENST00000370353.3	proline rich Gla (G-carboxyglutamic acid) 3 (transmembrane)	5	1	0	1	0	1	hsa-miR-4417	-0.18	-0.18	N/A
TMCC3	ENST00000261226.4	transmembrane and coiled-coil domain family 3	70	1	1	0	0	1	hsa-miR-4417	-0.18	-0.19	N/A
ACVR1B	ENST00000257963.4	activin A receptor, type IB	3319	2	1	1	0	1	hsa-miR-4417	-0.18	-0.18	N/A
USP27X	ENST00000508866.2	ubiquitin specific peptidase 27, X-linked	260	1	0	1	0	0	hsa-miR-4417	-0.18	-0.18	N/A
HPD	ENST00000289004.4	4-hydroxyphenylpyruvate dioxygenase	104	1	0	0	1	1	hsa-miR-4417	-0.18	-0.18	N/A
ZNF623	ENST00000501748.2	zinc finger protein 623	247	1	0	1	0	1	hsa-miR-4417	-0.18	-0.20	N/A
TXNDC5	ENST00000539054.1	thioredoxin domain containing 5 (endoplasmic reticulum)	1190	1	1	0	0	1	hsa-miR-4417	-0.18	-0.31	N/A
VMP1	ENST00000262291.4	vacuole membrane protein 1	2505	1	0	0	1	2	hsa-miR-4417	-0.18	-0.18	N/A
EMP2	ENST00000359543.3	epithelial membrane protein 2	1725	1	0	0	1	2	hsa-miR-4417	-0.18	-0.18	N/A
TMEM194A	ENST00000379391.3	transmembrane protein 194A	43	1	0	1	0	0	hsa-miR-4417	-0.18	-0.18	N/A
NUDT9	ENST00000473942.1	nudix (nucleoside diphosphate linked moiety X)-type motif 9	325	1	0	0	1	0	hsa-miR-4417	-0.18	-0.18	N/A
OBSL1	ENST00000373873.4	obscurin-like 1	247	1	0	0	1	0	hsa-miR-4417	-0.18	-0.18	N/A
STRA6	ENST00000395105.4	stimulated by retinoic acid 6	42	1	0	0	1	0	hsa-miR-4417	-0.18	-0.18	N/A
C20orf144	ENST00000375222.3	chromosome 20 open reading frame 144	10	1	1	0	0	0	hsa-miR-4417	-0.18	-0.39	N/A
HEXDC	ENST00000327949.9	hexosaminidase (glycosyl hydrolase family 20, catalytic domain) containing	935	1	0	0	1	1	hsa-miR-4417	-0.18	-0.18	N/A
ANKRD23	ENST00000318357.4	ankyrin repeat domain 23	9	1	1	0	0	1	hsa-miR-4417	-0.18	-0.18	N/A
HERC6	ENST00000264346.7	HECT and RLD domain containing E3 ubiquitin protein ligase family member 6	18	1	0	1	0	0	hsa-miR-4417	-0.18	-0.18	N/A
GPR111	ENST00000398742.2	G protein-coupled receptor 111	5	1	0	1	0	0	hsa-miR-4417	-0.18	-0.18	N/A
ZNF671	ENST00000317398.6	zinc finger protein 671	35	1	0	1	0	0	hsa-miR-4417	-0.18	-0.18	N/A
C7orf76	ENST00000356686.1	chromosome 7 open reading frame 76	5	1	0	0	1	0	hsa-miR-4417	-0.18	-0.18	N/A
SPATA5	ENST00000274008.4	spermatogenesis associated 5	168	2	0	1	1	1	hsa-miR-4417	-0.18	-0.22	N/A
MFAP4	ENST00000497081.2	microfibrillar-associated protein 4	67	1	0	1	0	0	hsa-miR-4417	-0.18	-0.18	N/A
PPP2R5D	ENST00000485511.1	protein phosphatase 2, regulatory subunit B', delta	1755	1	1	0	0	0	hsa-miR-4417	-0.18	-0.18	N/A
FAM19A5	ENST00000358295.5	family with sequence similarity 19 (chemokine (C-C motif)-like), member A5	14	1	0	1	0	1	hsa-miR-4417	-0.18	-0.18	N/A
EPHA8	ENST00000166244.3	EPH receptor A8	5	3	0	3	0	2	hsa-miR-4417	-0.18	-0.18	N/A
SGPP2	ENST00000321276.7	sphingosine-1-phosphate phosphatase 2	182	1	0	1	0	0	hsa-miR-4417	-0.18	-0.18	N/A
DUS1L	ENST00000306796.5	dihydrouridine synthase 1-like (S. cerevisiae)	36	1	1	0	0	1	hsa-miR-4417	-0.18	-0.46	N/A
SALL3	ENST00000575389.2	sal-like 3 (Drosophila)	64	1	0	1	0	1	hsa-miR-4417	-0.18	-0.25	N/A
NUDT15	ENST00000258662.2	nudix (nucleoside diphosphate linked moiety X)-type motif 15	16	1	0	0	1	0	hsa-miR-4417	-0.18	-0.18	N/A
TMEM30B	ENST00000555868.1	transmembrane protein 30B	10	2	0	1	1	0	hsa-miR-4417	-0.18	-0.18	N/A
TOP3A	ENST00000321105.5	topoisomerase (DNA) III alpha	427	1	0	1	0	0	hsa-miR-4417	-0.18	-0.18	N/A
FAM127A	ENST00000257013.7	family with sequence similarity 127, member A	4717	1	0	0	1	0	hsa-miR-4417	-0.18	-0.18	N/A
TRIP13	ENST00000166345.3	thyroid hormone receptor interactor 13	3078	1	0	1	0	3	hsa-miR-4417	-0.18	-0.18	N/A
KIAA1324L	ENST00000450689.2	KIAA1324-like	181	1	0	1	0	0	hsa-miR-4417	-0.18	-0.19	N/A
KIAA1045	ENST00000242315.3	KIAA1045	42	2	0	1	1	1	hsa-miR-4417	-0.18	-0.32	N/A
TMEM86B	ENST00000327042.4	transmembrane protein 86B	2783	1	0	0	1	1	hsa-miR-4417	-0.18	-0.22	N/A
RIPK3	ENST00000216274.5	receptor-interacting serine-threonine kinase 3	5	1	0	0	1	0	hsa-miR-4417	-0.18	-0.18	N/A
SLC16A9	ENST00000395348.3	solute carrier family 16, member 9	7	1	0	1	0	0	hsa-miR-4417	-0.18	-0.18	N/A
F7	ENST00000375581.3	coagulation factor VII (serum prothrombin conversion accelerator)	458	1	0	1	0	0	hsa-miR-4417	-0.18	-0.18	N/A
NCOA4	ENST00000452682.1	nuclear receptor coactivator 4	1665	1	0	1	0	0	hsa-miR-4417	-0.18	-0.18	N/A
CGNL1	ENST00000281282.5	cingulin-like 1	25	3	0	2	1	1	hsa-miR-4417	-0.18	-0.18	N/A
CCDC144NL	ENST00000327925.5	coiled-coil domain containing 144 family, N-terminal like	5	1	0	0	1	1	hsa-miR-4417	-0.18	-0.18	N/A
PITPNA	ENST00000313486.7	phosphatidylinositol transfer protein, alpha	366	2	2	0	0	0	hsa-miR-4417	-0.18	-0.42	N/A
TEAD1	ENST00000361905.4	TEA domain family member 1 (SV40 transcriptional enhancer factor)	740	1	1	0	0	0	hsa-miR-4417	-0.17	-0.17	N/A
XK	ENST00000378616.3	X-linked Kx blood group (McLeod syndrome)	39	1	0	1	0	0	hsa-miR-4417	-0.17	-0.17	N/A
B3GAT1	ENST00000392580.1	beta-1,3-glucuronyltransferase 1 (glucuronosyltransferase P)	77	3	0	2	1	2	hsa-miR-4417	-0.17	-0.17	N/A
HGS	ENST00000329138.4	hepatocyte growth factor-regulated tyrosine kinase substrate	83	1	0	1	0	0	hsa-miR-4417	-0.17	-0.17	N/A
ATP4B	ENST00000335288.4	ATPase, H+/K+ exchanging, beta polypeptide	5	1	0	0	1	0	hsa-miR-4417	-0.17	-0.17	N/A
PRPH2	ENST00000230381.5	peripherin 2 (retinal degeneration, slow)	5	1	0	0	1	0	hsa-miR-4417	-0.17	-0.17	N/A
SLC2A3	ENST00000075120.7	solute carrier family 2 (facilitated glucose transporter), member 3	5	1	1	0	0	0	hsa-miR-4417	-0.17	-0.17	N/A
ZNF573	ENST00000590414.2	zinc finger protein 573	12	2	1	1	0	1	hsa-miR-4417	-0.17	-0.18	N/A
ZNF546	ENST00000347077.4	zinc finger protein 546	44	2	1	0	1	0	hsa-miR-4417	-0.17	-0.20	N/A
PRR5	ENST00000403581.1	proline rich 5 (renal)	77	1	0	0	1	1	hsa-miR-4417	-0.17	-0.20	N/A
SLC44A2	ENST00000586078.1	solute carrier family 44 (choline transporter), member 2	720	2	0	1	1	0	hsa-miR-4417	-0.17	-0.23	N/A
TOMM40L	ENST00000367987.1	translocase of outer mitochondrial membrane 40 homolog (yeast)-like	13	1	0	1	0	1	hsa-miR-4417	-0.17	-0.17	N/A
NSL1	ENST00000422588.2	NSL1, MIS12 kinetochore complex component	180	4	1	0	3	1	hsa-miR-4417	-0.17	-0.74	N/A
IL1RL2	ENST00000264257.2	interleukin 1 receptor-like 2	8	1	1	0	0	0	hsa-miR-4417	-0.17	-0.17	N/A
SLC37A1	ENST00000398341.3	solute carrier family 37 (glucose-6-phosphate transporter), member 1	12	1	0	1	0	1	hsa-miR-4417	-0.17	-0.17	N/A
TCF15	ENST00000246080.3	transcription factor 15 (basic helix-loop-helix)	5	1	0	1	0	0	hsa-miR-4417	-0.17	-0.17	N/A
PLXNB3	ENST00000538966.1	plexin B3	22	1	0	1	0	0	hsa-miR-4417	-0.17	-0.17	N/A
ITGB5	ENST00000296181.4	integrin, beta 5	3180	1	1	0	0	0	hsa-miR-4417	-0.17	-0.17	N/A
NPTXR	ENST00000333039.2	neuronal pentraxin receptor	578	2	2	0	0	2	hsa-miR-4417	-0.17	-0.17	N/A
USP2	ENST00000455332.2	ubiquitin specific peptidase 2	19	1	0	1	0	1	hsa-miR-4417	-0.17	-0.17	N/A
DNAJC27	ENST00000264711.2	DnaJ (Hsp40) homolog, subfamily C, member 27	41	1	0	1	0	0	hsa-miR-4417	-0.17	-0.20	N/A
GALNT5	ENST00000259056.4	UDP-N-acetyl-alpha-D-galactosamine:polypeptide N-acetylgalactosaminyltransferase 5 (GalNAc-T5)	462	2	0	0	2	0	hsa-miR-4417	-0.17	-0.27	N/A
OTOF	ENST00000338581.6	otoferlin	5	1	0	0	1	0	hsa-miR-4417	-0.17	-0.17	N/A
ATG2A	ENST00000421419.2	autophagy related 2A	3795	2	0	1	1	4	hsa-miR-4417	-0.17	-0.19	N/A
MFNG	ENST00000416983.3	MFNG O-fucosylpeptide 3-beta-N-acetylglucosaminyltransferase	14	1	0	1	0	1	hsa-miR-4417	-0.17	-0.17	N/A
SLC7A7	ENST00000285850.7	solute carrier family 7 (amino acid transporter light chain, y+L system), member 7	27	1	0	0	1	0	hsa-miR-4417	-0.17	-0.17	N/A
ABHD14B	ENST00000461108.1	abhydrolase domain containing 14B	189	1	0	0	1	0	hsa-miR-4417	-0.17	-0.18	N/A
TCHH	ENST00000368804.1	trichohyalin	7	1	0	0	1	0	hsa-miR-4417	-0.17	-0.17	N/A
MEX3B	ENST00000558133.1	mex-3 RNA binding family member B	1401	3	0	3	0	1	hsa-miR-4417	-0.17	-0.17	N/A
LRRC4B	ENST00000599957.1	leucine rich repeat containing 4B	5	1	0	1	0	0	hsa-miR-4417	-0.17	-0.17	N/A
COLQ	ENST00000383785.2	collagen-like tail subunit (single strand of homotrimer) of asymmetric acetylcholinesterase	8	1	1	0	0	0	hsa-miR-4417	-0.17	-0.17	N/A
SEC61A2	ENST00000379020.4	Sec61 alpha 2 subunit (S. cerevisiae)	105	1	1	0	0	0	hsa-miR-4417	-0.17	-0.41	N/A
BSG	ENST00000346916.4	basigin	6876	1	0	0	1	0	hsa-miR-4417	-0.17	-0.20	N/A
SESN2	ENST00000253063.3	sestrin 2	854	1	0	0	1	1	hsa-miR-4417	-0.17	-0.17	N/A
RNF224	ENST00000445101.2	ring finger protein 224	5	1	0	1	0	0	hsa-miR-4417	-0.17	-0.17	N/A
TMPRSS6	ENST00000381792.2	transmembrane protease, serine 6	69	1	0	0	1	1	hsa-miR-4417	-0.17	-0.17	N/A
VRTN	ENST00000256362.4	vertebrae development associated	5	1	0	0	1	0	hsa-miR-4417	-0.17	-0.17	N/A
RHOJ	ENST00000316754.3	ras homolog family member J	118	1	0	1	0	0	hsa-miR-4417	-0.17	-0.17	N/A
NCS1	ENST00000372398.3	neuronal calcium sensor 1	1083	2	0	0	2	4	hsa-miR-4417	-0.17	-0.24	N/A
DGCR2	ENST00000545799.1	DiGeorge syndrome critical region gene 2	1754	1	0	0	1	2	hsa-miR-4417	-0.17	-0.18	N/A
SRBD1	ENST00000263736.4	S1 RNA binding domain 1	33	1	1	0	0	0	hsa-miR-4417	-0.17	-0.47	N/A
TANGO2	ENST00000434570.2	transport and golgi organization 2 homolog (Drosophila)	119	1	0	1	0	0	hsa-miR-4417	-0.17	-0.18	N/A
DEDD2	ENST00000336034.4	death effector domain containing 2	32	1	0	0	1	0	hsa-miR-4417	-0.17	-0.17	N/A
RP11-93B14.6	ENST00000370520.3	HCG2018282; Uncharacterized protein	5	1	0	0	1	1	hsa-miR-4417	-0.17	-0.17	N/A
BAP1	ENST00000460680.1	BRCA1 associated protein-1 (ubiquitin carboxy-terminal hydrolase)	445	1	0	1	0	0	hsa-miR-4417	-0.17	-0.17	N/A
ELMO1	ENST00000341056.3	engulfment and cell motility 1	118	1	0	1	0	2	hsa-miR-4417	-0.17	-0.17	N/A
OSGIN1	ENST00000343939.2	oxidative stress induced growth inhibitor 1	7	1	0	1	0	1	hsa-miR-4417	-0.17	-0.17	N/A
CHRNB3	ENST00000289957.2	cholinergic receptor, nicotinic, beta 3 (neuronal)	5	1	0	1	0	0	hsa-miR-4417	-0.17	-0.17	N/A
C15orf56	ENST00000319503.3	chromosome 15 open reading frame 56	5	1	0	1	0	2	hsa-miR-4417	-0.17	-0.17	N/A
PGM5	ENST00000396396.1	phosphoglucomutase 5	23	1	0	1	0	0	hsa-miR-4417	-0.17	-0.17	N/A
GPR114	ENST00000340339.4	G protein-coupled receptor 114	5	1	0	1	0	0	hsa-miR-4417	-0.17	-0.17	N/A
FAM163A	ENST00000341785.4	family with sequence similarity 163, member A	23	2	0	2	0	0	hsa-miR-4417	-0.17	-0.20	N/A
TMEM196	ENST00000405844.1	transmembrane protein 196	5	1	0	0	1	0	hsa-miR-4417	-0.17	-0.17	N/A
DNAH10OS	ENST00000514254.2	dynein, axonemal, heavy chain 10 opposite strand	89	2	0	1	1	0	hsa-miR-4417	-0.17	-0.17	N/A
CD180	ENST00000256447.4	CD180 molecule	5	1	0	1	0	1	hsa-miR-4417	-0.17	-0.17	N/A
HNRNPUL1	ENST00000352456.3	heterogeneous nuclear ribonucleoprotein U-like 1	11882	1	0	1	0	0	hsa-miR-4417	-0.17	-0.17	N/A
AK9	ENST00000285397.5	adenylate kinase 9	124	1	0	1	0	0	hsa-miR-4417	-0.17	-0.17	N/A
PRR9	ENST00000368744.3	proline rich 9	5	1	0	1	0	0	hsa-miR-4417	-0.17	-0.17	N/A
TPK1	ENST00000549981.1	thiamin pyrophosphokinase 1	7	2	0	1	1	1	hsa-miR-4417	-0.17	-0.21	N/A
ZDHHC9	ENST00000357166.6	zinc finger, DHHC-type containing 9	1203	1	0	0	1	1	hsa-miR-4417	-0.17	-0.17	N/A
LAPTM4B	ENST00000445593.2	lysosomal protein transmembrane 4 beta	11776	1	0	0	1	0	hsa-miR-4417	-0.17	-0.19	N/A
TCF7L2	ENST00000369386.1	transcription factor 7-like 2 (T-cell specific, HMG-box)	650	1	0	1	0	1	hsa-miR-4417	-0.17	-0.17	N/A
GRAPL	ENST00000344415.4	GRB2-related adaptor protein-like	5	1	0	0	1	0	hsa-miR-4417	-0.17	-0.17	N/A
KCNIP1	ENST00000328939.4	Kv channel interacting protein 1	5	1	0	1	0	0	hsa-miR-4417	-0.17	-0.17	N/A
ABHD11	ENST00000458339.1	abhydrolase domain containing 11	5	1	0	0	1	0	hsa-miR-4417	-0.17	-0.17	N/A
KCNQ3	ENST00000388996.4	potassium voltage-gated channel, KQT-like subfamily, member 3	5	1	0	0	1	2	hsa-miR-4417	-0.17	-0.17	N/A
TNRC6A	ENST00000395799.3	trinucleotide repeat containing 6A	267	2	0	1	1	0	hsa-miR-4417	-0.17	-0.17	N/A
ASB14	ENST00000487349.1	ankyrin repeat and SOCS box containing 14	5	1	1	0	0	0	hsa-miR-4417	-0.17	-0.17	N/A
SH3PXD2B	ENST00000311601.5	SH3 and PX domains 2B	123	1	1	0	0	3	hsa-miR-4417	-0.17	-0.19	N/A
RASGEF1C	ENST00000361132.4	RasGEF domain family, member 1C	5	1	0	1	0	0	hsa-miR-4417	-0.17	-0.17	N/A
CYB561D1	ENST00000496961.1	cytochrome b561 family, member D1	105	1	0	1	0	0	hsa-miR-4417	-0.17	-0.17	N/A
AC002472.13	ENST00000543388.1	Leucine-rich repeat-containing protein LOC400891	5	1	0	0	1	1	hsa-miR-4417	-0.17	-0.17	N/A
PIM3	ENST00000360612.4	pim-3 oncogene	9484	1	0	1	0	3	hsa-miR-4417	-0.17	-0.17	N/A
SHMT2	ENST00000328923.3	serine hydroxymethyltransferase 2 (mitochondrial)	1682	1	0	0	1	0	hsa-miR-4417	-0.17	-0.17	N/A
FHL3	ENST00000373016.3	four and a half LIM domains 3	921	1	0	1	0	0	hsa-miR-4417	-0.17	-0.17	N/A
EEF1A1	ENST00000316292.9	eukaryotic translation elongation factor 1 alpha 1	129	1	0	1	0	0	hsa-miR-4417	-0.17	-0.17	N/A
GSE1	ENST00000253458.7	Gse1 coiled-coil protein	133	2	1	0	1	1	hsa-miR-4417	-0.17	-0.17	N/A
PNPLA6	ENST00000221249.6	patatin-like phospholipase domain containing 6	429	1	0	0	1	0	hsa-miR-4417	-0.17	-0.17	N/A
DIXDC1	ENST00000440460.2	DIX domain containing 1	307	1	0	0	1	0	hsa-miR-4417	-0.17	-0.17	N/A
NOX5	ENST00000260364.5	NADPH oxidase, EF-hand calcium binding domain 5	5	2	0	1	1	2	hsa-miR-4417	-0.17	-0.17	N/A
DDB2	ENST00000378601.3	damage-specific DNA binding protein 2, 48kDa	198	1	1	0	0	0	hsa-miR-4417	-0.17	-0.23	N/A
PACSIN1	ENST00000244458.2	protein kinase C and casein kinase substrate in neurons 1	25	1	0	1	0	3	hsa-miR-4417	-0.17	-0.17	N/A
GTF2IRD1	ENST00000476977.1	GTF2I repeat domain containing 1	5	1	0	0	1	0	hsa-miR-4417	-0.17	-0.17	N/A
GALE	ENST00000374497.3	UDP-galactose-4-epimerase	27	1	0	1	0	0	hsa-miR-4417	-0.17	-0.17	N/A
C21orf67	ENST00000397841.1	chromosome 21 open reading frame 67	19	1	0	0	1	0	hsa-miR-4417	-0.17	-0.17	N/A
DEAF1	ENST00000382409.3	DEAF1 transcription factor	479	1	0	0	1	0	hsa-miR-4417	-0.16	-0.17	N/A
PSKH1	ENST00000291041.5	protein serine kinase H1	699	3	0	2	1	0	hsa-miR-4417	-0.16	-0.17	N/A
RP11-429E11.3	ENST00000317652.1	Uncharacterized protein	5	1	0	1	0	0	hsa-miR-4417	-0.16	-0.16	N/A
FMNL2	ENST00000475377.2	formin-like 2	31	1	0	0	1	2	hsa-miR-4417	-0.16	-0.16	N/A
DCLRE1C	ENST00000378289.4	DNA cross-link repair 1C	29	1	0	0	1	0	hsa-miR-4417	-0.16	-0.16	N/A
ENPP6	ENST00000296741.2	ectonucleotide pyrophosphatase/phosphodiesterase 6	5	1	0	1	0	0	hsa-miR-4417	-0.16	-0.16	N/A
CBLN4	ENST00000064571.2	cerebellin 4 precursor	5	1	0	0	1	0	hsa-miR-4417	-0.16	-0.16	N/A
MCUR1	ENST00000379170.4	mitochondrial calcium uniporter regulator 1	129	1	0	0	1	1	hsa-miR-4417	-0.16	-0.17	N/A
PRDM1	ENST00000369089.3	PR domain containing 1, with ZNF domain	48	1	1	0	0	0	hsa-miR-4417	-0.16	-0.21	N/A
PPTC7	ENST00000354300.3	PTC7 protein phosphatase homolog (S. cerevisiae)	817	1	0	1	0	1	hsa-miR-4417	-0.16	-0.16	N/A
RREB1	ENST00000379938.2	ras responsive element binding protein 1	340	1	1	0	0	0	hsa-miR-4417	-0.16	-0.16	N/A
WIZ	ENST00000389282.4	widely interspaced zinc finger motifs	1321	3	1	0	2	1	hsa-miR-4417	-0.16	-0.18	N/A
MTRF1L	ENST00000367231.5	mitochondrial translational release factor 1-like	7	1	0	1	0	0	hsa-miR-4417	-0.16	-0.16	N/A
ALOX15B	ENST00000380183.4	arachidonate 15-lipoxygenase, type B	5	1	0	1	0	1	hsa-miR-4417	-0.16	-0.16	N/A
SRSF4	ENST00000546138.1	serine/arginine-rich splicing factor 4	2524	1	0	0	1	0	hsa-miR-4417	-0.16	-0.16	N/A
IL36RN	ENST00000346807.3	interleukin 36 receptor antagonist	5	1	0	0	1	0	hsa-miR-4417	-0.16	-0.16	N/A
WNK2	ENST00000395475.2	WNK lysine deficient protein kinase 2	134	4	1	2	1	4	hsa-miR-4417	-0.16	-0.16	N/A
CLDN11	ENST00000064724.3	claudin 11	1116	1	0	0	1	0	hsa-miR-4417	-0.16	-0.16	N/A
ZNF212	ENST00000335870.2	zinc finger protein 212	7	1	0	1	0	0	hsa-miR-4417	-0.16	-0.16	N/A
CASP1	ENST00000533400.1	caspase 1, apoptosis-related cysteine peptidase	5	1	0	0	1	0	hsa-miR-4417	-0.16	-0.16	N/A
DYSF	ENST00000258104.3	dysferlin	47	1	0	0	1	0	hsa-miR-4417	-0.16	-0.16	N/A
DHX35	ENST00000252011.3	DEAH (Asp-Glu-Ala-His) box polypeptide 35	58	1	0	0	1	0	hsa-miR-4417	-0.16	-0.16	N/A
NDST4	ENST00000264363.2	N-deacetylase/N-sulfotransferase (heparan glucosaminyl) 4	12	1	1	0	0	0	hsa-miR-4417	-0.16	-0.34	N/A
KPNA4	ENST00000334256.4	karyopherin alpha 4 (importin alpha 3)	111	2	1	1	0	1	hsa-miR-4417	-0.16	-0.25	N/A
CD99L2	ENST00000370377.3	CD99 molecule-like 2	303	2	0	1	1	0	hsa-miR-4417	-0.16	-0.17	N/A
ISCU	ENST00000338291.4	iron-sulfur cluster assembly enzyme	182	1	0	1	0	0	hsa-miR-4417	-0.16	-0.37	N/A
PLOD3	ENST00000223127.3	procollagen-lysine, 2-oxoglutarate 5-dioxygenase 3	904	1	0	0	1	0	hsa-miR-4417	-0.16	-0.16	N/A
CACNA2D2	ENST00000423994.2	calcium channel, voltage-dependent, alpha 2/delta subunit 2	19	1	0	1	0	2	hsa-miR-4417	-0.16	-0.16	N/A
CCDC71L	ENST00000523505.1	coiled-coil domain containing 71-like	410	1	0	1	0	0	hsa-miR-4417	-0.16	-0.21	N/A
ADM2	ENST00000395738.2	adrenomedullin 2	129	1	0	0	1	1	hsa-miR-4417	-0.16	-0.18	N/A
KPNA6	ENST00000373625.3	karyopherin alpha 6 (importin alpha 7)	272	2	1	1	0	0	hsa-miR-4417	-0.16	-0.20	N/A
TRAPPC2L	ENST00000565504.1	trafficking protein particle complex 2-like	1619	1	0	0	1	0	hsa-miR-4417	-0.16	-0.16	N/A
SPATA3	ENST00000452881.1	spermatogenesis associated 3	5	1	0	0	1	0	hsa-miR-4417	-0.16	-0.16	N/A
VSX2	ENST00000261980.2	visual system homeobox 2	5	1	0	0	1	0	hsa-miR-4417	-0.16	-0.16	N/A
SGCD	ENST00000435422.3	sarcoglycan, delta (35kDa dystrophin-associated glycoprotein)	39	1	1	0	0	0	hsa-miR-4417	-0.16	-0.20	N/A
SLC16A5	ENST00000580123.1	solute carrier family 16 (monocarboxylate transporter), member 5	26	1	0	1	0	0	hsa-miR-4417	-0.16	-0.20	N/A
UBE2D2	ENST00000398733.3	ubiquitin-conjugating enzyme E2D 2	11458	1	0	1	0	0	hsa-miR-4417	-0.16	-0.19	N/A
SLC25A15	ENST00000338625.4	solute carrier family 25 (mitochondrial carrier; ornithine transporter) member 15	345	1	1	0	0	1	hsa-miR-4417	-0.16	-0.20	N/A
PPAN-P2RY11	ENST00000428358.1	PPAN-P2RY11 readthrough	293	1	0	0	1	0	hsa-miR-4417	-0.16	-0.16	N/A
TLX1	ENST00000467928.2	T-cell leukemia homeobox 1	47	1	0	0	1	1	hsa-miR-4417	-0.16	-0.16	N/A
TOR4A	ENST00000357503.2	torsin family 4, member A	222	1	1	0	0	6	hsa-miR-4417	-0.16	-0.16	N/A
RGS7BP	ENST00000334025.2	regulator of G-protein signaling 7 binding protein	5	1	0	0	1	0	hsa-miR-4417	-0.16	-0.16	N/A
DUSP13	ENST00000372702.3	dual specificity phosphatase 13	5	1	0	0	1	1	hsa-miR-4417	-0.16	-0.16	N/A
MGME1	ENST00000377710.5	mitochondrial genome maintenance exonuclease 1	41	1	0	1	0	0	hsa-miR-4417	-0.16	-0.16	N/A
UBL4B	ENST00000334179.3	ubiquitin-like 4B	5	1	0	0	1	0	hsa-miR-4417	-0.16	-0.16	N/A
SLC10A7	ENST00000264986.3	solute carrier family 10, member 7	77	1	0	0	1	0	hsa-miR-4417	-0.16	-0.20	N/A
AC104667.3	ENST00000452801.1		5	1	0	1	0	0	hsa-miR-4417	-0.16	-0.16	N/A
BGN	ENST00000331595.4	biglycan	174	1	0	0	1	1	hsa-miR-4417	-0.16	-0.16	N/A
AURKB	ENST00000535053.1	aurora kinase B	57	1	0	1	0	0	hsa-miR-4417	-0.16	-0.19	N/A
GNPTAB	ENST00000299314.7	N-acetylglucosamine-1-phosphate transferase, alpha and beta subunits	82	1	0	1	0	1	hsa-miR-4417	-0.16	-0.17	N/A
LRRC56	ENST00000270115.7	leucine rich repeat containing 56	60	1	0	0	1	0	hsa-miR-4417	-0.16	-0.16	N/A
BSN	ENST00000296452.4	bassoon presynaptic cytomatrix protein	31	1	0	0	1	0	hsa-miR-4417	-0.16	-0.16	N/A
TNFAIP1	ENST00000226225.2	tumor necrosis factor, alpha-induced protein 1 (endothelial)	1565	1	0	0	1	0	hsa-miR-4417	-0.16	-0.17	N/A
ZNF571	ENST00000590751.1	zinc finger protein 571	10	1	0	1	0	0	hsa-miR-4417	-0.16	-0.16	N/A
COPB2	ENST00000333188.5	coatomer protein complex, subunit beta 2 (beta prime)	1066	1	0	0	1	0	hsa-miR-4417	-0.16	-0.16	N/A
TTC33	ENST00000337702.4	tetratricopeptide repeat domain 33	676	1	0	1	0	0	hsa-miR-4417	-0.16	-0.18	N/A
PLAGL2	ENST00000246229.4	pleiomorphic adenoma gene-like 2	254	2	0	2	0	2	hsa-miR-4417	-0.16	-0.22	N/A
SIRPG	ENST00000381580.1	signal-regulatory protein gamma	5	1	0	0	1	0	hsa-miR-4417	-0.16	-0.16	N/A
CTB-54O9.9	ENST00000586012.1	Uncharacterized protein	5	2	1	0	1	0	hsa-miR-4417	-0.16	-0.45	N/A
PTPN14	ENST00000366956.5	protein tyrosine phosphatase, non-receptor type 14	301	2	0	1	1	0	hsa-miR-4417	-0.16	-0.17	N/A
RAD51L3-RFFL	ENST00000593039.1	Uncharacterized protein	670	1	0	1	0	1	hsa-miR-4417	-0.16	-0.19	N/A
GPR144	ENST00000334810.1	G protein-coupled receptor 144	5	1	0	1	0	0	hsa-miR-4417	-0.16	-0.16	N/A
KAT5	ENST00000377046.3	K(lysine) acetyltransferase 5	313	1	0	1	0	1	hsa-miR-4417	-0.16	-0.16	N/A
TUFT1	ENST00000368849.3	tuftelin 1	599	1	0	1	0	0	hsa-miR-4417	-0.16	-0.16	N/A
WNT11	ENST00000322563.3	wingless-type MMTV integration site family, member 11	59	1	0	0	1	2	hsa-miR-4417	-0.16	-0.16	N/A
TGIF1	ENST00000330513.5	TGFB-induced factor homeobox 1	354	1	0	0	1	0	hsa-miR-4417	-0.16	-0.16	N/A
GRIN2A	ENST00000562109.1	glutamate receptor, ionotropic, N-methyl D-aspartate 2A	5	1	0	1	0	0	hsa-miR-4417	-0.16	-0.16	N/A
MAPKAP1	ENST00000373511.2	mitogen-activated protein kinase associated protein 1	1359	1	0	0	1	0	hsa-miR-4417	-0.16	-0.16	N/A
GPR62	ENST00000322241.4	G protein-coupled receptor 62	5	1	0	0	1	1	hsa-miR-4417	-0.16	-0.16	N/A
MAP1A	ENST00000382031.1	microtubule-associated protein 1A	223	1	0	1	0	0	hsa-miR-4417	-0.16	-0.16	N/A
PSG5	ENST00000366175.3	pregnancy specific beta-1-glycoprotein 5	5	1	0	0	1	0	hsa-miR-4417	-0.16	-0.16	N/A
DGCR14	ENST00000252137.6	DiGeorge syndrome critical region gene 14	269	1	0	0	1	1	hsa-miR-4417	-0.16	-0.16	N/A
LYVE1	ENST00000256178.3	lymphatic vessel endothelial hyaluronan receptor 1	5	1	0	1	0	1	hsa-miR-4417	-0.16	-0.16	N/A
KCNA2	ENST00000485317.1	potassium voltage-gated channel, shaker-related subfamily, member 2	5	1	0	1	0	0	hsa-miR-4417	-0.16	-0.16	N/A
DGAT1	ENST00000332324.4	diacylglycerol O-acyltransferase 1	3108	1	0	1	0	1	hsa-miR-4417	-0.16	-0.16	N/A
ZNF331	ENST00000253144.9	zinc finger protein 331	553	1	0	1	0	0	hsa-miR-4417	-0.16	-0.16	N/A
LMO3	ENST00000354662.1	LIM domain only 3 (rhombotin-like 2)	7	2	0	0	2	0	hsa-miR-4417	-0.16	-0.24	N/A
CD300LF	ENST00000361254.4	CD300 molecule-like family member f	5	1	0	1	0	1	hsa-miR-4417	-0.16	-0.16	N/A
SEPN1	ENST00000361547.2	selenoprotein N, 1	104	1	0	0	1	1	hsa-miR-4417	-0.16	-0.17	N/A
EHD2	ENST00000263277.3	EH-domain containing 2	2072	2	0	0	2	2	hsa-miR-4417	-0.16	-0.17	N/A
GAS8	ENST00000268699.4	growth arrest-specific 8	526	1	0	1	0	1	hsa-miR-4417	-0.16	-0.17	N/A
TMEM182	ENST00000412401.2	transmembrane protein 182	69	2	0	0	2	0	hsa-miR-4417	-0.16	-0.16	N/A
FAM127C	ENST00000391440.1	family with sequence similarity 127, member C	1251	1	0	0	1	0	hsa-miR-4417	-0.16	-0.16	N/A
RAET1E	ENST00000532335.1	retinoic acid early transcript 1E	129	1	0	1	0	0	hsa-miR-4417	-0.16	-0.16	N/A
SLC26A9	ENST00000367135.3	solute carrier family 26 (anion exchanger), member 9	18	3	1	2	0	0	hsa-miR-4417	-0.15	-0.15	N/A
IGSF8	ENST00000368086.1	immunoglobulin superfamily, member 8	92	1	0	0	1	0	hsa-miR-4417	-0.15	-0.15	N/A
ZNF385B	ENST00000410066.1	zinc finger protein 385B	17	1	0	1	0	0	hsa-miR-4417	-0.15	-0.15	N/A
GATAD2A	ENST00000360315.3	GATA zinc finger domain containing 2A	986	1	1	0	0	1	hsa-miR-4417	-0.15	-0.28	N/A
TECR	ENST00000600083.1	trans-2,3-enoyl-CoA reductase	21	1	0	0	1	0	hsa-miR-4417	-0.15	-0.15	N/A
CDC14B	ENST00000265659.2	cell division cycle 14B	2	1	0	1	0	4	hsa-miR-4417	-0.15	-0.15	N/A
PCBD2	ENST00000512783.1	pterin-4 alpha-carbinolamine dehydratase/dimerization cofactor of hepatocyte nuclear factor 1 alpha (TCF1) 2	95	1	0	0	1	1	hsa-miR-4417	-0.15	-0.15	N/A
PTGER1	ENST00000292513.3	prostaglandin E receptor 1 (subtype EP1), 42kDa	7	1	0	1	0	0	hsa-miR-4417	-0.15	-0.15	N/A
SCN3B	ENST00000392770.2	sodium channel, voltage-gated, type III, beta subunit	10	1	0	1	0	1	hsa-miR-4417	-0.15	-0.15	N/A
PHLDB1	ENST00000361417.2	pleckstrin homology-like domain, family B, member 1	126	2	0	2	0	0	hsa-miR-4417	-0.15	-0.19	N/A
KRT8	ENST00000552551.1	keratin 8	13	1	0	1	0	0	hsa-miR-4417	-0.15	-0.15	N/A
PLAC9	ENST00000372263.3	placenta-specific 9	7	1	0	0	1	0	hsa-miR-4417	-0.15	-0.15	N/A
CRYL1	ENST00000298248.7	crystallin, lambda 1	158	1	0	1	0	0	hsa-miR-4417	-0.15	-0.15	N/A
EMB	ENST00000303221.5	embigin	17	1	0	0	1	0	hsa-miR-4417	-0.15	-0.15	N/A
SOCS3	ENST00000330871.2	suppressor of cytokine signaling 3	5	1	1	0	0	1	hsa-miR-4417	-0.15	-0.15	N/A
RAPGEF5	ENST00000401957.2	Rap guanine nucleotide exchange factor (GEF) 5	32	3	0	0	3	1	hsa-miR-4417	-0.15	-0.15	N/A
RTN4RL2	ENST00000335099.3	reticulon 4 receptor-like 2	13	1	0	0	1	0	hsa-miR-4417	-0.15	-0.15	N/A
TMEM239	ENST00000361033.1	transmembrane protein 239	5	1	0	1	0	1	hsa-miR-4417	-0.15	-0.15	N/A
CCL4L1	ENST00000586598.1	chemokine (C-C motif) ligand 4-like 1	5	1	0	0	1	1	hsa-miR-4417	-0.15	-0.15	N/A
OLFM1	ENST00000371796.3	olfactomedin 1	610	2	0	1	1	1	hsa-miR-4417	-0.15	-0.15	N/A
SLC6A9	ENST00000372310.3	solute carrier family 6 (neurotransmitter transporter, glycine), member 9	74	1	1	0	0	0	hsa-miR-4417	-0.15	-0.17	N/A
HMGB1	ENST00000399489.1	high mobility group box 1	800	2	0	1	1	0	hsa-miR-4417	-0.15	-0.39	N/A
RABAC1	ENST00000601891.1	Rab acceptor 1 (prenylated)	2218	2	0	1	1	3	hsa-miR-4417	-0.15	-0.33	N/A
NUCB1	ENST00000405315.4	nucleobindin 1	851	1	0	0	1	1	hsa-miR-4417	-0.15	-0.18	N/A
PLEKHM2	ENST00000375799.3	pleckstrin homology domain containing, family M (with RUN domain) member 2	349	2	0	1	1	0	hsa-miR-4417	-0.15	-0.15	N/A
ADH6	ENST00000394897.1	alcohol dehydrogenase 6 (class V)	17	1	0	0	1	0	hsa-miR-4417	-0.15	-0.15	N/A
IRF7	ENST00000525445.1	interferon regulatory factor 7	10	1	0	1	0	0	hsa-miR-4417	-0.15	-0.15	N/A
TM4SF18	ENST00000296059.2	transmembrane 4 L six family member 18	5	1	0	0	1	0	hsa-miR-4417	-0.15	-0.15	N/A
MMP14	ENST00000311852.6	matrix metallopeptidase 14 (membrane-inserted)	276	1	0	1	0	1	hsa-miR-4417	-0.15	-0.15	N/A
ONECUT3	ENST00000382349.4	one cut homeobox 3	5	1	0	1	0	3	hsa-miR-4417	-0.15	-0.15	N/A
GPC1	ENST00000264039.2	glypican 1	1687	2	1	1	0	2	hsa-miR-4417	-0.15	-0.15	N/A
TNKS2	ENST00000371627.4	tankyrase, TRF1-interacting ankyrin-related ADP-ribose polymerase 2	205	2	0	0	2	0	hsa-miR-4417	-0.15	-0.29	N/A
STX7	ENST00000367941.2	syntaxin 7	1395	3	0	2	1	0	hsa-miR-4417	-0.15	-0.33	N/A
WNT9B	ENST00000290015.2	wingless-type MMTV integration site family, member 9B	28	2	0	0	2	0	hsa-miR-4417	-0.15	-0.19	N/A
ZNF704	ENST00000327835.3	zinc finger protein 704	124	6	1	3	2	0	hsa-miR-4417	-0.15	-0.29	N/A
SLC25A25	ENST00000373069.5	solute carrier family 25 (mitochondrial carrier; phosphate carrier), member 25	3454	1	1	0	0	0	hsa-miR-4417	-0.15	-0.15	N/A
SYPL2	ENST00000369872.3	synaptophysin-like 2	69	1	0	0	1	2	hsa-miR-4417	-0.15	-0.15	N/A
SDCBP2	ENST00000381808.3	syndecan binding protein (syntenin) 2	19	1	0	0	1	0	hsa-miR-4417	-0.15	-0.15	N/A
ETV3	ENST00000368192.4	ets variant 3	37	2	0	2	0	0	hsa-miR-4417	-0.15	-0.15	N/A
P2RX5	ENST00000551178.1	purinergic receptor P2X, ligand-gated ion channel, 5	260	1	0	1	0	0	hsa-miR-4417	-0.15	-0.15	N/A
CCDC8	ENST00000307522.3	coiled-coil domain containing 8	68	1	0	1	0	0	hsa-miR-4417	-0.15	-0.15	N/A
P4HB	ENST00000331483.4	prolyl 4-hydroxylase, beta polypeptide	17931	1	0	1	0	0	hsa-miR-4417	-0.15	-0.15	N/A
KCTD11	ENST00000333751.3	potassium channel tetramerization domain containing 11	42	1	0	1	0	0	hsa-miR-4417	-0.15	-0.15	N/A
TENM1	ENST00000371130.3	teneurin transmembrane protein 1	5	1	0	1	0	0	hsa-miR-4417	-0.15	-0.15	N/A
CLDN3	ENST00000395145.2	claudin 3	5	1	0	1	0	0	hsa-miR-4417	-0.15	-0.15	N/A
TMEM154	ENST00000304385.3	transmembrane protein 154	5	1	0	0	1	3	hsa-miR-4417	-0.15	-0.15	N/A
CHST10	ENST00000264249.3	carbohydrate sulfotransferase 10	33	1	0	0	1	0	hsa-miR-4417	-0.15	-0.15	N/A
ICOSLG	ENST00000407780.3	inducible T-cell co-stimulator ligand	47	3	1	1	1	2	hsa-miR-4417	-0.15	-0.26	N/A
FSCN1	ENST00000382361.3	fascin homolog 1, actin-bundling protein (Strongylocentrotus purpuratus)	192	1	0	0	1	0	hsa-miR-4417	-0.15	-0.15	N/A
LMX1B	ENST00000355497.5	LIM homeobox transcription factor 1, beta	8	5	1	2	2	2	hsa-miR-4417	-0.15	-0.15	N/A
CLSTN2	ENST00000458420.3	calsyntenin 2	119	6	2	3	1	5	hsa-miR-4417	-0.15	-0.26	N/A
TMEM241	ENST00000383233.3	transmembrane protein 241	115	3	2	0	1	3	hsa-miR-4417	-0.15	-0.60	N/A
HDX	ENST00000297977.5	highly divergent homeobox	20	1	1	0	0	0	hsa-miR-4417	-0.15	-0.23	N/A
NDST2	ENST00000309979.6	N-deacetylase/N-sulfotransferase (heparan glucosaminyl) 2	175	1	0	0	1	0	hsa-miR-4417	-0.15	-0.15	N/A
ATPAF1	ENST00000576409.1	ATP synthase mitochondrial F1 complex assembly factor 1	1637	1	0	1	0	0	hsa-miR-4417	-0.15	-0.15	N/A
SEC14L6	ENST00000402034.2	SEC14-like 6 (S. cerevisiae)	14	1	1	0	0	1	hsa-miR-4417	-0.15	-0.15	N/A
HADHA	ENST00000380649.3	hydroxyacyl-CoA dehydrogenase/3-ketoacyl-CoA thiolase/enoyl-CoA hydratase (trifunctional protein), alpha subunit	525	1	0	1	0	0	hsa-miR-4417	-0.15	-0.15	N/A
ARHGAP42	ENST00000524892.2	Rho GTPase activating protein 42	36	1	0	1	0	0	hsa-miR-4417	-0.15	-0.15	N/A
NEURL1B	ENST00000369800.5	neuralized homolog 1B (Drosophila)	5	3	0	1	2	0	hsa-miR-4417	-0.15	-0.15	N/A
DERL3	ENST00000404056.1	derlin 3	129	3	0	0	3	3	hsa-miR-4417	-0.15	-0.45	N/A
CCNF	ENST00000397066.4	cyclin F	1432	2	0	1	1	2	hsa-miR-4417	-0.15	-0.15	N/A
ZNF436	ENST00000314011.4	zinc finger protein 436	73	1	0	0	1	1	hsa-miR-4417	-0.15	-0.26	N/A
IL19	ENST00000340758.2	interleukin 19	5	1	0	1	0	0	hsa-miR-4417	-0.15	-0.15	N/A
LRRC32	ENST00000260061.5	leucine rich repeat containing 32	10	1	0	0	1	0	hsa-miR-4417	-0.15	-0.15	N/A
TNFSF9	ENST00000245817.3	tumor necrosis factor (ligand) superfamily, member 9	30	1	0	1	0	0	hsa-miR-4417	-0.15	-0.15	N/A
RFFL	ENST00000315249.7	ring finger and FYVE-like domain containing E3 ubiquitin protein ligase	670	1	0	1	0	1	hsa-miR-4417	-0.15	-0.18	N/A
RPRD1B	ENST00000373433.4	regulation of nuclear pre-mRNA domain containing 1B	1140	1	0	1	0	0	hsa-miR-4417	-0.15	-0.15	N/A
CLDN10	ENST00000376873.3	claudin 10	7	1	0	0	1	0	hsa-miR-4417	-0.15	-0.20	N/A
CREB3L2	ENST00000330387.6	cAMP responsive element binding protein 3-like 2	2872	2	1	0	1	1	hsa-miR-4417	-0.15	-0.16	N/A
LEPR	ENST00000371060.3	leptin receptor	169	2	0	0	2	1	hsa-miR-4417	-0.15	-0.15	N/A
MAN1A2	ENST00000356554.3	mannosidase, alpha, class 1A, member 2	603	2	0	2	0	0	hsa-miR-4417	-0.15	-0.16	N/A
NDUFB4	ENST00000485064.1	NADH dehydrogenase (ubiquinone) 1 beta subcomplex, 4, 15kDa	2216	1	0	1	0	0	hsa-miR-4417	-0.15	-0.15	N/A
KXD1	ENST00000540691.1	KxDL motif containing 1	117	1	0	1	0	0	hsa-miR-4417	-0.15	-0.15	N/A
KCNG1	ENST00000396017.3	potassium voltage-gated channel, subfamily G, member 1	76	1	0	0	1	2	hsa-miR-4417	-0.15	-0.17	N/A
CYP3A5	ENST00000339843.2	cytochrome P450, family 3, subfamily A, polypeptide 5	5	1	0	0	1	0	hsa-miR-4417	-0.15	-0.15	N/A
CD7	ENST00000584284.1	CD7 molecule	317	2*	0	1	0	1	hsa-miR-4417	-0.15	-0.15	N/A
KIRREL3	ENST00000525144.2	kin of IRRE like 3 (Drosophila)	16	2	0	1	1	0	hsa-miR-4417	-0.15	-0.15	N/A
GRID1	ENST00000327946.7	glutamate receptor, ionotropic, delta 1	45	1	1	0	0	2	hsa-miR-4417	-0.15	-0.42	N/A
UVSSA	ENST00000389851.4	UV-stimulated scaffold protein A	86	1	1	0	0	1	hsa-miR-4417	-0.15	-0.17	N/A
AASDHPPT	ENST00000278618.4	aminoadipate-semialdehyde dehydrogenase-phosphopantetheinyl transferase	317	1	0	1	0	0	hsa-miR-4417	-0.15	-0.15	N/A
DPEP1	ENST00000261615.4	dipeptidase 1 (renal)	5	1	0	0	1	0	hsa-miR-4417	-0.15	-0.15	N/A
C17orf102	ENST00000357754.1	chromosome 17 open reading frame 102	5	1	0	1	0	0	hsa-miR-4417	-0.15	-0.15	N/A
PYROXD1	ENST00000240651.9	pyridine nucleotide-disulphide oxidoreductase domain 1	5	1	0	1	0	0	hsa-miR-4417	-0.15	-0.15	N/A
COLGALT2	ENST00000367521.1	collagen beta(1-O)galactosyltransferase 2	70	1	0	0	1	0	hsa-miR-4417	-0.15	-0.15	N/A
CACNB2	ENST00000396576.2	calcium channel, voltage-dependent, beta 2 subunit	52	1	0	0	1	1	hsa-miR-4417	-0.15	-0.15	N/A
BTBD2	ENST00000255608.4	BTB (POZ) domain containing 2	77	1	0	1	0	2	hsa-miR-4417	-0.15	-0.15	N/A
GATA5	ENST00000252997.2	GATA binding protein 5	7	1	0	0	1	0	hsa-miR-4417	-0.15	-0.15	N/A
ABHD4	ENST00000428304.2	abhydrolase domain containing 4	102	1	1	0	0	0	hsa-miR-4417	-0.15	-0.27	N/A
SZRD1	ENST00000401089.3	SUZ RNA binding domain containing 1	137	1	0	1	0	2	hsa-miR-4417	-0.15	-0.30	N/A
UNC5C	ENST00000453304.1	unc-5 homolog C (C. elegans)	60	2	0	2	0	2	hsa-miR-4417	-0.15	-0.19	N/A
STEAP3	ENST00000409811.1	STEAP family member 3, metalloreductase	160	3	0	1	2	1	hsa-miR-4417	-0.15	-0.15	N/A
IPPK	ENST00000287996.3	inositol 1,3,4,5,6-pentakisphosphate 2-kinase	211	1	1	0	0	0	hsa-miR-4417	-0.15	-0.16	N/A
HOXB6	ENST00000484302.2	homeobox B6	12	1	0	1	0	0	hsa-miR-4417	-0.15	-0.15	N/A
CNNM4	ENST00000540067.1	cyclin M4	1249	1	0	0	1	2	hsa-miR-4417	-0.15	-0.15	N/A
KANSL3	ENST00000431828.1	KAT8 regulatory NSL complex subunit 3	121	2	0	0	2	0	hsa-miR-4417	-0.15	-0.15	N/A
NPC1L1	ENST00000289547.4	NPC1-like 1	55	1	0	1	0	0	hsa-miR-4417	-0.15	-0.15	N/A
AL391421.1	ENST00000372387.1	Uncharacterized protein; cDNA FLJ43696 fis, clone TBAES2007964	5	2	0	1	1	1	hsa-miR-4417	-0.15	-0.15	N/A
DIRAS1	ENST00000323469.4	DIRAS family, GTP-binding RAS-like 1	49	1	0	1	0	6	hsa-miR-4417	-0.15	-0.17	N/A
RHOBTB1	ENST00000337910.5	Rho-related BTB domain containing 1	229	1	0	0	1	0	hsa-miR-4417	-0.15	-0.16	N/A
PAX7	ENST00000420770.2	paired box 7	7	2	1	1	0	1	hsa-miR-4417	-0.14	-0.14	N/A
PRDM7	ENST00000325921.6	PR domain containing 7	5	1	0	1	0	0	hsa-miR-4417	-0.14	-0.14	N/A
KCTD7	ENST00000275532.3	potassium channel tetramerization domain containing 7	693	1	0	0	1	0	hsa-miR-4417	-0.14	-0.14	N/A
UGT3A2	ENST00000282507.3	UDP glycosyltransferase 3 family, polypeptide A2	5	1	0	0	1	0	hsa-miR-4417	-0.14	-0.14	N/A
CDKN2B	ENST00000380142.4	cyclin-dependent kinase inhibitor 2B (p15, inhibits CDK4)	373	1	0	0	1	0	hsa-miR-4417	-0.14	-0.15	N/A
CX3CL1	ENST00000006053.6	chemokine (C-X3-C motif) ligand 1	218	1	0	1	0	2	hsa-miR-4417	-0.14	-0.16	N/A
ADM	ENST00000278175.5	adrenomedullin	1541	1	0	0	1	0	hsa-miR-4417	-0.14	-0.14	N/A
BTBD19	ENST00000453418.1	BTB (POZ) domain containing 19	61	1	0	0	1	0	hsa-miR-4417	-0.14	-0.14	N/A
BOC	ENST00000485230.1	BOC cell adhesion associated, oncogene regulated	159	1	0	1	0	0	hsa-miR-4417	-0.14	-0.14	N/A
AKT3	ENST00000366539.1	v-akt murine thymoma viral oncogene homolog 3	168	1	0	1	0	0	hsa-miR-4417	-0.14	-0.14	N/A
RNF135	ENST00000535306.2	ring finger protein 135	65	1	0	0	1	0	hsa-miR-4417	-0.14	-0.14	N/A
ADAMTS15	ENST00000299164.2	ADAM metallopeptidase with thrombospondin type 1 motif, 15	18	1	0	1	0	0	hsa-miR-4417	-0.14	-0.14	N/A
HCG27	ENST00000383331.4	HLA complex group 27 (non-protein coding)	5	1	0	1	0	0	hsa-miR-4417	-0.14	-0.14	N/A
RHO	ENST00000296271.3	rhodopsin	5	1	0	0	1	0	hsa-miR-4417	-0.14	-0.14	N/A
FSTL1	ENST00000295633.3	follistatin-like 1	6788	1	0	1	0	0	hsa-miR-4417	-0.14	-0.15	N/A
SSR1	ENST00000244763.4	signal sequence receptor, alpha	12917	2	0	0	2	1	hsa-miR-4417	-0.14	-0.17	N/A
ARHGDIA	ENST00000269321.7	Rho GDP dissociation inhibitor (GDI) alpha	452	2	1	1	0	0	hsa-miR-4417	-0.14	-0.54	N/A
TRIM26	ENST00000437089.1	tripartite motif containing 26	102	1	0	1	0	3	hsa-miR-4417	-0.14	-0.15	N/A
NCK2	ENST00000451463.2	NCK adaptor protein 2	178	1	0	1	0	0	hsa-miR-4417	-0.14	-0.14	N/A
LGALS12	ENST00000340246.5	lectin, galactoside-binding, soluble, 12	5	1	0	1	0	0	hsa-miR-4417	-0.14	-0.14	N/A
LHFPL5	ENST00000360215.1	lipoma HMGIC fusion partner-like 5	5	1	0	0	1	0	hsa-miR-4417	-0.14	-0.14	N/A
PTP4A2	ENST00000602725.1	protein tyrosine phosphatase type IVA, member 2	5	1	0	1	0	0	hsa-miR-4417	-0.14	-0.14	N/A
GJD3	ENST00000578689.1	gap junction protein, delta 3, 31.9kDa	0	1	0	1	0	2	hsa-miR-4417	-0.14	-0.14	N/A
CHRNA7	ENST00000306901.3	cholinergic receptor, nicotinic, alpha 7 (neuronal)	5	1	0	1	0	0	hsa-miR-4417	-0.14	-0.14	N/A
PADI2	ENST00000375486.4	peptidyl arginine deiminase, type II	11	1	1	0	0	1	hsa-miR-4417	-0.14	-0.34	N/A
AP005482.1	ENST00000400514.2	Uncharacterized protein	44	1	0	0	1	0	hsa-miR-4417	-0.14	-0.22	N/A
GRINA	ENST00000313269.5	glutamate receptor, ionotropic, N-methyl D-aspartate-associated protein 1 (glutamate binding)	5637	2	0	1	1	1	hsa-miR-4417	-0.14	-0.23	N/A
AFF3	ENST00000409236.2	AF4/FMR2 family, member 3	296	2	0	1	1	1	hsa-miR-4417	-0.14	-0.14	N/A
PKP1	ENST00000367324.3	plakophilin 1 (ectodermal dysplasia/skin fragility syndrome)	12	1	0	1	0	1	hsa-miR-4417	-0.14	-0.14	N/A
SFTPA2	ENST00000372325.2	surfactant protein A2	5	1	0	1	0	0	hsa-miR-4417	-0.14	-0.14	N/A
CYP2W1	ENST00000340150.6	cytochrome P450, family 2, subfamily W, polypeptide 1	5	2	0	1	1	1	hsa-miR-4417	-0.14	-0.14	N/A
GPA33	ENST00000367868.3	glycoprotein A33 (transmembrane)	5	1	0	0	1	0	hsa-miR-4417	-0.14	-0.14	N/A
OVOL1	ENST00000335987.3	ovo-like 1(Drosophila)	5	2	0	1	1	0	hsa-miR-4417	-0.14	-0.14	N/A
SYT12	ENST00000393946.2	synaptotagmin XII	813	1	0	1	0	1	hsa-miR-4417	-0.14	-0.14	N/A
HIST2H3A	ENST00000403683.1	histone cluster 2, H3a	5	1	0	1	0	0	hsa-miR-4417	-0.14	-0.14	N/A
GNB2	ENST00000303210.4	guanine nucleotide binding protein (G protein), beta polypeptide 2	2956	1	0	0	1	0	hsa-miR-4417	-0.14	-0.14	N/A
HIST2H3C	ENST00000369158.1	histone cluster 2, H3c	5	1	0	1	0	0	hsa-miR-4417	-0.14	-0.14	N/A
OPA3	ENST00000263275.4	optic atrophy 3 (autosomal recessive, with chorea and spastic paraplegia)	137	1	0	1	0	1	hsa-miR-4417	-0.14	-0.18	N/A
DCUN1D1	ENST00000292782.4	DCN1, defective in cullin neddylation 1, domain containing 1	267	1	0	0	1	0	hsa-miR-4417	-0.14	-0.15	N/A
PACS1	ENST00000320580.4	phosphofurin acidic cluster sorting protein 1	87	3	1	1	1	2	hsa-miR-4417	-0.14	-0.18	N/A
NHEJ1	ENST00000356853.5	nonhomologous end-joining factor 1	33	1	0	0	1	1	hsa-miR-4417	-0.14	-0.16	N/A
IRF5	ENST00000402030.2	interferon regulatory factor 5	7	1	0	1	0	2	hsa-miR-4417	-0.14	-0.18	N/A
MIEF2	ENST00000395704.4	mitochondrial elongation factor 2	29	4	2	1	1	0	hsa-miR-4417	-0.14	-0.31	N/A
FAM203B	ENST00000377406.4	family with sequence similarity 203, member B	5	1	0	1	0	0	hsa-miR-4417	-0.14	-0.14	N/A
RAMP1	ENST00000254661.4	receptor (G protein-coupled) activity modifying protein 1	392	1	0	0	1	0	hsa-miR-4417	-0.14	-0.14	N/A
DPYSL4	ENST00000338492.4	dihydropyrimidinase-like 4	248	1	0	0	1	0	hsa-miR-4417	-0.14	-0.14	N/A
C9orf152	ENST00000400613.4	chromosome 9 open reading frame 152	5	1	0	0	1	0	hsa-miR-4417	-0.14	-0.14	N/A
ZNF275	ENST00000370251.3	zinc finger protein 275	465	1	0	0	1	1	hsa-miR-4417	-0.14	-0.14	N/A
SNX30	ENST00000374232.3	sorting nexin family member 30	33	1	0	1	0	0	hsa-miR-4417	-0.14	-0.16	N/A
CHD5	ENST00000262450.3	chromodomain helicase DNA binding protein 5	5	1	0	0	1	3	hsa-miR-4417	-0.14	-0.14	N/A
TMEM170A	ENST00000357613.4	transmembrane protein 170A	70	1	0	1	0	0	hsa-miR-4417	-0.14	-0.22	N/A
LDB1	ENST00000361198.5	LIM domain binding 1	61	1	0	1	0	0	hsa-miR-4417	-0.14	-0.18	N/A
GJA1	ENST00000282561.3	gap junction protein, alpha 1, 43kDa	1732	1	0	0	1	0	hsa-miR-4417	-0.14	-0.14	N/A
ST8SIA2	ENST00000268164.3	ST8 alpha-N-acetyl-neuraminide alpha-2,8-sialyltransferase 2	9	1	0	1	0	1	hsa-miR-4417	-0.14	-0.14	N/A
TMEM140	ENST00000275767.3	transmembrane protein 140	858	1	0	1	0	0	hsa-miR-4417	-0.14	-0.14	N/A
KLK2	ENST00000358049.4	kallikrein-related peptidase 2	5	1	0	1	0	1	hsa-miR-4417	-0.14	-0.14	N/A
RNF187	ENST00000305943.7	ring finger protein 187	13589	1	0	0	1	1	hsa-miR-4417	-0.14	-0.15	N/A
C7orf65	ENST00000408988.2	chromosome 7 open reading frame 65	5	2	0	1	1	1	hsa-miR-4417	-0.14	-0.14	N/A
SNX22	ENST00000325881.4	sorting nexin 22	5	1	0	0	1	0	hsa-miR-4417	-0.14	-0.14	N/A
MACROD2	ENST00000217246.4	MACRO domain containing 2	5	1	1	0	0	0	hsa-miR-4417	-0.14	-0.14	N/A
RAD9B	ENST00000409425.1	RAD9 homolog B (S. pombe)	10	1	0	0	1	1	hsa-miR-4417	-0.14	-0.23	N/A
POLR3D	ENST00000397802.4	polymerase (RNA) III (DNA directed) polypeptide D, 44kDa	678	1	0	1	0	4	hsa-miR-4417	-0.14	-0.15	N/A
HAUS2	ENST00000260372.3	HAUS augmin-like complex, subunit 2	270	1	0	1	0	0	hsa-miR-4417	-0.14	-0.15	N/A
SFTPC	ENST00000521315.1	surfactant protein C	5	1	0	0	1	0	hsa-miR-4417	-0.14	-0.14	N/A
SLC5A5	ENST00000222248.3	solute carrier family 5 (sodium/iodide cotransporter), member 5	5	1	0	0	1	1	hsa-miR-4417	-0.14	-0.14	N/A
TAS1R3	ENST00000339381.5	taste receptor, type 1, member 3	7	1	0	0	1	1	hsa-miR-4417	-0.14	-0.14	N/A
REPIN1	ENST00000479668.1	replication initiator 1	2836	2	0	1	1	3	hsa-miR-4417	-0.14	-0.14	N/A
DCLK3	ENST00000416516.2	doublecortin-like kinase 3	5	1	0	1	0	0	hsa-miR-4417	-0.14	-0.14	N/A
MTA1	ENST00000331320.7	metastasis associated 1	8	1	0	0	1	0	hsa-miR-4417	-0.14	-0.14	N/A
ZHX3	ENST00000309060.3	zinc fingers and homeoboxes 3	131	3	0	1	2	2	hsa-miR-4417	-0.14	-0.45	N/A
ZNF641	ENST00000301042.3	zinc finger protein 641	87	2	0	0	2	3	hsa-miR-4417	-0.14	-0.27	N/A
TRABD2B	ENST00000606738.2	TraB domain containing 2B	244	2	0	1	1	1	hsa-miR-4417	-0.14	-0.18	N/A
SNX1	ENST00000353874.4	sorting nexin 1	1296	1	0	1	0	2	hsa-miR-4417	-0.14	-0.15	N/A
LEMD2	ENST00000293760.5	LEM domain containing 2	208	1	0	1	0	1	hsa-miR-4417	-0.14	-0.14	N/A
PGAP2	ENST00000396993.4	post-GPI attachment to proteins 2	595	1	0	1	0	0	hsa-miR-4417	-0.14	-0.14	N/A
SNAPC4	ENST00000298532.2	small nuclear RNA activating complex, polypeptide 4, 190kDa	875	1	0	1	0	0	hsa-miR-4417	-0.14	-0.14	N/A
MAK	ENST00000313243.2	male germ cell-associated kinase	7	1	0	0	1	0	hsa-miR-4417	-0.14	-0.14	N/A
FAM118A	ENST00000216214.3	family with sequence similarity 118, member A	202	2	0	1	1	0	hsa-miR-4417	-0.14	-0.18	N/A
CRBN	ENST00000231948.4	cereblon	249	1	0	1	0	0	hsa-miR-4417	-0.14	-0.19	N/A
HECTD4	ENST00000377560.5	HECT domain containing E3 ubiquitin protein ligase 4	222	1	1	0	0	0	hsa-miR-4417	-0.14	-0.14	N/A
AC025278.1	ENST00000377296.3	Uncharacterized protein	5	1	0	0	1	0	hsa-miR-4417	-0.14	-0.14	N/A
SPON2	ENST00000290902.5	spondin 2, extracellular matrix protein	1611	1	0	1	0	0	hsa-miR-4417	-0.14	-0.14	N/A
PHYHIP	ENST00000321613.3	phytanoyl-CoA 2-hydroxylase interacting protein	14	1	0	0	1	3	hsa-miR-4417	-0.14	-0.14	N/A
NUMBL	ENST00000252891.4	numb homolog (Drosophila)-like	323	1	0	0	1	1	hsa-miR-4417	-0.14	-0.14	N/A
ESPNL	ENST00000343063.3	espin-like	26	1	1	0	0	1	hsa-miR-4417	-0.14	-0.14	N/A
C1QTNF5	ENST00000528368.1	C1q and tumor necrosis factor related protein 5	5	1	0	1	0	0	hsa-miR-4417	-0.14	-0.14	N/A
SLC6A20	ENST00000353278.4	solute carrier family 6 (proline IMINO transporter), member 20	5	1	0	0	1	1	hsa-miR-4417	-0.14	-0.14	N/A
YPEL1	ENST00000339468.3	yippee-like 1 (Drosophila)	81	3	0	1	2	1	hsa-miR-4417	-0.14	-0.26	N/A
ASCL2	ENST00000331289.4	achaete-scute complex homolog 2 (Drosophila)	5	1	0	1	0	0	hsa-miR-4417	-0.14	-0.14	N/A
NPTX1	ENST00000306773.4	neuronal pentraxin I	1876	1	1	0	0	0	hsa-miR-4417	-0.14	-0.14	N/A
SLC26A1	ENST00000361661.2	solute carrier family 26 (anion exchanger), member 1	241	3	0	1	2	2	hsa-miR-4417	-0.14	-0.14	N/A
PARVA	ENST00000334956.8	parvin, alpha	1912	1	0	0	1	2	hsa-miR-4417	-0.14	-0.24	N/A
LANCL2	ENST00000254770.2	LanC lantibiotic synthetase component C-like 2 (bacterial)	237	1	1	0	0	0	hsa-miR-4417	-0.14	-0.16	N/A
ABCF2	ENST00000287844.2	ATP-binding cassette, sub-family F (GCN20), member 2	48	2	0	1	1	0	hsa-miR-4417	-0.14	-0.16	N/A
GPR137	ENST00000539851.1	G protein-coupled receptor 137	202	1	0	0	1	0	hsa-miR-4417	-0.14	-0.14	N/A
KIF26B	ENST00000366518.4	kinesin family member 26B	25	3	2	1	0	2	hsa-miR-4417	-0.14	-0.14	N/A
RALGDS	ENST00000372050.3	ral guanine nucleotide dissociation stimulator	143	1	0	0	1	0	hsa-miR-4417	-0.14	-0.14	N/A
SLC6A1	ENST00000287766.4	solute carrier family 6 (neurotransmitter transporter), member 1	5	1	0	1	0	0	hsa-miR-4417	-0.14	-0.14	N/A
OGDH	ENST00000222673.5	oxoglutarate (alpha-ketoglutarate) dehydrogenase (lipoamide)	672	2	1	0	1	0	hsa-miR-4417	-0.14	-0.14	N/A
IFNGR2	ENST00000290219.6	interferon gamma receptor 2 (interferon gamma transducer 1)	3409	1	0	1	0	0	hsa-miR-4417	-0.14	-0.14	N/A
INF2	ENST00000392634.4	inverted formin, FH2 and WH2 domain containing	484	2	0	0	2	2	hsa-miR-4417	-0.14	-0.18	N/A
ZBTB37	ENST00000367701.5	zinc finger and BTB domain containing 37	213	1	0	1	0	3	hsa-miR-4417	-0.14	-0.15	N/A
DHDDS	ENST00000360009.2	dehydrodolichyl diphosphate synthase	325	1	1	0	0	0	hsa-miR-4417	-0.14	-0.28	N/A
S1PR3	ENST00000358157.2	sphingosine-1-phosphate receptor 3	70	1	1	0	0	0	hsa-miR-4417	-0.14	-0.18	N/A
PYCR1	ENST00000329875.8	pyrroline-5-carboxylate reductase 1	157	2	0	0	2	1	hsa-miR-4417	-0.14	-0.25	N/A
JPH2	ENST00000372980.3	junctophilin 2	76	1	0	0	1	2	hsa-miR-4417	-0.14	-0.14	N/A
DRG2	ENST00000395726.4	developmentally regulated GTP binding protein 2	1552	1	0	0	1	1	hsa-miR-4417	-0.14	-0.14	N/A
ING1	ENST00000333219.7	inhibitor of growth family, member 1	142	2	0	1	1	2	hsa-miR-4417	-0.14	-0.38	N/A
C7orf49	ENST00000424142.1	chromosome 7 open reading frame 49	272	1	0	0	1	1	hsa-miR-4417	-0.14	-0.18	N/A
P2RX6	ENST00000402329.3	purinergic receptor P2X, ligand-gated ion channel, 6	10	1	0	0	1	0	hsa-miR-4417	-0.14	-0.14	N/A
PNO1	ENST00000263657.2	partner of NOB1 homolog (S. cerevisiae)	554	1	0	1	0	0	hsa-miR-4417	-0.14	-0.21	N/A
FAM184B	ENST00000265018.3	family with sequence similarity 184, member B	22	1	0	0	1	0	hsa-miR-4417	-0.14	-0.14	N/A
OPALIN	ENST00000371172.3	oligodendrocytic myelin paranodal and inner loop protein	5	1	0	1	0	0	hsa-miR-4417	-0.14	-0.14	N/A
NLRC3	ENST00000448023.2	NLR family, CARD domain containing 3	5	1	1	0	0	0	hsa-miR-4417	-0.14	-0.14	N/A
RAB3IL1	ENST00000394836.2	RAB3A interacting protein (rabin3)-like 1	157	1	0	1	0	0	hsa-miR-4417	-0.14	-0.14	N/A
CCDC103	ENST00000417826.2	coiled-coil domain containing 103	72	1	0	1	0	0	hsa-miR-4417	-0.13	-0.15	N/A
ONECUT2	ENST00000491143.2	one cut homeobox 2	847	2	1	0	1	1	hsa-miR-4417	-0.13	-0.15	N/A
HDAC4	ENST00000345617.3	histone deacetylase 4	48	1	0	0	1	3	hsa-miR-4417	-0.13	-0.17	N/A
SEC61A1	ENST00000243253.3	Sec61 alpha 1 subunit (S. cerevisiae)	2966	2	0	1	1	0	hsa-miR-4417	-0.13	-0.14	N/A
CSRNP3	ENST00000314499.7	cysteine-serine-rich nuclear protein 3	24	3	0	1	2	0	hsa-miR-4417	-0.13	-0.13	N/A
PAX5	ENST00000358127.4	paired box 5	5	2	0	2	0	1	hsa-miR-4417	-0.13	-0.13	N/A
EFR3B	ENST00000403714.3	EFR3 homolog B (S. cerevisiae)	14	1	0	0	1	2	hsa-miR-4417	-0.13	-0.13	N/A
RAB36	ENST00000263116.2	RAB36, member RAS oncogene family	7	1	0	0	1	4	hsa-miR-4417	-0.13	-0.13	N/A
ITIH6	ENST00000218436.6	inter-alpha-trypsin inhibitor heavy chain family, member 6	5	1	0	1	0	0	hsa-miR-4417	-0.13	-0.13	N/A
RPL27A	ENST00000314138.6	ribosomal protein L27a	2641	2	0	1	1	2	hsa-miR-4417	-0.13	-0.33	N/A
XPNPEP2	ENST00000371106.3	X-prolyl aminopeptidase (aminopeptidase P) 2, membrane-bound	5	1	0	1	0	0	hsa-miR-4417	-0.13	-0.13	N/A
CABP7	ENST00000216144.3	calcium binding protein 7	12	2	0	2	0	0	hsa-miR-4417	-0.13	-0.13	N/A
OPN4	ENST00000372071.2	opsin 4	5	1	0	0	1	0	hsa-miR-4417	-0.13	-0.13	N/A
RNPEPL1	ENST00000270357.4	arginyl aminopeptidase (aminopeptidase B)-like 1	239	3	0	0	3	2	hsa-miR-4417	-0.13	-0.23	N/A
PDAP1	ENST00000350498.3	PDGFA associated protein 1	208	1	0	0	1	1	hsa-miR-4417	-0.13	-0.14	N/A
ACSF3	ENST00000317447.4	acyl-CoA synthetase family member 3	40	2	1	0	1	1	hsa-miR-4417	-0.13	-0.17	N/A
ENGASE	ENST00000579016.1	endo-beta-N-acetylglucosaminidase	33	3	1	1	1	0	hsa-miR-4417	-0.13	-0.15	N/A
SCO1	ENST00000255390.5	SCO1 cytochrome c oxidase assembly protein	1776	2	0	1	1	1	hsa-miR-4417	-0.13	-0.17	N/A
MRM1	ENST00000250156.7	mitochondrial rRNA methyltransferase 1 homolog (S. cerevisiae)	84	1	0	0	1	0	hsa-miR-4417	-0.13	-0.13	N/A
CSNK2A2	ENST00000262506.3	casein kinase 2, alpha prime polypeptide	99	1	0	1	0	0	hsa-miR-4417	-0.13	-0.13	N/A
RAB1B	ENST00000311481.6	RAB1B, member RAS oncogene family	5	2	0	2	0	2	hsa-miR-4417	-0.13	-0.13	N/A
ANKRD40	ENST00000285243.6	ankyrin repeat domain 40	409	1	0	1	0	0	hsa-miR-4417	-0.13	-0.14	N/A
RP11-366L20.2	ENST00000356215.2	Uncharacterized protein	5	1	0	1	0	0	hsa-miR-4417	-0.13	-0.13	N/A
ST6GALNAC6	ENST00000373146.1	ST6 (alpha-N-acetyl-neuraminyl-2,3-beta-galactosyl-1,3)-N-acetylgalactosaminide alpha-2,6-sialyltransferase 6	28	1	0	0	1	0	hsa-miR-4417	-0.13	-0.13	N/A
PRDM12	ENST00000253008.2	PR domain containing 12	15	1	0	0	1	0	hsa-miR-4417	-0.13	-0.13	N/A
MKS1	ENST00000313863.6	Meckel syndrome, type 1	142	1	0	0	1	0	hsa-miR-4417	-0.13	-0.13	N/A
GPR97	ENST00000333493.4	G protein-coupled receptor 97	8	1	0	1	0	0	hsa-miR-4417	-0.13	-0.13	N/A
TIFAB	ENST00000537858.1	TRAF-interacting protein with forkhead-associated domain, family member B	5	1	0	1	0	2	hsa-miR-4417	-0.13	-0.13	N/A
EMC8	ENST00000253457.3	ER membrane protein complex subunit 8	975	1	1	0	0	2	hsa-miR-4417	-0.13	-0.51	N/A
CLIC6	ENST00000360731.3	chloride intracellular channel 6	16	1	1	0	0	0	hsa-miR-4417	-0.13	-0.27	N/A
FAM203A	ENST00000347708.4	family with sequence similarity 203, member A	5	1	0	1	0	0	hsa-miR-4417	-0.13	-0.13	N/A
ZNF385A	ENST00000551109.1	zinc finger protein 385A	94	1	0	1	0	0	hsa-miR-4417	-0.13	-0.13	N/A
NCOA1	ENST00000405141.1	nuclear receptor coactivator 1	200	1	0	1	0	0	hsa-miR-4417	-0.13	-0.13	N/A
TP53AIP1	ENST00000602346.1	tumor protein p53 regulated apoptosis inducing protein 1	5	1	0	0	1	0	hsa-miR-4417	-0.13	-0.13	N/A
DBF4B	ENST00000315005.3	DBF4 homolog B (S. cerevisiae)	34	1	0	1	0	0	hsa-miR-4417	-0.13	-0.13	N/A
RASGEF1B	ENST00000509081.1	RasGEF domain family, member 1B	20	1	0	1	0	0	hsa-miR-4417	-0.13	-0.13	N/A
CCDC28B	ENST00000421922.2	coiled-coil domain containing 28B	106	1	0	0	1	0	hsa-miR-4417	-0.13	-0.13	N/A
STC1	ENST00000290271.2	stanniocalcin 1	2932	1	0	1	0	1	hsa-miR-4417	-0.13	-0.14	N/A
TRUB2	ENST00000372890.4	TruB pseudouridine (psi) synthase family member 2	91	1	0	0	1	4	hsa-miR-4417	-0.13	-0.16	N/A
RAB30	ENST00000533486.1	RAB30, member RAS oncogene family	274	1	0	0	1	0	hsa-miR-4417	-0.13	-0.24	N/A
SYNJ1	ENST00000357345.3	synaptojanin 1	143	1	0	1	0	0	hsa-miR-4417	-0.13	-0.15	N/A
UMPS	ENST00000232607.2	uridine monophosphate synthetase	374	2	2	0	0	3	hsa-miR-4417	-0.13	-0.88	N/A
RAB5C	ENST00000346213.4	RAB5C, member RAS oncogene family	96	1	0	0	1	0	hsa-miR-4417	-0.13	-0.20	N/A
ABCC11	ENST00000353782.5	ATP-binding cassette, sub-family C (CFTR/MRP), member 11	5	1	0	0	1	0	hsa-miR-4417	-0.13	-0.13	N/A
REXO1L1	ENST00000379010.2	REX1, RNA exonuclease 1 homolog (S. cerevisiae)-like 1	5	1	0	0	1	2	hsa-miR-4417	-0.13	-0.13	N/A
APPL2	ENST00000258530.3	adaptor protein, phosphotyrosine interaction, PH domain and leucine zipper containing 2	434	1	0	1	0	0	hsa-miR-4417	-0.13	-0.13	N/A
HK2	ENST00000290573.2	hexokinase 2	5	1	0	0	1	0	hsa-miR-4417	-0.13	-0.13	N/A
MBL2	ENST00000373968.3	mannose-binding lectin (protein C) 2, soluble	5	1	0	0	1	1	hsa-miR-4417	-0.13	-0.13	N/A
PIAS4	ENST00000262971.2	protein inhibitor of activated STAT, 4	521	1	1	0	0	1	hsa-miR-4417	-0.13	-0.13	N/A
SCD5	ENST00000319540.4	stearoyl-CoA desaturase 5	1181	1	0	1	0	0	hsa-miR-4417	-0.13	-0.13	N/A
GABRQ	ENST00000370306.2	gamma-aminobutyric acid (GABA) A receptor, theta	14	1	0	0	1	1	hsa-miR-4417	-0.13	-0.13	N/A
GPR126	ENST00000230173.6	G protein-coupled receptor 126	604	1	0	0	1	0	hsa-miR-4417	-0.13	-0.13	N/A
HIST1H4E	ENST00000360441.4	histone cluster 1, H4e	18	1	0	0	1	0	hsa-miR-4417	-0.13	-0.13	N/A
C11orf49	ENST00000395460.2	chromosome 11 open reading frame 49	1263	1	0	0	1	1	hsa-miR-4417	-0.13	-0.13	N/A
MAB21L3	ENST00000369500.3	mab-21-like 3 (C. elegans)	5	2	0	1	1	0	hsa-miR-4417	-0.13	-0.13	N/A
ST6GAL1	ENST00000169298.3	ST6 beta-galactosamide alpha-2,6-sialyltranferase 1	549	2	1	1	0	2	hsa-miR-4417	-0.13	-0.36	N/A
TBC1D28	ENST00000345096.4	TBC1 domain family, member 28	5	1	0	0	1	1	hsa-miR-4417	-0.13	-0.13	N/A
MYO5A	ENST00000399231.3	myosin VA (heavy chain 12, myoxin)	573	1	1	0	0	0	hsa-miR-4417	-0.13	-0.31	N/A
ZNF488	ENST00000494156.1	zinc finger protein 488	61	1	0	0	1	0	hsa-miR-4417	-0.13	-0.14	N/A
LDLRAD2	ENST00000344642.2	low density lipoprotein receptor class A domain containing 2	5	1	1	0	0	3	hsa-miR-4417	-0.13	-0.13	N/A
MUC21	ENST00000376296.3	mucin 21, cell surface associated	5	1	1	0	0	0	hsa-miR-4417	-0.13	-0.13	N/A
PYCRL	ENST00000220966.6	pyrroline-5-carboxylate reductase-like	656	1	0	1	0	0	hsa-miR-4417	-0.13	-0.13	N/A
AC008394.1	ENST00000445770.2	Uncharacterized protein	5	1	0	1	0	0	hsa-miR-4417	-0.13	-0.13	N/A
PRMT2	ENST00000458387.2	protein arginine methyltransferase 2	584	1	0	0	1	1	hsa-miR-4417	-0.13	-0.17	N/A
CCL21	ENST00000259607.2	chemokine (C-C motif) ligand 21	5	1	0	0	1	0	hsa-miR-4417	-0.13	-0.13	N/A
TSPYL4	ENST00000420283.1	TSPY-like 4	5	1	0	1	0	0	hsa-miR-4417	-0.13	-0.13	N/A
ITSN2	ENST00000361999.3	intersectin 2	63	1	1	0	0	0	hsa-miR-4417	-0.13	-0.13	N/A
AHRR	ENST00000316418.5	aryl-hydrocarbon receptor repressor	1049	1	0	1	0	1	hsa-miR-4417	-0.13	-0.15	N/A
PDE12	ENST00000311180.8	phosphodiesterase 12	326	1	0	1	0	0	hsa-miR-4417	-0.13	-0.17	N/A
UBTF	ENST00000343638.5	upstream binding transcription factor, RNA polymerase I	1090	1	1	0	0	1	hsa-miR-4417	-0.13	-0.13	N/A
SOX1	ENST00000330949.1	SRY (sex determining region Y)-box 1	5	1	0	1	0	0	hsa-miR-4417	-0.13	-0.13	N/A
HLA-B	ENST00000412585.2	major histocompatibility complex, class I, B	344	1	0	1	0	0	hsa-miR-4417	-0.13	-0.13	N/A
CD300LB	ENST00000392621.1	CD300 molecule-like family member b	5	1	0	0	1	0	hsa-miR-4417	-0.13	-0.13	N/A
FAM175B	ENST00000298492.5	family with sequence similarity 175, member B	525	1	0	0	1	0	hsa-miR-4417	-0.13	-0.15	N/A
CRTC1	ENST00000338797.6	CREB regulated transcription coactivator 1	322	1	1	0	0	4	hsa-miR-4417	-0.13	-0.13	N/A
RGP1	ENST00000378078.4	RGP1 retrograde golgi transport homolog (S. cerevisiae)	203	2	0	1	1	1	hsa-miR-4417	-0.13	-0.21	N/A
TSSK6	ENST00000360913.3	testis-specific serine kinase 6	5	1	0	0	1	0	hsa-miR-4417	-0.13	-0.13	N/A
KIAA0753	ENST00000361413.3	KIAA0753	133	1	0	0	1	1	hsa-miR-4417	-0.13	-0.13	N/A
SPHKAP	ENST00000392056.3	SPHK1 interactor, AKAP domain containing	5	1	0	1	0	0	hsa-miR-4417	-0.13	-0.13	N/A
SH3BP2	ENST00000356331.5	SH3-domain binding protein 2	449	3	1	0	2	4	hsa-miR-4417	-0.13	-0.33	N/A
LASP1	ENST00000318008.6	LIM and SH3 protein 1	552	1	0	1	0	3	hsa-miR-4417	-0.13	-0.13	N/A
CLASP1	ENST00000409078.3	cytoplasmic linker associated protein 1	210	3	0	2	1	0	hsa-miR-4417	-0.13	-0.13	N/A
SPOCK1	ENST00000394945.1	sparc/osteonectin, cwcv and kazal-like domains proteoglycan (testican) 1	935	1	0	0	1	0	hsa-miR-4417	-0.13	-0.13	N/A
ZMIZ2	ENST00000309315.4	zinc finger, MIZ-type containing 2	761	1	0	0	1	0	hsa-miR-4417	-0.13	-0.13	N/A
ZNF213	ENST00000396878.3	zinc finger protein 213	48	1	1	0	0	1	hsa-miR-4417	-0.12	-0.12	N/A
AEN	ENST00000332810.3	apoptosis enhancing nuclease	610	1	1	0	0	0	hsa-miR-4417	-0.12	-0.12	N/A
RMDN3	ENST00000260385.6	regulator of microtubule dynamics 3	86	1	0	0	1	0	hsa-miR-4417	-0.12	-0.12	N/A
NPY4R	ENST00000374312.1	neuropeptide Y receptor Y4	10	1	1	0	0	0	hsa-miR-4417	-0.12	-0.25	N/A
COX10	ENST00000261643.3	cytochrome c oxidase assembly homolog 10 (yeast)	72	1	1	0	0	0	hsa-miR-4417	-0.12	-0.15	N/A
PRKAR2B	ENST00000265717.4	protein kinase, cAMP-dependent, regulatory, type II, beta	148	1	0	0	1	0	hsa-miR-4417	-0.12	-0.14	N/A
AMPD2	ENST00000342115.4	adenosine monophosphate deaminase 2	216	1	0	1	0	1	hsa-miR-4417	-0.12	-0.12	N/A
SIN3B	ENST00000379803.1	SIN3 transcription regulator family member B	1084	2	0	0	2	2	hsa-miR-4417	-0.12	-0.12	N/A
ZNF654	ENST00000309495.5	zinc finger protein 654	456	1	0	0	1	0	hsa-miR-4417	-0.12	-0.14	N/A
JAM3	ENST00000299106.4	junctional adhesion molecule 3	85	2	0	1	1	0	hsa-miR-4417	-0.12	-0.24	N/A
PLEKHG1	ENST00000367328.1	pleckstrin homology domain containing, family G (with RhoGef domain) member 1	106	1	0	0	1	0	hsa-miR-4417	-0.12	-0.13	N/A
MAPRE1	ENST00000375571.5	microtubule-associated protein, RP/EB family, member 1	39	2	0	0	2	1	hsa-miR-4417	-0.12	-0.34	N/A
TAF7L	ENST00000372907.3	TAF7-like RNA polymerase II, TATA box binding protein (TBP)-associated factor, 50kDa	51	1	0	0	1	0	hsa-miR-4417	-0.12	-0.12	N/A
USP3	ENST00000380324.3	ubiquitin specific peptidase 3	583	1	0	0	1	1	hsa-miR-4417	-0.12	-0.12	N/A
RAB42	ENST00000373826.3	RAB42, member RAS oncogene family	11	1	0	1	0	0	hsa-miR-4417	-0.12	-0.12	N/A
ARMC5	ENST00000457010.2	armadillo repeat containing 5	376	1	0	0	1	2	hsa-miR-4417	-0.12	-0.12	N/A
IFIT3	ENST00000371818.4	interferon-induced protein with tetratricopeptide repeats 3	5	1	0	0	1	0	hsa-miR-4417	-0.12	-0.12	N/A
RAVER2	ENST00000371072.4	ribonucleoprotein, PTB-binding 2	218	1	0	0	1	0	hsa-miR-4417	-0.12	-0.13	N/A
GRAMD1B	ENST00000529750.1	GRAM domain containing 1B	35	1	0	0	1	2	hsa-miR-4417	-0.12	-0.14	N/A
CNOT6L	ENST00000504123.1	CCR4-NOT transcription complex, subunit 6-like	23	1	0	1	0	1	hsa-miR-4417	-0.12	-0.16	N/A
LRRC3	ENST00000291592.4	leucine rich repeat containing 3	176	2	1	0	1	2	hsa-miR-4417	-0.12	-0.36	N/A
KAT2B	ENST00000263754.4	K(lysine) acetyltransferase 2B	117	1	0	0	1	0	hsa-miR-4417	-0.12	-0.12	N/A
ARNT2	ENST00000303329.4	aryl-hydrocarbon receptor nuclear translocator 2	39	1	0	1	0	1	hsa-miR-4417	-0.12	-0.12	N/A
ZG16	ENST00000400752.4	zymogen granule protein 16	23	1	0	0	1	0	hsa-miR-4417	-0.12	-0.12	N/A
CLDN16	ENST00000264734.2	claudin 16	25	1	0	0	1	0	hsa-miR-4417	-0.12	-0.12	N/A
KLC2	ENST00000394065.2	kinesin light chain 2	11832	1	0	0	1	3	hsa-miR-4417	-0.12	-0.12	N/A
PLA2G2C	ENST00000429261.2	phospholipase A2, group IIC	5	1	0	1	0	2	hsa-miR-4417	-0.12	-0.12	N/A
NXN	ENST00000575801.1	nucleoredoxin	811	2	0	1	1	0	hsa-miR-4417	-0.12	-0.13	N/A
ACE	ENST00000290866.4	angiotensin I converting enzyme	12	1	0	1	0	0	hsa-miR-4417	-0.12	-0.12	N/A
TRANK1	ENST00000428977.2	tetratricopeptide repeat and ankyrin repeat containing 1	140	1	0	1	0	1	hsa-miR-4417	-0.12	-0.12	N/A
C1orf220	ENST00000319387.2	chromosome 1 open reading frame 220	5	1	0	0	1	0	hsa-miR-4417	-0.12	-0.12	N/A
SLC25A53	ENST00000357421.4	solute carrier family 25, member 53	15	1	0	0	1	1	hsa-miR-4417	-0.12	-0.12	N/A
C9orf170	ENST00000375941.2	chromosome 9 open reading frame 170	5	1	0	1	0	0	hsa-miR-4417	-0.12	-0.12	N/A
GSTM4	ENST00000369833.1	glutathione S-transferase mu 4	767	1	0	1	0	0	hsa-miR-4417	-0.12	-0.12	N/A
PLXNA1	ENST00000393409.2	plexin A1	189	2	1	1	0	0	hsa-miR-4417	-0.12	-0.23	N/A
GLRX3	ENST00000368644.1	glutaredoxin 3	213	1	0	1	0	2	hsa-miR-4417	-0.12	-0.20	N/A
RMND5B	ENST00000515098.1	required for meiotic nuclear division 5 homolog B (S. cerevisiae)	959	2	0	1	1	2	hsa-miR-4417	-0.12	-0.28	N/A
ZNF709	ENST00000397732.3	zinc finger protein 709	90	1	0	0	1	3	hsa-miR-4417	-0.12	-0.13	N/A
RNF144B	ENST00000259939.3	ring finger protein 144B	17	1	0	1	0	0	hsa-miR-4417	-0.12	-0.12	N/A
ATP4A	ENST00000262623.3	ATPase, H+/K+ exchanging, alpha polypeptide	5	1	0	1	0	1	hsa-miR-4417	-0.12	-0.12	N/A
PAX3	ENST00000350526.4	paired box 3	7	1	0	1	0	0	hsa-miR-4417	-0.12	-0.12	N/A
NR2F1	ENST00000327111.3	nuclear receptor subfamily 2, group F, member 1	26	1	0	1	0	0	hsa-miR-4417	-0.12	-0.12	N/A
PRRT3	ENST00000412055.1	proline-rich transmembrane protein 3	17	1	0	0	1	0	hsa-miR-4417	-0.12	-0.12	N/A
FOXN1	ENST00000226247.2	forkhead box N1	5	2	0	1	1	0	hsa-miR-4417	-0.12	-0.12	N/A
DHRSX	ENST00000334651.5	dehydrogenase/reductase (SDR family) X-linked	5	1	0	0	1	0	hsa-miR-4417	-0.12	-0.12	N/A
TCOF1	ENST00000323668.7	Treacher Collins-Franceschetti syndrome 1	325	1	0	1	0	1	hsa-miR-4417	-0.12	-0.24	N/A
ADIPOR2	ENST00000357103.4	adiponectin receptor 2	138	1	0	1	0	0	hsa-miR-4417	-0.12	-0.13	N/A
GRK6	ENST00000393576.3	G protein-coupled receptor kinase 6	130	1	0	1	0	0	hsa-miR-4417	-0.12	-0.13	N/A
GALNT6	ENST00000543196.2	UDP-N-acetyl-alpha-D-galactosamine:polypeptide N-acetylgalactosaminyltransferase 6 (GalNAc-T6)	83	1	0	0	1	1	hsa-miR-4417	-0.12	-0.12	N/A
ECHDC3	ENST00000379215.4	enoyl CoA hydratase domain containing 3	315	2	1	1	0	1	hsa-miR-4417	-0.12	-0.20	N/A
ERN1	ENST00000433197.3	endoplasmic reticulum to nucleus signaling 1	182	1	1	0	0	0	hsa-miR-4417	-0.12	-0.12	N/A
RPUSD1	ENST00000565809.1	RNA pseudouridylate synthase domain containing 1	1360	1	0	0	1	1	hsa-miR-4417	-0.12	-0.12	N/A
RPS6KA2	ENST00000265678.4	ribosomal protein S6 kinase, 90kDa, polypeptide 2	1043	1	0	0	1	0	hsa-miR-4417	-0.12	-0.12	N/A
FBXL18	ENST00000382368.3	F-box and leucine-rich repeat protein 18	92	2	0	2	0	1	hsa-miR-4417	-0.12	-0.12	N/A
ZBTB42	ENST00000342537.7	zinc finger and BTB domain containing 42	182	1	0	1	0	0	hsa-miR-4417	-0.12	-0.17	N/A
RUNX1	ENST00000344691.4	runt-related transcription factor 1	182	1	0	1	0	1	hsa-miR-4417	-0.12	-0.15	N/A
SSNA1	ENST00000322310.5	Sjogren syndrome nuclear autoantigen 1	160	1	0	1	0	0	hsa-miR-4417	-0.12	-0.12	N/A
AL953854.2	ENST00000438517.1		5	1	0	1	0	0	hsa-miR-4417	-0.12	-0.12	N/A
INPP5D	ENST00000455936.2	inositol polyphosphate-5-phosphatase, 145kDa	22	1	0	0	1	0	hsa-miR-4417	-0.12	-0.12	N/A
HEMK1	ENST00000232854.4	HemK methyltransferase family member 1	99	1	0	0	1	2	hsa-miR-4417	-0.12	-0.20	N/A
ANTXR2	ENST00000403729.2	anthrax toxin receptor 2	51	1	1	0	0	0	hsa-miR-4417	-0.12	-0.33	N/A
MEGF11	ENST00000360698.4	multiple EGF-like-domains 11	7	1	1	0	0	0	hsa-miR-4417	-0.12	-0.12	N/A
AL627309.1	ENST00000423372.3	Uncharacterized protein	5	1	0	0	1	0	hsa-miR-4417	-0.12	-0.12	N/A
IRAK4	ENST00000431837.1	interleukin-1 receptor-associated kinase 4	223	1	0	0	1	2	hsa-miR-4417	-0.12	-0.12	N/A
VANGL1	ENST00000355485.2	VANGL planar cell polarity protein 1	721	1	0	1	0	2	hsa-miR-4417	-0.12	-0.12	N/A
MINOS1-NBL1	ENST00000602662.1	MINOS1-NBL1 readthrough	852	2	0	1	1	0	hsa-miR-4417	-0.12	-0.12	N/A
IMPG1	ENST00000369963.3	interphotoreceptor matrix proteoglycan 1	5	1	0	0	1	0	hsa-miR-4417	-0.12	-0.12	N/A
FBXO33	ENST00000298097.7	F-box protein 33	306	1	0	0	1	1	hsa-miR-4417	-0.12	-0.12	N/A
BCAS1	ENST00000371440.3	breast carcinoma amplified sequence 1	0	1	0	1	0	1	hsa-miR-4417	-0.12	-0.12	N/A
OLFML1	ENST00000329293.3	olfactomedin-like 1	5	1	0	0	1	0	hsa-miR-4417	-0.12	-0.12	N/A
GLTSCR1L	ENST00000314073.5	GLTSCR1-like	59	1	0	1	0	0	hsa-miR-4417	-0.12	-0.12	N/A
C14orf80	ENST00000329886.7	chromosome 14 open reading frame 80	314	1	0	1	0	0	hsa-miR-4417	-0.12	-0.12	N/A
KLF15	ENST00000296233.3	Kruppel-like factor 15	7	1	0	1	0	0	hsa-miR-4417	-0.12	-0.12	N/A
OR2H1	ENST00000377136.1	olfactory receptor, family 2, subfamily H, member 1	5	1	0	0	1	0	hsa-miR-4417	-0.12	-0.12	N/A
MRPL10	ENST00000351111.2	mitochondrial ribosomal protein L10	356	1	0	1	0	0	hsa-miR-4417	-0.12	-0.12	N/A
KLHL26	ENST00000300976.4	kelch-like family member 26	238	1	1	0	0	0	hsa-miR-4417	-0.12	-0.26	N/A
ASB7	ENST00000332783.7	ankyrin repeat and SOCS box containing 7	95	1	0	0	1	0	hsa-miR-4417	-0.12	-0.14	N/A
SDAD1	ENST00000356260.5	SDA1 domain containing 1	91	1	0	1	0	0	hsa-miR-4417	-0.12	-0.20	N/A
LHX8	ENST00000294638.5	LIM homeobox 8	18	1	0	1	0	0	hsa-miR-4417	-0.12	-0.25	N/A
SMC1A	ENST00000322213.4	structural maintenance of chromosomes 1A	1626	1	0	1	0	1	hsa-miR-4417	-0.12	-0.12	N/A
ADCY5	ENST00000462833.1	adenylate cyclase 5	25	2	0	0	2	0	hsa-miR-4417	-0.12	-0.12	N/A
C1QC	ENST00000374640.4	complement component 1, q subcomponent, C chain	5	1	0	1	0	0	hsa-miR-4417	-0.12	-0.12	N/A
GFPT2	ENST00000253778.8	glutamine-fructose-6-phosphate transaminase 2	70	1	0	0	1	0	hsa-miR-4417	-0.12	-0.12	N/A
TNFSF13B	ENST00000375887.4	tumor necrosis factor (ligand) superfamily, member 13b	5	1	0	0	1	0	hsa-miR-4417	-0.12	-0.12	N/A
AATK	ENST00000326724.4	apoptosis-associated tyrosine kinase	307	1	0	1	0	0	hsa-miR-4417	-0.12	-0.12	N/A
GDF5	ENST00000374369.3	growth differentiation factor 5	5	1	0	1	0	0	hsa-miR-4417	-0.12	-0.12	N/A
ZMIZ1	ENST00000334512.5	zinc finger, MIZ-type containing 1	568	3	0	2	1	0	hsa-miR-4417	-0.12	-0.12	N/A
CCSER2	ENST00000224756.8	coiled-coil serine-rich protein 2	123	1	0	0	1	0	hsa-miR-4417	-0.12	-0.12	N/A
CNGA1	ENST00000402813.3	cyclic nucleotide gated channel alpha 1	5	1	0	0	1	0	hsa-miR-4417	-0.12	-0.12	N/A
STPG1	ENST00000374409.1	sperm-tail PG-rich repeat containing 1	24	1	0	1	0	1	hsa-miR-4417	-0.12	-0.12	N/A
NF2	ENST00000347330.5	neurofibromin 2 (merlin)	828	1	0	1	0	1	hsa-miR-4417	-0.12	-0.14	N/A
NPLOC4	ENST00000572760.1	nuclear protein localization 4 homolog (S. cerevisiae)	1360	1	0	1	0	1	hsa-miR-4417	-0.12	-0.14	N/A
PCGF3	ENST00000362003.5	polycomb group ring finger 3	503	2	0	1	1	0	hsa-miR-4417	-0.12	-0.17	N/A
LRRC37A3	ENST00000339474.5	leucine rich repeat containing 37, member A3	5	2	0	0	2	0	hsa-miR-4417	-0.12	-0.24	N/A
BLOC1S5	ENST00000397457.2	biogenesis of lysosomal organelles complex-1, subunit 5, muted	187	1	0	0	1	1	hsa-miR-4417	-0.12	-0.13	N/A
CCDC127	ENST00000296824.3	coiled-coil domain containing 127	615	2	1	1	0	3	hsa-miR-4417	-0.12	-0.27	N/A
HLA-C	ENST00000376228.5	major histocompatibility complex, class I, C	521	1	0	1	0	0	hsa-miR-4417	-0.12	-0.12	N/A
MRPS17	ENST00000426595.1	28S ribosomal protein S17, mitochondrial; HCG1984214, isoform CRA_a	81	1	0	1	0	0	hsa-miR-4417	-0.12	-0.13	N/A
DFNB31	ENST00000265134.6	deafness, autosomal recessive 31	35	1	0	1	0	0	hsa-miR-4417	-0.12	-0.12	N/A
WDFY3	ENST00000322366.6	WD repeat and FYVE domain containing 3	596	1	0	0	1	0	hsa-miR-4417	-0.12	-0.12	N/A
DLX4	ENST00000240306.3	distal-less homeobox 4	74	1	0	0	1	0	hsa-miR-4417	-0.12	-0.12	N/A
SPRY3	ENST00000302805.2	sprouty homolog 3 (Drosophila)	5	1	0	1	0	1	hsa-miR-4417	-0.12	-0.12	N/A
WDR31	ENST00000341761.4	WD repeat domain 31	23	1	0	0	1	0	hsa-miR-4417	-0.12	-0.12	N/A
SLC25A22	ENST00000320230.5	solute carrier family 25 (mitochondrial carrier: glutamate), member 22	319	1	0	0	1	1	hsa-miR-4417	-0.11	-0.11	N/A
TTYH3	ENST00000258796.7	tweety family member 3	188	1	0	0	1	2	hsa-miR-4417	-0.11	-0.11	N/A
PDPK1	ENST00000441549.3	3-phosphoinositide dependent protein kinase-1	104	2	0	0	2	0	hsa-miR-4417	-0.11	-0.12	N/A
WBSCR17	ENST00000333538.5	Williams-Beuren syndrome chromosome region 17	5	1	0	0	1	0	hsa-miR-4417	-0.11	-0.11	N/A
TOX2	ENST00000372999.1	TOX high mobility group box family member 2	21	1	0	1	0	1	hsa-miR-4417	-0.11	-0.11	N/A
MGAT3	ENST00000341184.6	mannosyl (beta-1,4-)-glycoprotein beta-1,4-N-acetylglucosaminyltransferase	9	2	0	2	0	1	hsa-miR-4417	-0.11	-0.11	N/A
RECQL5	ENST00000423245.2	RecQ protein-like 5	129	1	0	1	0	1	hsa-miR-4417	-0.11	-0.11	N/A
LOXL2	ENST00000389131.3	lysyl oxidase-like 2	701	1	0	0	1	0	hsa-miR-4417	-0.11	-0.11	N/A
XCR1	ENST00000309285.3	chemokine (C motif) receptor 1	5	1	0	1	0	1	hsa-miR-4417	-0.11	-0.11	N/A
LSM12	ENST00000585388.1	LSM12 homolog (S. cerevisiae)	20	1	0	1	0	0	hsa-miR-4417	-0.11	-0.17	N/A
NBL1	ENST00000375136.3	neuroblastoma 1, DAN family BMP antagonist	852	2	0	1	1	0	hsa-miR-4417	-0.11	-0.12	N/A
ZNF589	ENST00000427617.2	zinc finger protein 589	20	1	0	0	1	1	hsa-miR-4417	-0.11	-0.15	N/A
ARF1	ENST00000540651.1	ADP-ribosylation factor 1	235	1	1	0	0	0	hsa-miR-4417	-0.11	-0.12	N/A
SCN4B	ENST00000324727.4	sodium channel, voltage-gated, type IV, beta subunit	13	3	0	0	3	0	hsa-miR-4417	-0.11	-0.11	N/A
AL050303.1	ENST00000596508.1	Uncharacterized protein; cDNA FLJ43689 fis, clone TBAES2003550	5	1	0	0	1	0	hsa-miR-4417	-0.11	-0.11	N/A
P2RY1	ENST00000305097.3	purinergic receptor P2Y, G-protein coupled, 1	58	1	0	0	1	0	hsa-miR-4417	-0.11	-0.11	N/A
SLC24A1	ENST00000261892.6	solute carrier family 24 (sodium/potassium/calcium exchanger), member 1	92	1	0	1	0	0	hsa-miR-4417	-0.11	-0.11	N/A
TMEM120B	ENST00000449592.2	transmembrane protein 120B	60	3	0	1	2	3	hsa-miR-4417	-0.11	-0.24	N/A
CAPN5	ENST00000531028.1	calpain 5	89	1	1	0	0	1	hsa-miR-4417	-0.11	-0.43	N/A
BACE1	ENST00000313005.6	beta-site APP-cleaving enzyme 1	486	1	0	0	1	1	hsa-miR-4417	-0.11	-0.15	N/A
PRLR	ENST00000342362.5	prolactin receptor	95	1	0	1	0	0	hsa-miR-4417	-0.11	-0.15	N/A
KLF8	ENST00000468660.1	Kruppel-like factor 8	8	1	0	1	0	0	hsa-miR-4417	-0.11	-0.11	N/A
PPM1M	ENST00000296487.4	protein phosphatase, Mg2+/Mn2+ dependent, 1M	5	1	0	1	0	0	hsa-miR-4417	-0.11	-0.11	N/A
PTPN7	ENST00000367279.4	protein tyrosine phosphatase, non-receptor type 7	5	1	0	0	1	0	hsa-miR-4417	-0.11	-0.11	N/A
RUNX1T1	ENST00000523629.1	runt-related transcription factor 1; translocated to, 1 (cyclin D-related)	9	1	0	0	1	1	hsa-miR-4417	-0.11	-0.11	N/A
SLC9A7	ENST00000328306.4	solute carrier family 9, subfamily A (NHE7, cation proton antiporter 7), member 7	147	3	0	2	1	2	hsa-miR-4417	-0.11	-0.27	N/A
IMPG2	ENST00000193391.7	interphotoreceptor matrix proteoglycan 2	5	1	1	0	0	0	hsa-miR-4417	-0.11	-0.11	N/A
RASL10A	ENST00000401450.3	RAS-like, family 10, member A	5	1	0	0	1	0	hsa-miR-4417	-0.11	-0.11	N/A
FAM120C	ENST00000477084.1	family with sequence similarity 120C	11	1	0	0	1	0	hsa-miR-4417	-0.11	-0.11	N/A
CYB5R3	ENST00000361740.4	cytochrome b5 reductase 3	542	1	0	1	0	3	hsa-miR-4417	-0.11	-0.16	N/A
SLC9A8	ENST00000361573.2	solute carrier family 9, subfamily A (NHE8, cation proton antiporter 8), member 8	474	4	2	0	2	0	hsa-miR-4417	-0.11	-0.11	N/A
STARD3	ENST00000336308.5	StAR-related lipid transfer (START) domain containing 3	35	2	0	0	2	1	hsa-miR-4417	-0.11	-0.12	N/A
KDSR	ENST00000406396.3	3-ketodihydrosphingosine reductase	322	1	0	1	0	0	hsa-miR-4417	-0.11	-0.16	N/A
IRGQ	ENST00000422989.1	immunity-related GTPase family, Q	62	1	1	0	0	4	hsa-miR-4417	-0.11	-0.11	N/A
TTC30A	ENST00000355689.5	tetratricopeptide repeat domain 30A	30	1	0	1	0	0	hsa-miR-4417	-0.11	-0.11	N/A
ZFYVE1	ENST00000318876.5	zinc finger, FYVE domain containing 1	5	1	0	1	0	0	hsa-miR-4417	-0.11	-0.11	N/A
RAB5A	ENST00000273047.4	RAB5A, member RAS oncogene family	68	1	0	0	1	0	hsa-miR-4417	-0.11	-0.11	N/A
ADCK1	ENST00000238561.5	aarF domain containing kinase 1	215	1	0	0	1	0	hsa-miR-4417	-0.11	-0.11	N/A
EFCAB2	ENST00000366523.1	EF-hand calcium binding domain 2	204	2	2	0	0	0	hsa-miR-4417	-0.11	-0.37	N/A
UGT2B7	ENST00000508661.1	UDP glucuronosyltransferase 2 family, polypeptide B7	5	1	0	1	0	0	hsa-miR-4417	-0.11	-0.11	N/A
SRRM4	ENST00000267260.4	serine/arginine repetitive matrix 4	22	1	0	0	1	0	hsa-miR-4417	-0.11	-0.11	N/A
COL4A6	ENST00000334504.7	collagen, type IV, alpha 6	37	1	0	1	0	1	hsa-miR-4417	-0.11	-0.11	N/A
CHP1	ENST00000334660.5	calcineurin-like EF-hand protein 1	2051	1	0	0	1	0	hsa-miR-4417	-0.11	-0.11	N/A
EPN3	ENST00000268933.3	epsin 3	5	1	0	1	0	0	hsa-miR-4417	-0.11	-0.11	N/A
TMEM200C	ENST00000581347.2	transmembrane protein 200C	54	3	1	0	2	1	hsa-miR-4417	-0.11	-0.18	N/A
ARSJ	ENST00000315366.7	arylsulfatase family, member J	386	1	0	0	1	0	hsa-miR-4417	-0.11	-0.11	N/A
KLK13	ENST00000595793.1	kallikrein-related peptidase 13	9	1	0	0	1	0	hsa-miR-4417	-0.11	-0.27	N/A
PIP4K2B	ENST00000269554.3	phosphatidylinositol-5-phosphate 4-kinase, type II, beta	148	1	1	0	0	0	hsa-miR-4417	-0.11	-0.13	N/A
C19orf55	ENST00000544099.1	chromosome 19 open reading frame 55	59	1	1	0	0	0	hsa-miR-4417	-0.11	-0.24	N/A
CDK19	ENST00000368911.3	cyclin-dependent kinase 19	51	1	0	0	1	0	hsa-miR-4417	-0.11	-0.13	N/A
NMNAT3	ENST00000511444.1	nicotinamide nucleotide adenylyltransferase 3	12	1	0	0	1	0	hsa-miR-4417	-0.11	-0.19	N/A
GBP6	ENST00000370456.4	guanylate binding protein family, member 6	5	1	0	0	1	0	hsa-miR-4417	-0.11	-0.11	N/A
ZNF140	ENST00000355557.2	zinc finger protein 140	137	2	1	0	1	0	hsa-miR-4417	-0.11	-0.44	N/A
HIC2	ENST00000407464.2	hypermethylated in cancer 2	28	1	0	0	1	2	hsa-miR-4417	-0.11	-0.11	N/A
FLJ45079	ENST00000374983.2		5	1	0	1	0	1	hsa-miR-4417	-0.11	-0.11	N/A
GPC4	ENST00000370828.3	glypican 4	542	2	0	2	0	0	hsa-miR-4417	-0.11	-0.14	N/A
RNF41	ENST00000345093.4	ring finger protein 41	152	1	0	1	0	1	hsa-miR-4417	-0.11	-0.14	N/A
ZFYVE28	ENST00000508471.1	zinc finger, FYVE domain containing 28	18	2	0	0	2	6	hsa-miR-4417	-0.11	-0.13	N/A
MXD4	ENST00000337190.2	MAX dimerization protein 4	1173	3	1	2	0	5	hsa-miR-4417	-0.11	-0.39	N/A
PLCXD1	ENST00000381657.2	phosphatidylinositol-specific phospholipase C, X domain containing 1	5	1	0	1	0	0	hsa-miR-4417	-0.11	-0.11	N/A
C4orf36	ENST00000473559.1	chromosome 4 open reading frame 36	5	1	0	0	1	1	hsa-miR-4417	-0.11	-0.11	N/A
PARD6B	ENST00000371610.2	par-6 family cell polarity regulator beta	277	1	0	0	1	0	hsa-miR-4417	-0.11	-0.11	N/A
FAM153A	ENST00000440605.3	family with sequence similarity 153, member A	5	1	0	1	0	0	hsa-miR-4417	-0.11	-0.11	N/A
PRRT1	ENST00000211413.5	proline-rich transmembrane protein 1	19	1	0	0	1	0	hsa-miR-4417	-0.11	-0.11	N/A
ICAM1	ENST00000264832.3	intercellular adhesion molecule 1	861	1	0	0	1	0	hsa-miR-4417	-0.11	-0.11	N/A
RPH3A	ENST00000415485.3	rabphilin 3A homolog (mouse)	5	1	0	1	0	2	hsa-miR-4417	-0.11	-0.11	N/A
AGER	ENST00000375065.5	advanced glycosylation end product-specific receptor	7	1	0	0	1	0	hsa-miR-4417	-0.11	-0.11	N/A
RAP1GAP2	ENST00000254695.8	RAP1 GTPase activating protein 2	123	2	0	1	1	0	hsa-miR-4417	-0.11	-0.11	N/A
MTTP	ENST00000457717.1	microsomal triglyceride transfer protein	32	1	0	1	0	0	hsa-miR-4417	-0.11	-0.19	N/A
GPR27	ENST00000304411.2	G protein-coupled receptor 27	781	1	0	1	0	0	hsa-miR-4417	-0.11	-0.11	N/A
FBXL16	ENST00000397621.1	F-box and leucine-rich repeat protein 16	5	1	0	0	1	0	hsa-miR-4417	-0.11	-0.11	N/A
TNFRSF1B	ENST00000376259.3	tumor necrosis factor receptor superfamily, member 1B	243	1	0	0	1	0	hsa-miR-4417	-0.11	-0.11	N/A
TRIM9	ENST00000298355.3	tripartite motif containing 9	45	1	0	1	0	0	hsa-miR-4417	-0.11	-0.11	N/A
SRSF1	ENST00000258962.4	serine/arginine-rich splicing factor 1	1430	2	1	0	1	0	hsa-miR-4417	-0.11	-0.25	N/A
MKL2	ENST00000318282.5	MKL/myocardin-like 2	992	1	1	0	0	1	hsa-miR-4417	-0.11	-0.11	N/A
UGCG	ENST00000374279.3	UDP-glucose ceramide glucosyltransferase	1200	1	0	1	0	0	hsa-miR-4417	-0.11	-0.11	N/A
FRMD4B	ENST00000398540.3	FERM domain containing 4B	12	2	0	1	1	0	hsa-miR-4417	-0.11	-0.11	N/A
UST	ENST00000367463.4	uronyl-2-sulfotransferase	933	1	1	0	0	0	hsa-miR-4417	-0.11	-0.11	N/A
KCNK3	ENST00000302909.3	potassium channel, subfamily K, member 3	19	2	0	0	2	1	hsa-miR-4417	-0.11	-0.22	N/A
AMDHD2	ENST00000302956.4	amidohydrolase domain containing 2	488	2	2	0	0	0	hsa-miR-4417	-0.11	-0.30	N/A
COPE	ENST00000262812.4	coatomer protein complex, subunit epsilon	747	1	0	1	0	0	hsa-miR-4417	-0.10	-0.10	N/A
PABPC1L	ENST00000537323.1	poly(A) binding protein, cytoplasmic 1-like	137	1	0	0	1	0	hsa-miR-4417	-0.10	-0.10	N/A
SERTM1	ENST00000315190.3	serine-rich and transmembrane domain containing 1	12	1	0	0	1	0	hsa-miR-4417	-0.10	-0.10	N/A
FAM222A	ENST00000538780.1	family with sequence similarity 222, member A	23	1	0	0	1	0	hsa-miR-4417	-0.10	-0.10	N/A
MYADM	ENST00000391770.4	myeloid-associated differentiation marker	3436	1	0	0	1	1	hsa-miR-4417	-0.10	-0.10	N/A
KIF21A	ENST00000361961.3	kinesin family member 21A	37	1	0	1	0	0	hsa-miR-4417	-0.10	-0.10	N/A
NTN1	ENST00000173229.2	netrin 1	12	2	0	1	1	1	hsa-miR-4417	-0.10	-0.10	N/A
UCP3	ENST00000314032.4	uncoupling protein 3 (mitochondrial, proton carrier)	10	1	0	0	1	0	hsa-miR-4417	-0.10	-0.10	N/A
ZNF132	ENST00000254166.3	zinc finger protein 132	31	1	1	0	0	0	hsa-miR-4417	-0.10	-0.16	N/A
LSS	ENST00000397728.3	lanosterol synthase (2,3-oxidosqualene-lanosterol cyclase)	564	1	0	1	0	0	hsa-miR-4417	-0.10	-0.11	N/A
DENND3	ENST00000519811.1	DENN/MADD domain containing 3	926	1	0	1	0	0	hsa-miR-4417	-0.10	-0.11	N/A
MUC15	ENST00000455601.2	mucin 15, cell surface associated	7	1	0	1	0	0	hsa-miR-4417	-0.10	-0.10	N/A
MAP7D2	ENST00000379651.3	MAP7 domain containing 2	490	1	0	0	1	0	hsa-miR-4417	-0.10	-0.10	N/A
FBXO10	ENST00000432825.2	F-box protein 10	14	1	0	0	1	0	hsa-miR-4417	-0.10	-0.10	N/A
[truncated: 1,879 more rows]

## Sheet: 4443
There are 942 predicted targets for hsa-miR-4443 in miRDB.
[truncated: 943 more rows]

## Sheet: 7110
There are 807 predicted targets for hsa-miR-7110-5p in miRDB.
[truncated: 808 more rows]
