# Supplementary material for: Epithelial to mesenchymal transition and microRNA expression are associated with spindle and apocrine cell morphology in triple-negative breast cancer
Source: Sci Rep. 2021 Mar 4;11:5145. doi: 10.1038/s41598-021-84350-2 (PMC7933252; doi:10.1038/s41598-021-84350-2)
Supplement: Supplementary file 8 — Supplementary Table 2b. [file 41598_2021_84350_MOESM8_ESM.xlsx]

## Sheet: legend
Supplementary Table 2b.
Target genes of upregulated miRNAs (see Table 3) without known relationship to the EMT (not included in Tables 4a-b) by miRDB and TargetScan (TS) databases.

## Sheet: 1231
There are 314 predicted targets for hsa-miR-1231 in miRDB.
Target Detail	Target Rank	Target Score	miRNA Name	Gene Symbol	Gene Description
Details	1	95	hsa-miR-1231	GLG1	golgi glycoprotein 1
Details	2	94	hsa-miR-1231	DPP3	dipeptidyl peptidase 3
Details	3	94	hsa-miR-1231	FGFR1OP	FGFR1 oncogene partner
Details	4	93	hsa-miR-1231	ELAVL4	ELAV like RNA binding protein 4
Details	5	93	hsa-miR-1231	ONECUT2	one cut homeobox 2
Details	6	93	hsa-miR-1231	CREB3L3	cAMP responsive element binding protein 3 like 3
Details	7	93	hsa-miR-1231	VRK2	VRK serine/threonine kinase 2
Details	8	92	hsa-miR-1231	CTDSPL	CTD small phosphatase like
Details	9	91	hsa-miR-1231	EIF4B	eukaryotic translation initiation factor 4B
Details	10	90	hsa-miR-1231	CC2D1A	coiled-coil and C2 domain containing 1A
Details	11	90	hsa-miR-1231	BTRC	beta-transducin repeat containing E3 ubiquitin protein ligase
Details	12	90	hsa-miR-1231	PPM1E	protein phosphatase, Mg2+/Mn2+ dependent 1E
Details	13	89	hsa-miR-1231	SHISA7	shisa family member 7
Details	14	88	hsa-miR-1231	TTC28	tetratricopeptide repeat domain 28
Details	15	88	hsa-miR-1231	ZNF174	zinc finger protein 174
Details	16	88	hsa-miR-1231	TWISTNB	TWIST neighbor
Details	17	88	hsa-miR-1231	UGT2A1	UDP glucuronosyltransferase family 2 member A1 complex locus
Details	18	88	hsa-miR-1231	UGT2A2	UDP glucuronosyltransferase family 2 member A2
Details	19	87	hsa-miR-1231	PTCHD4	patched domain containing 4
Details	20	86	hsa-miR-1231	ARNTL	aryl hydrocarbon receptor nuclear translocator like
Details	21	86	hsa-miR-1231	TPD52L3	TPD52 like 3
Details	22	86	hsa-miR-1231	HIVEP3	human immunodeficiency virus type I enhancer binding protein 3
Details	23	86	hsa-miR-1231	SOX12	SRY-box 12
Details	24	85	hsa-miR-1231	BTN3A2	butyrophilin subfamily 3 member A2
Details	25	85	hsa-miR-1231	SMG6	SMG6, nonsense mediated mRNA decay factor
Details	26	85	hsa-miR-1231	TIAM1	T cell lymphoma invasion and metastasis 1
Details	27	85	hsa-miR-1231	NTNG1	netrin G1
Details	28	84	hsa-miR-1231	LYRM1	LYR motif containing 1
Details	29	84	hsa-miR-1231	TMEM115	transmembrane protein 115
Details	30	84	hsa-miR-1231	PSIP1	PC4 and SFRS1 interacting protein 1
Details	31	84	hsa-miR-1231	MECP2	methyl-CpG binding protein 2
Details	32	84	hsa-miR-1231	SOST	sclerostin
Details	33	84	hsa-miR-1231	TNRC18	trinucleotide repeat containing 18
Details	34	83	hsa-miR-1231	MYOZ3	myozenin 3
Details	35	83	hsa-miR-1231	SLC12A1	solute carrier family 12 member 1
Details	36	83	hsa-miR-1231	UIMC1	ubiquitin interaction motif containing 1
Details	37	83	hsa-miR-1231	FNIP2	folliculin interacting protein 2
Details	38	82	hsa-miR-1231	WIPF1	WAS/WASL interacting protein family member 1
Details	39	82	hsa-miR-1231	NAA15	N(alpha)-acetyltransferase 15, NatA auxiliary subunit
Details	40	82	hsa-miR-1231	KPNA6	karyopherin subunit alpha 6
Details	41	82	hsa-miR-1231	SEC13	SEC13 homolog, nuclear pore and COPII coat complex component
Details	42	82	hsa-miR-1231	ARL5A	ADP ribosylation factor like GTPase 5A
Details	43	82	hsa-miR-1231	PRDM16	PR/SET domain 16
Details	44	82	hsa-miR-1231	RRAS2	RAS related 2
Details	45	81	hsa-miR-1231	KCMF1	potassium channel modulatory factor 1
Details	46	81	hsa-miR-1231	CLOCK	clock circadian regulator
Details	47	81	hsa-miR-1231	GOPC	golgi associated PDZ and coiled-coil motif containing
Details	48	81	hsa-miR-1231	HDGF	heparin binding growth factor
Details	49	80	hsa-miR-1231	ITGBL1	integrin subunit beta like 1
Details	50	80	hsa-miR-1231	ATP8B1	ATPase phospholipid transporting 8B1
Details	51	80	hsa-miR-1231	QKI	QKI, KH domain containing RNA binding
Details	52	80	hsa-miR-1231	FAM133A	family with sequence similarity 133 member A
Details	53	80	hsa-miR-1231	AZIN1	antizyme inhibitor 1
Details	54	80	hsa-miR-1231	FASTKD1	FAST kinase domains 1
Details	55	79	hsa-miR-1231	NAMPT	nicotinamide phosphoribosyltransferase
Details	56	79	hsa-miR-1231	TXNRD3NB	thioredoxin reductase 3 neighbor
Details	57	79	hsa-miR-1231	PQLC2	PQ loop repeat containing 2
Details	58	79	hsa-miR-1231	MEIS2	Meis homeobox 2
Details	59	79	hsa-miR-1231	SYNC	syncoilin, intermediate filament protein
Details	60	79	hsa-miR-1231	MORN1	MORN repeat containing 1
Details	61	78	hsa-miR-1231	SUSD4	sushi domain containing 4
Details	62	78	hsa-miR-1231	KIAA0513	KIAA0513
Details	63	78	hsa-miR-1231	RBM33	RNA binding motif protein 33
Details	64	78	hsa-miR-1231	AGAP1	ArfGAP with GTPase domain, ankyrin repeat and PH domain 1
Details	65	78	hsa-miR-1231	TMEM74	transmembrane protein 74
Details	66	77	hsa-miR-1231	FZD4	frizzled class receptor 4
Details	67	77	hsa-miR-1231	SMARCA2	SWI/SNF related, matrix associated, actin dependent regulator of chromatin, subfamily a, member 2
Details	68	77	hsa-miR-1231	RBM41	RNA binding motif protein 41
Details	69	76	hsa-miR-1231	SPATS2L	spermatogenesis associated serine rich 2 like
Details	70	76	hsa-miR-1231	METTL9	methyltransferase like 9
Details	71	76	hsa-miR-1231	HOXC4	homeobox C4
Details	72	76	hsa-miR-1231	COLGALT2	collagen beta(1-O)galactosyltransferase 2
Details	73	76	hsa-miR-1231	TOX	thymocyte selection associated high mobility group box
Details	74	76	hsa-miR-1231	RIOX2	ribosomal oxygenase 2
Details	75	75	hsa-miR-1231	SELENOK	selenoprotein K
Details	76	75	hsa-miR-1231	NCOA2	nuclear receptor coactivator 2
Details	77	75	hsa-miR-1231	OAS3	2'-5'-oligoadenylate synthetase 3
Details	78	75	hsa-miR-1231	KANSL1L	KAT8 regulatory NSL complex subunit 1 like
Details	79	74	hsa-miR-1231	CACNA2D2	calcium voltage-gated channel auxiliary subunit alpha2delta 2
Details	80	74	hsa-miR-1231	NYAP2	neuronal tyrosine-phosphorylated phosphoinositide-3-kinase adaptor 2
Details	81	73	hsa-miR-1231	SPECC1L	sperm antigen with calponin homology and coiled-coil domains 1 like
Details	82	73	hsa-miR-1231	ADARB1	adenosine deaminase, RNA specific B1
Details	83	72	hsa-miR-1231	NTM	neurotrimin
Details	84	72	hsa-miR-1231	GABBR2	gamma-aminobutyric acid type B receptor subunit 2
Details	85	72	hsa-miR-1231	AIF1L	allograft inflammatory factor 1 like
Details	86	72	hsa-miR-1231	CLEC16A	C-type lectin domain containing 16A
Details	87	72	hsa-miR-1231	AMPH	amphiphysin
Details	88	72	hsa-miR-1231	UPF2	UPF2, regulator of nonsense mediated mRNA decay
Details	89	72	hsa-miR-1231	SOX5	SRY-box 5
Details	90	72	hsa-miR-1231	NFIA	nuclear factor I A
Details	91	71	hsa-miR-1231	RNF207	ring finger protein 207
Details	92	71	hsa-miR-1231	CDH8	cadherin 8
Details	93	71	hsa-miR-1231	DLK1	delta like non-canonical Notch ligand 1
Details	94	71	hsa-miR-1231	IMPG1	interphotoreceptor matrix proteoglycan 1
Details	95	71	hsa-miR-1231	CBLB	Cbl proto-oncogene B
Details	96	71	hsa-miR-1231	C1orf158	chromosome 1 open reading frame 158
Details	97	71	hsa-miR-1231	TRIP12	thyroid hormone receptor interactor 12
Details	98	71	hsa-miR-1231	SALL3	spalt like transcription factor 3
Details	99	70	hsa-miR-1231	ZFYVE16	zinc finger FYVE-type containing 16
Details	100	70	hsa-miR-1231	NR2C2	nuclear receptor subfamily 2 group C member 2
Details	101	70	hsa-miR-1231	CAPZB	capping actin protein of muscle Z-line subunit beta
Details	102	70	hsa-miR-1231	SLC6A1	solute carrier family 6 member 1
Details	103	70	hsa-miR-1231	LRRC4C	leucine rich repeat containing 4C
Details	104	70	hsa-miR-1231	DSC3	desmocollin 3
Details	105	70	hsa-miR-1231	MAP3K6	mitogen-activated protein kinase kinase kinase 6
Details	106	70	hsa-miR-1231	RORA	RAR related orphan receptor A
Details	107	70	hsa-miR-1231	ZNF215	zinc finger protein 215
Details	108	69	hsa-miR-1231	PPP3CA	protein phosphatase 3 catalytic subunit alpha
Details	109	69	hsa-miR-1231	GFRA2	GDNF family receptor alpha 2
Details	110	69	hsa-miR-1231	LMX1B	LIM homeobox transcription factor 1 beta
Details	111	69	hsa-miR-1231	FKTN	fukutin
Details	112	69	hsa-miR-1231	ASAH2B	N-acylsphingosine amidohydrolase 2B
Details	113	69	hsa-miR-1231	USP4	ubiquitin specific peptidase 4
Details	114	69	hsa-miR-1231	AMELX	amelogenin X-linked
Details	115	68	hsa-miR-1231	PXN	paxillin
Details	116	68	hsa-miR-1231	MAGI1	membrane associated guanylate kinase, WW and PDZ domain containing 1
Details	117	68	hsa-miR-1231	CELF4	CUGBP Elav-like family member 4
Details	118	68	hsa-miR-1231	HTR7	5-hydroxytryptamine receptor 7
Details	119	68	hsa-miR-1231	SMAD4	SMAD family member 4
Details	120	68	hsa-miR-1231	NCKAP5	NCK associated protein 5
Details	121	67	hsa-miR-1231	NRXN3	neurexin 3
Details	122	67	hsa-miR-1231	KLK13	kallikrein related peptidase 13
Details	123	67	hsa-miR-1231	FOXK1	forkhead box K1
Details	124	67	hsa-miR-1231	NT5DC2	5'-nucleotidase domain containing 2
Details	125	67	hsa-miR-1231	PPM1D	protein phosphatase, Mg2+/Mn2+ dependent 1D
Details	126	67	hsa-miR-1231	RNASEL	ribonuclease L
Details	127	67	hsa-miR-1231	XPO4	exportin 4
Details	128	67	hsa-miR-1231	ZNF587B	zinc finger protein 587B
Details	129	67	hsa-miR-1231	HOXB3	homeobox B3
Details	130	67	hsa-miR-1231	OSM	oncostatin M
Details	131	66	hsa-miR-1231	AQP4	aquaporin 4
Details	132	66	hsa-miR-1231	ESR1	estrogen receptor 1
Details	133	66	hsa-miR-1231	SRGAP2B	SLIT-ROBO Rho GTPase activating protein 2B
Details	134	66	hsa-miR-1231	CREB3L2	cAMP responsive element binding protein 3 like 2
Details	135	66	hsa-miR-1231	SEC23IP	SEC23 interacting protein
Details	136	66	hsa-miR-1231	ZNHIT6	zinc finger HIT-type containing 6
Details	137	66	hsa-miR-1231	STN1	STN1, CST complex subunit
Details	138	66	hsa-miR-1231	GSK3B	glycogen synthase kinase 3 beta
Details	139	66	hsa-miR-1231	CCDC184	coiled-coil domain containing 184
Details	140	65	hsa-miR-1231	DSCAML1	DS cell adhesion molecule like 1
Details	141	65	hsa-miR-1231	TMED7	transmembrane p24 trafficking protein 7
Details	142	64	hsa-miR-1231	RFXAP	regulatory factor X associated protein
Details	143	64	hsa-miR-1231	APPL2	adaptor protein, phosphotyrosine interacting with PH domain and leucine zipper 2
Details	144	64	hsa-miR-1231	SCD	stearoyl-CoA desaturase
Details	145	63	hsa-miR-1231	ZNF616	zinc finger protein 616
Details	146	63	hsa-miR-1231	LDAH	lipid droplet associated hydrolase
Details	147	63	hsa-miR-1231	TMEM35A	transmembrane protein 35A
Details	148	63	hsa-miR-1231	NYNRIN	NYN domain and retroviral integrase containing
Details	149	63	hsa-miR-1231	BEND6	BEN domain containing 6
Details	150	63	hsa-miR-1231	TMEM136	transmembrane protein 136
Details	151	63	hsa-miR-1231	HECTD4	HECT domain E3 ubiquitin protein ligase 4
Details	152	63	hsa-miR-1231	WDR7	WD repeat domain 7
Details	153	63	hsa-miR-1231	SIAH3	siah E3 ubiquitin protein ligase family member 3
Details	154	63	hsa-miR-1231	RIMS1	regulating synaptic membrane exocytosis 1
Details	155	63	hsa-miR-1231	GNAI2	G protein subunit alpha i2
Details	156	62	hsa-miR-1231	ASB14	ankyrin repeat and SOCS box containing 14
Details	157	62	hsa-miR-1231	NUP214	nucleoporin 214
Details	158	62	hsa-miR-1231	IQSEC2	IQ motif and Sec7 domain 2
Details	159	62	hsa-miR-1231	ZNF644	zinc finger protein 644
Details	160	62	hsa-miR-1231	CCR5	C-C motif chemokine receptor 5 (gene/pseudogene)
Details	161	62	hsa-miR-1231	HIP1	huntingtin interacting protein 1
Details	162	61	hsa-miR-1231	ANKRD55	ankyrin repeat domain 55
Details	163	61	hsa-miR-1231	TUBGCP5	tubulin gamma complex associated protein 5
Details	164	61	hsa-miR-1231	NCAPG2	non-SMC condensin II complex subunit G2
Details	165	61	hsa-miR-1231	CCNT1	cyclin T1
Details	166	61	hsa-miR-1231	ADAM7	ADAM metallopeptidase domain 7
Details	167	61	hsa-miR-1231	GPR179	G protein-coupled receptor 179
Details	168	61	hsa-miR-1231	PACSIN1	protein kinase C and casein kinase substrate in neurons 1
Details	169	61	hsa-miR-1231	KIAA0895L	KIAA0895 like
Details	170	61	hsa-miR-1231	MED26	mediator complex subunit 26
Details	171	61	hsa-miR-1231	C22orf46	chromosome 22 open reading frame 46
Details	172	61	hsa-miR-1231	ZNF814	zinc finger protein 814
Details	173	61	hsa-miR-1231	CLTC	clathrin heavy chain
Details	174	61	hsa-miR-1231	MME	membrane metalloendopeptidase
Details	175	61	hsa-miR-1231	IER5L	immediate early response 5 like
Details	176	60	hsa-miR-1231	EPC2	enhancer of polycomb homolog 2
Details	177	60	hsa-miR-1231	NBPF1	NBPF member 1
Details	178	60	hsa-miR-1231	IL5RA	interleukin 5 receptor subunit alpha
Details	179	60	hsa-miR-1231	JAZF1	JAZF zinc finger 1
Details	180	60	hsa-miR-1231	DCAF5	DDB1 and CUL4 associated factor 5
Details	181	60	hsa-miR-1231	P2RX4	purinergic receptor P2X 4
Details	182	60	hsa-miR-1231	FAM120C	family with sequence similarity 120C
Details	183	60	hsa-miR-1231	CCDC142	coiled-coil domain containing 142
Details	184	59	hsa-miR-1231	SNAPC1	small nuclear RNA activating complex polypeptide 1
Details	185	59	hsa-miR-1231	EDA	ectodysplasin A
Details	186	59	hsa-miR-1231	PLGLB1	plasminogen-like B1
Details	187	59	hsa-miR-1231	PLGLB2	plasminogen-like B2
Details	188	59	hsa-miR-1231	CSF2RB	colony stimulating factor 2 receptor beta common subunit
Details	189	59	hsa-miR-1231	PPARGC1B	PPARG coactivator 1 beta
Details	190	59	hsa-miR-1231	IKZF1	IKAROS family zinc finger 1
Details	191	59	hsa-miR-1231	SCIMP	SLP adaptor and CSK interacting membrane protein
Details	192	59	hsa-miR-1231	DUSP4	dual specificity phosphatase 4
Details	193	58	hsa-miR-1231	PRMT2	protein arginine methyltransferase 2
Details	194	58	hsa-miR-1231	STRN4	striatin 4
Details	195	58	hsa-miR-1231	TMEM252	transmembrane protein 252
Details	196	58	hsa-miR-1231	ZNF318	zinc finger protein 318
Details	197	58	hsa-miR-1231	RPS3A	ribosomal protein S3A
Details	198	58	hsa-miR-1231	CCP110	centriolar coiled-coil protein 110
Details	199	58	hsa-miR-1231	ADAM22	ADAM metallopeptidase domain 22
Details	200	58	hsa-miR-1231	NISCH	nischarin
Details	201	58	hsa-miR-1231	KRTAP7-1	keratin associated protein 7-1 (gene/pseudogene)
Details	202	58	hsa-miR-1231	VSIG1	V-set and immunoglobulin domain containing 1
Details	203	57	hsa-miR-1231	ASXL2	ASXL transcriptional regulator 2
Details	204	57	hsa-miR-1231	TMED5	transmembrane p24 trafficking protein 5
Details	205	57	hsa-miR-1231	PYGO1	pygopus family PHD finger 1
Details	206	57	hsa-miR-1231	STIM2	stromal interaction molecule 2
Details	207	57	hsa-miR-1231	RFTN2	raftlin family member 2
Details	208	57	hsa-miR-1231	QPRT	quinolinate phosphoribosyltransferase
Details	209	57	hsa-miR-1231	EVI5	ecotropic viral integration site 5
Details	210	57	hsa-miR-1231	ZNF704	zinc finger protein 704
Details	211	57	hsa-miR-1231	GPC5	glypican 5
Details	212	57	hsa-miR-1231	GPRIN3	GPRIN family member 3
Details	213	57	hsa-miR-1231	VPS33A	VPS33A, CORVET/HOPS core subunit
Details	214	57	hsa-miR-1231	RBM4	RNA binding motif protein 4
Details	215	57	hsa-miR-1231	GOLGA7B	golgin A7 family member B
Details	216	57	hsa-miR-1231	FBXO33	F-box protein 33
Details	217	57	hsa-miR-1231	SCN8A	sodium voltage-gated channel alpha subunit 8
Details	218	57	hsa-miR-1231	PPP2R1B	protein phosphatase 2 scaffold subunit Abeta
Details	219	57	hsa-miR-1231	FBXO40	F-box protein 40
Details	220	56	hsa-miR-1231	PRAME	preferentially expressed antigen in melanoma
Details	221	56	hsa-miR-1231	MICU2	mitochondrial calcium uptake 2
Details	222	56	hsa-miR-1231	SIX3	SIX homeobox 3
Details	223	56	hsa-miR-1231	SFXN3	sideroflexin 3
Details	224	56	hsa-miR-1231	KHDRBS1	KH RNA binding domain containing, signal transduction associated 1
Details	225	56	hsa-miR-1231	MBOAT7	membrane bound O-acyltransferase domain containing 7
Details	226	56	hsa-miR-1231	PGAP1	post-GPI attachment to proteins 1
Details	227	55	hsa-miR-1231	RASA1	RAS p21 protein activator 1
Details	228	55	hsa-miR-1231	NSL1	NSL1, MIS12 kinetochore complex component
Details	229	55	hsa-miR-1231	ERMN	ermin
Details	230	55	hsa-miR-1231	FASLG	Fas ligand
Details	231	55	hsa-miR-1231	PCLO	piccolo presynaptic cytomatrix protein
Details	232	55	hsa-miR-1231	C11orf87	chromosome 11 open reading frame 87
Details	233	55	hsa-miR-1231	REPS2	RALBP1 associated Eps domain containing 2
Details	234	55	hsa-miR-1231	CRKL	CRK like proto-oncogene, adaptor protein
Details	235	55	hsa-miR-1231	STON2	stonin 2
Details	236	55	hsa-miR-1231	ZFC3H1	zinc finger C3H1-type containing
Details	237	55	hsa-miR-1231	ZNF430	zinc finger protein 430
Details	238	55	hsa-miR-1231	FRMPD4	FERM and PDZ domain containing 4
Details	239	55	hsa-miR-1231	ITGB8	integrin subunit beta 8
Details	240	55	hsa-miR-1231	KLF15	Kruppel like factor 15
Details	241	55	hsa-miR-1231	TRMT5	tRNA methyltransferase 5
Details	242	54	hsa-miR-1231	TOMM6	translocase of outer mitochondrial membrane 6
Details	243	54	hsa-miR-1231	UHRF1	ubiquitin like with PHD and ring finger domains 1
Details	244	54	hsa-miR-1231	TMC5	transmembrane channel like 5
Details	245	54	hsa-miR-1231	ZIC1	Zic family member 1
Details	246	54	hsa-miR-1231	DPYSL5	dihydropyrimidinase like 5
Details	247	54	hsa-miR-1231	P3H2	prolyl 3-hydroxylase 2
Details	248	54	hsa-miR-1231	PRR20C	proline rich 20C
Details	249	54	hsa-miR-1231	RUVBL1	RuvB like AAA ATPase 1
Details	250	54	hsa-miR-1231	HPSE2	heparanase 2 (inactive)
Details	251	54	hsa-miR-1231	CACNA1E	calcium voltage-gated channel subunit alpha1 E
Details	252	54	hsa-miR-1231	PRR20E	proline rich 20E
Details	253	54	hsa-miR-1231	PRR20A	proline rich 20A
Details	254	54	hsa-miR-1231	TAS2R1	taste 2 receptor member 1
Details	255	54	hsa-miR-1231	PRR20B	proline rich 20B
Details	256	54	hsa-miR-1231	FOXP1	forkhead box P1
Details	257	54	hsa-miR-1231	PRR20D	proline rich 20D
Details	258	54	hsa-miR-1231	ANTXR1	ANTXR cell adhesion molecule 1
Details	259	53	hsa-miR-1231	RB1CC1	RB1 inducible coiled-coil 1
Details	260	53	hsa-miR-1231	ACAP2	ArfGAP with coiled-coil, ankyrin repeat and PH domains 2
Details	261	53	hsa-miR-1231	PHC2	polyhomeotic homolog 2
Details	262	53	hsa-miR-1231	GPAM	glycerol-3-phosphate acyltransferase, mitochondrial
Details	263	53	hsa-miR-1231	DENND4A	DENN domain containing 4A
Details	264	53	hsa-miR-1231	DOCK3	dedicator of cytokinesis 3
Details	265	53	hsa-miR-1231	SNX12	sorting nexin 12
Details	266	53	hsa-miR-1231	TRAK1	trafficking kinesin protein 1
Details	267	53	hsa-miR-1231	FAIM2	Fas apoptotic inhibitory molecule 2
Details	268	53	hsa-miR-1231	NCAM1	neural cell adhesion molecule 1
Details	269	53	hsa-miR-1231	SLC51B	solute carrier family 51 beta subunit
Details	270	53	hsa-miR-1231	GRAMD2B	GRAM domain containing 2B
Details	271	52	hsa-miR-1231	ZBTB38	zinc finger and BTB domain containing 38
Details	272	52	hsa-miR-1231	GASK1A	golgi associated kinase 1A
Details	273	52	hsa-miR-1231	WBP1L	WW domain binding protein 1 like
Details	274	52	hsa-miR-1231	GDNF	glial cell derived neurotrophic factor
Details	275	52	hsa-miR-1231	KCNC3	potassium voltage-gated channel subfamily C member 3
Details	276	52	hsa-miR-1231	IQCB1	IQ motif containing B1
Details	277	52	hsa-miR-1231	CRTC3	CREB regulated transcription coactivator 3
Details	278	52	hsa-miR-1231	SLC35G1	solute carrier family 35 member G1
Details	279	52	hsa-miR-1231	BLZF1	basic leucine zipper nuclear factor 1
Details	280	52	hsa-miR-1231	MEF2C	myocyte enhancer factor 2C
Details	281	52	hsa-miR-1231	TCEANC2	transcription elongation factor A N-terminal and central domain containing 2
Details	282	52	hsa-miR-1231	CAMK2A	calcium/calmodulin dependent protein kinase II alpha
Details	283	51	hsa-miR-1231	PRKCI	protein kinase C iota
Details	284	51	hsa-miR-1231	SERPINB5	serpin family B member 5
Details	285	51	hsa-miR-1231	ZNF664	zinc finger protein 664
Details	286	51	hsa-miR-1231	STAT1	signal transducer and activator of transcription 1
Details	287	51	hsa-miR-1231	AQP2	aquaporin 2
Details	288	51	hsa-miR-1231	ST6GALNAC5	ST6 N-acetylgalactosaminide alpha-2,6-sialyltransferase 5
Details	289	51	hsa-miR-1231	C14orf132	chromosome 14 open reading frame 132
Details	290	51	hsa-miR-1231	STARD3NL	STARD3 N-terminal like
Details	291	51	hsa-miR-1231	MAB21L1	mab-21 like 1
Details	292	51	hsa-miR-1231	GAN	gigaxonin
Details	293	51	hsa-miR-1231	TEF	TEF, PAR bZIP transcription factor
Details	294	51	hsa-miR-1231	FOXO4	forkhead box O4
Details	295	51	hsa-miR-1231	TANK	TRAF family member associated NFKB activator
Details	296	51	hsa-miR-1231	ZFX	zinc finger protein X-linked
Details	297	51	hsa-miR-1231	SULF1	sulfatase 1
Details	298	51	hsa-miR-1231	ADCY1	adenylate cyclase 1
Details	299	51	hsa-miR-1231	ADAM12	ADAM metallopeptidase domain 12
Details	300	50	hsa-miR-1231	BGN	biglycan
Details	301	50	hsa-miR-1231	B3GLCT	beta 3-glucosyltransferase
Details	302	50	hsa-miR-1231	ACVR1C	activin A receptor type 1C
Details	303	50	hsa-miR-1231	ZBP1	Z-DNA binding protein 1
Details	304	50	hsa-miR-1231	PSME3	proteasome activator subunit 3
Details	305	50	hsa-miR-1231	RFLNB	refilin B
Details	306	50	hsa-miR-1231	CILP2	cartilage intermediate layer protein 2
Details	307	50	hsa-miR-1231	MT1B	metallothionein 1B
Details	308	50	hsa-miR-1231	CCKBR	cholecystokinin B receptor
Details	309	50	hsa-miR-1231	HM13	histocompatibility minor 13
Details	310	50	hsa-miR-1231	LPP	LIM domain containing preferred translocation partner in lipoma
Details	311	50	hsa-miR-1231	KMT2A	lysine methyltransferase 2A
Details	312	50	hsa-miR-1231	PLEKHS1	pleckstrin homology domain containing S1
Details	313	50	hsa-miR-1231	SMIM8	small integral membrane protein 8
Details	314	50	hsa-miR-1231	IFNE	interferon epsilon

## Sheet: 1268
There are 83 predicted targets for hsa-miR-1268a in miRDB.
Target Detail	Target Rank	Target Score	miRNA Name	Gene Symbol	Gene Description
Details	1	87	hsa-miR-1268a	STXBP1	syntaxin binding protein 1
Details	2	84	hsa-miR-1268a	EEPD1	endonuclease/exonuclease/phosphatase family domain containing 1
Details	3	84	hsa-miR-1268a	EGR4	early growth response 4
Details	4	82	hsa-miR-1268a	CMIP	c-Maf inducing protein
Details	5	81	hsa-miR-1268a	HPD	4-hydroxyphenylpyruvate dioxygenase
Details	6	81	hsa-miR-1268a	FCAR	Fc fragment of IgA receptor
Details	7	80	hsa-miR-1268a	SLC8A2	solute carrier family 8 member A2
Details	8	80	hsa-miR-1268a	USB1	U6 snRNA biogenesis phosphodiesterase 1
Details	9	79	hsa-miR-1268a	ADAMTS17	ADAM metallopeptidase with thrombospondin type 1 motif 17
Details	10	78	hsa-miR-1268a	TARP	TCR gamma alternate reading frame protein
Details	11	78	hsa-miR-1268a	ZNF740	zinc finger protein 740
Details	12	73	hsa-miR-1268a	HOGA1	4-hydroxy-2-oxoglutarate aldolase 1
Details	13	72	hsa-miR-1268a	ZFP41	ZFP41 zinc finger protein
Details	14	72	hsa-miR-1268a	ZIK1	zinc finger protein interacting with K protein 1
Details	15	71	hsa-miR-1268a	IDH3B	isocitrate dehydrogenase 3 (NAD(+)) beta
Details	16	71	hsa-miR-1268a	ITGAM	integrin subunit alpha M
Details	17	71	hsa-miR-1268a	ZNF587	zinc finger protein 587
Details	18	66	hsa-miR-1268a	TADA3	transcriptional adaptor 3
Details	19	66	hsa-miR-1268a	LGI3	leucine rich repeat LGI family member 3
Details	20	66	hsa-miR-1268a	FAM214B	family with sequence similarity 214 member B
Details	21	64	hsa-miR-1268a	LLGL1	LLGL scribble cell polarity complex component 1
Details	22	64	hsa-miR-1268a	CCNF	cyclin F
Details	23	64	hsa-miR-1268a	UNC5A	unc-5 netrin receptor A
Details	24	64	hsa-miR-1268a	CA5B	carbonic anhydrase 5B
Details	25	64	hsa-miR-1268a	RING1	ring finger protein 1
Details	26	64	hsa-miR-1268a	CEPT1	choline/ethanolamine phosphotransferase 1
Details	27	63	hsa-miR-1268a	COG2	component of oligomeric golgi complex 2
Details	28	63	hsa-miR-1268a	TGFB1I1	transforming growth factor beta 1 induced transcript 1
Details	29	63	hsa-miR-1268a	EXPH5	exophilin 5
Details	30	62	hsa-miR-1268a	ESS2	ess-2 splicing factor homolog
Details	31	62	hsa-miR-1268a	MTMR1	myotubularin related protein 1
Details	32	62	hsa-miR-1268a	DBH	dopamine beta-hydroxylase
Details	33	62	hsa-miR-1268a	TERF1	telomeric repeat binding factor 1
Details	34	62	hsa-miR-1268a	PYY	peptide YY
Details	35	62	hsa-miR-1268a	PTGIS	prostaglandin I2 synthase
Details	36	61	hsa-miR-1268a	CHSY1	chondroitin sulfate synthase 1
Details	37	61	hsa-miR-1268a	MPI	mannose phosphate isomerase
Details	38	61	hsa-miR-1268a	DOC2B	double C2 domain beta
Details	39	60	hsa-miR-1268a	IQSEC2	IQ motif and Sec7 domain 2
Details	40	59	hsa-miR-1268a	C8orf37	chromosome 8 open reading frame 37
Details	41	59	hsa-miR-1268a	RNF39	ring finger protein 39
Details	42	58	hsa-miR-1268a	TMEM229A	transmembrane protein 229A
Details	43	58	hsa-miR-1268a	LZTS1	leucine zipper tumor suppressor 1
Details	44	58	hsa-miR-1268a	MOB3B	MOB kinase activator 3B
Details	45	57	hsa-miR-1268a	FCRL6	Fc receptor like 6
Details	46	57	hsa-miR-1268a	ALKBH5	alkB homolog 5, RNA demethylase
Details	47	57	hsa-miR-1268a	INPP5B	inositol polyphosphate-5-phosphatase B
Details	48	57	hsa-miR-1268a	LTO1	LTO1, ABCE1 maturation factor
Details	49	57	hsa-miR-1268a	SRGAP1	SLIT-ROBO Rho GTPase activating protein 1
Details	50	56	hsa-miR-1268a	NCS1	neuronal calcium sensor 1
Details	51	56	hsa-miR-1268a	MS4A10	membrane spanning 4-domains A10
Details	52	56	hsa-miR-1268a	BNIPL	BCL2 interacting protein like
Details	53	56	hsa-miR-1268a	OLFM2	olfactomedin 2
Details	54	56	hsa-miR-1268a	AES	amino-terminal enhancer of split
Details	55	56	hsa-miR-1268a	C10orf82	chromosome 10 open reading frame 82
Details	56	56	hsa-miR-1268a	POM121C	POM121 transmembrane nucleoporin C
Details	57	56	hsa-miR-1268a	BMP8A	bone morphogenetic protein 8a
Details	58	55	hsa-miR-1268a	SNX21	sorting nexin family member 21
Details	59	55	hsa-miR-1268a	SCIMP	SLP adaptor and CSK interacting membrane protein
Details	60	54	hsa-miR-1268a	ZNF493	zinc finger protein 493
Details	61	54	hsa-miR-1268a	MGRN1	mahogunin ring finger 1
Details	62	54	hsa-miR-1268a	NKIRAS2	NFKB inhibitor interacting Ras like 2
Details	63	54	hsa-miR-1268a	SLC12A4	solute carrier family 12 member 4
Details	64	54	hsa-miR-1268a	SLX4	SLX4 structure-specific endonuclease subunit
Details	65	53	hsa-miR-1268a	DUS1L	dihydrouridine synthase 1 like
Details	66	53	hsa-miR-1268a	MILR1	mast cell immunoglobulin like receptor 1
Details	67	53	hsa-miR-1268a	SNX15	sorting nexin 15
Details	68	53	hsa-miR-1268a	RNF24	ring finger protein 24
Details	69	53	hsa-miR-1268a	IL24	interleukin 24
Details	70	53	hsa-miR-1268a	CSMD3	CUB and Sushi multiple domains 3
Details	71	53	hsa-miR-1268a	CBFA2T2	CBFA2/RUNX1 translocation partner 2
Details	72	53	hsa-miR-1268a	EHD2	EH domain containing 2
Details	73	52	hsa-miR-1268a	RARS2	arginyl-tRNA synthetase 2, mitochondrial
Details	74	52	hsa-miR-1268a	HOOK3	hook microtubule tethering protein 3
Details	75	52	hsa-miR-1268a	FBXL20	F-box and leucine rich repeat protein 20
Details	76	52	hsa-miR-1268a	PDCD11	programmed cell death 11
Details	77	51	hsa-miR-1268a	POM121	POM121 transmembrane nucleoporin
Details	78	51	hsa-miR-1268a	C16orf54	chromosome 16 open reading frame 54
Details	79	51	hsa-miR-1268a	FAM43B	family with sequence similarity 43 member B
Details	80	51	hsa-miR-1268a	ZNF579	zinc finger protein 579
Details	81	51	hsa-miR-1268a	LURAP1L	leucine rich adaptor protein 1 like
Details	82	51	hsa-miR-1268a	ADAMTS4	ADAM metallopeptidase with thrombospondin type 1 motif 4
Details	83	50	hsa-miR-1268a	SEMA3D	semaphorin 3D

## Sheet: 3135
There are 685 predicted targets for hsa-miR-3135b in miRDB.
Target Detail	Target Rank	Target Score	miRNA Name	Gene Symbol	Gene Description
Details	1	99	hsa-miR-3135b	LRRC27	leucine rich repeat containing 27
Details	2	96	hsa-miR-3135b	FMNL3	formin like 3
Details	3	96	hsa-miR-3135b	TTC21B	tetratricopeptide repeat domain 21B
Details	4	95	hsa-miR-3135b	CASTOR3	CASTOR family member 3
Details	5	95	hsa-miR-3135b	XPO7	exportin 7
Details	6	95	hsa-miR-3135b	DNM1L	dynamin 1 like
Details	7	95	hsa-miR-3135b	PPM1A	protein phosphatase, Mg2+/Mn2+ dependent 1A
Details	8	94	hsa-miR-3135b	KDM3B	lysine demethylase 3B
Details	9	94	hsa-miR-3135b	RBP1	retinol binding protein 1
Details	10	93	hsa-miR-3135b	FAAP20	FA core complex associated protein 20
Details	11	93	hsa-miR-3135b	OPTC	opticin
Details	12	92	hsa-miR-3135b	RBBP5	RB binding protein 5, histone lysine methyltransferase complex subunit
Details	13	92	hsa-miR-3135b	SUSD6	sushi domain containing 6
Details	14	92	hsa-miR-3135b	KCTD5	potassium channel tetramerization domain containing 5
Details	15	91	hsa-miR-3135b	SERF2	small EDRK-rich factor 2
Details	16	91	hsa-miR-3135b	RNF41	ring finger protein 41
Details	17	91	hsa-miR-3135b	PEX10	peroxisomal biogenesis factor 10
Details	18	91	hsa-miR-3135b	ORAI2	ORAI calcium release-activated calcium modulator 2
Details	19	91	hsa-miR-3135b	RHOA	ras homolog family member A
Details	20	91	hsa-miR-3135b	VIPR2	vasoactive intestinal peptide receptor 2
Details	21	91	hsa-miR-3135b	PTEN	phosphatase and tensin homolog
Details	22	90	hsa-miR-3135b	TCEANC2	transcription elongation factor A N-terminal and central domain containing 2
Details	23	90	hsa-miR-3135b	KCTD2	potassium channel tetramerization domain containing 2
Details	24	90	hsa-miR-3135b	FBXO11	F-box protein 11
Details	25	90	hsa-miR-3135b	ELL2	elongation factor for RNA polymerase II 2
Details	26	89	hsa-miR-3135b	PFN2	profilin 2
Details	27	89	hsa-miR-3135b	PHLDB1	pleckstrin homology like domain family B member 1
Details	28	89	hsa-miR-3135b	CYB561D1	cytochrome b561 family member D1
Details	29	89	hsa-miR-3135b	DNAJB12	DnaJ heat shock protein family (Hsp40) member B12
Details	30	89	hsa-miR-3135b	SPTBN2	spectrin beta, non-erythrocytic 2
Details	31	89	hsa-miR-3135b	EFTUD2	elongation factor Tu GTP binding domain containing 2
Details	32	88	hsa-miR-3135b	PITPNC1	phosphatidylinositol transfer protein cytoplasmic 1
Details	33	88	hsa-miR-3135b	OSER1	oxidative stress responsive serine rich 1
Details	34	88	hsa-miR-3135b	METTL8	methyltransferase like 8
Details	35	88	hsa-miR-3135b	SENP1	SUMO specific peptidase 1
Details	36	88	hsa-miR-3135b	RORC	RAR related orphan receptor C
Details	37	88	hsa-miR-3135b	SUGP2	SURP and G-patch domain containing 2
Details	38	88	hsa-miR-3135b	AKAP2	A-kinase anchoring protein 2
Details	39	88	hsa-miR-3135b	SLC10A3	solute carrier family 10 member 3
Details	40	88	hsa-miR-3135b	MBTD1	mbt domain containing 1
Details	41	87	hsa-miR-3135b	FNBP1	formin binding protein 1
Details	42	87	hsa-miR-3135b	MKI67	marker of proliferation Ki-67
Details	43	87	hsa-miR-3135b	PACS1	phosphofurin acidic cluster sorting protein 1
Details	44	87	hsa-miR-3135b	HDLBP	high density lipoprotein binding protein
Details	45	87	hsa-miR-3135b	SHB	SH2 domain containing adaptor protein B
Details	46	87	hsa-miR-3135b	ACTA1	actin, alpha 1, skeletal muscle
Details	47	87	hsa-miR-3135b	NOS1	nitric oxide synthase 1
Details	48	87	hsa-miR-3135b	KLF9	Kruppel like factor 9
Details	49	86	hsa-miR-3135b	RASSF8	Ras association domain family member 8
Details	50	86	hsa-miR-3135b	LIMD2	LIM domain containing 2
Details	51	86	hsa-miR-3135b	MACROD2	MACRO domain containing 2
Details	52	86	hsa-miR-3135b	FOSL1	FOS like 1, AP-1 transcription factor subunit
Details	53	86	hsa-miR-3135b	STX1A	syntaxin 1A
Details	54	86	hsa-miR-3135b	POU2F2	POU class 2 homeobox 2
Details	55	85	hsa-miR-3135b	NOCT	nocturnin
Details	56	85	hsa-miR-3135b	GABBR2	gamma-aminobutyric acid type B receptor subunit 2
Details	57	85	hsa-miR-3135b	PRPF4B	pre-mRNA processing factor 4B
Details	58	85	hsa-miR-3135b	HK1	hexokinase 1
Details	59	85	hsa-miR-3135b	FAM53C	family with sequence similarity 53 member C
Details	60	85	hsa-miR-3135b	RMND5A	required for meiotic nuclear division 5 homolog A
Details	61	85	hsa-miR-3135b	PDZD7	PDZ domain containing 7
Details	62	85	hsa-miR-3135b	RAB7A	RAB7A, member RAS oncogene family
Details	63	85	hsa-miR-3135b	RAB37	RAB37, member RAS oncogene family
Details	64	85	hsa-miR-3135b	BTN2A1	butyrophilin subfamily 2 member A1
Details	65	85	hsa-miR-3135b	CAMK1D	calcium/calmodulin dependent protein kinase ID
Details	66	85	hsa-miR-3135b	DSG1	desmoglein 1
Details	67	84	hsa-miR-3135b	RAP2C	RAP2C, member of RAS oncogene family
Details	68	84	hsa-miR-3135b	TPD52L1	TPD52 like 1
Details	69	84	hsa-miR-3135b	IVD	isovaleryl-CoA dehydrogenase
Details	70	84	hsa-miR-3135b	NFATC1	nuclear factor of activated T cells 1
Details	71	84	hsa-miR-3135b	PIK3R5	phosphoinositide-3-kinase regulatory subunit 5
Details	72	84	hsa-miR-3135b	WNT4	Wnt family member 4
Details	73	84	hsa-miR-3135b	SPATA12	spermatogenesis associated 12
Details	74	83	hsa-miR-3135b	INPP5J	inositol polyphosphate-5-phosphatase J
Details	75	83	hsa-miR-3135b	CSNK1G1	casein kinase 1 gamma 1
Details	76	83	hsa-miR-3135b	LZTS3	leucine zipper tumor suppressor family member 3
Details	77	83	hsa-miR-3135b	ZC3H7B	zinc finger CCCH-type containing 7B
Details	78	83	hsa-miR-3135b	PRR11	proline rich 11
Details	79	83	hsa-miR-3135b	SLC10A1	solute carrier family 10 member 1
Details	80	83	hsa-miR-3135b	NCK1	NCK adaptor protein 1
Details	81	83	hsa-miR-3135b	EPHA4	EPH receptor A4
Details	82	83	hsa-miR-3135b	PRR23B	proline rich 23B
Details	83	82	hsa-miR-3135b	TMEM234	transmembrane protein 234
Details	84	82	hsa-miR-3135b	ZHX2	zinc fingers and homeoboxes 2
Details	85	82	hsa-miR-3135b	PLXNA4	plexin A4
Details	86	82	hsa-miR-3135b	TRIM7	tripartite motif containing 7
Details	87	82	hsa-miR-3135b	GIPC3	GIPC PDZ domain containing family member 3
Details	88	82	hsa-miR-3135b	KATNB1	katanin regulatory subunit B1
Details	89	82	hsa-miR-3135b	PALM2-AKAP2	PALM2-AKAP2 readthrough
Details	90	82	hsa-miR-3135b	CFL2	cofilin 2
Details	91	82	hsa-miR-3135b	FAM78A	family with sequence similarity 78 member A
Details	92	81	hsa-miR-3135b	TMEM38A	transmembrane protein 38A
Details	93	81	hsa-miR-3135b	CAPN6	calpain 6
Details	94	81	hsa-miR-3135b	PRLR	prolactin receptor
Details	95	81	hsa-miR-3135b	FSHB	follicle stimulating hormone subunit beta
Details	96	81	hsa-miR-3135b	PPP1R12A	protein phosphatase 1 regulatory subunit 12A
Details	97	81	hsa-miR-3135b	CBX7	chromobox 7
Details	98	81	hsa-miR-3135b	CREB1	cAMP responsive element binding protein 1
Details	99	81	hsa-miR-3135b	CNGA2	cyclic nucleotide gated channel alpha 2
Details	100	81	hsa-miR-3135b	ANKRD11	ankyrin repeat domain 11
Details	101	80	hsa-miR-3135b	DSC3	desmocollin 3
Details	102	80	hsa-miR-3135b	LAMTOR3	late endosomal/lysosomal adaptor, MAPK and MTOR activator 3
Details	103	80	hsa-miR-3135b	XRN1	5'-3' exoribonuclease 1
Details	104	80	hsa-miR-3135b	ZNF107	zinc finger protein 107
Details	105	80	hsa-miR-3135b	FNBP1L	formin binding protein 1 like
Details	106	80	hsa-miR-3135b	NUDC	nuclear distribution C, dynein complex regulator
Details	107	80	hsa-miR-3135b	MSANTD1	Myb/SANT DNA binding domain containing 1
Details	108	80	hsa-miR-3135b	PPP1R9B	protein phosphatase 1 regulatory subunit 9B
Details	109	79	hsa-miR-3135b	TFCP2L1	transcription factor CP2 like 1
Details	110	79	hsa-miR-3135b	KLRG2	killer cell lectin like receptor G2
Details	111	79	hsa-miR-3135b	RSRC2	arginine and serine rich coiled-coil 2
Details	112	79	hsa-miR-3135b	LRRC3	leucine rich repeat containing 3
Details	113	79	hsa-miR-3135b	JUP	junction plakoglobin
Details	114	79	hsa-miR-3135b	ADM2	adrenomedullin 2
Details	115	79	hsa-miR-3135b	CEP350	centrosomal protein 350
Details	116	79	hsa-miR-3135b	CAVIN2	caveolae associated protein 2
Details	117	79	hsa-miR-3135b	VSX2	visual system homeobox 2
Details	118	79	hsa-miR-3135b	KCNJ13	potassium voltage-gated channel subfamily J member 13
Details	119	79	hsa-miR-3135b	MEIS2	Meis homeobox 2
Details	120	79	hsa-miR-3135b	ZFYVE16	zinc finger FYVE-type containing 16
Details	121	79	hsa-miR-3135b	SDR16C5	short chain dehydrogenase/reductase family 16C member 5
Details	122	79	hsa-miR-3135b	ZMYND19	zinc finger MYND-type containing 19
Details	123	79	hsa-miR-3135b	TECR	trans-2,3-enoyl-CoA reductase
Details	124	79	hsa-miR-3135b	C1orf131	chromosome 1 open reading frame 131
Details	125	78	hsa-miR-3135b	SMPDL3B	sphingomyelin phosphodiesterase acid like 3B
Details	126	78	hsa-miR-3135b	WASL	Wiskott-Aldrich syndrome like
Details	127	78	hsa-miR-3135b	OPN1MW	opsin 1, medium wave sensitive
Details	128	78	hsa-miR-3135b	CDK19	cyclin dependent kinase 19
Details	129	78	hsa-miR-3135b	OGFOD3	2-oxoglutarate and iron dependent oxygenase domain containing 3
Details	130	78	hsa-miR-3135b	SENP5	SUMO specific peptidase 5
Details	131	78	hsa-miR-3135b	CLDN5	claudin 5
Details	132	77	hsa-miR-3135b	ORC2	origin recognition complex subunit 2
Details	133	77	hsa-miR-3135b	ZNF346	zinc finger protein 346
Details	134	77	hsa-miR-3135b	PLEKHA8	pleckstrin homology domain containing A8
Details	135	77	hsa-miR-3135b	COQ10B	coenzyme Q10B
Details	136	77	hsa-miR-3135b	PIK3R3	phosphoinositide-3-kinase regulatory subunit 3
Details	137	77	hsa-miR-3135b	FN1	fibronectin 1
Details	138	77	hsa-miR-3135b	HIPK3	homeodomain interacting protein kinase 3
Details	139	77	hsa-miR-3135b	SHISA6	shisa family member 6
Details	140	77	hsa-miR-3135b	CHD6	chromodomain helicase DNA binding protein 6
Details	141	77	hsa-miR-3135b	M1AP	meiosis 1 associated protein
Details	142	77	hsa-miR-3135b	CRYBG3	crystallin beta-gamma domain containing 3
Details	143	77	hsa-miR-3135b	TPM1	tropomyosin 1
Details	144	76	hsa-miR-3135b	WIPF2	WAS/WASL interacting protein family member 2
Details	145	76	hsa-miR-3135b	RPL22	ribosomal protein L22
Details	146	76	hsa-miR-3135b	COPS7B	COP9 signalosome subunit 7B
Details	147	76	hsa-miR-3135b	FUBP1	far upstream element binding protein 1
Details	148	76	hsa-miR-3135b	ZKSCAN7	zinc finger with KRAB and SCAN domains 7
Details	149	76	hsa-miR-3135b	EMC10	ER membrane protein complex subunit 10
Details	150	76	hsa-miR-3135b	IDE	insulin degrading enzyme
Details	151	76	hsa-miR-3135b	NATD1	N-acetyltransferase domain containing 1
Details	152	76	hsa-miR-3135b	ZNF800	zinc finger protein 800
Details	153	75	hsa-miR-3135b	TRIM16L	tripartite motif containing 16 like
Details	154	75	hsa-miR-3135b	SRGAP1	SLIT-ROBO Rho GTPase activating protein 1
Details	155	75	hsa-miR-3135b	CACNB4	calcium voltage-gated channel auxiliary subunit beta 4
Details	156	75	hsa-miR-3135b	MICOS10	mitochondrial contact site and cristae organizing system subunit 10
Details	157	75	hsa-miR-3135b	DUOXA1	dual oxidase maturation factor 1
Details	158	75	hsa-miR-3135b	TRIM16	tripartite motif containing 16
Details	159	75	hsa-miR-3135b	PLCXD2	phosphatidylinositol specific phospholipase C X domain containing 2
Details	160	75	hsa-miR-3135b	CTAG2	cancer/testis antigen 2
Details	161	74	hsa-miR-3135b	CCBE1	collagen and calcium binding EGF domains 1
Details	162	74	hsa-miR-3135b	RTL6	retrotransposon Gag like 6
Details	163	74	hsa-miR-3135b	MBOAT2	membrane bound O-acyltransferase domain containing 2
Details	164	74	hsa-miR-3135b	GLP1R	glucagon like peptide 1 receptor
Details	165	74	hsa-miR-3135b	ADIG	adipogenin
Details	166	74	hsa-miR-3135b	ANKRD39	ankyrin repeat domain 39
Details	167	74	hsa-miR-3135b	CYP20A1	cytochrome P450 family 20 subfamily A member 1
Details	168	74	hsa-miR-3135b	GFOD1	glucose-fructose oxidoreductase domain containing 1
Details	169	74	hsa-miR-3135b	MLLT6	MLLT6, PHD finger containing
Details	170	74	hsa-miR-3135b	BRSK2	BR serine/threonine kinase 2
Details	171	74	hsa-miR-3135b	FAM83H	family with sequence similarity 83 member H
Details	172	74	hsa-miR-3135b	TMEM164	transmembrane protein 164
Details	173	74	hsa-miR-3135b	MOGAT2	monoacylglycerol O-acyltransferase 2
Details	174	74	hsa-miR-3135b	ERI2	ERI1 exoribonuclease family member 2
Details	175	74	hsa-miR-3135b	ARHGAP30	Rho GTPase activating protein 30
Details	176	74	hsa-miR-3135b	RALGPS1	Ral GEF with PH domain and SH3 binding motif 1
Details	177	74	hsa-miR-3135b	ARRB1	arrestin beta 1
Details	178	74	hsa-miR-3135b	CLIC5	chloride intracellular channel 5
Details	179	74	hsa-miR-3135b	SLC1A1	solute carrier family 1 member 1
Details	180	74	hsa-miR-3135b	COQ9	coenzyme Q9
Details	181	74	hsa-miR-3135b	PDZD3	PDZ domain containing 3
Details	182	74	hsa-miR-3135b	SLC2A10	solute carrier family 2 member 10
Details	183	74	hsa-miR-3135b	ASAP1	ArfGAP with SH3 domain, ankyrin repeat and PH domain 1
Details	184	73	hsa-miR-3135b	NPPC	natriuretic peptide C
Details	185	73	hsa-miR-3135b	FBXO28	F-box protein 28
Details	186	73	hsa-miR-3135b	ABR	ABR, RhoGEF and GTPase activating protein
Details	187	73	hsa-miR-3135b	FBXL20	F-box and leucine rich repeat protein 20
Details	188	73	hsa-miR-3135b	ZNF473	zinc finger protein 473
Details	189	73	hsa-miR-3135b	PHKG2	phosphorylase kinase catalytic subunit gamma 2
Details	190	73	hsa-miR-3135b	RASL12	RAS like family 12
Details	191	73	hsa-miR-3135b	TM2D3	TM2 domain containing 3
Details	192	73	hsa-miR-3135b	ZCCHC17	zinc finger CCHC-type containing 17
Details	193	72	hsa-miR-3135b	FAAP24	FA core complex associated protein 24
Details	194	72	hsa-miR-3135b	PAX8	paired box 8
Details	195	72	hsa-miR-3135b	GUCD1	guanylyl cyclase domain containing 1
Details	196	72	hsa-miR-3135b	FECH	ferrochelatase
Details	197	72	hsa-miR-3135b	UBE2L6	ubiquitin conjugating enzyme E2 L6
Details	198	72	hsa-miR-3135b	UBXN4	UBX domain protein 4
Details	199	72	hsa-miR-3135b	CCNI2	cyclin I family member 2
Details	200	72	hsa-miR-3135b	COG2	component of oligomeric golgi complex 2
Details	201	72	hsa-miR-3135b	MAU2	MAU2 sister chromatid cohesion factor
Details	202	72	hsa-miR-3135b	RNF103	ring finger protein 103
Details	203	72	hsa-miR-3135b	TEX264	testis expressed 264
Details	204	72	hsa-miR-3135b	LYPD5	LY6/PLAUR domain containing 5
Details	205	72	hsa-miR-3135b	MLXIP	MLX interacting protein
Details	206	71	hsa-miR-3135b	CAPRIN1	cell cycle associated protein 1
Details	207	71	hsa-miR-3135b	BICRAL	BRD4 interacting chromatin remodeling complex associated protein like
Details	208	71	hsa-miR-3135b	NFASC	neurofascin
Details	209	71	hsa-miR-3135b	RAP1GAP2	RAP1 GTPase activating protein 2
Details	210	71	hsa-miR-3135b	NAT10	N-acetyltransferase 10
Details	211	71	hsa-miR-3135b	CSMD2	CUB and Sushi multiple domains 2
Details	212	71	hsa-miR-3135b	YBX3	Y-box binding protein 3
Details	213	71	hsa-miR-3135b	DLGAP4	DLG associated protein 4
Details	214	71	hsa-miR-3135b	PEX3	peroxisomal biogenesis factor 3
Details	215	71	hsa-miR-3135b	PDLIM1	PDZ and LIM domain 1
Details	216	71	hsa-miR-3135b	GALNT15	polypeptide N-acetylgalactosaminyltransferase 15
Details	217	71	hsa-miR-3135b	C2orf83	chromosome 2 open reading frame 83
Details	218	71	hsa-miR-3135b	SYN1	synapsin I
Details	219	70	hsa-miR-3135b	SMARCD2	SWI/SNF related, matrix associated, actin dependent regulator of chromatin, subfamily d, member 2
Details	220	70	hsa-miR-3135b	CAMLG	calcium modulating ligand
Details	221	70	hsa-miR-3135b	C12orf49	chromosome 12 open reading frame 49
Details	222	70	hsa-miR-3135b	ADCY1	adenylate cyclase 1
Details	223	70	hsa-miR-3135b	OSBPL7	oxysterol binding protein like 7
Details	224	70	hsa-miR-3135b	UBE2D4	ubiquitin conjugating enzyme E2 D4 (putative)
Details	225	70	hsa-miR-3135b	PTPRD	protein tyrosine phosphatase, receptor type D
Details	226	70	hsa-miR-3135b	LPCAT1	lysophosphatidylcholine acyltransferase 1
Details	227	70	hsa-miR-3135b	NDOR1	NADPH dependent diflavin oxidoreductase 1
Details	228	70	hsa-miR-3135b	BCAM	basal cell adhesion molecule (Lutheran blood group)
Details	229	70	hsa-miR-3135b	ASB16	ankyrin repeat and SOCS box containing 16
Details	230	70	hsa-miR-3135b	TMEM229B	transmembrane protein 229B
Details	231	70	hsa-miR-3135b	SPTLC3	serine palmitoyltransferase long chain base subunit 3
Details	232	70	hsa-miR-3135b	EPB41L1	erythrocyte membrane protein band 4.1 like 1
Details	233	70	hsa-miR-3135b	SECISBP2L	SECIS binding protein 2 like
Details	234	70	hsa-miR-3135b	GPER1	G protein-coupled estrogen receptor 1
Details	235	70	hsa-miR-3135b	AGO1	argonaute RISC catalytic component 1
Details	236	70	hsa-miR-3135b	MMP24	matrix metallopeptidase 24
Details	237	69	hsa-miR-3135b	G6PC	glucose-6-phosphatase catalytic subunit
Details	238	69	hsa-miR-3135b	PAG1	phosphoprotein membrane anchor with glycosphingolipid microdomains 1
Details	239	69	hsa-miR-3135b	TMEM184A	transmembrane protein 184A
Details	240	69	hsa-miR-3135b	POU2F3	POU class 2 homeobox 3
Details	241	69	hsa-miR-3135b	PHACTR1	phosphatase and actin regulator 1
Details	242	69	hsa-miR-3135b	UBE2F	ubiquitin conjugating enzyme E2 F (putative)
Details	243	69	hsa-miR-3135b	ZDHHC22	zinc finger DHHC-type containing 22
Details	244	69	hsa-miR-3135b	GNAT1	G protein subunit alpha transducin 1
Details	245	69	hsa-miR-3135b	SP2	Sp2 transcription factor
Details	246	69	hsa-miR-3135b	NFATC2	nuclear factor of activated T cells 2
Details	247	69	hsa-miR-3135b	PKN2	protein kinase N2
Details	248	69	hsa-miR-3135b	RAPGEF1	Rap guanine nucleotide exchange factor 1
Details	249	69	hsa-miR-3135b	GREB1	growth regulating estrogen receptor binding 1
Details	250	69	hsa-miR-3135b	ZNF300	zinc finger protein 300
Details	251	69	hsa-miR-3135b	NF2	neurofibromin 2
Details	252	69	hsa-miR-3135b	PIAS2	protein inhibitor of activated STAT 2
Details	253	69	hsa-miR-3135b	GLRX5	glutaredoxin 5
Details	254	69	hsa-miR-3135b	PPP2R5E	protein phosphatase 2 regulatory subunit B'epsilon
Details	255	69	hsa-miR-3135b	LPIN1	lipin 1
Details	256	69	hsa-miR-3135b	LHFPL4	LHFPL tetraspan subfamily member 4
Details	257	69	hsa-miR-3135b	CYP11B1	cytochrome P450 family 11 subfamily B member 1
Details	258	69	hsa-miR-3135b	CREG1	cellular repressor of E1A stimulated genes 1
Details	259	68	hsa-miR-3135b	EIF4E2	eukaryotic translation initiation factor 4E family member 2
Details	260	68	hsa-miR-3135b	EPB41L5	erythrocyte membrane protein band 4.1 like 5
Details	261	68	hsa-miR-3135b	SMYD2	SET and MYND domain containing 2
Details	262	68	hsa-miR-3135b	SYP	synaptophysin
Details	263	68	hsa-miR-3135b	BCL11A	BCL11A, BAF complex component
Details	264	68	hsa-miR-3135b	AKT3	AKT serine/threonine kinase 3
Details	265	68	hsa-miR-3135b	AGPAT5	1-acylglycerol-3-phosphate O-acyltransferase 5
Details	266	68	hsa-miR-3135b	SLC22A23	solute carrier family 22 member 23
Details	267	68	hsa-miR-3135b	KLHL18	kelch like family member 18
Details	268	68	hsa-miR-3135b	RUNDC1	RUN domain containing 1
Details	269	68	hsa-miR-3135b	UROC1	urocanate hydratase 1
Details	270	68	hsa-miR-3135b	CYP4A22	cytochrome P450 family 4 subfamily A member 22
Details	271	68	hsa-miR-3135b	ARL1	ADP ribosylation factor like GTPase 1
Details	272	68	hsa-miR-3135b	ANK2	ankyrin 2
Details	273	68	hsa-miR-3135b	TMEM222	transmembrane protein 222
Details	274	67	hsa-miR-3135b	NT5E	5'-nucleotidase ecto
Details	275	67	hsa-miR-3135b	ZNF827	zinc finger protein 827
Details	276	67	hsa-miR-3135b	RPL28	ribosomal protein L28
Details	277	67	hsa-miR-3135b	ADIPOR2	adiponectin receptor 2
Details	278	67	hsa-miR-3135b	SESN3	sestrin 3
Details	279	67	hsa-miR-3135b	KLK5	kallikrein related peptidase 5
Details	280	67	hsa-miR-3135b	KCNA6	potassium voltage-gated channel subfamily A member 6
Details	281	67	hsa-miR-3135b	SOHLH2	spermatogenesis and oogenesis specific basic helix-loop-helix 2
Details	282	67	hsa-miR-3135b	EPHA10	EPH receptor A10
Details	283	67	hsa-miR-3135b	GSTT2B	glutathione S-transferase theta 2B (gene/pseudogene)
Details	284	67	hsa-miR-3135b	ATG7	autophagy related 7
Details	285	67	hsa-miR-3135b	SLC26A1	solute carrier family 26 member 1
Details	286	67	hsa-miR-3135b	VAT1	vesicle amine transport 1
Details	287	67	hsa-miR-3135b	APOBEC3A	apolipoprotein B mRNA editing enzyme catalytic subunit 3A
Details	288	67	hsa-miR-3135b	PIM1	Pim-1 proto-oncogene, serine/threonine kinase
Details	289	67	hsa-miR-3135b	DNMT3A	DNA methyltransferase 3 alpha
Details	290	66	hsa-miR-3135b	OASL	2'-5'-oligoadenylate synthetase like
Details	291	66	hsa-miR-3135b	SH3PXD2B	SH3 and PX domains 2B
Details	292	66	hsa-miR-3135b	HMGCL	3-hydroxy-3-methylglutaryl-CoA lyase
Details	293	66	hsa-miR-3135b	ABHD2	abhydrolase domain containing 2
Details	294	66	hsa-miR-3135b	PAX9	paired box 9
Details	295	66	hsa-miR-3135b	YTHDF3	YTH N6-methyladenosine RNA binding protein 3
Details	296	66	hsa-miR-3135b	NCDN	neurochondrin
Details	297	66	hsa-miR-3135b	TRPC3	transient receptor potential cation channel subfamily C member 3
Details	298	66	hsa-miR-3135b	NCAPH2	non-SMC condensin II complex subunit H2
Details	299	66	hsa-miR-3135b	E2F2	E2F transcription factor 2
Details	300	66	hsa-miR-3135b	TNFRSF13C	TNF receptor superfamily member 13C
Details	301	66	hsa-miR-3135b	CLN8	CLN8, transmembrane ER and ERGIC protein
Details	302	66	hsa-miR-3135b	ETF1	eukaryotic translation termination factor 1
Details	303	66	hsa-miR-3135b	MKLN1	muskelin 1
Details	304	66	hsa-miR-3135b	HMOX2	heme oxygenase 2
Details	305	66	hsa-miR-3135b	TATDN2	TatD DNase domain containing 2
Details	306	66	hsa-miR-3135b	TMEM121B	transmembrane protein 121B
Details	307	66	hsa-miR-3135b	SNX12	sorting nexin 12
Details	308	65	hsa-miR-3135b	VNN2	vanin 2
Details	309	65	hsa-miR-3135b	MAVS	mitochondrial antiviral signaling protein
Details	310	65	hsa-miR-3135b	ATRN	attractin
Details	311	65	hsa-miR-3135b	UPF2	UPF2, regulator of nonsense mediated mRNA decay
Details	312	65	hsa-miR-3135b	PVR	poliovirus receptor
Details	313	65	hsa-miR-3135b	RTL10	retrotransposon Gag like 10
Details	314	65	hsa-miR-3135b	APRT	adenine phosphoribosyltransferase
Details	315	65	hsa-miR-3135b	CCNC	cyclin C
Details	316	65	hsa-miR-3135b	MEN1	menin 1
Details	317	65	hsa-miR-3135b	ZFYVE27	zinc finger FYVE-type containing 27
Details	318	65	hsa-miR-3135b	GALP	galanin like peptide
Details	319	65	hsa-miR-3135b	C5orf24	chromosome 5 open reading frame 24
Details	320	65	hsa-miR-3135b	TBX18	T-box 18
Details	321	65	hsa-miR-3135b	DHCR7	7-dehydrocholesterol reductase
Details	322	65	hsa-miR-3135b	POLR3A	RNA polymerase III subunit A
Details	323	65	hsa-miR-3135b	ALX3	ALX homeobox 3
Details	324	65	hsa-miR-3135b	DFFA	DNA fragmentation factor subunit alpha
Details	325	65	hsa-miR-3135b	CCDC177	coiled-coil domain containing 177
Details	326	64	hsa-miR-3135b	ZBTB8B	zinc finger and BTB domain containing 8B
Details	327	64	hsa-miR-3135b	MCRS1	microspherule protein 1
Details	328	64	hsa-miR-3135b	RPS6KB1	ribosomal protein S6 kinase B1
Details	329	64	hsa-miR-3135b	GRM1	glutamate metabotropic receptor 1
Details	330	64	hsa-miR-3135b	CFH	complement factor H
Details	331	64	hsa-miR-3135b	MAF1	MAF1 homolog, negative regulator of RNA polymerase III
Details	332	64	hsa-miR-3135b	COPZ1	coatomer protein complex subunit zeta 1
Details	333	64	hsa-miR-3135b	ZNF117	zinc finger protein 117
Details	334	64	hsa-miR-3135b	TLX1	T cell leukemia homeobox 1
Details	335	64	hsa-miR-3135b	ARL5B	ADP ribosylation factor like GTPase 5B
Details	336	64	hsa-miR-3135b	CCDC186	coiled-coil domain containing 186
Details	337	64	hsa-miR-3135b	SIDT1	SID1 transmembrane family member 1
Details	338	64	hsa-miR-3135b	KIAA0556	KIAA0556
Details	339	64	hsa-miR-3135b	RGS11	regulator of G protein signaling 11
Details	340	64	hsa-miR-3135b	DGKD	diacylglycerol kinase delta
Details	341	64	hsa-miR-3135b	MAT2A	methionine adenosyltransferase 2A
Details	342	64	hsa-miR-3135b	CDKN2AIP	CDKN2A interacting protein
Details	343	64	hsa-miR-3135b	POU2F1	POU class 2 homeobox 1
Details	344	64	hsa-miR-3135b	ZKSCAN8	zinc finger with KRAB and SCAN domains 8
Details	345	64	hsa-miR-3135b	APOBEC3G	apolipoprotein B mRNA editing enzyme catalytic subunit 3G
Details	346	63	hsa-miR-3135b	SLIT3	slit guidance ligand 3
Details	347	63	hsa-miR-3135b	KCNJ4	potassium voltage-gated channel subfamily J member 4
Details	348	63	hsa-miR-3135b	KCNH1	potassium voltage-gated channel subfamily H member 1
Details	349	63	hsa-miR-3135b	MYCL	MYCL proto-oncogene, bHLH transcription factor
Details	350	63	hsa-miR-3135b	GABRP	gamma-aminobutyric acid type A receptor pi subunit
Details	351	63	hsa-miR-3135b	KRT84	keratin 84
Details	352	63	hsa-miR-3135b	TMEM252	transmembrane protein 252
Details	353	63	hsa-miR-3135b	KIF23	kinesin family member 23
Details	354	63	hsa-miR-3135b	NUDT5	nudix hydrolase 5
Details	355	63	hsa-miR-3135b	GRHL2	grainyhead like transcription factor 2
Details	356	63	hsa-miR-3135b	PICALM	phosphatidylinositol binding clathrin assembly protein
Details	357	63	hsa-miR-3135b	APOBEC3B	apolipoprotein B mRNA editing enzyme catalytic subunit 3B
Details	358	63	hsa-miR-3135b	CTSO	cathepsin O
Details	359	63	hsa-miR-3135b	CXorf56	chromosome X open reading frame 56
Details	360	63	hsa-miR-3135b	IRF2	interferon regulatory factor 2
Details	361	63	hsa-miR-3135b	RIC8B	RIC8 guanine nucleotide exchange factor B
Details	362	63	hsa-miR-3135b	SLC7A1	solute carrier family 7 member 1
Details	363	63	hsa-miR-3135b	CDKN1A	cyclin dependent kinase inhibitor 1A
Details	364	63	hsa-miR-3135b	OTUD6A	OTU deubiquitinase 6A
Details	365	63	hsa-miR-3135b	MRC2	mannose receptor C type 2
Details	366	63	hsa-miR-3135b	SLC6A17	solute carrier family 6 member 17
Details	367	63	hsa-miR-3135b	MTX3	metaxin 3
Details	368	62	hsa-miR-3135b	IQCE	IQ motif containing E
Details	369	62	hsa-miR-3135b	SEMA6C	semaphorin 6C
Details	370	62	hsa-miR-3135b	TNNI1	troponin I1, slow skeletal type
Details	371	62	hsa-miR-3135b	EHF	ETS homologous factor
Details	372	62	hsa-miR-3135b	SETD6	SET domain containing 6, protein lysine methyltransferase
Details	373	62	hsa-miR-3135b	TRAM2	translocation associated membrane protein 2
Details	374	62	hsa-miR-3135b	TRIM58	tripartite motif containing 58
Details	375	62	hsa-miR-3135b	ATP13A2	ATPase cation transporting 13A2
Details	376	62	hsa-miR-3135b	TRABD2B	TraB domain containing 2B
Details	377	62	hsa-miR-3135b	STK32C	serine/threonine kinase 32C
Details	378	62	hsa-miR-3135b	DPP8	dipeptidyl peptidase 8
Details	379	62	hsa-miR-3135b	ENPP1	ectonucleotide pyrophosphatase/phosphodiesterase 1
Details	380	62	hsa-miR-3135b	RNF150	ring finger protein 150
Details	381	62	hsa-miR-3135b	HOXB3	homeobox B3
Details	382	62	hsa-miR-3135b	COL23A1	collagen type XXIII alpha 1 chain
Details	383	62	hsa-miR-3135b	MYO1C	myosin IC
Details	384	62	hsa-miR-3135b	SLC18A3	solute carrier family 18 member A3
Details	385	62	hsa-miR-3135b	SIN3B	SIN3 transcription regulator family member B
Details	386	62	hsa-miR-3135b	KLC2	kinesin light chain 2
Details	387	62	hsa-miR-3135b	SHANK1	SH3 and multiple ankyrin repeat domains 1
Details	388	61	hsa-miR-3135b	CDCP1	CUB domain containing protein 1
Details	389	61	hsa-miR-3135b	TCAF1	TRPM8 channel associated factor 1
Details	390	61	hsa-miR-3135b	TRIM65	tripartite motif containing 65
Details	391	61	hsa-miR-3135b	C8orf44	chromosome 8 open reading frame 44
Details	392	61	hsa-miR-3135b	ATP1B2	ATPase Na+/K+ transporting subunit beta 2
Details	393	61	hsa-miR-3135b	MARCH3	membrane associated ring-CH-type finger 3
Details	394	61	hsa-miR-3135b	NGFR	nerve growth factor receptor
Details	395	61	hsa-miR-3135b	ZNF761	zinc finger protein 761
Details	396	61	hsa-miR-3135b	GLS	glutaminase
Details	397	61	hsa-miR-3135b	C14orf132	chromosome 14 open reading frame 132
Details	398	61	hsa-miR-3135b	LPAR5	lysophosphatidic acid receptor 5
Details	399	61	hsa-miR-3135b	PLEKHG7	pleckstrin homology and RhoGEF domain containing G7
Details	400	61	hsa-miR-3135b	KRT80	keratin 80
Details	401	61	hsa-miR-3135b	SYT5	synaptotagmin 5
Details	402	61	hsa-miR-3135b	DOK7	docking protein 7
Details	403	61	hsa-miR-3135b	SLC2A1	solute carrier family 2 member 1
Details	404	61	hsa-miR-3135b	CLEC12B	C-type lectin domain family 12 member B
Details	405	61	hsa-miR-3135b	SDC4	syndecan 4
Details	406	61	hsa-miR-3135b	S100A7A	S100 calcium binding protein A7A
Details	407	61	hsa-miR-3135b	RGS3	regulator of G protein signaling 3
Details	408	61	hsa-miR-3135b	SEC63	SEC63 homolog, protein translocation regulator
Details	409	61	hsa-miR-3135b	LHX6	LIM homeobox 6
Details	410	61	hsa-miR-3135b	CCDC9B	coiled-coil domain containing 9B
Details	411	61	hsa-miR-3135b	SLC43A2	solute carrier family 43 member 2
Details	412	61	hsa-miR-3135b	ALX4	ALX homeobox 4
Details	413	60	hsa-miR-3135b	S100B	S100 calcium binding protein B
Details	414	60	hsa-miR-3135b	PPP3R1	protein phosphatase 3 regulatory subunit B, alpha
Details	415	60	hsa-miR-3135b	PLCH2	phospholipase C eta 2
Details	416	60	hsa-miR-3135b	FAM71F2	family with sequence similarity 71 member F2
Details	417	60	hsa-miR-3135b	CTSE	cathepsin E
Details	418	60	hsa-miR-3135b	HEPACAM	hepatic and glial cell adhesion molecule
Details	419	60	hsa-miR-3135b	FSTL3	follistatin like 3
Details	420	60	hsa-miR-3135b	ARHGAP6	Rho GTPase activating protein 6
Details	421	60	hsa-miR-3135b	DMRT2	doublesex and mab-3 related transcription factor 2
Details	422	60	hsa-miR-3135b	CACNA2D1	calcium voltage-gated channel auxiliary subunit alpha2delta 1
Details	423	60	hsa-miR-3135b	TMEM140	transmembrane protein 140
Details	424	60	hsa-miR-3135b	TARP	TCR gamma alternate reading frame protein
Details	425	60	hsa-miR-3135b	PAFAH1B2	platelet activating factor acetylhydrolase 1b catalytic subunit 2
Details	426	60	hsa-miR-3135b	TMEM237	transmembrane protein 237
Details	427	60	hsa-miR-3135b	IDH3G	isocitrate dehydrogenase 3 (NAD(+)) gamma
Details	428	60	hsa-miR-3135b	HYLS1	HYLS1, centriolar and ciliogenesis associated
Details	429	60	hsa-miR-3135b	TRPM7	transient receptor potential cation channel subfamily M member 7
Details	430	60	hsa-miR-3135b	STAT3	signal transducer and activator of transcription 3
Details	431	60	hsa-miR-3135b	HOXA3	homeobox A3
Details	432	60	hsa-miR-3135b	TMEM176A	transmembrane protein 176A
Details	433	60	hsa-miR-3135b	SYNPO2	synaptopodin 2
Details	434	60	hsa-miR-3135b	NRG1	neuregulin 1
Details	435	60	hsa-miR-3135b	POLR3C	RNA polymerase III subunit C
Details	436	60	hsa-miR-3135b	BIN3	bridging integrator 3
Details	437	60	hsa-miR-3135b	CD28	CD28 molecule
Details	438	59	hsa-miR-3135b	YBX1	Y-box binding protein 1
Details	439	59	hsa-miR-3135b	CYP26A1	cytochrome P450 family 26 subfamily A member 1
Details	440	59	hsa-miR-3135b	UTP25	UTP25, small subunit processor component
Details	441	59	hsa-miR-3135b	LRRC38	leucine rich repeat containing 38
Details	442	59	hsa-miR-3135b	URGCP	upregulator of cell proliferation
Details	443	59	hsa-miR-3135b	NKD1	NKD1, WNT signaling pathway inhibitor
Details	444	59	hsa-miR-3135b	DLK1	delta like non-canonical Notch ligand 1
Details	445	59	hsa-miR-3135b	FRS2	fibroblast growth factor receptor substrate 2
Details	446	59	hsa-miR-3135b	PPIL4	peptidylprolyl isomerase like 4
Details	447	59	hsa-miR-3135b	FAM168B	family with sequence similarity 168 member B
Details	448	59	hsa-miR-3135b	HEYL	hes related family bHLH transcription factor with YRPW motif-like
Details	449	59	hsa-miR-3135b	PDXDC1	pyridoxal dependent decarboxylase domain containing 1
Details	450	59	hsa-miR-3135b	FLOT2	flotillin 2
Details	451	59	hsa-miR-3135b	OPRM1	opioid receptor mu 1
Details	452	59	hsa-miR-3135b	RBMS2	RNA binding motif single stranded interacting protein 2
Details	453	59	hsa-miR-3135b	AK2	adenylate kinase 2
Details	454	59	hsa-miR-3135b	LSM12	LSM12 homolog
Details	455	59	hsa-miR-3135b	TNFAIP8L1	TNF alpha induced protein 8 like 1
Details	456	59	hsa-miR-3135b	ELK1	ELK1, ETS transcription factor
Details	457	59	hsa-miR-3135b	ASTN1	astrotactin 1
Details	458	59	hsa-miR-3135b	CTTNBP2NL	CTTNBP2 N-terminal like
Details	459	59	hsa-miR-3135b	SHANK3	SH3 and multiple ankyrin repeat domains 3
Details	460	59	hsa-miR-3135b	BACE2	beta-secretase 2
Details	461	59	hsa-miR-3135b	CYP21A2	cytochrome P450 family 21 subfamily A member 2
Details	462	59	hsa-miR-3135b	ADAM33	ADAM metallopeptidase domain 33
Details	463	59	hsa-miR-3135b	WDR88	WD repeat domain 88
Details	464	58	hsa-miR-3135b	UCP3	uncoupling protein 3
Details	465	58	hsa-miR-3135b	SYPL2	synaptophysin like 2
Details	466	58	hsa-miR-3135b	SV2C	synaptic vesicle glycoprotein 2C
Details	467	58	hsa-miR-3135b	AGO3	argonaute RISC catalytic component 3
Details	468	58	hsa-miR-3135b	MAPRE2	microtubule associated protein RP/EB family member 2
Details	469	58	hsa-miR-3135b	SRGAP2	SLIT-ROBO Rho GTPase activating protein 2
Details	470	58	hsa-miR-3135b	PTPN13	protein tyrosine phosphatase, non-receptor type 13
Details	471	58	hsa-miR-3135b	DGKH	diacylglycerol kinase eta
Details	472	58	hsa-miR-3135b	PPP1R11	protein phosphatase 1 regulatory inhibitor subunit 11
Details	473	58	hsa-miR-3135b	TEF	TEF, PAR bZIP transcription factor
Details	474	58	hsa-miR-3135b	UQCC3	ubiquinol-cytochrome c reductase complex assembly factor 3
Details	475	58	hsa-miR-3135b	HSD17B10	hydroxysteroid 17-beta dehydrogenase 10
Details	476	58	hsa-miR-3135b	ZNF561	zinc finger protein 561
Details	477	58	hsa-miR-3135b	PADI2	peptidyl arginine deiminase 2
Details	478	58	hsa-miR-3135b	TIMM50	translocase of inner mitochondrial membrane 50
Details	479	58	hsa-miR-3135b	PQLC2L	PQ loop repeat containing 2 like
Details	480	58	hsa-miR-3135b	ASB6	ankyrin repeat and SOCS box containing 6
Details	481	58	hsa-miR-3135b	HIP1	huntingtin interacting protein 1
Details	482	58	hsa-miR-3135b	SOCS7	suppressor of cytokine signaling 7
Details	483	58	hsa-miR-3135b	EDC3	enhancer of mRNA decapping 3
Details	484	58	hsa-miR-3135b	SLCO2B1	solute carrier organic anion transporter family member 2B1
Details	485	58	hsa-miR-3135b	DHFR	dihydrofolate reductase
Details	486	58	hsa-miR-3135b	GINS4	GINS complex subunit 4
Details	487	57	hsa-miR-3135b	RASD2	RASD family member 2
Details	488	57	hsa-miR-3135b	PTCD1	pentatricopeptide repeat domain 1
Details	489	57	hsa-miR-3135b	PSMD11	proteasome 26S subunit, non-ATPase 11
Details	490	57	hsa-miR-3135b	GRAMD1B	GRAM domain containing 1B
Details	491	57	hsa-miR-3135b	PRR5	proline rich 5
Details	492	57	hsa-miR-3135b	TIPARP	TCDD inducible poly(ADP-ribose) polymerase
Details	493	57	hsa-miR-3135b	MPP7	membrane palmitoylated protein 7
Details	494	57	hsa-miR-3135b	ST3GAL1	ST3 beta-galactoside alpha-2,3-sialyltransferase 1
Details	495	57	hsa-miR-3135b	FAM120C	family with sequence similarity 120C
Details	496	57	hsa-miR-3135b	LRRC55	leucine rich repeat containing 55
Details	497	57	hsa-miR-3135b	SEC62	SEC62 homolog, preprotein translocation factor
Details	498	57	hsa-miR-3135b	PRR14L	proline rich 14 like
Details	499	57	hsa-miR-3135b	KCNH6	potassium voltage-gated channel subfamily H member 6
Details	500	57	hsa-miR-3135b	WDTC1	WD and tetratricopeptide repeats 1
Details	501	57	hsa-miR-3135b	GRIN3A	glutamate ionotropic receptor NMDA type subunit 3A
Details	502	57	hsa-miR-3135b	SNRPD3	small nuclear ribonucleoprotein D3 polypeptide
Details	503	57	hsa-miR-3135b	CADM3	cell adhesion molecule 3
Details	504	57	hsa-miR-3135b	VWA3A	von Willebrand factor A domain containing 3A
Details	505	57	hsa-miR-3135b	RBL2	RB transcriptional corepressor like 2
Details	506	57	hsa-miR-3135b	CCDC142	coiled-coil domain containing 142
Details	507	57	hsa-miR-3135b	ATP5MF-PTCD1	ATP5MF-PTCD1 readthrough
Details	508	57	hsa-miR-3135b	PLXNA1	plexin A1
Details	509	57	hsa-miR-3135b	GATA5	GATA binding protein 5
Details	510	57	hsa-miR-3135b	RSL1D1	ribosomal L1 domain containing 1
Details	511	57	hsa-miR-3135b	RAMP3	receptor activity modifying protein 3
Details	512	57	hsa-miR-3135b	ENTPD3	ectonucleoside triphosphate diphosphohydrolase 3
Details	513	57	hsa-miR-3135b	CHST12	carbohydrate sulfotransferase 12
Details	514	57	hsa-miR-3135b	DCN	decorin
Details	515	57	hsa-miR-3135b	CTPS2	CTP synthase 2
Details	516	57	hsa-miR-3135b	AP1S3	adaptor related protein complex 1 subunit sigma 3
Details	517	56	hsa-miR-3135b	PXDC1	PX domain containing 1
Details	518	56	hsa-miR-3135b	CPM	carboxypeptidase M
Details	519	56	hsa-miR-3135b	FCER1G	Fc fragment of IgE receptor Ig
Details	520	56	hsa-miR-3135b	ITCH	itchy E3 ubiquitin protein ligase
Details	521	56	hsa-miR-3135b	TMEM163	transmembrane protein 163
Details	522	56	hsa-miR-3135b	RPA2	replication protein A2
Details	523	56	hsa-miR-3135b	ZNF200	zinc finger protein 200
Details	524	56	hsa-miR-3135b	BHMT2	betaine--homocysteine S-methyltransferase 2
Details	525	56	hsa-miR-3135b	YY1AP1	YY1 associated protein 1
Details	526	56	hsa-miR-3135b	SLC13A3	solute carrier family 13 member 3
Details	527	56	hsa-miR-3135b	IQSEC1	IQ motif and Sec7 domain 1
Details	528	56	hsa-miR-3135b	POTEM	POTE ankyrin domain family member M
Details	529	56	hsa-miR-3135b	IGLON5	IgLON family member 5
Details	530	56	hsa-miR-3135b	SLC8A3	solute carrier family 8 member A3
Details	531	56	hsa-miR-3135b	YIPF4	Yip1 domain family member 4
Details	532	56	hsa-miR-3135b	MAP3K20	mitogen-activated protein kinase kinase kinase 20
Details	533	56	hsa-miR-3135b	SF3B3	splicing factor 3b subunit 3
Details	534	56	hsa-miR-3135b	CDKN2D	cyclin dependent kinase inhibitor 2D
Details	535	56	hsa-miR-3135b	PARP15	poly(ADP-ribose) polymerase family member 15
Details	536	56	hsa-miR-3135b	RASGRP1	RAS guanyl releasing protein 1
Details	537	56	hsa-miR-3135b	KLHL31	kelch like family member 31
Details	538	56	hsa-miR-3135b	PDPR	pyruvate dehydrogenase phosphatase regulatory subunit
Details	539	56	hsa-miR-3135b	MPP1	membrane palmitoylated protein 1
Details	540	56	hsa-miR-3135b	DENND4B	DENN domain containing 4B
Details	541	56	hsa-miR-3135b	KCNQ5	potassium voltage-gated channel subfamily Q member 5
Details	542	56	hsa-miR-3135b	SPATS2L	spermatogenesis associated serine rich 2 like
Details	543	56	hsa-miR-3135b	SZRD1	SUZ RNA binding domain containing 1
Details	544	56	hsa-miR-3135b	TRIM62	tripartite motif containing 62
Details	545	56	hsa-miR-3135b	TSPAN9	tetraspanin 9
Details	546	55	hsa-miR-3135b	MBD1	methyl-CpG binding domain protein 1
Details	547	55	hsa-miR-3135b	NAV2	neuron navigator 2
Details	548	55	hsa-miR-3135b	PRDM11	PR/SET domain 11
Details	549	55	hsa-miR-3135b	KMT2C	lysine methyltransferase 2C
Details	550	55	hsa-miR-3135b	PSRC1	proline and serine rich coiled-coil 1
Details	551	55	hsa-miR-3135b	CACNA1C	calcium voltage-gated channel subunit alpha1 C
Details	552	55	hsa-miR-3135b	SHROOM2	shroom family member 2
Details	553	55	hsa-miR-3135b	C11orf86	chromosome 11 open reading frame 86
Details	554	55	hsa-miR-3135b	LCE1A	late cornified envelope 1A
Details	555	55	hsa-miR-3135b	PTGFR	prostaglandin F receptor
Details	556	55	hsa-miR-3135b	GNAQ	G protein subunit alpha q
Details	557	55	hsa-miR-3135b	GRB2	growth factor receptor bound protein 2
Details	558	55	hsa-miR-3135b	GLUD1	glutamate dehydrogenase 1
Details	559	55	hsa-miR-3135b	FXN	frataxin
Details	560	55	hsa-miR-3135b	CLCN6	chloride voltage-gated channel 6
Details	561	55	hsa-miR-3135b	SPRR4	small proline rich protein 4
Details	562	55	hsa-miR-3135b	ZFHX2	zinc finger homeobox 2
Details	563	55	hsa-miR-3135b	POLA1	DNA polymerase alpha 1, catalytic subunit
Details	564	55	hsa-miR-3135b	SLAMF8	SLAM family member 8
Details	565	55	hsa-miR-3135b	PES1	pescadillo ribosomal biogenesis factor 1
Details	566	55	hsa-miR-3135b	OS9	OS9, endoplasmic reticulum lectin
Details	567	55	hsa-miR-3135b	TMC5	transmembrane channel like 5
Details	568	55	hsa-miR-3135b	MSRB3	methionine sulfoxide reductase B3
Details	569	55	hsa-miR-3135b	COL8A2	collagen type VIII alpha 2 chain
Details	570	54	hsa-miR-3135b	NAV1	neuron navigator 1
Details	571	54	hsa-miR-3135b	ZNF711	zinc finger protein 711
Details	572	54	hsa-miR-3135b	CREBZF	CREB/ATF bZIP transcription factor
Details	573	54	hsa-miR-3135b	PXN	paxillin
Details	574	54	hsa-miR-3135b	DENND4C	DENN domain containing 4C
Details	575	54	hsa-miR-3135b	TNRC6B	trinucleotide repeat containing 6B
Details	576	54	hsa-miR-3135b	SOX6	SRY-box 6
Details	577	54	hsa-miR-3135b	DHX8	DEAH-box helicase 8
Details	578	54	hsa-miR-3135b	POP4	POP4 homolog, ribonuclease P/MRP subunit
Details	579	54	hsa-miR-3135b	TOM1L2	target of myb1 like 2 membrane trafficking protein
Details	580	54	hsa-miR-3135b	GALNT1	polypeptide N-acetylgalactosaminyltransferase 1
Details	581	54	hsa-miR-3135b	MGLL	monoglyceride lipase
Details	582	54	hsa-miR-3135b	ZNF621	zinc finger protein 621
Details	583	54	hsa-miR-3135b	SULT1C4	sulfotransferase family 1C member 4
Details	584	54	hsa-miR-3135b	LONP2	lon peptidase 2, peroxisomal
Details	585	54	hsa-miR-3135b	RFX1	regulatory factor X1
Details	586	54	hsa-miR-3135b	ARPC1A	actin related protein 2/3 complex subunit 1A
Details	587	54	hsa-miR-3135b	MGAT5B	alpha-1,6-mannosylglycoprotein 6-beta-N-acetylglucosaminyltransferase B
Details	588	54	hsa-miR-3135b	CAMK1G	calcium/calmodulin dependent protein kinase IG
Details	589	54	hsa-miR-3135b	AP5B1	adaptor related protein complex 5 subunit beta 1
Details	590	54	hsa-miR-3135b	CYB5B	cytochrome b5 type B
Details	591	54	hsa-miR-3135b	KCNK5	potassium two pore domain channel subfamily K member 5
Details	592	54	hsa-miR-3135b	PNPT1	polyribonucleotide nucleotidyltransferase 1
Details	593	53	hsa-miR-3135b	RABL2A	RAB, member of RAS oncogene family like 2A
Details	594	53	hsa-miR-3135b	ZNF714	zinc finger protein 714
Details	595	53	hsa-miR-3135b	IFT22	intraflagellar transport 22
Details	596	53	hsa-miR-3135b	PCYT2	phosphate cytidylyltransferase 2, ethanolamine
Details	597	53	hsa-miR-3135b	DPYSL3	dihydropyrimidinase like 3
Details	598	53	hsa-miR-3135b	LCOR	ligand dependent nuclear receptor corepressor
Details	599	53	hsa-miR-3135b	P2RX4	purinergic receptor P2X 4
Details	600	53	hsa-miR-3135b	FHL3	four and a half LIM domains 3
Details	601	53	hsa-miR-3135b	FAM227A	family with sequence similarity 227 member A
Details	602	53	hsa-miR-3135b	ABCC4	ATP binding cassette subfamily C member 4
Details	603	53	hsa-miR-3135b	ANKRD52	ankyrin repeat domain 52
Details	604	53	hsa-miR-3135b	ACVRL1	activin A receptor like type 1
Details	605	53	hsa-miR-3135b	EHD4	EH domain containing 4
Details	606	53	hsa-miR-3135b	SUFU	SUFU negative regulator of hedgehog signaling
Details	607	53	hsa-miR-3135b	LRRC2	leucine rich repeat containing 2
Details	608	53	hsa-miR-3135b	LRRC32	leucine rich repeat containing 32
Details	609	53	hsa-miR-3135b	CYB561	cytochrome b561
Details	610	53	hsa-miR-3135b	TRIM41	tripartite motif containing 41
Details	611	53	hsa-miR-3135b	BEGAIN	brain enriched guanylate kinase associated
Details	612	53	hsa-miR-3135b	VASH1	vasohibin 1
Details	613	53	hsa-miR-3135b	OTUD5	OTU deubiquitinase 5
Details	614	53	hsa-miR-3135b	RHOQ	ras homolog family member Q
Details	615	53	hsa-miR-3135b	RABL2B	RAB, member of RAS oncogene family like 2B
Details	616	53	hsa-miR-3135b	HDAC9	histone deacetylase 9
Details	617	53	hsa-miR-3135b	CDKL1	cyclin dependent kinase like 1
Details	618	53	hsa-miR-3135b	JAM3	junctional adhesion molecule 3
Details	619	53	hsa-miR-3135b	FLI1	Fli-1 proto-oncogene, ETS transcription factor
Details	620	53	hsa-miR-3135b	KLF7	Kruppel like factor 7
Details	621	52	hsa-miR-3135b	QSOX2	quiescin sulfhydryl oxidase 2
Details	622	52	hsa-miR-3135b	STUM	stum, mechanosensory transduction mediator homolog
Details	623	52	hsa-miR-3135b	PKNOX1	PBX/knotted 1 homeobox 1
Details	624	52	hsa-miR-3135b	AKAP6	A-kinase anchoring protein 6
Details	625	52	hsa-miR-3135b	KANK1	KN motif and ankyrin repeat domains 1
Details	626	52	hsa-miR-3135b	TBC1D16	TBC1 domain family member 16
Details	627	52	hsa-miR-3135b	CARHSP1	calcium regulated heat stable protein 1
Details	628	52	hsa-miR-3135b	PACSIN1	protein kinase C and casein kinase substrate in neurons 1
Details	629	52	hsa-miR-3135b	SNX13	sorting nexin 13
Details	630	52	hsa-miR-3135b	CYBRD1	cytochrome b reductase 1
Details	631	52	hsa-miR-3135b	COPG2	coatomer protein complex subunit gamma 2
Details	632	52	hsa-miR-3135b	UNC13D	unc-13 homolog D
Details	633	52	hsa-miR-3135b	JPH3	junctophilin 3
Details	634	52	hsa-miR-3135b	CEP55	centrosomal protein 55
Details	635	52	hsa-miR-3135b	UBE2E2	ubiquitin conjugating enzyme E2 E2
Details	636	52	hsa-miR-3135b	PRMT2	protein arginine methyltransferase 2
Details	637	52	hsa-miR-3135b	GAS7	growth arrest specific 7
Details	638	52	hsa-miR-3135b	MPRIP	myosin phosphatase Rho interacting protein
Details	639	52	hsa-miR-3135b	OTUD3	OTU deubiquitinase 3
Details	640	52	hsa-miR-3135b	CNEP1R1	CTD nuclear envelope phosphatase 1 regulatory subunit 1
Details	641	52	hsa-miR-3135b	MSN	moesin
Details	642	52	hsa-miR-3135b	RAD23B	RAD23 homolog B, nucleotide excision repair protein
Details	643	52	hsa-miR-3135b	WDR92	WD repeat domain 92
Details	644	51	hsa-miR-3135b	ZKSCAN1	zinc finger with KRAB and SCAN domains 1
Details	645	51	hsa-miR-3135b	DPYSL5	dihydropyrimidinase like 5
Details	646	51	hsa-miR-3135b	DLAT	dihydrolipoamide S-acetyltransferase
Details	647	51	hsa-miR-3135b	THY1	Thy-1 cell surface antigen
Details	648	51	hsa-miR-3135b	IRGQ	immunity related GTPase Q
Details	649	51	hsa-miR-3135b	RAD1	RAD1 checkpoint DNA exonuclease
Details	650	51	hsa-miR-3135b	NCCRP1	non-specific cytotoxic cell receptor protein 1 homolog (zebrafish)
Details	651	51	hsa-miR-3135b	CTDP1	CTD phosphatase subunit 1
Details	652	51	hsa-miR-3135b	SPATA19	spermatogenesis associated 19
Details	653	51	hsa-miR-3135b	HTR5A	5-hydroxytryptamine receptor 5A
Details	654	51	hsa-miR-3135b	PAX5	paired box 5
Details	655	51	hsa-miR-3135b	DNAJC22	DnaJ heat shock protein family (Hsp40) member C22
Details	656	51	hsa-miR-3135b	IL7R	interleukin 7 receptor
Details	657	51	hsa-miR-3135b	KRTAP5-10	keratin associated protein 5-10
Details	658	51	hsa-miR-3135b	NKAIN1	sodium/potassium transporting ATPase interacting 1
Details	659	51	hsa-miR-3135b	RFX7	regulatory factor X7
Details	660	51	hsa-miR-3135b	VHL	von Hippel-Lindau tumor suppressor
Details	661	51	hsa-miR-3135b	CDON	cell adhesion associated, oncogene regulated
Details	662	51	hsa-miR-3135b	WDR13	WD repeat domain 13
Details	663	51	hsa-miR-3135b	SPTBN1	spectrin beta, non-erythrocytic 1
Details	664	51	hsa-miR-3135b	RBBP4	RB binding protein 4, chromatin remodeling factor
Details	665	51	hsa-miR-3135b	RBM19	RNA binding motif protein 19
Details	666	51	hsa-miR-3135b	ZKSCAN3	zinc finger with KRAB and SCAN domains 3
Details	667	51	hsa-miR-3135b	PRKD3	protein kinase D3
Details	668	51	hsa-miR-3135b	POLH	DNA polymerase eta
Details	669	50	hsa-miR-3135b	KANK2	KN motif and ankyrin repeat domains 2
Details	670	50	hsa-miR-3135b	FCRL5	Fc receptor like 5
Details	671	50	hsa-miR-3135b	DAZL	deleted in azoospermia like
Details	672	50	hsa-miR-3135b	SCRT1	scratch family transcriptional repressor 1
Details	673	50	hsa-miR-3135b	PCDH19	protocadherin 19
Details	674	50	hsa-miR-3135b	IGFBP5	insulin like growth factor binding protein 5
Details	675	50	hsa-miR-3135b	FLJ45513	uncharacterized LOC729220
Details	676	50	hsa-miR-3135b	PFKFB4	6-phosphofructo-2-kinase/fructose-2,6-biphosphatase 4
Details	677	50	hsa-miR-3135b	AHR	aryl hydrocarbon receptor
Details	678	50	hsa-miR-3135b	TIPRL	TOR signaling pathway regulator
Details	679	50	hsa-miR-3135b	NFIX	nuclear factor I X
Details	680	50	hsa-miR-3135b	SCRIB	scribbled planar cell polarity protein
Details	681	50	hsa-miR-3135b	ZC3HAV1	zinc finger CCCH-type containing, antiviral 1
Details	682	50	hsa-miR-3135b	RNF4	ring finger protein 4
Details	683	50	hsa-miR-3135b	ZCCHC14	zinc finger CCHC-type containing 14
Details	684	50	hsa-miR-3135b	PTPN18	protein tyrosine phosphatase, non-receptor type 18
Details	685	50	hsa-miR-3135b	NOL12	nucleolar protein 12

## Sheet: 3648
There are 10 predicted targets for hsa-miR-3648 in miRDB.
Target Detail	Target Rank	Target Score	miRNA Name	Gene Symbol	Gene Description
Details	1	78	hsa-miR-3648	LPL	lipoprotein lipase
Details	2	66	hsa-miR-3648	UPF1	UPF1, RNA helicase and ATPase
Details	3	66	hsa-miR-3648	CCNF	cyclin F
Details	4	65	hsa-miR-3648	DNAJC5	DnaJ heat shock protein family (Hsp40) member C5
Details	5	63	hsa-miR-3648	C17orf51	chromosome 17 open reading frame 51
Details	6	61	hsa-miR-3648	AGAP1	ArfGAP with GTPase domain, ankyrin repeat and PH domain 1
Details	7	60	hsa-miR-3648	CUX1	cut like homeobox 1
Details	8	60	hsa-miR-3648	INPP5A	inositol polyphosphate-5-phosphatase A
Details	9	54	hsa-miR-3648	FOXD3	forkhead box D3
Details	10	51	hsa-miR-3648	TBC1D10C	TBC1 domain family member 10C

## Sheet: 3687_TS
TargetScan7.2__miR-3687_4442.predicted_targets
miR-3687 is not among confidently identified miRNAs.
Target genes with top Total context++ score (lower than -0.50; 38 genes) were used for pathway analysis.
Target gene	Representative transcript	Gene name	3P-seq tags + 5	Total sites	8mer sites	7mer-m8 sites	7mer-A1 sites	6mer sites	Representative miRNA	Cumulative weighted context++ score	Total context++ score	Aggregate PCT
FGFRL1	ENST00000264748.6	fibroblast growth factor receptor-like 1	1114	3	3	0	0	0	hsa-miR-3687	-1.34	-1.36	N/A
RP11-144F15.1	ENST00000551505.1	Uncharacterized protein	5	1	1	0	0	0	hsa-miR-3687	-0.99	-0.99	N/A
NCS1	ENST00000372398.3	neuronal calcium sensor 1	1083	3	1	1	1	1	hsa-miR-3687	-0.95	-1.04	N/A
UCN2	ENST00000273610.3	urocortin 2	44	1	1	0	0	0	hsa-miR-3687	-0.95	-0.95	N/A
TMEM167B	ENST00000338272.8	transmembrane protein 167B	42	1	1	0	0	0	hsa-miR-3687	-0.94	-0.94	N/A
CDR1	ENST00000370532.2	cerebellar degeneration-related protein 1, 34kDa	5	1	1	0	0	0	hsa-miR-3687	-0.87	-0.87	N/A
GLI4	ENST00000523522.1	GLI family zinc finger 4	231	2	1	1	0	0	hsa-miR-3687	-0.86	-1.01	N/A
MTA2	ENST00000278823.2	metastasis associated 1 family, member 2	1168	2	1	1	0	0	hsa-miR-3687	-0.82	-0.82	N/A
H2BFWT	ENST00000217926.5	H2B histone family, member W, testis-specific	5	1	1	0	0	0	hsa-miR-3687	-0.80	-0.80	N/A
USP30	ENST00000257548.5	ubiquitin specific peptidase 30	76	1	1	0	0	0	hsa-miR-3687	-0.79	-0.79	N/A
DDX46	ENST00000452510.2	DEAD (Asp-Glu-Ala-Asp) box polypeptide 46	472	1	1	0	0	0	hsa-miR-3687	-0.78	-0.86	N/A
C19orf10	ENST00000262947.3	chromosome 19 open reading frame 10	1263	1	1	0	0	0	hsa-miR-3687	-0.73	-0.73	N/A
TFG	ENST00000240851.4	TRK-fused gene	2164	1	1	0	0	0	hsa-miR-3687	-0.73	-0.73	N/A
HAO2	ENST00000361035.4	hydroxyacid oxidase 2 (long chain)	5	1	1	0	0	0	hsa-miR-3687	-0.72	-0.72	N/A
LINC00923	ENST00000503874.3	long intergenic non-protein coding RNA 923	5	1	1	0	0	0	hsa-miR-3687	-0.70	-0.70	N/A
MYL6B	ENST00000553066.1	myosin, light chain 6B, alkali, smooth muscle and non-muscle	5368	2	0	1	1	0	hsa-miR-3687	-0.69	-0.69	N/A
PGRMC2	ENST00000296425.5	progesterone receptor membrane component 2	2089	1	1	0	0	0	hsa-miR-3687	-0.67	-0.68	N/A
UBE2J2	ENST00000347370.2	ubiquitin-conjugating enzyme E2, J2	3002	2	1	1	0	0	hsa-miR-3687	-0.65	-0.92	N/A
SIRT2	ENST00000358931.5	sirtuin 2	25	1	1	0	0	0	hsa-miR-3687	-0.65	-0.65	N/A
P2RX5	ENST00000551178.1	purinergic receptor P2X, ligand-gated ion channel, 5	260	1	1	0	0	0	hsa-miR-3687	-0.64	-0.64	N/A
ANKRD45	ENST00000333279.2	ankyrin repeat domain 45	10	1	1	0	0	0	hsa-miR-3687	-0.64	-0.64	N/A
AC129492.6	ENST00000399413.3		5	1	1	0	0	0	hsa-miR-3687	-0.64	-0.64	N/A
BCL3	ENST00000164227.5	B-cell CLL/lymphoma 3	2099	1	1	0	0	0	hsa-miR-3687	-0.63	-0.63	N/A
PSMG4	ENST00000473000.2	proteasome (prosome, macropain) assembly chaperone 4	1452	1	1	0	0	0	hsa-miR-3687	-0.61	-0.62	N/A
PSME4	ENST00000404125.1	proteasome (prosome, macropain) activator subunit 4	146	1	1	0	0	0	hsa-miR-3687	-0.60	-0.60	N/A
C19orf57	ENST00000586783.1	chromosome 19 open reading frame 57	66	1	1	0	0	0	hsa-miR-3687	-0.60	-0.60	N/A
DUSP16	ENST00000298573.4	dual specificity phosphatase 16	444	1	1	0	0	0	hsa-miR-3687	-0.59	-0.60	N/A
GYS1	ENST00000323798.3	glycogen synthase 1 (muscle)	100	1	1	0	0	0	hsa-miR-3687	-0.59	-0.59	N/A
IFFO1	ENST00000436152.2	intermediate filament family orphan 1	552	1	1	0	0	0	hsa-miR-3687	-0.59	-0.62	N/A
ATPAF2	ENST00000474627.3	ATP synthase mitochondrial F1 complex assembly factor 2	307	1	1	0	0	0	hsa-miR-3687	-0.58	-0.58	N/A
LYNX1	ENST00000395192.2	Ly6/neurotoxin 1	5	2	0	2	0	0	hsa-miR-3687	-0.56	-0.56	N/A
UBR7	ENST00000013070.6	ubiquitin protein ligase E3 component n-recognin 7 (putative)	468	1	1	0	0	0	hsa-miR-3687	-0.56	-0.68	N/A
SP8	ENST00000418710.2	Sp8 transcription factor	95	1	1	0	0	1	hsa-miR-3687	-0.54	-0.58	N/A
AP000350.4	ENST00000406213.1	Uncharacterized protein	5	1	0	1	0	3	hsa-miR-3687	-0.54	-0.54	N/A
ARC	ENST00000356613.2	activity-regulated cytoskeleton-associated protein	5	1	1	0	0	0	hsa-miR-3687	-0.52	-0.52	N/A
PROX2	ENST00000556084.2	prospero homeobox 2	5	1	1	0	0	0	hsa-miR-3687	-0.51	-0.51	N/A
FAIM2	ENST00000320634.3	Fas apoptotic inhibitory molecule 2	5	1	1	0	0	0	hsa-miR-3687	-0.51	-0.51	N/A
CACNG4	ENST00000262138.3	calcium channel, voltage-dependent, gamma subunit 4	5	1	1	0	0	0	hsa-miR-3687	-0.50	-0.50	N/A
CYB561	ENST00000584031.1	cytochrome b561	10	1	1	0	0	0	hsa-miR-3687	-0.49	-0.49	N/A
C9orf69	ENST00000561457.1	chromosome 9 open reading frame 69	134	1	1	0	0	0	hsa-miR-3687	-0.48	-0.48	N/A
CELF1	ENST00000395290.2	CUGBP, Elav-like family member 1	153	1	1	0	0	0	hsa-miR-3687	-0.48	-0.53	N/A
NEURL4	ENST00000315614.7	neuralized homolog 4 (Drosophila)	469	1	1	0	0	0	hsa-miR-3687	-0.48	-0.48	N/A
HMOX1	ENST00000216117.8	heme oxygenase (decycling) 1	702	1	0	1	0	0	hsa-miR-3687	-0.47	-0.47	N/A
HIST1H3H	ENST00000369163.2	histone cluster 1, H3h	256	1	0	1	0	0	hsa-miR-3687	-0.47	-0.48	N/A
ADCK3	ENST00000366779.1	aarF domain containing kinase 3	1106	1	1	0	0	0	hsa-miR-3687	-0.47	-0.47	N/A
MMS19	ENST00000327277.7	MMS19 nucleotide excision repair homolog (S. cerevisiae)	1062	1	1	0	0	1	hsa-miR-3687	-0.47	-0.55	N/A
NFIC	ENST00000346156.5	nuclear factor I/C (CCAAT-binding transcription factor)	26	2	2	0	0	2	hsa-miR-3687	-0.47	-0.53	N/A
ARHGAP19-SLIT1	ENST00000453547.2	ARHGAP19-SLIT1 readthrough (NMD candidate)	15	3	0	1	2	1	hsa-miR-3687	-0.46	-0.47	N/A
IRX3	ENST00000329734.3	iroquois homeobox 3	375	1	0	1	0	0	hsa-miR-3687	-0.46	-0.47	N/A
PIM3	ENST00000360612.4	pim-3 oncogene	9484	1	1	0	0	0	hsa-miR-3687	-0.46	-0.46	N/A
PHLPP1	ENST00000400316.4	PH domain and leucine rich repeat protein phosphatase 1	348	1	1	0	0	0	hsa-miR-3687	-0.45	-0.47	N/A
SPO11	ENST00000371263.3	SPO11 meiotic protein covalently bound to DSB	5	1	0	1	0	0	hsa-miR-3687	-0.45	-0.45	N/A
ZNF780B	ENST00000434248.1	zinc finger protein 780B	77	1	1	0	0	0	hsa-miR-3687	-0.44	-0.46	N/A
C11orf83	ENST00000377953.3	chromosome 11 open reading frame 83	6352	1	0	0	1	0	hsa-miR-3687	-0.44	-0.44	N/A
TGFBR3L	ENST00000565886.1	transforming growth factor, beta receptor III-like	62	1	0	0	1	0	hsa-miR-3687	-0.43	-0.43	N/A
ANP32A	ENST00000465139.2	acidic (leucine-rich) nuclear phosphoprotein 32 family, member A	717	1	0	1	0	0	hsa-miR-3687	-0.43	-0.43	N/A
MFGE8	ENST00000539437.1	milk fat globule-EGF factor 8 protein	404	1	1	0	0	0	hsa-miR-3687	-0.43	-0.43	N/A
ACSL4	ENST00000469796.2	acyl-CoA synthetase long-chain family member 4	229	1	0	1	0	0	hsa-miR-3687	-0.43	-0.43	N/A
ABLIM1	ENST00000392952.3	actin binding LIM protein 1	1321	1	1	0	0	0	hsa-miR-3687	-0.42	-0.42	N/A
CATSPER1	ENST00000312106.5	cation channel, sperm associated 1	5	1	0	1	0	0	hsa-miR-3687	-0.42	-0.42	N/A
ZNF765	ENST00000594030.1	zinc finger protein 765	58	1	0	0	1	0	hsa-miR-4442	-0.42	-0.42	N/A
RBMS1	ENST00000348849.3	RNA binding motif, single stranded interacting protein 1	90	1	0	1	0	0	hsa-miR-3687	-0.42	-0.42	N/A
RELB	ENST00000221452.8	v-rel avian reticuloendotheliosis viral oncogene homolog B	182	1	0	0	1	0	hsa-miR-3687	-0.41	-0.41	N/A
PFKFB4	ENST00000232375.3	6-phosphofructo-2-kinase/fructose-2,6-biphosphatase 4	16	1	1	0	0	0	hsa-miR-3687	-0.41	-0.41	N/A
CYP7A1	ENST00000301645.3	cytochrome P450, family 7, subfamily A, polypeptide 1	5	1	0	1	0	0	hsa-miR-3687	-0.41	-0.41	N/A
RIMKLB	ENST00000357529.3	ribosomal modification protein rimK-like family member B	164	1	0	1	0	0	hsa-miR-3687	-0.41	-0.41	N/A
KCNJ13	ENST00000409779.1	potassium inwardly-rectifying channel, subfamily J, member 13	5	1	0	1	0	0	hsa-miR-3687	-0.41	-0.41	N/A
GCH1	ENST00000491895.2	GTP cyclohydrolase 1	502	1	0	1	0	0	hsa-miR-3687	-0.41	-0.41	N/A
MROH9	ENST00000367759.4	maestro heat-like repeat family member 9	5	1	0	0	1	0	hsa-miR-3687	-0.41	-0.41	N/A
SLC25A15	ENST00000338625.4	solute carrier family 25 (mitochondrial carrier; ornithine transporter) member 15	345	1	1	0	0	0	hsa-miR-3687	-0.40	-0.53	N/A
RMI2	ENST00000576027.1	RecQ mediated genome instability 2	17	1	0	0	1	0	hsa-miR-3687	-0.40	-0.40	N/A
GPR161	ENST00000367838.1	G protein-coupled receptor 161	1712	1	1	0	0	0	hsa-miR-3687	-0.40	-0.50	N/A
MPND	ENST00000262966.8	MPN domain containing	633	1	0	0	1	0	hsa-miR-3687	-0.40	-0.40	N/A
DLX1	ENST00000341900.6	distal-less homeobox 1	312	1	0	0	1	1	hsa-miR-3687	-0.40	-0.40	N/A
OGN	ENST00000262551.4	osteoglycin	5	1	0	0	1	0	hsa-miR-3687	-0.40	-0.40	N/A
PLCB2	ENST00000260402.3	phospholipase C, beta 2	5	1	1	0	0	0	hsa-miR-3687	-0.40	-0.40	N/A
ZNF394	ENST00000426306.2	zinc finger protein 394	77	1	0	0	1	0	hsa-miR-3687	-0.39	-0.39	N/A
HEATR2	ENST00000297440.6	HEAT repeat containing 2	6248	1	0	1	0	0	hsa-miR-3687	-0.39	-0.39	N/A
CSNK1A1	ENST00000261798.5	casein kinase 1, alpha 1	769	1	0	1	0	0	hsa-miR-3687	-0.39	-0.39	N/A
ATF3	ENST00000366983.1	activating transcription factor 3	2704	1	0	1	0	0	hsa-miR-3687	-0.39	-0.39	N/A
CDHR3	ENST00000343407.5	cadherin-related family member 3	9	1	1	0	0	0	hsa-miR-3687	-0.39	-0.39	N/A
ANKRD23	ENST00000318357.4	ankyrin repeat domain 23	9	1	1	0	0	0	hsa-miR-3687	-0.39	-0.39	N/A
DHX33	ENST00000225296.3	DEAH (Asp-Glu-Ala-His) box polypeptide 33	724	1	1	0	0	1	hsa-miR-3687	-0.39	-0.40	N/A
CCL16	ENST00000293275.3	chemokine (C-C motif) ligand 16	5	1	0	0	1	0	hsa-miR-3687	-0.38	-0.38	N/A
GARNL3	ENST00000314904.5	GTPase activating Rap/RanGAP domain-like 3	117	1	0	1	0	0	hsa-miR-4442	-0.38	-0.38	N/A
LCN12	ENST00000371633.3	lipocalin 12	5	1	0	1	0	0	hsa-miR-3687	-0.38	-0.38	N/A
RDH13	ENST00000415061.3	retinol dehydrogenase 13 (all-trans/9-cis)	35	1	0	0	1	2	hsa-miR-3687	-0.38	-0.45	N/A
MFRP	ENST00000555262.1	membrane frizzled-related protein	5	1	0	0	1	2	hsa-miR-3687	-0.37	-0.37	N/A
KIAA0895	ENST00000297063.6	KIAA0895	1104	1	0	1	0	0	hsa-miR-3687	-0.37	-0.37	N/A
PRR19	ENST00000598490.1	proline rich 19	17	1	0	0	1	0	hsa-miR-3687	-0.37	-0.37	N/A
ADD1	ENST00000398125.1	adducin 1 (alpha)	460	1	1	0	0	0	hsa-miR-3687	-0.37	-0.37	N/A
HELLS	ENST00000394036.1	helicase, lymphoid-specific	329	1	0	0	1	0	hsa-miR-3687	-0.37	-0.37	N/A
AGPAT2	ENST00000371694.3	1-acylglycerol-3-phosphate O-acyltransferase 2	303	1	0	1	0	0	hsa-miR-3687	-0.37	-0.37	N/A
FAM53B	ENST00000337318.3	family with sequence similarity 53, member B	27	1	1	0	0	0	hsa-miR-3687	-0.37	-0.37	N/A
SP9	ENST00000394967.2	Sp9 transcription factor	79	1	0	0	1	0	hsa-miR-3687	-0.36	-0.36	N/A
PDE7B	ENST00000308191.6	phosphodiesterase 7B	148	1	0	0	1	0	hsa-miR-3687	-0.36	-0.36	N/A
U2AF2	ENST00000450554.2	U2 small nuclear RNA auxiliary factor 2	1093	1	0	1	0	0	hsa-miR-3687	-0.36	-0.36	N/A
AC132872.2	ENST00000598222.1	CDNA FLJ27256 fis, clone SYN09689; Uncharacterized protein	24	1	0	1	0	0	hsa-miR-3687	-0.36	-0.36	N/A
SSSCA1	ENST00000526877.1	Sjogren syndrome/scleroderma autoantigen 1	96	1	0	0	1	0	hsa-miR-3687	-0.36	-0.36	N/A
FCRLB	ENST00000336830.5	Fc receptor-like B	87	1	0	0	1	0	hsa-miR-3687	-0.36	-0.36	N/A
C21orf67	ENST00000397841.1	chromosome 21 open reading frame 67	19	1	0	1	0	0	hsa-miR-3687	-0.36	-0.36	N/A
CLK3	ENST00000348245.3	CDC-like kinase 3	127	1	0	1	0	0	hsa-miR-3687	-0.36	-0.36	N/A
CACFD1	ENST00000291722.7	calcium channel flower domain containing 1	1315	1	1	0	0	0	hsa-miR-3687	-0.36	-0.36	N/A
TMEM127	ENST00000258439.3	transmembrane protein 127	296	1	1	0	0	0	hsa-miR-3687	-0.36	-0.45	N/A
EEF2	ENST00000309311.6	eukaryotic translation elongation factor 2	25580	1	0	0	1	0	hsa-miR-3687	-0.36	-0.36	N/A
H2BFM	ENST00000355016.3	H2B histone family, member M	5	1	0	0	1	0	hsa-miR-3687	-0.35	-0.35	N/A
RETN	ENST00000221515.2	resistin	5	1	0	0	1	0	hsa-miR-3687	-0.35	-0.35	N/A
LIPA	ENST00000336233.5	lipase A, lysosomal acid, cholesterol esterase	1793	1	0	1	0	0	hsa-miR-3687	-0.35	-0.37	N/A
ZPLD1	ENST00000306176.1	zona pellucida-like domain containing 1	5	1	0	0	1	0	hsa-miR-3687	-0.35	-0.35	N/A
DKFZP434E1119	ENST00000598970.1		5	1	0	0	1	0	hsa-miR-3687	-0.35	-0.35	N/A
CDPF1	ENST00000404744.1	cysteine-rich, DPF motif domain containing 1	169	1	0	1	0	0	hsa-miR-4442	-0.35	-0.35	N/A
PHOSPHO1	ENST00000310544.4	phosphatase, orphan 1	7	1	0	0	1	1	hsa-miR-3687	-0.34	-0.34	N/A
CHMP6	ENST00000325167.5	charged multivesicular body protein 6	227	1	0	0	1	0	hsa-miR-3687	-0.34	-0.34	N/A
ATP6V0E2	ENST00000425642.2	ATPase, H+ transporting V0 subunit e2	85	1	0	0	1	0	hsa-miR-3687	-0.34	-0.34	N/A
PPP5D1	ENST00000414155.1	PPP5 tetratricopeptide repeat domain containing 1	5	1	0	1	0	0	hsa-miR-3687	-0.34	-0.34	N/A
ASAP1	ENST00000357668.1	ArfGAP with SH3 domain, ankyrin repeat and PH domain 1	185	1	1	0	0	0	hsa-miR-3687	-0.34	-0.38	N/A
SPECC1L	ENST00000314328.9	sperm antigen with calponin homology and coiled-coil domains 1-like	3720	1	1	0	0	0	hsa-miR-3687	-0.34	-0.34	N/A
TSR3	ENST00000007390.2	TSR3, 20S rRNA accumulation, homolog (S. cerevisiae)	7007	1	0	1	0	0	hsa-miR-3687	-0.33	-0.34	N/A
BET1L	ENST00000325147.9	Bet1 golgi vesicular membrane trafficking protein-like	702	1	0	0	1	0	hsa-miR-3687	-0.33	-0.33	N/A
TICAM1	ENST00000248244.5	toll-like receptor adaptor molecule 1	32	1	0	1	0	0	hsa-miR-3687	-0.33	-0.33	N/A
TTC22	ENST00000371276.4	tetratricopeptide repeat domain 22	5	1	0	0	1	1	hsa-miR-3687	-0.33	-0.33	N/A
PRLHR	ENST00000239032.2	prolactin releasing hormone receptor	5	1	0	1	0	0	hsa-miR-4442	-0.33	-0.33	N/A
LDLR	ENST00000558518.1	low density lipoprotein receptor	1462	1	1	0	0	0	hsa-miR-3687	-0.32	-0.44	N/A
RAB3IL1	ENST00000394836.2	RAB3A interacting protein (rabin3)-like 1	157	1	0	0	1	0	hsa-miR-3687	-0.32	-0.32	N/A
EMX2	ENST00000442245.4	empty spiracles homeobox 2	54	1	0	0	1	0	hsa-miR-3687	-0.32	-0.32	N/A
C15orf37	ENST00000560255.1	chromosome 15 open reading frame 37	194	1	0	0	1	1	hsa-miR-3687	-0.32	-0.32	N/A
AL031663.2	ENST00000595203.1	CDNA FLJ26875 fis, clone PRS08969; Uncharacterized protein	22	1	0	0	1	0	hsa-miR-3687	-0.32	-0.32	N/A
DRAXIN	ENST00000294485.5	dorsal inhibitory axon guidance protein	5	1	0	0	1	0	hsa-miR-3687	-0.32	-0.32	N/A
AMH	ENST00000221496.4	anti-Mullerian hormone	54	1	0	0	1	0	hsa-miR-3687	-0.32	-0.32	N/A
NKX1-2	ENST00000451024.3	NK1 homeobox 2	5	1	0	1	0	0	hsa-miR-3687	-0.32	-0.32	N/A
HGS	ENST00000329138.4	hepatocyte growth factor-regulated tyrosine kinase substrate	83	1	0	0	1	0	hsa-miR-3687	-0.32	-0.32	N/A
RTP4	ENST00000259030.2	receptor (chemosensory) transporter protein 4	5	1	0	1	0	0	hsa-miR-3687	-0.32	-0.32	N/A
PDXK	ENST00000468090.1	pyridoxal (pyridoxine, vitamin B6) kinase	5653	2	1	1	0	1	hsa-miR-3687	-0.31	-0.62	N/A
MVB12A	ENST00000317040.7	multivesicular body subunit 12A	95	1	0	0	1	0	hsa-miR-4442	-0.31	-0.32	N/A
GLTPD1	ENST00000343938.4	glycolipid transfer protein domain containing 1	4136	1	0	0	1	0	hsa-miR-3687	-0.31	-0.31	N/A
SIK1	ENST00000270162.6	salt-inducible kinase 1	2163	1	1	0	0	0	hsa-miR-3687	-0.31	-0.31	N/A
SYPL2	ENST00000369872.3	synaptophysin-like 2	69	1	0	1	0	0	hsa-miR-3687	-0.31	-0.31	N/A
DYRK1A	ENST00000339659.4	dual-specificity tyrosine-(Y)-phosphorylation regulated kinase 1A	448	1	0	0	1	0	hsa-miR-3687	-0.31	-0.32	N/A
TBX3	ENST00000349155.2	T-box 3	71	1	0	1	0	0	hsa-miR-3687	-0.31	-0.31	N/A
PITPNM3	ENST00000421306.3	PITPNM family member 3	5	1	0	1	0	1	hsa-miR-3687	-0.30	-0.30	N/A
PRIMA1	ENST00000393140.1	proline rich membrane anchor 1	5	1	0	0	1	0	hsa-miR-3687	-0.30	-0.30	N/A
ZFP1	ENST00000464850.1	ZFP1 zinc finger protein	32	1	1	0	0	0	hsa-miR-3687	-0.30	-0.62	N/A
C12orf61	ENST00000408887.2	chromosome 12 open reading frame 61	5	1	0	0	1	0	hsa-miR-4442	-0.30	-0.30	N/A
DUSP15	ENST00000486996.1	dual specificity phosphatase 15	10	1	0	1	0	0	hsa-miR-3687	-0.30	-0.30	N/A
FLYWCH1	ENST00000253928.9	FLYWCH-type zinc finger 1	97	1	0	0	1	0	hsa-miR-3687	-0.30	-0.30	N/A
NAALADL1	ENST00000339885.2	N-acetylated alpha-linked acidic dipeptidase-like 1	5	1	0	0	1	0	hsa-miR-3687	-0.30	-0.30	N/A
TOR4A	ENST00000357503.2	torsin family 4, member A	222	1	0	0	1	1	hsa-miR-3687	-0.30	-0.30	N/A
CDC40	ENST00000368932.1	cell division cycle 40	741	1	0	0	1	0	hsa-miR-3687	-0.30	-0.30	N/A
EEFSEC	ENST00000483457.1	eukaryotic elongation factor, selenocysteine-tRNA-specific	625	1	0	1	0	0	hsa-miR-4442	-0.30	-0.30	N/A
NMNAT1	ENST00000377205.1	nicotinamide nucleotide adenylyltransferase 1	72	1	0	1	0	0	hsa-miR-3687	-0.29	-0.29	N/A
GPD1	ENST00000301149.3	glycerol-3-phosphate dehydrogenase 1 (soluble)	5	1	0	0	1	0	hsa-miR-3687	-0.29	-0.29	N/A
TBCC	ENST00000372876.1	tubulin folding cofactor C	587	1	0	1	0	0	hsa-miR-3687	-0.29	-0.33	N/A
FHL1	ENST00000394155.2	four and a half LIM domains 1	239	1	0	1	0	0	hsa-miR-3687	-0.29	-0.38	N/A
FAM83F	ENST00000333407.6	family with sequence similarity 83, member F	5	1	1	0	0	0	hsa-miR-3687	-0.29	-0.29	N/A
TERT	ENST00000296820.5	telomerase reverse transcriptase	10	2	0	2	0	0	hsa-miR-3687	-0.29	-0.29	N/A
JARID2	ENST00000341776.2	jumonji, AT rich interactive domain 2	199	1	0	1	0	0	hsa-miR-3687	-0.29	-0.29	N/A
FOXO6	ENST00000372591.1	forkhead box O6	26	1	0	1	0	0	hsa-miR-3687	-0.29	-0.29	N/A
OGT	ENST00000373719.3	O-linked N-acetylglucosamine (GlcNAc) transferase	1036	1	0	1	0	0	hsa-miR-3687	-0.29	-0.31	N/A
TBC1D13	ENST00000372648.5	TBC1 domain family, member 13	2204	1	0	0	1	0	hsa-miR-3687	-0.29	-0.29	N/A
PELI2	ENST00000267460.4	pellino E3 ubiquitin protein ligase family member 2	229	1	0	0	1	0	hsa-miR-3687	-0.28	-0.30	N/A
RPRM	ENST00000325926.3	reprimo, TP53 dependent G2 arrest mediator candidate	91	1	0	1	0	0	hsa-miR-3687	-0.28	-0.28	N/A
MEMO1	ENST00000295065.5	mediator of cell motility 1	89	1	0	1	0	0	hsa-miR-3687	-0.28	-0.28	N/A
GNA12	ENST00000275364.3	guanine nucleotide binding protein (G protein) alpha 12	565	1	0	0	1	2	hsa-miR-3687	-0.28	-0.43	N/A
IKBKG	ENST00000393549.2	inhibitor of kappa light polypeptide gene enhancer in B-cells, kinase gamma	5	1	0	1	0	1	hsa-miR-3687	-0.28	-0.28	N/A
ASB6	ENST00000277459.4	ankyrin repeat and SOCS box containing 6	725	1	0	0	1	0	hsa-miR-4442	-0.28	-0.28	N/A
ODF3L1	ENST00000332145.2	outer dense fiber of sperm tails 3-like 1	5	1	0	1	0	0	hsa-miR-3687	-0.28	-0.28	N/A
TMEM246	ENST00000374847.1	transmembrane protein 246	367	1	0	0	1	0	hsa-miR-3687	-0.28	-0.28	N/A
APOC4	ENST00000419266.2	apolipoprotein C-IV	2245	1	0	0	1	0	hsa-miR-3687	-0.28	-0.28	N/A
STX16	ENST00000355957.5	syntaxin 16	756	1	0	1	0	1	hsa-miR-3687	-0.28	-0.34	N/A
SCD	ENST00000370355.2	stearoyl-CoA desaturase (delta-9-desaturase)	9726	1	0	0	1	0	hsa-miR-3687	-0.28	-0.28	N/A
LYPLA2	ENST00000374505.2	lysophospholipase II	21	1	0	1	0	0	hsa-miR-3687	-0.28	-0.28	N/A
IL15RA	ENST00000379971.1	interleukin 15 receptor, alpha	36	1	0	0	1	0	hsa-miR-3687	-0.28	-0.33	N/A
TPPP	ENST00000360578.5	tubulin polymerization promoting protein	7	1	0	1	0	0	hsa-miR-3687	-0.28	-0.28	N/A
RNF5	ENST00000427134.2	ring finger protein 5, E3 ubiquitin protein ligase	5	1	0	1	0	0	hsa-miR-3687	-0.28	-0.28	N/A
DRD2	ENST00000355319.2	dopamine receptor D2	5	1	0	0	1	0	hsa-miR-3687	-0.28	-0.28	N/A
PDE1B	ENST00000243052.3	phosphodiesterase 1B, calmodulin-dependent	6	1	0	0	1	0	hsa-miR-3687	-0.27	-0.27	N/A
SPSB3	ENST00000566339.1	splA/ryanodine receptor domain and SOCS box containing 3	827	1	0	0	1	0	hsa-miR-3687	-0.27	-0.27	N/A
TSTD2	ENST00000341170.4	thiosulfate sulfurtransferase (rhodanese)-like domain containing 2	219	1	0	1	0	0	hsa-miR-3687	-0.27	-0.27	N/A
INPPL1	ENST00000298229.2	inositol polyphosphate phosphatase-like 1	1138	1	0	0	1	0	hsa-miR-3687	-0.27	-0.27	N/A
CD300E	ENST00000392619.1	CD300e molecule	5	1	0	0	1	0	hsa-miR-3687	-0.27	-0.27	N/A
VEGFA	ENST00000417285.2	vascular endothelial growth factor A	907	1	0	0	1	0	hsa-miR-3687	-0.27	-0.27	N/A
EFNA5	ENST00000333274.6	ephrin-A5	225	1	0	0	1	0	hsa-miR-3687	-0.27	-0.27	N/A
ENTHD2	ENST00000300714.3	ENTH domain containing 2	126	1	0	1	0	0	hsa-miR-3687	-0.27	-0.27	N/A
RAP2B	ENST00000323534.2	RAP2B, member of RAS oncogene family	594	1	0	1	0	1	hsa-miR-3687	-0.27	-0.27	N/A
TNFAIP8L3	ENST00000327536.5	tumor necrosis factor, alpha-induced protein 8-like 3	259	1	0	0	1	0	hsa-miR-3687	-0.27	-0.27	N/A
PPME1	ENST00000328257.8	protein phosphatase methylesterase 1	343	1	0	0	1	0	hsa-miR-3687	-0.27	-0.27	N/A
SYNGR1	ENST00000328933.5	synaptogyrin 1	101	1	0	1	0	0	hsa-miR-3687	-0.26	-0.26	N/A
SYNGR3	ENST00000562045.1	synaptogyrin 3	223	1	0	0	1	0	hsa-miR-3687	-0.26	-0.27	N/A
TEAD3	ENST00000402886.3	TEA domain family member 3	137	2	0	2	0	0	hsa-miR-3687	-0.26	-0.26	N/A
CLPTM1L	ENST00000320895.5	CLPTM1-like	14627	1	0	1	0	0	hsa-miR-3687	-0.26	-0.26	N/A
MIER2	ENST00000264819.4	mesoderm induction early response 1, family member 2	137	1	0	1	0	2	hsa-miR-3687	-0.26	-0.26	N/A
RCOR2	ENST00000301459.4	REST corepressor 2	5	1	0	1	0	0	hsa-miR-3687	-0.26	-0.26	N/A
WDFY4	ENST00000413659.2	WDFY family member 4	5	1	0	0	1	1	hsa-miR-3687	-0.26	-0.26	N/A
LYL1	ENST00000264824.4	lymphoblastic leukemia derived sequence 1	39	1	0	0	1	0	hsa-miR-3687	-0.26	-0.26	N/A
C16orf74	ENST00000602583.1	chromosome 16 open reading frame 74	1205	1	0	1	0	0	hsa-miR-3687	-0.26	-0.26	N/A
PRR11	ENST00000262293.4	proline rich 11	56	1	0	1	0	0	hsa-miR-3687	-0.26	-0.28	N/A
TULP1	ENST00000322263.4	tubby like protein 1	7	1	0	1	0	0	hsa-miR-3687	-0.26	-0.26	N/A
ATP1A2	ENST00000361216.3	ATPase, Na+/K+ transporting, alpha 2 polypeptide	5	1	0	0	1	0	hsa-miR-3687	-0.26	-0.26	N/A
IFFO2	ENST00000455833.2	intermediate filament family orphan 2	139	2	0	2	0	1	hsa-miR-3687	-0.26	-0.31	N/A
USP7	ENST00000344836.4	ubiquitin specific peptidase 7 (herpes virus-associated)	656	1	0	0	1	0	hsa-miR-3687	-0.26	-0.35	N/A
UBE2O	ENST00000319380.7	ubiquitin-conjugating enzyme E2O	239	1	0	1	0	0	hsa-miR-3687	-0.26	-0.26	N/A
BARHL1	ENST00000263610.2	BarH-like homeobox 1	5	1	0	1	0	1	hsa-miR-3687	-0.26	-0.26	N/A
RP11-831H9.11	ENST00000528405.1	Uncharacterized protein	10	1	0	1	0	0	hsa-miR-3687	-0.25	-0.39	N/A
FLRT2	ENST00000330753.4	fibronectin leucine rich transmembrane protein 2	73	1	0	0	1	0	hsa-miR-4442	-0.25	-0.28	N/A
SLC11A1	ENST00000233202.6	solute carrier family 11 (proton-coupled divalent metal ion transporter), member 1	33	1	0	0	1	0	hsa-miR-3687	-0.25	-0.25	N/A
LSMEM2	ENST00000316436.3	leucine-rich single-pass membrane protein 2	7	1	0	1	0	0	hsa-miR-3687	-0.25	-0.25	N/A
SH3RF1	ENST00000284637.9	SH3 domain containing ring finger 1	2747	1	0	0	1	0	hsa-miR-3687	-0.25	-0.25	N/A
RAX	ENST00000256852.7	retina and anterior neural fold homeobox	5	1	0	0	1	0	hsa-miR-3687	-0.25	-0.25	N/A
ATP6V0D1	ENST00000290949.3	ATPase, H+ transporting, lysosomal 38kDa, V0 subunit d1	4359	1	0	1	0	0	hsa-miR-3687	-0.25	-0.25	N/A
CD6	ENST00000313421.7	CD6 molecule	5	1	0	1	0	0	hsa-miR-3687	-0.25	-0.25	N/A
CD82	ENST00000227155.4	CD82 molecule	1117	1	0	0	1	0	hsa-miR-4442	-0.25	-0.25	N/A
RAP1GAP2	ENST00000254695.8	RAP1 GTPase activating protein 2	123	1	0	1	0	0	hsa-miR-4442	-0.25	-0.25	N/A
TMEM240	ENST00000378733.4	transmembrane protein 240	5	1	0	1	0	0	hsa-miR-3687	-0.25	-0.25	N/A
SLIT1	ENST00000371070.4	slit homolog 1 (Drosophila)	15	2	0	0	2	0	hsa-miR-3687	-0.25	-0.39	N/A
N4BP1	ENST00000262384.3	NEDD4 binding protein 1	105	1	1	0	0	1	hsa-miR-3687	-0.25	-0.35	N/A
DENND6B	ENST00000413817.3	DENN/MADD domain containing 6B	15	2	1	1	0	0	hsa-miR-3687	-0.25	-0.45	N/A
METTL15	ENST00000342303.5	methyltransferase like 15	17	1	0	1	0	0	hsa-miR-3687	-0.25	-0.36	N/A
AC026202.1	ENST00000600805.1	Uncharacterized protein	10	1	0	1	0	0	hsa-miR-3687	-0.25	-0.25	N/A
C15ORF37	ENST00000542003.1	C15orf37 protein; Uncharacterized protein	194	1	0	0	1	0	hsa-miR-3687	-0.25	-0.25	N/A
C17orf103	ENST00000468196.1	chromosome 17 open reading frame 103	54	1	0	1	0	0	hsa-miR-3687	-0.25	-0.25	N/A
VIPR1	ENST00000433647.1	vasoactive intestinal peptide receptor 1	37	1	0	0	1	0	hsa-miR-3687	-0.24	-0.24	N/A
BGN	ENST00000331595.4	biglycan	174	1	0	1	0	0	hsa-miR-3687	-0.24	-0.24	N/A
ABHD6	ENST00000295962.4	abhydrolase domain containing 6	289	1	0	0	1	0	hsa-miR-4442	-0.24	-0.26	N/A
PPP1R3B	ENST00000310455.3	protein phosphatase 1, regulatory subunit 3B	20	1	0	1	0	0	hsa-miR-3687	-0.24	-0.24	N/A
C2orf71	ENST00000331664.5	chromosome 2 open reading frame 71	5	1	0	0	1	0	hsa-miR-3687	-0.24	-0.24	N/A
ZNF787	ENST00000270459.3	zinc finger protein 787	191	1	0	1	0	0	hsa-miR-4442	-0.24	-0.24	N/A
NTSR1	ENST00000370501.3	neurotensin receptor 1 (high affinity)	37	1	0	0	1	0	hsa-miR-3687	-0.24	-0.24	N/A
TNNI1	ENST00000361379.4	troponin I type 1 (skeletal, slow)	5	1	0	0	1	0	hsa-miR-3687	-0.24	-0.24	N/A
PRDM10	ENST00000358825.5	PR domain containing 10	68	1	0	1	0	0	hsa-miR-3687	-0.24	-0.24	N/A
CXCL9	ENST00000264888.5	chemokine (C-X-C motif) ligand 9	5	1	0	1	0	0	hsa-miR-3687	-0.24	-0.24	N/A
GABRA4	ENST00000264318.3	gamma-aminobutyric acid (GABA) A receptor, alpha 4	5	1	0	0	1	0	hsa-miR-3687	-0.24	-0.24	N/A
LRRC2	ENST00000395905.3	leucine rich repeat containing 2	5	1	0	0	1	0	hsa-miR-3687	-0.24	-0.24	N/A
OSBPL5	ENST00000478260.1	oxysterol binding protein-like 5	215	1	0	1	0	0	hsa-miR-3687	-0.24	-0.24	N/A
SETBP1	ENST00000282030.5	SET binding protein 1	77	1	1	0	0	0	hsa-miR-3687	-0.24	-0.29	N/A
FBXO46	ENST00000317683.3	F-box protein 46	197	1	0	0	1	0	hsa-miR-3687	-0.23	-0.23	N/A
ZFR2	ENST00000262961.4	zinc finger RNA binding protein 2	5	1	0	0	1	0	hsa-miR-3687	-0.23	-0.23	N/A
C5orf45	ENST00000518219.1	chromosome 5 open reading frame 45	313	1	0	1	0	0	hsa-miR-3687	-0.23	-0.23	N/A
HIST2H2BE	ENST00000369155.2	histone cluster 2, H2be	256	1	0	1	0	0	hsa-miR-3687	-0.23	-0.24	N/A
SLC26A1	ENST00000361661.2	solute carrier family 26 (anion exchanger), member 1	241	1	0	0	1	0	hsa-miR-3687	-0.23	-0.24	N/A
CDH24	ENST00000397359.3	cadherin 24, type 2	44	1	0	1	0	0	hsa-miR-3687	-0.23	-0.23	N/A
ZNF605	ENST00000360187.4	zinc finger protein 605	147	1	0	1	0	0	hsa-miR-3687	-0.23	-0.24	N/A
CLOCK	ENST00000309964.4	clock circadian regulator	86	1	0	1	0	0	hsa-miR-3687	-0.23	-0.23	N/A
IGF1R	ENST00000268035.6	insulin-like growth factor 1 receptor	561	1	1	0	0	1	hsa-miR-3687	-0.23	-0.25	N/A
VPS37B	ENST00000267202.2	vacuolar protein sorting 37 homolog B (S. cerevisiae)	261	1	0	1	0	1	hsa-miR-3687	-0.23	-0.23	N/A
SOGA3	ENST00000556132.1	SOGA family member 3	95	1	0	1	0	0	hsa-miR-3687	-0.23	-0.23	N/A
GM2A	ENST00000357164.3	GM2 ganglioside activator	134	1	0	1	0	0	hsa-miR-3687	-0.23	-0.27	N/A
B4GALT7	ENST00000029410.5	xylosylprotein beta 1,4-galactosyltransferase, polypeptide 7	2968	1	0	1	0	0	hsa-miR-3687	-0.23	-0.23	N/A
HPS4	ENST00000398145.2	Hermansky-Pudlak syndrome 4	719	1	0	0	1	0	hsa-miR-3687	-0.23	-0.23	N/A
PDGFA	ENST00000354513.5	platelet-derived growth factor alpha polypeptide	25	1	0	1	0	0	hsa-miR-3687	-0.23	-0.29	N/A
TGM3	ENST00000381458.5	transglutaminase 3	7	1	0	1	0	0	hsa-miR-3687	-0.22	-0.22	N/A
KBTBD11	ENST00000320248.3	kelch repeat and BTB (POZ) domain containing 11	173	1	0	1	0	0	hsa-miR-3687	-0.22	-0.22	N/A
TMEM259	ENST00000333175.5	transmembrane protein 259	1339	1	0	1	0	0	hsa-miR-4442	-0.22	-0.22	N/A
CCDC170	ENST00000239374.7	coiled-coil domain containing 170	15	1	0	1	0	0	hsa-miR-3687	-0.22	-0.22	N/A
TRIM58	ENST00000366481.3	tripartite motif containing 58	68	1	0	1	0	0	hsa-miR-3687	-0.22	-0.24	N/A
TFAP2B	ENST00000393655.3	transcription factor AP-2 beta (activating enhancer binding protein 2 beta)	23	1	0	0	1	0	hsa-miR-3687	-0.22	-0.28	N/A
RASGRF1	ENST00000558480.2	Ras protein-specific guanine nucleotide-releasing factor 1	5	1	0	0	1	0	hsa-miR-4442	-0.22	-0.22	N/A
C15orf52	ENST00000397536.2	chromosome 15 open reading frame 52	14	1	0	0	1	0	hsa-miR-3687	-0.22	-0.22	N/A
RFWD3	ENST00000361070.4	ring finger and WD repeat domain 3	106	1	0	1	0	0	hsa-miR-3687	-0.22	-0.28	N/A
TMEM206	ENST00000261455.4	transmembrane protein 206	26	1	0	1	0	0	hsa-miR-3687	-0.22	-0.39	N/A
C10orf85	ENST00000369071.2	chromosome 10 open reading frame 85	5	1	0	1	0	0	hsa-miR-3687	-0.22	-0.22	N/A
NPAS3	ENST00000346562.2	neuronal PAS domain protein 3	9	1	0	0	1	0	hsa-miR-3687	-0.22	-0.22	N/A
PATZ1	ENST00000405309.3	POZ (BTB) and AT hook containing zinc finger 1	165	1	0	1	0	0	hsa-miR-3687	-0.21	-0.21	N/A
ADNP2	ENST00000262198.4	ADNP homeobox 2	808	1	0	1	0	0	hsa-miR-3687	-0.21	-0.27	N/A
DIP2C	ENST00000280886.6	DIP2 disco-interacting protein 2 homolog C (Drosophila)	359	1	1	0	0	0	hsa-miR-3687	-0.21	-0.28	N/A
BRMS1	ENST00000359957.3	breast cancer metastasis suppressor 1	2647	1	0	1	0	0	hsa-miR-3687	-0.21	-0.21	N/A
PTAFR	ENST00000373857.3	platelet-activating factor receptor	5	1	0	0	1	0	hsa-miR-3687	-0.21	-0.21	N/A
GPIHBP1	ENST00000330824.2	glycosylphosphatidylinositol anchored high density lipoprotein binding protein 1	5	1	0	1	0	0	hsa-miR-3687	-0.21	-0.21	N/A
IGLON5	ENST00000270642.8	IgLON family member 5	5	1	0	1	0	0	hsa-miR-4442	-0.21	-0.21	N/A
CTIF	ENST00000256413.3	CBP80/20-dependent translation initiation factor	154	1	0	1	0	0	hsa-miR-3687	-0.21	-0.21	N/A
ZEB2	ENST00000558170.2	zinc finger E-box binding homeobox 2	33	1	0	1	0	0	hsa-miR-3687	-0.21	-0.26	N/A
FAM102A	ENST00000373095.1	family with sequence similarity 102, member A	85	1	0	0	1	0	hsa-miR-3687	-0.21	-0.21	N/A
REEP6	ENST00000233596.3	receptor accessory protein 6	822	1	0	1	0	0	hsa-miR-4442	-0.21	-0.21	N/A
ZBED1	ENST00000381223.4	zinc finger, BED-type containing 1	5	1	0	0	1	0	hsa-miR-3687	-0.21	-0.21	N/A
GPR20	ENST00000377741.3	G protein-coupled receptor 20	34	1	0	0	1	0	hsa-miR-4442	-0.21	-0.25	N/A
EXTL3	ENST00000220562.4	exostosin-like glycosyltransferase 3	358	1	1	0	0	0	hsa-miR-3687	-0.21	-0.21	N/A
CHMP7	ENST00000313219.7	charged multivesicular body protein 7	124	1	0	0	1	0	hsa-miR-3687	-0.21	-0.28	N/A
EIF4EBP2	ENST00000373218.4	eukaryotic translation initiation factor 4E binding protein 2	690	1	0	1	0	0	hsa-miR-3687	-0.21	-0.31	N/A
ING5	ENST00000313552.6	inhibitor of growth family, member 5	529	1	0	1	0	0	hsa-miR-3687	-0.21	-0.21	N/A
ADAMTS16	ENST00000274181.7	ADAM metallopeptidase with thrombospondin type 1 motif, 16	12	1	0	1	0	0	hsa-miR-3687	-0.21	-0.21	N/A
MAP2K7	ENST00000397981.3	mitogen-activated protein kinase kinase 7	164	1	0	0	1	0	hsa-miR-3687	-0.21	-0.21	N/A
KAZALD1	ENST00000370200.5	Kazal-type serine peptidase inhibitor domain 1	186	2	0	0	2	0	hsa-miR-3687	-0.21	-0.39	N/A
SRPK1	ENST00000373825.2	SRSF protein kinase 1	114	1	0	1	0	0	hsa-miR-3687	-0.20	-0.20	N/A
RPTOR	ENST00000306801.3	regulatory associated protein of MTOR, complex 1	190	1	0	0	1	1	hsa-miR-3687	-0.20	-0.21	N/A
PDZD4	ENST00000164640.4	PDZ domain containing 4	7	1	0	1	0	0	hsa-miR-3687	-0.20	-0.20	N/A
JHDM1D	ENST00000397560.2	jumonji C domain containing histone demethylase 1 homolog D (S. cerevisiae)	470	1	0	0	1	0	hsa-miR-3687	-0.20	-0.22	N/A
PROSER1	ENST00000352251.3	proline and serine rich 1	145	1	1	0	0	0	hsa-miR-3687	-0.20	-0.62	N/A
GRM6	ENST00000231188.5	glutamate receptor, metabotropic 6	5	1	0	0	1	0	hsa-miR-3687	-0.20	-0.20	N/A
SHISA9	ENST00000558583.1	shisa family member 9	5	1	0	0	1	0	hsa-miR-3687	-0.20	-0.20	N/A
ROBO2	ENST00000461745.1	roundabout, axon guidance receptor, homolog 2 (Drosophila)	22	1	0	0	1	0	hsa-miR-3687	-0.20	-0.20	N/A
ZNF541	ENST00000391901.3	zinc finger protein 541	22	1	0	1	0	0	hsa-miR-3687	-0.20	-0.20	N/A
SLC35E2B	ENST00000378662.1	solute carrier family 35, member E2B	5	1	0	1	0	0	hsa-miR-3687	-0.20	-0.20	N/A
PRICKLE1	ENST00000455697.1	prickle homolog 1 (Drosophila)	146	1	0	1	0	0	hsa-miR-3687	-0.20	-0.20	N/A
SDC1	ENST00000254351.4	syndecan 1	3152	1	0	1	0	0	hsa-miR-3687	-0.19	-0.33	N/A
LSM11	ENST00000286307.5	LSM11, U7 small nuclear RNA associated	1458	1	0	1	0	0	hsa-miR-3687	-0.19	-0.21	N/A
YDJC	ENST00000398873.3	YdjC homolog (bacterial)	494	1	0	1	0	0	hsa-miR-3687	-0.19	-0.19	N/A
HIST1H2BF	ENST00000359985.1	histone cluster 1, H2bf	16	1	0	1	0	0	hsa-miR-4442	-0.19	-0.29	N/A
C17orf105	ENST00000449302.3	chromosome 17 open reading frame 105	5	1	0	1	0	0	hsa-miR-3687	-0.19	-0.19	N/A
ZNF529	ENST00000334116.7	zinc finger protein 529	120	1	0	1	0	0	hsa-miR-3687	-0.19	-0.31	N/A
C1orf147	ENST00000367119.1	chromosome 1 open reading frame 147	5	1	0	1	0	0	hsa-miR-3687	-0.19	-0.19	N/A
MACC1	ENST00000400331.5	metastasis associated in colon cancer 1	5	1	0	1	0	0	hsa-miR-3687	-0.19	-0.19	N/A
FER	ENST00000281092.4	fer (fps/fes related) tyrosine kinase	665	1	0	0	1	0	hsa-miR-3687	-0.19	-0.19	N/A
MAGI2	ENST00000419488.1	membrane associated guanylate kinase, WW and PDZ domain containing 2	43	1	0	1	0	0	hsa-miR-3687	-0.19	-0.19	N/A
TWF2	ENST00000499914.2	twinfilin actin-binding protein 2	203	1	0	1	0	0	hsa-miR-3687	-0.19	-0.19	N/A
PHF12	ENST00000577226.1	PHD finger protein 12	307	1	0	1	0	0	hsa-miR-3687	-0.19	-0.19	N/A
CENPB	ENST00000379751.4	centromere protein B, 80kDa	4684	1	0	1	0	0	hsa-miR-3687	-0.19	-0.19	N/A
KIAA0430	ENST00000396368.3	KIAA0430	461	1	0	1	0	0	hsa-miR-3687	-0.18	-0.18	N/A
P2RY6	ENST00000393590.2	pyrimidinergic receptor P2Y, G-protein coupled, 6	29	1	0	1	0	0	hsa-miR-3687	-0.18	-0.18	N/A
HS6ST1	ENST00000259241.6	heparan sulfate 6-O-sulfotransferase 1	22	1	0	1	0	0	hsa-miR-4442	-0.18	-0.18	N/A
KIAA1875	ENST00000323662.8	KIAA1875	5	1	0	0	1	1	hsa-miR-3687	-0.18	-0.18	N/A
TEAD1	ENST00000361905.4	TEA domain family member 1 (SV40 transcriptional enhancer factor)	740	1	0	0	1	0	hsa-miR-3687	-0.18	-0.19	N/A
MVB12B	ENST00000361171.3	multivesicular body subunit 12B	29	1	0	1	0	0	hsa-miR-3687	-0.18	-0.18	N/A
EHMT1	ENST00000460843.1	euchromatic histone-lysine N-methyltransferase 1	22	1	0	1	0	0	hsa-miR-3687	-0.18	-0.18	N/A
PIGG	ENST00000296306.7	phosphatidylinositol glycan anchor biosynthesis, class G	487	1	0	1	0	0	hsa-miR-3687	-0.18	-0.18	N/A
OMP	ENST00000529803.1	olfactory marker protein	9	1	0	0	1	0	hsa-miR-3687	-0.18	-0.18	N/A
PRDM12	ENST00000253008.2	PR domain containing 12	15	1	0	1	0	0	hsa-miR-3687	-0.18	-0.18	N/A
ANKRD63	ENST00000434396.1	ankyrin repeat domain 63	5	1	0	1	0	1	hsa-miR-3687	-0.18	-0.18	N/A
ACOT11	ENST00000343744.2	acyl-CoA thioesterase 11	36	1	0	1	0	0	hsa-miR-3687	-0.18	-0.18	N/A
PHF1	ENST00000374512.3	PHD finger protein 1	19	1	0	1	0	0	hsa-miR-3687	-0.18	-0.18	N/A
KIAA0930	ENST00000336156.5	KIAA0930	1107	2	2	0	0	0	hsa-miR-3687	-0.18	-0.67	N/A
FAM109A	ENST00000361483.3	family with sequence similarity 109, member A	780	1	0	1	0	0	hsa-miR-3687	-0.17	-0.20	N/A
SPNS2	ENST00000329078.3	spinster homolog 2 (Drosophila)	7	1	0	1	0	1	hsa-miR-3687	-0.17	-0.17	N/A
SLC38A1	ENST00000398637.5	solute carrier family 38, member 1	1967	1	1	0	0	0	hsa-miR-3687	-0.17	-0.26	N/A
ZNF704	ENST00000327835.3	zinc finger protein 704	124	1	0	1	0	0	hsa-miR-3687	-0.17	-0.19	N/A
SCRT1	ENST00000332135.4	scratch homolog 1, zinc finger protein (Drosophila)	5	1	0	1	0	1	hsa-miR-3687	-0.17	-0.17	N/A
NLRP1	ENST00000262467.5	NLR family, pyrin domain containing 1	547	1	0	1	0	1	hsa-miR-3687	-0.17	-0.17	N/A
CAMKK1	ENST00000381769.2	calcium/calmodulin-dependent protein kinase kinase 1, alpha	34	1	0	1	0	0	hsa-miR-3687	-0.17	-0.17	N/A
PITPNA	ENST00000313486.7	phosphatidylinositol transfer protein, alpha	366	1	0	1	0	1	hsa-miR-3687	-0.17	-0.41	N/A
TRAF3	ENST00000560371.1	TNF receptor-associated factor 3	833	1	0	1	0	0	hsa-miR-3687	-0.17	-0.24	N/A
TMEM201	ENST00000340305.5	transmembrane protein 201	164	1	0	0	1	0	hsa-miR-3687	-0.17	-0.17	N/A
PGP	ENST00000333503.7	phosphoglycolate phosphatase	153	1	0	1	0	0	hsa-miR-3687	-0.17	-0.17	N/A
TXNRD3NB	ENST00000383572.2	thioredoxin reductase 3 neighbor	10	1	1	0	0	0	hsa-miR-3687	-0.17	-0.35	N/A
ABCA13	ENST00000544596.1	ATP-binding cassette, sub-family A (ABC1), member 13	5	1	0	1	0	0	hsa-miR-3687	-0.17	-0.17	N/A
HOOK3	ENST00000307602.4	hook microtubule-tethering protein 3	403	1	0	1	0	0	hsa-miR-3687	-0.17	-0.18	N/A
NINJ1	ENST00000375446.4	ninjurin 1	1216	1	0	1	0	0	hsa-miR-3687	-0.17	-0.17	N/A
PTPN21	ENST00000328736.3	protein tyrosine phosphatase, non-receptor type 21	104	1	0	1	0	0	hsa-miR-3687	-0.17	-0.17	N/A
VGLL3	ENST00000398399.2	vestigial like 3 (Drosophila)	187	1	0	0	1	0	hsa-miR-3687	-0.17	-0.17	N/A
SV2B	ENST00000394232.1	synaptic vesicle glycoprotein 2B	7	1	0	0	1	0	hsa-miR-3687	-0.17	-0.17	N/A
APC2	ENST00000233607.2	adenomatosis polyposis coli 2	10	1	0	1	0	1	hsa-miR-3687	-0.17	-0.17	N/A
ATOH7	ENST00000373673.3	atonal homolog 7 (Drosophila)	11	1	0	1	0	0	hsa-miR-3687	-0.16	-0.16	N/A
HIST1H2BD	ENST00000289316.2	histone cluster 1, H2bd	236	1	0	0	1	2	hsa-miR-3687	-0.16	-0.35	N/A
RIMS2	ENST00000507740.1	regulating synaptic membrane exocytosis 2	8	1	1	0	0	0	hsa-miR-3687	-0.16	-0.27	N/A
ZBTB8B	ENST00000609129.1	zinc finger and BTB domain containing 8B	18	1	0	1	0	2	hsa-miR-3687	-0.16	-0.26	N/A
HMX3	ENST00000357878.5	H6 family homeobox 3	9	1	1	0	0	1	hsa-miR-3687	-0.16	-0.40	N/A
HSP90B1	ENST00000299767.5	heat shock protein 90kDa beta (Grp94), member 1	42	1	0	0	1	0	hsa-miR-3687	-0.16	-0.36	N/A
PTP4A3	ENST00000520105.1	protein tyrosine phosphatase type IVA, member 3	65	1	0	1	0	0	hsa-miR-3687	-0.16	-0.21	N/A
LZTS3	ENST00000329152.3	Homo sapiens leucine zipper, putative tumor suppressor family member 3 (LZTS3), transcript variant 2, mRNA.	78	1	0	1	0	0	hsa-miR-3687	-0.16	-0.16	N/A
AKAP17A	ENST00000313871.3	A kinase (PRKA) anchor protein 17A	5	1	0	1	0	0	hsa-miR-3687	-0.16	-0.16	N/A
ARHGEF7	ENST00000426073.2	Rho guanine nucleotide exchange factor (GEF) 7	361	1	0	1	0	0	hsa-miR-3687	-0.16	-0.16	N/A
RANBP10	ENST00000317506.3	RAN binding protein 10	140	1	0	1	0	0	hsa-miR-3687	-0.16	-0.16	N/A
ZBTB46	ENST00000245663.4	zinc finger and BTB domain containing 46	71	1	0	1	0	0	hsa-miR-3687	-0.16	-0.16	N/A
PLXNA1	ENST00000393409.2	plexin A1	189	1	0	1	0	2	hsa-miR-3687	-0.16	-0.19	N/A
SNX21	ENST00000462307.1	sorting nexin family member 21	343	1	0	1	0	0	hsa-miR-3687	-0.16	-0.16	N/A
PPARD	ENST00000448077.2	peroxisome proliferator-activated receptor delta	239	1	0	1	0	0	hsa-miR-3687	-0.15	-0.15	N/A
MPP6	ENST00000222644.5	membrane protein, palmitoylated 6 (MAGUK p55 subfamily member 6)	389	1	0	1	0	0	hsa-miR-3687	-0.15	-0.26	N/A
HOXC12	ENST00000243103.3	homeobox C12	5	1	0	1	0	0	hsa-miR-4442	-0.15	-0.15	N/A
DLG4	ENST00000399506.2	discs, large homolog 4 (Drosophila)	75	1	0	1	0	0	hsa-miR-3687	-0.15	-0.15	N/A
ZNF276	ENST00000289816.5	zinc finger protein 276	94	1	0	1	0	0	hsa-miR-3687	-0.15	-0.15	N/A
FA2H	ENST00000219368.3	fatty acid 2-hydroxylase	5	1	0	1	0	0	hsa-miR-3687	-0.15	-0.15	N/A
CD244	ENST00000368034.4	CD244 molecule, natural killer cell receptor 2B4	5	1	0	1	0	0	hsa-miR-3687	-0.15	-0.15	N/A
TYRO3	ENST00000263798.3	TYRO3 protein tyrosine kinase	70	1	0	1	0	0	hsa-miR-3687	-0.15	-0.23	N/A
TAS1R1	ENST00000328191.4	taste receptor, type 1, member 1	5	1	0	1	0	0	hsa-miR-3687	-0.15	-0.15	N/A
IRGQ	ENST00000422989.1	immunity-related GTPase family, Q	62	1	0	0	1	0	hsa-miR-3687	-0.15	-0.15	N/A
SERPINB5	ENST00000382771.4	serpin peptidase inhibitor, clade B (ovalbumin), member 5	295	1	0	1	0	0	hsa-miR-3687	-0.15	-0.39	N/A
XRN1	ENST00000264951.4	5'-3' exoribonuclease 1	612	1	0	0	1	0	hsa-miR-3687	-0.15	-0.15	N/A
TANC2	ENST00000424789.2	tetratricopeptide repeat, ankyrin repeat and coiled-coil containing 2	155	1	0	1	0	0	hsa-miR-3687	-0.15	-0.17	N/A
WNK2	ENST00000395475.2	WNK lysine deficient protein kinase 2	134	1	0	1	0	1	hsa-miR-3687	-0.14	-0.14	N/A
TRIM27	ENST00000377194.3	tripartite motif containing 27	492	1	0	1	0	0	hsa-miR-3687	-0.14	-0.14	N/A
CDCP1	ENST00000296129.1	CUB domain containing protein 1	137	1	1	0	0	0	hsa-miR-3687	-0.14	-0.67	N/A
C2orf82	ENST00000409533.1	chromosome 2 open reading frame 82	72	1	0	0	1	1	hsa-miR-3687	-0.14	-0.41	N/A
ZNF331	ENST00000253144.9	zinc finger protein 331	553	1	0	1	0	0	hsa-miR-3687	-0.14	-0.14	N/A
KIF26A	ENST00000315264.7	kinesin family member 26A	494	1	0	1	0	0	hsa-miR-3687	-0.14	-0.14	N/A
OSBP	ENST00000263847.1	oxysterol binding protein	101	2	0	1	1	0	hsa-miR-3687	-0.14	-0.40	N/A
AKAP13	ENST00000394518.2	A kinase (PRKA) anchor protein 13	53	1	0	0	1	0	hsa-miR-3687	-0.14	-0.16	N/A
SV2C	ENST00000502798.2	synaptic vesicle glycoprotein 2C	30	1	0	1	0	0	hsa-miR-3687	-0.14	-0.17	N/A
ADCY9	ENST00000294016.3	adenylate cyclase 9	166	1	0	1	0	1	hsa-miR-3687	-0.14	-0.19	N/A
TBC1D3F	ENST00000378174.5	TBC1 domain family, member 3F	5	1	0	1	0	0	hsa-miR-3687	-0.14	-0.14	N/A
LLGL1	ENST00000316843.4	lethal giant larvae homolog 1 (Drosophila)	328	1	0	1	0	0	hsa-miR-3687	-0.13	-0.14	N/A
TBC1D3	ENST00000339023.4	TBC1 domain family, member 3	5	1	0	1	0	0	hsa-miR-3687	-0.13	-0.14	N/A
CD2BP2	ENST00000305596.3	CD2 (cytoplasmic tail) binding protein 2	222	1	0	0	1	0	hsa-miR-3687	-0.13	-0.32	N/A
ATXN3	ENST00000545170.1	ataxin 3	115	1	0	0	1	0	hsa-miR-3687	-0.13	-0.23	N/A
TMEM92	ENST00000300433.3	transmembrane protein 92	46	1	0	1	0	0	hsa-miR-3687	-0.13	-0.20	N/A
ASB16	ENST00000293414.1	ankyrin repeat and SOCS box containing 16	14	4	0	4	0	5	hsa-miR-3687	-0.13	-0.21	N/A
FOXK1	ENST00000328914.4	forkhead box K1	368	2	0	2	0	0	hsa-miR-3687	-0.13	-0.14	N/A
OLFML2A	ENST00000288815.5	olfactomedin-like 2A	155	1	0	1	0	0	hsa-miR-3687	-0.13	-0.13	N/A
KAT7	ENST00000259021.4	K(lysine) acetyltransferase 7	48	1	0	0	1	0	hsa-miR-3687	-0.13	-0.24	N/A
SKIDA1	ENST00000449193.2	SKI/DACH domain containing 1	18	1	0	1	0	0	hsa-miR-3687	-0.13	-0.20	N/A
GNL3L	ENST00000336470.4	guanine nucleotide binding protein-like 3 (nucleolar)-like	151	1	0	1	0	0	hsa-miR-3687	-0.13	-0.18	N/A
CELSR2	ENST00000271332.3	cadherin, EGF LAG seven-pass G-type receptor 2	2475	1	0	1	0	0	hsa-miR-3687	-0.13	-0.13	N/A
DST	ENST00000312431.6	dystonin	439	1	0	0	1	0	hsa-miR-3687	-0.13	-0.13	N/A
C1orf198	ENST00000366663.5	chromosome 1 open reading frame 198	1484	1	0	1	0	0	hsa-miR-3687	-0.13	-0.15	N/A
NFIX	ENST00000360105.4	nuclear factor I/X (CCAAT-binding transcription factor)	24	1	0	1	0	1	hsa-miR-4442	-0.13	-0.15	N/A
MFI2	ENST00000296350.5	antigen p97 (melanoma associated) identified by monoclonal antibodies 133.2 and 96.5	143	1	0	1	0	1	hsa-miR-3687	-0.13	-0.13	N/A
ACVR2B	ENST00000352511.4	activin A receptor, type IIB	21	1	1	0	0	0	hsa-miR-3687	-0.13	-0.29	N/A
GPRC5B	ENST00000300571.2	G protein-coupled receptor, family C, group 5, member B	84	1	0	1	0	0	hsa-miR-3687	-0.13	-0.20	N/A
KBTBD12	ENST00000405256.1	kelch repeat and BTB (POZ) domain containing 12	5	1	0	1	0	0	hsa-miR-3687	-0.13	-0.13	N/A
PRDM15	ENST00000422911.1	PR domain containing 15	328	1	0	1	0	1	hsa-miR-3687	-0.12	-0.12	N/A
MNT	ENST00000174618.4	MNT, MAX dimerization protein	146	1	0	1	0	0	hsa-miR-3687	-0.12	-0.12	N/A
GBA	ENST00000368373.3	glucosidase, beta, acid	27	1	0	1	0	1	hsa-miR-3687	-0.12	-0.15	N/A
GOPC	ENST00000368498.2	golgi-associated PDZ and coiled-coil motif containing	451	1	0	1	0	0	hsa-miR-3687	-0.12	-0.25	N/A
SLC17A9	ENST00000370351.4	solute carrier family 17 (vesicular nucleotide transporter), member 9	504	1	0	1	0	0	hsa-miR-3687	-0.12	-0.12	N/A
FADS6	ENST00000310226.6	fatty acid desaturase 6	12	1	0	0	1	0	hsa-miR-3687	-0.12	-0.22	N/A
GLTSCR1	ENST00000396720.3	glioma tumor suppressor candidate region gene 1	36	1	0	1	0	0	hsa-miR-3687	-0.12	-0.12	N/A
KIAA1467	ENST00000197268.8	KIAA1467	509	1	0	1	0	0	hsa-miR-3687	-0.12	-0.12	N/A
THUMPD3	ENST00000345094.3	THUMP domain containing 3	445	1	0	0	1	0	hsa-miR-3687	-0.12	-0.22	N/A
NOS1	ENST00000317775.6	nitric oxide synthase 1 (neuronal)	5	1	0	1	0	0	hsa-miR-3687	-0.12	-0.12	N/A
TRAF7	ENST00000326181.6	TNF receptor-associated factor 7, E3 ubiquitin protein ligase	1505	1	1	0	0	0	hsa-miR-3687	-0.12	-0.58	N/A
ARHGEF39	ENST00000343259.3	Rho guanine nucleotide exchange factor (GEF) 39	141	1	0	1	0	0	hsa-miR-4442	-0.12	-0.26	N/A
SLC9A2	ENST00000233969.2	solute carrier family 9, subfamily A (NHE2, cation proton antiporter 2), member 2	27	1	1	0	0	0	hsa-miR-3687	-0.11	-0.62	N/A
UBE2F	ENST00000272930.4	ubiquitin-conjugating enzyme E2F (putative)	905	1	0	0	1	0	hsa-miR-3687	-0.11	-0.25	N/A
MAFF	ENST00000338483.2	v-maf avian musculoaponeurotic fibrosarcoma oncogene homolog F	160	1	0	1	0	0	hsa-miR-3687	-0.11	-0.12	N/A
NOVA2	ENST00000263257.5	neuro-oncological ventral antigen 2	7	1	0	1	0	0	hsa-miR-3687	-0.11	-0.17	N/A
AURKA	ENST00000395907.1	aurora kinase A	435	1	0	1	0	0	hsa-miR-3687	-0.11	-0.24	N/A
TRIM25	ENST00000316881.4	tripartite motif containing 25	247	1	0	1	0	0	hsa-miR-3687	-0.11	-0.25	N/A
SOX8	ENST00000293894.3	SRY (sex determining region Y)-box 8	5	1	0	1	0	0	hsa-miR-3687	-0.11	-0.11	N/A
FBXL18	ENST00000382368.3	F-box and leucine-rich repeat protein 18	92	1	0	0	1	0	hsa-miR-3687	-0.11	-0.12	N/A
POU2F2	ENST00000342301.4	POU class 2 homeobox 2	5	1	0	1	0	0	hsa-miR-3687	-0.11	-0.11	N/A
CLUAP1	ENST00000576634.1	clusterin associated protein 1	99	1	1	0	0	0	hsa-miR-3687	-0.11	-0.43	N/A
TSC1	ENST00000298552.3	tuberous sclerosis 1	838	1	0	1	0	1	hsa-miR-3687	-0.11	-0.12	N/A
ZNF562	ENST00000293648.4	zinc finger protein 562	130	1	0	1	0	0	hsa-miR-3687	-0.11	-0.11	N/A
TRIM67	ENST00000444294.3	tripartite motif containing 67	41	1	0	0	1	0	hsa-miR-3687	-0.11	-0.19	N/A
DLGAP4	ENST00000373913.3	discs, large (Drosophila) homolog-associated protein 4	1188	1	0	1	0	0	hsa-miR-3687	-0.10	-0.11	N/A
MBD3	ENST00000590550.2	methyl-CpG binding domain protein 3	393	1*	0	0	0	1	hsa-miR-4442	-0.10	-0.10	N/A
HTRA3	ENST00000307358.2	HtrA serine peptidase 3	5161	1	0	1	0	0	hsa-miR-4442	-0.10	-0.10	N/A
FANCA	ENST00000568369.1	Fanconi anemia, complementation group A	348	1	0	1	0	0	hsa-miR-3687	-0.10	-0.29	N/A
CBFA2T2	ENST00000375279.2	core-binding factor, runt domain, alpha subunit 2; translocated to, 2	107	1	0	1	0	0	hsa-miR-3687	-0.10	-0.15	N/A
DUSP8	ENST00000397374.3	dual specificity phosphatase 8	26	1	0	1	0	0	hsa-miR-3687	-0.10	-0.12	N/A
GIGYF1	ENST00000275732.5	GRB10 interacting GYF protein 1	5	1	0	1	0	0	hsa-miR-3687	-0.10	-0.10	N/A
ECE1	ENST00000415912.2	endothelin converting enzyme 1	1166	1	0	1	0	0	hsa-miR-3687	-0.10	-0.10	N/A
RPL37	ENST00000274242.5	ribosomal protein L37	1785	1	0	1	0	0	hsa-miR-3687	-0.10	-0.11	N/A
POM121	ENST00000395270.1	POM121 transmembrane nucleoporin	5	1	0	1	0	0	hsa-miR-3687	-0.10	-0.10	N/A
HOXB6	ENST00000484302.2	homeobox B6	12	1	0	0	1	0	hsa-miR-3687	-0.09	-0.23	N/A
ARMC5	ENST00000457010.2	armadillo repeat containing 5	376	1	0	1	0	0	hsa-miR-3687	-0.09	-0.09	N/A
GDF7	ENST00000272224.3	growth differentiation factor 7	27	1	0	1	0	0	hsa-miR-3687	-0.09	-0.10	N/A
ZNF341	ENST00000342427.2	zinc finger protein 341	10	1	0	1	0	0	hsa-miR-3687	-0.09	-0.33	N/A
HNRNPUL2	ENST00000301785.5	heterogeneous nuclear ribonucleoprotein U-like 2	2321	1	0	1	0	0	hsa-miR-3687	-0.09	-0.31	N/A
TMEM8A	ENST00000431232.2	transmembrane protein 8A	2174	1	0	1	0	0	hsa-miR-3687	-0.09	-0.19	N/A
GABRQ	ENST00000370306.2	gamma-aminobutyric acid (GABA) A receptor, theta	14	1	0	0	1	0	hsa-miR-3687	-0.09	-0.27	N/A
C2CD2L	ENST00000336702.3	C2CD2-like	13	1	0	1	0	0	hsa-miR-3687	-0.09	-0.09	N/A
RP11-383H13.1	ENST00000521467.1	Protein LOC100132891; cDNA FLJ53548	26	1	0	0	1	0	hsa-miR-3687	-0.09	-0.24	N/A
ZNF468	ENST00000595646.1	zinc finger protein 468	83	1	0	0	1	0	hsa-miR-3687	-0.09	-0.26	N/A
EFNB2	ENST00000245323.4	ephrin-B2	25	1	0	1	0	0	hsa-miR-3687	-0.08	-0.08	N/A
C4orf50	ENST00000531445.1	chromosome 4 open reading frame 50	5	1	0	1	0	0	hsa-miR-3687	-0.08	-0.08	N/A
REXO1L1	ENST00000379010.2	REX1, RNA exonuclease 1 homolog (S. cerevisiae)-like 1	5	1	0	1	0	0	hsa-miR-3687	-0.08	-0.08	N/A
TTPAL	ENST00000372906.2	tocopherol (alpha) transfer protein-like	265	1	0	0	1	0	hsa-miR-3687	-0.08	-0.27	N/A
MGRN1	ENST00000415496.1	mahogunin ring finger 1, E3 ubiquitin protein ligase	2337	1	0	1	0	0	hsa-miR-3687	-0.08	-0.08	N/A
FAM168A	ENST00000064778.4	family with sequence similarity 168, member A	68	1	0	0	1	0	hsa-miR-3687	-0.08	-0.31	N/A
IL6R	ENST00000344086.4	interleukin 6 receptor	13	1	0	1	0	0	hsa-miR-3687	-0.08	-0.13	N/A
PTK6	ENST00000217185.2	protein tyrosine kinase 6	27	1	0	0	1	0	hsa-miR-3687	-0.08	-0.19	N/A
BRF1	ENST00000392557.4	BRF1, RNA polymerase III transcription initiation factor 90 kDa subunit	199	1	0	1	0	0	hsa-miR-3687	-0.08	-0.08	N/A
TIMP2	ENST00000585421.1	TIMP metallopeptidase inhibitor 2	3147	1	0	1	0	0	hsa-miR-3687	-0.08	-0.09	N/A
RP11-47I22.3	ENST00000556569.1	Uncharacterized protein	93	1	1	0	0	0	hsa-miR-3687	-0.08	-0.84	N/A
GIT1	ENST00000579937.1	G protein-coupled receptor kinase interacting ArfGAP 1	18	1	0	1	0	0	hsa-miR-3687	-0.08	-0.11	N/A
SLC7A1	ENST00000380752.5	solute carrier family 7 (cationic amino acid transporter, y+ system), member 1	338	1	0	0	1	0	hsa-miR-3687	-0.08	-0.09	N/A
CAMK1D	ENST00000378847.3	calcium/calmodulin-dependent protein kinase ID	258	1	0	0	1	0	hsa-miR-3687	-0.07	-0.17	N/A
NPTX1	ENST00000306773.4	neuronal pentraxin I	1876	1	0	1	0	0	hsa-miR-4442	-0.07	-0.07	N/A
ARSK	ENST00000380009.4	arylsulfatase family, member K	298	1	1	0	0	0	hsa-miR-3687	-0.07	-0.62	N/A
RNF216	ENST00000425013.2	ring finger protein 216	649	1	0	1	0	0	hsa-miR-3687	-0.07	-0.10	N/A
RBBP9	ENST00000337227.4	retinoblastoma binding protein 9	102	1	1	0	0	0	hsa-miR-3687	-0.07	-0.49	N/A
LGI2	ENST00000382114.4	leucine-rich repeat LGI family, member 2	32	1	0	0	1	0	hsa-miR-3687	-0.07	-0.26	N/A
IGF2	ENST00000381395.1	insulin-like growth factor 2 (somatomedin A)	1371	1	0	1	0	0	hsa-miR-3687	-0.06	-0.08	N/A
PSD	ENST00000020673.5	pleckstrin and Sec7 domain containing	5	1	0	1	0	0	hsa-miR-3687	-0.06	-0.06	N/A
FAHD2A	ENST00000233379.4	fumarylacetoacetate hydrolase domain containing 2A	9	1	0	1	0	0	hsa-miR-3687	-0.06	-0.11	N/A
CC2D1A	ENST00000318003.7	coiled-coil and C2 domain containing 1A	22	1	0	1	0	0	hsa-miR-3687	-0.06	-0.06	N/A
RIPK1	ENST00000380409.2	receptor (TNFRSF)-interacting serine-threonine kinase 1	20	1	0	1	0	0	hsa-miR-3687	-0.06	-0.26	N/A
PTPRE	ENST00000254667.3	protein tyrosine phosphatase, receptor type, E	44	1	0	1	0	0	hsa-miR-4442	-0.06	-0.17	N/A
RBM7	ENST00000541475.1	RNA binding motif protein 7	46	1	0	0	1	0	hsa-miR-3687	-0.06	-0.24	N/A
SAMD1	ENST00000533683.2	sterile alpha motif domain containing 1	12	1	0	1	0	0	hsa-miR-3687	-0.06	-0.32	N/A
PRSS21	ENST00000455114.1	protease, serine, 21 (testisin)	578	1	0	0	1	2	hsa-miR-3687	-0.05	-0.27	N/A
EBF1	ENST00000313708.6	early B-cell factor 1	42	1	0	1	0	0	hsa-miR-3687	-0.05	-0.09	N/A
C1orf21	ENST00000235307.6	chromosome 1 open reading frame 21	935	1	0	1	0	1	hsa-miR-3687	-0.05	-0.19	N/A
PLCB3	ENST00000540288.1	phospholipase C, beta 3 (phosphatidylinositol-specific)	15	1	0	1	0	0	hsa-miR-3687	-0.05	-0.08	N/A
SLC45A4	ENST00000519067.1	solute carrier family 45, member 4	418	1	0	1	0	1	hsa-miR-3687	-0.05	-0.17	N/A
UNC5C	ENST00000453304.1	unc-5 homolog C (C. elegans)	60	1	0	1	0	0	hsa-miR-3687	-0.05	-0.07	N/A
TFCP2L1	ENST00000263707.5	transcription factor CP2-like 1	36	2	0	0	2	1	hsa-miR-3687	-0.05	-0.38	N/A
KIF5C	ENST00000435030.1	kinesin family member 5C	19	1	0	1	0	0	hsa-miR-3687	-0.05	-0.19	N/A
FASN	ENST00000306749.2	fatty acid synthase	37	1	0	1	0	0	hsa-miR-3687	-0.05	-0.05	N/A
USP49	ENST00000394253.3	ubiquitin specific peptidase 49	44	1	1	0	0	0	hsa-miR-3687	-0.05	-0.45	N/A
RIOK2	ENST00000283109.3	RIO kinase 2	62	1	0	0	1	0	hsa-miR-3687	-0.05	-0.34	N/A
CARHSP1	ENST00000396593.2	calcium regulated heat stable protein 1, 24kDa	113	1	1	0	0	0	hsa-miR-3687	-0.04	-0.43	N/A
MECP2	ENST00000303391.6	methyl CpG binding protein 2 (Rett syndrome)	1474	2	0	1	1	0	hsa-miR-3687	-0.04	-0.24	N/A
TRIM71	ENST00000383763.5	tripartite motif containing 71, E3 ubiquitin protein ligase	67	1	0	1	0	0	hsa-miR-3687	-0.04	-0.06	N/A
ADCYAP1R1	ENST00000304166.4	adenylate cyclase activating polypeptide 1 (pituitary) receptor type I	9	1	0	1	0	0	hsa-miR-3687	-0.04	-0.04	N/A
RILPL1	ENST00000376874.4	Rab interacting lysosomal protein-like 1	155	1	0	0	1	1	hsa-miR-3687	-0.04	-0.26	N/A
SBNO1	ENST00000420886.2	strawberry notch homolog 1 (Drosophila)	87	1	0	0	1	0	hsa-miR-3687	-0.04	-0.24	N/A
DGCR6L	ENST00000248879.3	DiGeorge syndrome critical region gene 6-like	18	1	0	1	0	0	hsa-miR-3687	-0.04	-0.16	N/A
LNPEP	ENST00000231368.5	leucyl/cystinyl aminopeptidase	28	1	0	0	1	0	hsa-miR-3687	-0.04	-0.23	N/A
CACNG8	ENST00000270458.2	calcium channel, voltage-dependent, gamma subunit 8	5	1	0	1	0	0	hsa-miR-3687	-0.04	-0.04	N/A
SAMD4A	ENST00000392067.3	sterile alpha motif domain containing 4A	449	1	0	1	0	0	hsa-miR-3687	-0.04	-0.04	N/A
KIF21B	ENST00000332129.2	kinesin family member 21B	12	1	0	1	0	0	hsa-miR-3687	-0.03	-0.03	N/A
PSMG1	ENST00000331573.3	proteasome (prosome, macropain) assembly chaperone 1	31	1	0	1	0	0	hsa-miR-3687	-0.03	-0.21	N/A
UGGT1	ENST00000259253.6	UDP-glucose glycoprotein glucosyltransferase 1	1377	1	0	1	0	0	hsa-miR-3687	-0.03	-0.16	N/A
FOXP1	ENST00000318789.4	forkhead box P1	264	1	0	0	1	0	hsa-miR-3687	-0.03	-0.29	N/A
SMURF2	ENST00000262435.9	SMAD specific E3 ubiquitin protein ligase 2	978	1	0	0	1	0	hsa-miR-3687	-0.03	-0.28	N/A
SLC35D1	ENST00000235345.5	solute carrier family 35 (UDP-GlcA/UDP-GalNAc transporter), member D1	186	1	0	1	0	0	hsa-miR-3687	-0.03	-0.19	N/A
DNAL1	ENST00000553645.2	dynein, axonemal, light chain 1	81	1	0	0	1	0	hsa-miR-3687	-0.03	-0.32	N/A
TNS4	ENST00000254051.6	tensin 4	40	1	0	0	1	0	hsa-miR-3687	-0.03	-0.25	N/A
XRCC2	ENST00000359321.1	X-ray repair complementing defective repair in Chinese hamster cells 2	140	1	0	1	0	0	hsa-miR-3687	-0.03	-0.23	N/A
HARS	ENST00000504156.1	histidyl-tRNA synthetase	34	1	0	1	0	0	hsa-miR-4442	-0.03	-0.20	N/A
DYNC1LI2	ENST00000258198.2	dynein, cytoplasmic 1, light intermediate chain 2	137	1	0	1	0	0	hsa-miR-3687	-0.03	-0.13	N/A
MFSD6	ENST00000392328.1	major facilitator superfamily domain containing 6	47	1	0	1	0	1	hsa-miR-3687	-0.03	-0.17	N/A
FRK	ENST00000606080.1	fyn-related kinase	37	1	0	1	0	0	hsa-miR-3687	-0.03	-0.06	N/A
JDP2	ENST00000435893.2	Jun dimerization protein 2	110	1	0	0	1	0	hsa-miR-3687	-0.03	-0.22	N/A
KDM6B	ENST00000254846.5	lysine (K)-specific demethylase 6B	8	1	0	1	0	0	hsa-miR-3687	-0.03	-0.03	N/A
GALNT15	ENST00000339732.5	UDP-N-acetyl-alpha-D-galactosamine:polypeptide N-acetylgalactosaminyltransferase 15	114	1	0	1	0	0	hsa-miR-3687	-0.02	-0.19	N/A
BRD3	ENST00000303407.7	bromodomain containing 3	77	1	0	0	1	0	hsa-miR-3687	-0.02	-0.27	N/A
RAVER1	ENST00000293677.6	ribonucleoprotein, PTB-binding 1	362	1	0	1	0	0	hsa-miR-3687	-0.02	-0.02	N/A
FOXD1	ENST00000499003.3	forkhead box D1	423	1	0	0	1	0	hsa-miR-3687	-0.02	-0.25	N/A
MROH6	ENST00000398882.3	maestro heat-like repeat family member 6	24	1	0	1	0	0	hsa-miR-3687	-0.02	-0.02	N/A
IBA57	ENST00000366711.3	IBA57, iron-sulfur cluster assembly homolog (S. cerevisiae)	66	1	0	1	0	0	hsa-miR-3687	-0.02	-0.11	N/A
HMX1	ENST00000400677.3	H6 family homeobox 1	171	2	0	1	1	0	hsa-miR-3687	-0.02	-0.25	N/A
ACOT9	ENST00000379303.5	acyl-CoA thioesterase 9	185	1	0	0	1	0	hsa-miR-3687	-0.02	-0.16	N/A
NKRF	ENST00000371527.1	NFKB repressing factor	607	1	1	0	0	0	hsa-miR-3687	-0.02	-0.50	N/A
IMPA2	ENST00000269159.3	inositol(myo)-1(or 4)-monophosphatase 2	2916	1	1	0	0	0	hsa-miR-3687	-0.02	-0.43	N/A
GID4	ENST00000268719.4	GID complex subunit 4	79	1	0	0	1	0	hsa-miR-3687	-0.01	-0.24	N/A
SZT2	ENST00000562955.1	seizure threshold 2 homolog (mouse)	123	1	0	1	0	0	hsa-miR-3687	-0.01	-0.02	N/A
CMTM4	ENST00000394106.2	CKLF-like MARVEL transmembrane domain containing 4	22	1	0	1	0	1	hsa-miR-3687	-0.01	-0.04	N/A
RAB13	ENST00000368575.3	RAB13, member RAS oncogene family	26	1	0	0	1	0	hsa-miR-3687	-0.01	-0.24	N/A
CORO7	ENST00000251166.4	coronin 7	113	1	1	0	0	0	hsa-miR-3687	-0.01	-0.58	N/A
STAMBP	ENST00000394070.2	STAM binding protein	1274	1	0	1	0	0	hsa-miR-3687	-0.01	-0.11	N/A
TBC1D16	ENST00000310924.2	TBC1 domain family, member 16	556	1	0	1	0	0	hsa-miR-3687	-0.01	-0.18	N/A
RAB3C	ENST00000282878.4	RAB3C, member RAS oncogene family	242	1	0	1	0	0	hsa-miR-3687	-0.01	-0.17	N/A
WHAMM	ENST00000286760.4	WAS protein homolog associated with actin, golgi membranes and microtubules	834	1	0	1	0	0	hsa-miR-3687	-0.01	-0.23	N/A
RPL24	ENST00000495401.1	ribosomal protein L24	67	1	0	1	0	0	hsa-miR-3687	-0.01	-0.17	N/A
SNX24	ENST00000513881.1	sorting nexin 24	352	1	0	1	0	0	hsa-miR-3687	-0.01	-0.24	N/A
HIST1H1C	ENST00000343677.2	histone cluster 1, H1c	1852	1	1	0	0	0	hsa-miR-3687	-0.01	-0.74	N/A
MISP	ENST00000215582.6	mitotic spindle positioning	23	1	0	0	1	0	hsa-miR-3687	-0.01	-0.31	N/A
TSPAN14	ENST00000429989.3	tetraspanin 14	239	1	0	1	0	1	hsa-miR-3687	-0.01	-0.17	N/A
IP6K1	ENST00000468463.1	inositol hexakisphosphate kinase 1	406	1	0	1	0	0	hsa-miR-3687	-0.01	-0.20	N/A
FSTL3	ENST00000166139.4	follistatin-like 3 (secreted glycoprotein)	207	1	0	1	0	0	hsa-miR-3687	-0.01	-0.11	N/A
C2orf68	ENST00000306336.5	chromosome 2 open reading frame 68	565	1	0	1	0	0	hsa-miR-3687	-0.01	-0.29	N/A
MON1B	ENST00000248248.3	MON1 secretory trafficking family member B	910	1	0	1	0	0	hsa-miR-3687	-0.01	-0.26	N/A
EHD1	ENST00000320631.3	EH-domain containing 1	335	1	0	1	0	0	hsa-miR-3687	-0.01	-0.07	N/A
NUF2	ENST00000367900.3	NUF2, NDC80 kinetochore complex component	63	1	0	0	1	0	hsa-miR-3687	-0.01	-0.31	N/A
NXPE3	ENST00000422132.1	neurexophilin and PC-esterase domain family, member 3	630	1	0	1	0	0	hsa-miR-3687	-0.01	-0.15	N/A
SPHAR	ENST00000366688.3	S-phase response (cyclin related)	202	1	1	0	0	0	hsa-miR-3687	-0.01	-0.69	N/A
PAN2	ENST00000425394.2	PAN2 poly(A) specific ribonuclease subunit homolog (S. cerevisiae)	310	1	0	0	1	1	hsa-miR-3687	-0.01	-0.44	N/A
IMP4	ENST00000409935.1	IMP4, U3 small nucleolar ribonucleoprotein, homolog (yeast)	955	1	0	0	1	0	hsa-miR-3687	-0.01	-0.22	N/A
ARHGEF28	ENST00000426542.2	Rho guanine nucleotide exchange factor (GEF) 28	423	1	0	0	1	0	hsa-miR-3687	-0.01	-0.31	N/A
URGCP	ENST00000223341.7	upregulator of cell proliferation	180	1	0	1	0	0	hsa-miR-3687	-0.01	-0.21	N/A
CREM	ENST00000333809.8	cAMP responsive element modulator	882	1	0	1	0	0	hsa-miR-3687	0	-0.17	N/A
PCBP2	ENST00000455667.3	poly(rC) binding protein 2	24310	1	0	0	1	0	hsa-miR-3687	0	-0.36	N/A
NIF3L1	ENST00000409588.1	NIF3 NGG1 interacting factor 3-like 1 (S. cerevisiae)	952	1	0	1	0	0	hsa-miR-3687	0	-0.32	N/A
SMARCA5	ENST00000283131.3	SWI/SNF related, matrix associated, actin dependent regulator of chromatin, subfamily a, member 5	478	1	1	0	0	1	hsa-miR-3687	0	-0.38	N/A
RCL1	ENST00000381750.4	RNA terminal phosphate cyclase-like 1	203	1	0	1	0	0	hsa-miR-3687	0	-0.26	N/A
PTGR2	ENST00000555661.1	prostaglandin reductase 2	244	1	0	1	0	1	hsa-miR-3687	0	-0.16	N/A
TROAP	ENST00000257909.3	trophinin associated protein	270	1	0	0	1	0	hsa-miR-3687	0	-0.28	N/A
RFFL	ENST00000315249.7	ring finger and FYVE-like domain containing E3 ubiquitin protein ligase	670	1	0	1	0	1	hsa-miR-3687	0	-0.20	N/A
NAA40	ENST00000377793.4	N(alpha)-acetyltransferase 40, NatD catalytic subunit	217	1	0	1	0	0	hsa-miR-3687	0	-0.11	N/A
MAPK1	ENST00000215832.6	mitogen-activated protein kinase 1	630	2	1	1	0	0	hsa-miR-3687	0	-0.35	N/A
CDX2	ENST00000381020.7	caudal type homeobox 2	563	1	0	1	0	0	hsa-miR-3687	0	-0.10	N/A
FCHSD1	ENST00000435817.2	FCH and double SH3 domains 1	364	1	0	1	0	0	hsa-miR-4442	0	-0.06	N/A
HAS2	ENST00000303924.4	hyaluronan synthase 2	398	1	0	1	0	0	hsa-miR-3687	0	-0.13	N/A
PEX26	ENST00000329627.7	peroxisomal biogenesis factor 26	157	1	0	1	0	0	hsa-miR-3687	0	-0.02	N/A
RAD51L3-RFFL	ENST00000593039.1	Uncharacterized protein	670	1	0	1	0	1	hsa-miR-3687	0	-0.23	N/A
RP1-170O19.20	ENST00000470747.4	Uncharacterized protein	151	1	0	1	0	0	hsa-miR-3687	0	-0.08	N/A
ABI2	ENST00000295851.5	abl-interactor 2	877	2	0	1	1	0	hsa-miR-3687	0	-0.29	N/A
HOXA9	ENST00000396345.1	homeobox A9	151	1	0	1	0	0	hsa-miR-3687	0	-0.08	N/A
TTL	ENST00000233336.6	tubulin tyrosine ligase	442	1	0	0	1	0	hsa-miR-3687	0	-0.12	N/A
RAB4A	ENST00000366690.4	RAB4A, member RAS oncogene family	850	1	1	0	0	0	hsa-miR-3687	0	-0.54	N/A
EMP2	ENST00000359543.3	epithelial membrane protein 2	1725	1	0	1	0	0	hsa-miR-3687	0	-0.27	N/A
ISL2	ENST00000290759.4	ISL LIM homeobox 2	381	1	0	0	1	0	hsa-miR-4442	0	-0.16	N/A
CAMK2N1	ENST00000375078.3	calcium/calmodulin-dependent protein kinase II inhibitor 1	6631	1	0	1	0	0	hsa-miR-3687	0	-0.34	N/A
AKR7A2	ENST00000235835.3	aldo-keto reductase family 7, member A2 (aflatoxin aldehyde reductase)	1134	1	0	0	1	0	hsa-miR-3687	0	-0.25	N/A
CTDNEP1	ENST00000574322.1	CTD nuclear envelope phosphatase 1	2165	1	0	1	0	1	hsa-miR-3687	0	-0.30	N/A
TSC22D2	ENST00000361875.3	TSC22 domain family, member 2	1062	1	0	1	0	0	hsa-miR-3687	0	-0.19	N/A
RNF126	ENST00000292363.5	ring finger protein 126	658	1	1	0	0	1	hsa-miR-3687	0	-0.38	N/A
MCTS1	ENST00000371317.5	malignant T cell amplified sequence 1	6611	1	0	1	0	0	hsa-miR-3687	0	-0.28	N/A
NEUROD2	ENST00000302584.4	neuronal differentiation 2	5	1	0	0	1	1	hsa-miR-3687	0	-0.41	N/A
WTIP	ENST00000590071.2	Wilms tumor 1 interacting protein	1303	1	0	1	0	1	hsa-miR-3687	0	-0.19	N/A
MED16	ENST00000269814.4	mediator complex subunit 16	3677	1	0	1	0	0	hsa-miR-3687	0	-0.10	N/A
STX7	ENST00000367941.2	syntaxin 7	1395	1	0	1	0	0	hsa-miR-3687	0	-0.17	N/A
AC002472.13	ENST00000543388.1	Leucine-rich repeat-containing protein LOC400891	5	1	0	0	1	0	hsa-miR-3687	0	-0.30	N/A
TMEM179	ENST00000556573.1	transmembrane protein 179	5	1	0	0	1	0	hsa-miR-3687	0	-0.28	N/A
IQSEC2	ENST00000375365.2	IQ motif and Sec7 domain 2	5	1	1	0	0	0	hsa-miR-3687	0	-0.26	N/A
ZNF703	ENST00000331569.4	zinc finger protein 703	1557	1	0	0	1	0	hsa-miR-3687	0	-0.18	N/A
SLC35E2	ENST00000246421.4	solute carrier family 35, member E2	5	1	0	1	0	0	hsa-miR-3687	0	-0.19	N/A
GDF11	ENST00000257868.5	growth differentiation factor 11	847	1	0	0	1	0	hsa-miR-3687	0	-0.16	N/A
RPL13	ENST00000393099.3	ribosomal protein L13	46038	1	1	0	0	0	hsa-miR-3687	0	-0.35	N/A
CACNG2	ENST00000300105.6	calcium channel, voltage-dependent, gamma subunit 2	5	1	0	0	1	0	hsa-miR-3687	0	-0.15	N/A
IL12RB2	ENST00000262345.1	interleukin 12 receptor, beta 2	5	1	0	0	1	0	hsa-miR-3687	0	-0.18	N/A
RBM23	ENST00000555209.1	RNA binding motif protein 23	1540	1	0	1	0	0	hsa-miR-3687	0	-0.16	N/A
DLGAP3	ENST00000373347.1	discs, large (Drosophila) homolog-associated protein 3	8	1	0	0	1	0	hsa-miR-3687	0	-0.18	N/A
TCF3	ENST00000262965.5	transcription factor 3	1267	1	0	1	0	0	hsa-miR-3687	0	-0.04	N/A
PPP1R15A	ENST00000200453.5	protein phosphatase 1, regulatory subunit 15A	2130	1	0	1	0	0	hsa-miR-3687	0	-0.02	N/A
ZNF8	ENST00000608843.1	zinc finger protein 8	24	1	0	0	1	0	hsa-miR-3687	0	-0.20	N/A
ITGB1BP1	ENST00000360635.3	integrin beta 1 binding protein 1	14310	1	0	1	0	0	hsa-miR-3687	0	-0.18	N/A
BCDIN3D	ENST00000333924.4	BCDIN3 domain containing	19	1	0	1	0	0	hsa-miR-3687	0	-0.30	N/A
CACNA1B	ENST00000277551.2	calcium channel, voltage-dependent, N type, alpha 1B subunit	5	1	0	1	0	0	hsa-miR-3687	0	-0.07	N/A
FUS	ENST00000254108.7	fused in sarcoma	30612	1	0	1	0	0	hsa-miR-3687	0	-0.24	N/A
ZNF189	ENST00000374861.3	zinc finger protein 189	202	1	1	0	0	0	hsa-miR-3687	0	-0.27	N/A
C9orf156	ENST00000375119.3	chromosome 9 open reading frame 156	177	1	1	0	0	0	hsa-miR-3687	0	-0.57	N/A
NETO1	ENST00000327305.6	neuropilin (NRP) and tolloid (TLL)-like 1	5	1	0	1	0	0	hsa-miR-3687	0	-0.24	N/A
ZNF277	ENST00000361822.3	zinc finger protein 277	286	1	0	1	0	0	hsa-miR-3687	0	-0.25	N/A
PLSCR1	ENST00000342435.4	phospholipid scramblase 1	220	1	0	1	0	0	hsa-miR-3687	0	-0.15	N/A
FAM213A	ENST00000372187.5	family with sequence similarity 213, member A	482	1	0	1	0	0	hsa-miR-3687	0	-0.11	N/A
GPR35	ENST00000319838.5	G protein-coupled receptor 35	71	1	0	1	0	0	hsa-miR-3687	0	-0.11	N/A
HSPA1B	ENST00000375650.3	heat shock 70kDa protein 1B	488	1	0	0	1	0	hsa-miR-3687	0	-0.21	N/A
LRRC40	ENST00000370952.3	leucine rich repeat containing 40	88	1	0	0	1	0	hsa-miR-3687	0	-0.17	N/A
VWA1	ENST00000338660.5	von Willebrand factor A domain containing 1	145	1	0	1	0	0	hsa-miR-3687	0	-0.17	N/A
KIF1C	ENST00000320785.5	kinesin family member 1C	149	1	0	1	0	0	hsa-miR-3687	0	-0.14	N/A
TMED5	ENST00000479918.1	transmembrane emp24 protein transport domain containing 5	612	1	0	1	0	0	hsa-miR-3687	0	-0.26	N/A
CRISPLD2	ENST00000262424.5	cysteine-rich secretory protein LCCL domain containing 2	397	1	0	1	0	0	hsa-miR-3687	0	-0.02	N/A
FOSL2	ENST00000379619.1	FOS-like antigen 2	2255	1	0	1	0	0	hsa-miR-3687	0	-0.03	N/A
C1QTNF8	ENST00000328449.5	C1q and tumor necrosis factor related protein 8	5	1	0	0	1	0	hsa-miR-3687	0	-0.22	N/A
CDK4	ENST00000312990.6	cyclin-dependent kinase 4	290	1*	0	0	0	0	hsa-miR-4442	N/A	N/A	N/A
PM20D1	ENST00000367136.4	peptidase M20 domain containing 1	5	1*	0	0	0	0	hsa-miR-4442	N/A	N/A	N/A
AAK1	ENST00000409085.4	AP2 associated kinase 1	27	1*	0	0	0	0	hsa-miR-4442	N/A	N/A	N/A
NIPSNAP3B	ENST00000374762.3	nipsnap homolog 3B (C. elegans)	26	1*	0	0	0	0	hsa-miR-4442	N/A	N/A	N/A
CDH17	ENST00000027335.3	cadherin 17, LI cadherin (liver-intestine)	45	1*	0	0	0	0	hsa-miR-4442	N/A	N/A	N/A
GNAT1	ENST00000232461.3	guanine nucleotide binding protein (G protein), alpha transducing activity polypeptide 1	8	1*	0	0	0	0	hsa-miR-4442	N/A	N/A	N/A
FSTL4	ENST00000265342.7	follistatin-like 4	60	1*	0	0	0	0	hsa-miR-3687	N/A	N/A	N/A
SPIB	ENST00000595883.1	Spi-B transcription factor (Spi-1/PU.1 related)	10	1*	0	0	0	0	hsa-miR-4442	N/A	N/A	N/A
AJAP1	ENST00000378191.4	adherens junctions associated protein 1	5	1*	0	0	0	0	hsa-miR-4442	N/A	N/A	N/A
CPED1	ENST00000310396.5	cadherin-like and PC-esterase domain containing 1	77	1*	0	0	0	0	hsa-miR-4442	N/A	N/A	N/A
SLC38A7	ENST00000570101.1	solute carrier family 38, member 7	635	1*	0	0	0	0	hsa-miR-4442	N/A	N/A	N/A
RHPN1	ENST00000289013.6	rhophilin, Rho GTPase binding protein 1	97	1*	0	0	0	0	hsa-miR-4442	N/A	N/A	N/A
CTD-2545M3.6	ENST00000599632.1		10	1*	0	0	0	0	hsa-miR-4442	N/A	N/A	N/A
FXR2	ENST00000250113.7	fragile X mental retardation, autosomal homolog 2	5	1*	0	0	0	0	hsa-miR-4442	N/A	N/A	N/A
PLIN4	ENST00000301286.3	perilipin 4	5	1*	0	0	0	0	hsa-miR-4442	N/A	N/A	N/A
ZMAT3	ENST00000311417.2	zinc finger, matrin-type 3	459	1*	0	0	0	0	hsa-miR-4442	N/A	N/A	N/A
PDCD6IP	ENST00000307296.3	programmed cell death 6 interacting protein	6149	1*	0	0	0	0	hsa-miR-4442	N/A	N/A	N/A
RASAL2	ENST00000448150.3	RAS protein activator like 2	950	1*	0	0	0	0	hsa-miR-4442	N/A	N/A	N/A
DGCR14	ENST00000252137.6	DiGeorge syndrome critical region gene 14	269	1*	0	0	0	0	hsa-miR-4442	N/A	N/A	N/A
CNDP2	ENST00000579847.1	CNDP dipeptidase 2 (metallopeptidase M20 family)	112	1*	0	0	0	0	hsa-miR-4442	N/A	N/A	N/A
CECR2	ENST00000400573.5	cat eye syndrome chromosome region, candidate 2	46	1*	0	0	0	0	hsa-miR-4442	N/A	N/A	N/A
MSRB3	ENST00000308259.5	methionine sulfoxide reductase B3	83	1*	0	0	0	0	hsa-miR-3687	N/A	N/A	N/A
ZNF629	ENST00000262525.4	zinc finger protein 629	44	1*	0	0	0	0	hsa-miR-4442	N/A	N/A	N/A
FAM129B	ENST00000373314.3	family with sequence similarity 129, member B	516	1*	0	0	0	0	hsa-miR-4442	N/A	N/A	N/A
FERMT1	ENST00000217289.4	fermitin family member 1	245	1*	0	0	0	0	hsa-miR-3687	N/A	N/A	N/A
SESTD1	ENST00000428443.3	SEC14 and spectrin domains 1	478	1*	0	0	0	0	hsa-miR-4442	N/A	N/A	N/A
MSI2	ENST00000284073.2	musashi RNA-binding protein 2	283	1*	0	0	0	0	hsa-miR-4442	N/A	N/A	N/A
ACTL6B	ENST00000160382.5	actin-like 6B	5	1*	0	0	0	0	hsa-miR-4442	N/A	N/A	N/A
VANGL2	ENST00000368061.2	VANGL planar cell polarity protein 2	560	1*	0	0	0	0	hsa-miR-4442	N/A	N/A	N/A
PGAM5	ENST00000498926.2	phosphoglycerate mutase family member 5	2219	1*	0	0	0	0	hsa-miR-4442	N/A	N/A	N/A
TMCC1	ENST00000432054.2	transmembrane and coiled-coil domain family 1	97	1*	0	0	0	0	hsa-miR-4442	N/A	N/A	N/A
ZDHHC2	ENST00000262096.8	zinc finger, DHHC-type containing 2	171	1*	0	0	0	0	hsa-miR-4442	N/A	N/A	N/A
NKD1	ENST00000268459.3	naked cuticle homolog 1 (Drosophila)	26	1*	0	0	0	0	hsa-miR-4442	N/A	N/A	N/A
SYT15	ENST00000374323.4	synaptotagmin XV	5	1*	0	0	0	0	hsa-miR-4442	N/A	N/A	N/A
PHACTR1	ENST00000379350.1	phosphatase and actin regulator 1	5	1*	0	0	0	0	hsa-miR-4442	N/A	N/A	N/A
TLDC1	ENST00000343629.6	TBC/LysM-associated domain containing 1	545	1*	0	0	0	0	hsa-miR-4442	N/A	N/A	N/A
FRRS1L	ENST00000561981.2	ferric-chelate reductase 1-like	11	1*	0	0	0	0	hsa-miR-4442	N/A	N/A	N/A
ZFAND5	ENST00000237937.3	zinc finger, AN1-type domain 5	2522	1*	0	0	0	0	hsa-miR-4442	N/A	N/A	N/A
AQP1	ENST00000509504.1	Uncharacterized protein	5	1*	0	0	0	0	hsa-miR-4442	N/A	N/A	N/A
PHF13	ENST00000377648.4	PHD finger protein 13	1207	1*	0	0	0	0	hsa-miR-3687	N/A	N/A	N/A

## Sheet: 3937
There are 54 predicted targets for hsa-miR-3937 in miRDB.
Target Detail	Target Rank	Target Score	miRNA Name	Gene Symbol	Gene Description
Details	1	88	hsa-miR-3937	NPW	neuropeptide W
Details	2	85	hsa-miR-3937	M1AP	meiosis 1 associated protein
Details	3	80	hsa-miR-3937	PSMB6	proteasome subunit beta 6
Details	4	80	hsa-miR-3937	GRM4	glutamate metabotropic receptor 4
Details	5	77	hsa-miR-3937	SMG1	SMG1, nonsense mediated mRNA decay associated PI3K related kinase
Details	6	76	hsa-miR-3937	USP9X	ubiquitin specific peptidase 9 X-linked
Details	7	75	hsa-miR-3937	ABR	ABR, RhoGEF and GTPase activating protein
Details	8	73	hsa-miR-3937	GPR17	G protein-coupled receptor 17
Details	9	73	hsa-miR-3937	WDFY1	WD repeat and FYVE domain containing 1
Details	10	69	hsa-miR-3937	GFRA2	GDNF family receptor alpha 2
Details	11	69	hsa-miR-3937	DCAF12L2	DDB1 and CUL4 associated factor 12 like 2
Details	12	69	hsa-miR-3937	C7orf50	chromosome 7 open reading frame 50
Details	13	68	hsa-miR-3937	SON	SON DNA binding protein
Details	14	68	hsa-miR-3937	DCLK2	doublecortin like kinase 2
Details	15	68	hsa-miR-3937	TAP2	transporter 2, ATP binding cassette subfamily B member
Details	16	65	hsa-miR-3937	IGF1R	insulin like growth factor 1 receptor
Details	17	64	hsa-miR-3937	SNX8	sorting nexin 8
Details	18	63	hsa-miR-3937	KRT82	keratin 82
Details	19	63	hsa-miR-3937	JPT1	Jupiter microtubule associated homolog 1
Details	20	63	hsa-miR-3937	KRTAP11-1	keratin associated protein 11-1
Details	21	62	hsa-miR-3937	TBL1XR1	transducin beta like 1 X-linked receptor 1
Details	22	60	hsa-miR-3937	BCAN	brevican
Details	23	59	hsa-miR-3937	NPLOC4	NPL4 homolog, ubiquitin recognition factor
Details	24	59	hsa-miR-3937	FBRSL1	fibrosin like 1
Details	25	59	hsa-miR-3937	ARHGAP44	Rho GTPase activating protein 44
Details	26	58	hsa-miR-3937	CNOT1	CCR4-NOT transcription complex subunit 1
Details	27	58	hsa-miR-3937	CSF2RB	colony stimulating factor 2 receptor beta common subunit
Details	28	57	hsa-miR-3937	KCNC3	potassium voltage-gated channel subfamily C member 3
Details	29	57	hsa-miR-3937	PTAFR	platelet activating factor receptor
Details	30	57	hsa-miR-3937	CRTC3	CREB regulated transcription coactivator 3
Details	31	56	hsa-miR-3937	SHOX	short stature homeobox
Details	32	56	hsa-miR-3937	KCNQ2	potassium voltage-gated channel subfamily Q member 2
Details	33	55	hsa-miR-3937	CACYBP	calcyclin binding protein
Details	34	55	hsa-miR-3937	DIS3L2	DIS3 like 3'-5' exoribonuclease 2
Details	35	55	hsa-miR-3937	FAM53A	family with sequence similarity 53 member A
Details	36	55	hsa-miR-3937	NCS1	neuronal calcium sensor 1
Details	37	54	hsa-miR-3937	PRKAG3	protein kinase AMP-activated non-catalytic subunit gamma 3
Details	38	54	hsa-miR-3937	GABRB1	gamma-aminobutyric acid type A receptor beta1 subunit
Details	39	54	hsa-miR-3937	CYSTM1	cysteine rich transmembrane module containing 1
Details	40	54	hsa-miR-3937	HMGA1	high mobility group AT-hook 1
Details	41	53	hsa-miR-3937	ZBTB20	zinc finger and BTB domain containing 20
Details	42	53	hsa-miR-3937	POU3F1	POU class 3 homeobox 1
Details	43	53	hsa-miR-3937	APH1A	aph-1 homolog A, gamma-secretase subunit
Details	44	53	hsa-miR-3937	AK2	adenylate kinase 2
Details	45	52	hsa-miR-3937	OTP	orthopedia homeobox
Details	46	52	hsa-miR-3937	ANO9	anoctamin 9
Details	47	52	hsa-miR-3937	KRT23	keratin 23
Details	48	52	hsa-miR-3937	ZFR2	zinc finger RNA binding protein 2
Details	49	51	hsa-miR-3937	RAI1	retinoic acid induced 1
Details	50	51	hsa-miR-3937	IFNAR1	interferon alpha and beta receptor subunit 1
Details	51	51	hsa-miR-3937	SLC29A4	solute carrier family 29 member 4
Details	52	50	hsa-miR-3937	GALNT7	polypeptide N-acetylgalactosaminyltransferase 7
Details	53	50	hsa-miR-3937	FAM118B	family with sequence similarity 118 member B
Details	54	50	hsa-miR-3937	FOSB	FosB proto-oncogene, AP-1 transcription factor subunit

## Sheet: 4632
There are 673 predicted targets for hsa-miR-4632-5p in miRDB.
Target Detail	Target Rank	Target Score	miRNA Name	Gene Symbol	Gene Description
Details	1	98	hsa-miR-4632-5p	ADAMTS4	ADAM metallopeptidase with thrombospondin type 1 motif 4
Details	2	97	hsa-miR-4632-5p	C17orf67	chromosome 17 open reading frame 67
Details	3	97	hsa-miR-4632-5p	WASF2	WAS protein family member 2
Details	4	97	hsa-miR-4632-5p	NFYA	nuclear transcription factor Y subunit alpha
Details	5	96	hsa-miR-4632-5p	PIANP	PILR alpha associated neural protein
Details	6	95	hsa-miR-4632-5p	STK35	serine/threonine kinase 35
Details	7	95	hsa-miR-4632-5p	PUM2	pumilio RNA binding family member 2
Details	8	95	hsa-miR-4632-5p	KCNIP1	potassium voltage-gated channel interacting protein 1
Details	9	95	hsa-miR-4632-5p	SSR1	signal sequence receptor subunit 1
Details	10	95	hsa-miR-4632-5p	KLHL14	kelch like family member 14
Details	11	95	hsa-miR-4632-5p	SLC6A17	solute carrier family 6 member 17
Details	12	94	hsa-miR-4632-5p	DUSP13	dual specificity phosphatase 13
Details	13	93	hsa-miR-4632-5p	SCML1	Scm polycomb group protein like 1
Details	14	93	hsa-miR-4632-5p	KBTBD2	kelch repeat and BTB domain containing 2
Details	15	93	hsa-miR-4632-5p	DCX	doublecortin
Details	16	93	hsa-miR-4632-5p	TMEM217	transmembrane protein 217
Details	17	92	hsa-miR-4632-5p	FAM78A	family with sequence similarity 78 member A
Details	18	92	hsa-miR-4632-5p	HNRNPR	heterogeneous nuclear ribonucleoprotein R
Details	19	92	hsa-miR-4632-5p	SMARCD1	SWI/SNF related, matrix associated, actin dependent regulator of chromatin, subfamily d, member 1
Details	20	92	hsa-miR-4632-5p	SLC10A7	solute carrier family 10 member 7
Details	21	92	hsa-miR-4632-5p	FHL1	four and a half LIM domains 1
Details	22	92	hsa-miR-4632-5p	USP7	ubiquitin specific peptidase 7
Details	23	91	hsa-miR-4632-5p	TENT4A	terminal nucleotidyltransferase 4A
Details	24	91	hsa-miR-4632-5p	SLC37A1	solute carrier family 37 member 1
Details	25	91	hsa-miR-4632-5p	CECR2	CECR2, histone acetyl-lysine reader
Details	26	91	hsa-miR-4632-5p	RNF19B	ring finger protein 19B
Details	27	90	hsa-miR-4632-5p	ACVR2B	activin A receptor type 2B
Details	28	90	hsa-miR-4632-5p	KIF21B	kinesin family member 21B
Details	29	90	hsa-miR-4632-5p	RIMS2	regulating synaptic membrane exocytosis 2
Details	30	90	hsa-miR-4632-5p	TMEM201	transmembrane protein 201
Details	31	90	hsa-miR-4632-5p	MAFG	MAF bZIP transcription factor G
Details	32	90	hsa-miR-4632-5p	SRGAP2	SLIT-ROBO Rho GTPase activating protein 2
Details	33	89	hsa-miR-4632-5p	NOTCH2	notch 2
Details	34	89	hsa-miR-4632-5p	SUSD6	sushi domain containing 6
Details	35	89	hsa-miR-4632-5p	RAB1B	RAB1B, member RAS oncogene family
Details	36	89	hsa-miR-4632-5p	RGMB	repulsive guidance molecule BMP co-receptor b
Details	37	89	hsa-miR-4632-5p	PARP6	poly(ADP-ribose) polymerase family member 6
Details	38	88	hsa-miR-4632-5p	CHAF1A	chromatin assembly factor 1 subunit A
Details	39	88	hsa-miR-4632-5p	STAB2	stabilin 2
Details	40	88	hsa-miR-4632-5p	TRIM46	tripartite motif containing 46
Details	41	88	hsa-miR-4632-5p	NOS1	nitric oxide synthase 1
Details	42	88	hsa-miR-4632-5p	KIAA0513	KIAA0513
Details	43	88	hsa-miR-4632-5p	GOSR2	golgi SNAP receptor complex member 2
Details	44	88	hsa-miR-4632-5p	KCNB1	potassium voltage-gated channel subfamily B member 1
Details	45	88	hsa-miR-4632-5p	MORN5	MORN repeat containing 5
Details	46	88	hsa-miR-4632-5p	ST3GAL5	ST3 beta-galactoside alpha-2,3-sialyltransferase 5
Details	47	88	hsa-miR-4632-5p	C15orf41	chromosome 15 open reading frame 41
Details	48	88	hsa-miR-4632-5p	WDTC1	WD and tetratricopeptide repeats 1
Details	49	88	hsa-miR-4632-5p	TLL2	tolloid like 2
Details	50	88	hsa-miR-4632-5p	AGO1	argonaute RISC catalytic component 1
Details	51	88	hsa-miR-4632-5p	LDLRAP1	low density lipoprotein receptor adaptor protein 1
Details	52	87	hsa-miR-4632-5p	CERS3	ceramide synthase 3
Details	53	87	hsa-miR-4632-5p	NEUROD4	neuronal differentiation 4
Details	54	87	hsa-miR-4632-5p	ATP2B4	ATPase plasma membrane Ca2+ transporting 4
Details	55	86	hsa-miR-4632-5p	REG3G	regenerating family member 3 gamma
Details	56	86	hsa-miR-4632-5p	PRR32	proline rich 32
Details	57	86	hsa-miR-4632-5p	TRIM26	tripartite motif containing 26
Details	58	86	hsa-miR-4632-5p	MAP3K11	mitogen-activated protein kinase kinase kinase 11
Details	59	86	hsa-miR-4632-5p	SOX10	SRY-box 10
Details	60	86	hsa-miR-4632-5p	AMOT	angiomotin
Details	61	86	hsa-miR-4632-5p	ARHGEF6	Rac/Cdc42 guanine nucleotide exchange factor 6
Details	62	86	hsa-miR-4632-5p	PPM1M	protein phosphatase, Mg2+/Mn2+ dependent 1M
Details	63	85	hsa-miR-4632-5p	ANKFY1	ankyrin repeat and FYVE domain containing 1
Details	64	85	hsa-miR-4632-5p	TRIM35	tripartite motif containing 35
Details	65	85	hsa-miR-4632-5p	LSM12	LSM12 homolog
Details	66	85	hsa-miR-4632-5p	GABRA4	gamma-aminobutyric acid type A receptor alpha4 subunit
Details	67	85	hsa-miR-4632-5p	SATB1	SATB homeobox 1
Details	68	85	hsa-miR-4632-5p	HLA-DOB	major histocompatibility complex, class II, DO beta
Details	69	85	hsa-miR-4632-5p	ZNF862	zinc finger protein 862
Details	70	84	hsa-miR-4632-5p	IKZF1	IKAROS family zinc finger 1
Details	71	84	hsa-miR-4632-5p	TSPAN9	tetraspanin 9
Details	72	84	hsa-miR-4632-5p	SHOC1	shortage in chiasmata 1
Details	73	84	hsa-miR-4632-5p	RTKN	rhotekin
Details	74	84	hsa-miR-4632-5p	ANKRA2	ankyrin repeat family A member 2
Details	75	84	hsa-miR-4632-5p	FNDC3B	fibronectin type III domain containing 3B
Details	76	83	hsa-miR-4632-5p	BAZ2A	bromodomain adjacent to zinc finger domain 2A
Details	77	83	hsa-miR-4632-5p	FAM53A	family with sequence similarity 53 member A
Details	78	83	hsa-miR-4632-5p	ETV4	ETS variant 4
Details	79	83	hsa-miR-4632-5p	NQO1	NAD(P)H quinone dehydrogenase 1
Details	80	83	hsa-miR-4632-5p	PRMT6	protein arginine methyltransferase 6
Details	81	83	hsa-miR-4632-5p	COL16A1	collagen type XVI alpha 1 chain
Details	82	83	hsa-miR-4632-5p	NRIP2	nuclear receptor interacting protein 2
Details	83	83	hsa-miR-4632-5p	DGKK	diacylglycerol kinase kappa
Details	84	83	hsa-miR-4632-5p	YTHDF3	YTH N6-methyladenosine RNA binding protein 3
Details	85	82	hsa-miR-4632-5p	AIF1L	allograft inflammatory factor 1 like
Details	86	82	hsa-miR-4632-5p	VPS39	VPS39, HOPS complex subunit
Details	87	82	hsa-miR-4632-5p	CBX7	chromobox 7
Details	88	82	hsa-miR-4632-5p	CDON	cell adhesion associated, oncogene regulated
Details	89	82	hsa-miR-4632-5p	RHBDL1	rhomboid like 1
Details	90	82	hsa-miR-4632-5p	PAX5	paired box 5
Details	91	82	hsa-miR-4632-5p	TRIM4	tripartite motif containing 4
Details	92	81	hsa-miR-4632-5p	CLIC5	chloride intracellular channel 5
Details	93	81	hsa-miR-4632-5p	TRIOBP	TRIO and F-actin binding protein
Details	94	81	hsa-miR-4632-5p	TCEA2	transcription elongation factor A2
Details	95	81	hsa-miR-4632-5p	SH3GL2	SH3 domain containing GRB2 like 2, endophilin A1
Details	96	81	hsa-miR-4632-5p	AK3	adenylate kinase 3
Details	97	81	hsa-miR-4632-5p	XYLT1	xylosyltransferase 1
Details	98	81	hsa-miR-4632-5p	N4BP1	NEDD4 binding protein 1
Details	99	81	hsa-miR-4632-5p	NAV1	neuron navigator 1
Details	100	80	hsa-miR-4632-5p	CIC	capicua transcriptional repressor
Details	101	80	hsa-miR-4632-5p	TTYH3	tweety family member 3
Details	102	80	hsa-miR-4632-5p	PGS1	phosphatidylglycerophosphate synthase 1
Details	103	80	hsa-miR-4632-5p	ERG28	ergosterol biosynthesis 28 homolog
Details	104	80	hsa-miR-4632-5p	CBFB	core-binding factor subunit beta
Details	105	80	hsa-miR-4632-5p	SUFU	SUFU negative regulator of hedgehog signaling
Details	106	80	hsa-miR-4632-5p	COL5A3	collagen type V alpha 3 chain
Details	107	80	hsa-miR-4632-5p	STEAP2	STEAP2 metalloreductase
Details	108	80	hsa-miR-4632-5p	KCND1	potassium voltage-gated channel subfamily D member 1
Details	109	80	hsa-miR-4632-5p	NCAPH	non-SMC condensin I complex subunit H
Details	110	80	hsa-miR-4632-5p	WDR26	WD repeat domain 26
Details	111	80	hsa-miR-4632-5p	VPS53	VPS53, GARP complex subunit
Details	112	80	hsa-miR-4632-5p	LUZP1	leucine zipper protein 1
Details	113	80	hsa-miR-4632-5p	CACNA2D2	calcium voltage-gated channel auxiliary subunit alpha2delta 2
Details	114	79	hsa-miR-4632-5p	ADAM10	ADAM metallopeptidase domain 10
Details	115	79	hsa-miR-4632-5p	GNS	glucosamine (N-acetyl)-6-sulfatase
Details	116	79	hsa-miR-4632-5p	RAB11FIP4	RAB11 family interacting protein 4
Details	117	79	hsa-miR-4632-5p	DGKI	diacylglycerol kinase iota
Details	118	79	hsa-miR-4632-5p	KIAA1147	KIAA1147
Details	119	79	hsa-miR-4632-5p	NAMPT	nicotinamide phosphoribosyltransferase
Details	120	79	hsa-miR-4632-5p	ARL6IP1	ADP ribosylation factor like GTPase 6 interacting protein 1
Details	121	78	hsa-miR-4632-5p	HYDIN	HYDIN, axonemal central pair apparatus protein
Details	122	78	hsa-miR-4632-5p	ADIPOR2	adiponectin receptor 2
Details	123	78	hsa-miR-4632-5p	JUP	junction plakoglobin
Details	124	78	hsa-miR-4632-5p	COX20	cytochrome c oxidase assembly factor COX20
Details	125	78	hsa-miR-4632-5p	MPZ	myelin protein zero
Details	126	78	hsa-miR-4632-5p	ZFP91	ZFP91 zinc finger protein
Details	127	78	hsa-miR-4632-5p	STRN	striatin
Details	128	78	hsa-miR-4632-5p	CNIH2	cornichon family AMPA receptor auxiliary protein 2
Details	129	77	hsa-miR-4632-5p	NEURL1	neuralized E3 ubiquitin protein ligase 1
Details	130	77	hsa-miR-4632-5p	BTN2A2	butyrophilin subfamily 2 member A2
Details	131	77	hsa-miR-4632-5p	CPEB4	cytoplasmic polyadenylation element binding protein 4
Details	132	77	hsa-miR-4632-5p	ZFAT	zinc finger and AT-hook domain containing
Details	133	77	hsa-miR-4632-5p	GORAB	golgin, RAB6 interacting
Details	134	77	hsa-miR-4632-5p	NECTIN1	nectin cell adhesion molecule 1
Details	135	77	hsa-miR-4632-5p	LRP4	LDL receptor related protein 4
Details	136	77	hsa-miR-4632-5p	GRM2	glutamate metabotropic receptor 2
Details	137	77	hsa-miR-4632-5p	BPIFB2	BPI fold containing family B member 2
Details	138	77	hsa-miR-4632-5p	KLF12	Kruppel like factor 12
Details	139	77	hsa-miR-4632-5p	MRPL4	mitochondrial ribosomal protein L4
Details	140	77	hsa-miR-4632-5p	HAP1	huntingtin associated protein 1
Details	141	77	hsa-miR-4632-5p	GRM4	glutamate metabotropic receptor 4
Details	142	77	hsa-miR-4632-5p	NOVA2	NOVA alternative splicing regulator 2
Details	143	77	hsa-miR-4632-5p	KMT2A	lysine methyltransferase 2A
Details	144	77	hsa-miR-4632-5p	RC3H1	ring finger and CCCH-type domains 1
Details	145	77	hsa-miR-4632-5p	KCNJ6	potassium voltage-gated channel subfamily J member 6
Details	146	77	hsa-miR-4632-5p	SLC7A6	solute carrier family 7 member 6
Details	147	77	hsa-miR-4632-5p	FAM170B	family with sequence similarity 170 member B
Details	148	76	hsa-miR-4632-5p	SEMA5A	semaphorin 5A
Details	149	76	hsa-miR-4632-5p	ARHGEF2	Rho/Rac guanine nucleotide exchange factor 2
Details	150	76	hsa-miR-4632-5p	SV2A	synaptic vesicle glycoprotein 2A
Details	151	76	hsa-miR-4632-5p	SOCS4	suppressor of cytokine signaling 4
Details	152	76	hsa-miR-4632-5p	CACFD1	calcium channel flower domain containing 1
Details	153	76	hsa-miR-4632-5p	DCUN1D3	defective in cullin neddylation 1 domain containing 3
Details	154	76	hsa-miR-4632-5p	SP1	Sp1 transcription factor
Details	155	76	hsa-miR-4632-5p	SDC3	syndecan 3
Details	156	76	hsa-miR-4632-5p	ARIH2	ariadne RBR E3 ubiquitin protein ligase 2
Details	157	76	hsa-miR-4632-5p	NFX1	nuclear transcription factor, X-box binding 1
Details	158	76	hsa-miR-4632-5p	TMEM123	transmembrane protein 123
Details	159	76	hsa-miR-4632-5p	HR	HR, lysine demethylase and nuclear receptor corepressor
Details	160	75	hsa-miR-4632-5p	MICU3	mitochondrial calcium uptake family member 3
Details	161	75	hsa-miR-4632-5p	HLA-DPA1	major histocompatibility complex, class II, DP alpha 1
Details	162	75	hsa-miR-4632-5p	CX3CL1	C-X3-C motif chemokine ligand 1
Details	163	75	hsa-miR-4632-5p	ZNF385A	zinc finger protein 385A
Details	164	75	hsa-miR-4632-5p	PPP6C	protein phosphatase 6 catalytic subunit
Details	165	75	hsa-miR-4632-5p	BCL2L15	BCL2 like 15
Details	166	75	hsa-miR-4632-5p	CTNND1	catenin delta 1
Details	167	75	hsa-miR-4632-5p	HMG20A	high mobility group 20A
Details	168	75	hsa-miR-4632-5p	PDPR	pyruvate dehydrogenase phosphatase regulatory subunit
Details	169	75	hsa-miR-4632-5p	DND1	DND microRNA-mediated repression inhibitor 1
Details	170	75	hsa-miR-4632-5p	AKAP6	A-kinase anchoring protein 6
Details	171	75	hsa-miR-4632-5p	ZCRB1	zinc finger CCHC-type and RNA binding motif containing 1
Details	172	75	hsa-miR-4632-5p	FGF5	fibroblast growth factor 5
Details	173	75	hsa-miR-4632-5p	TLK2	tousled like kinase 2
Details	174	74	hsa-miR-4632-5p	DR1	down-regulator of transcription 1
Details	175	74	hsa-miR-4632-5p	CCDC34	coiled-coil domain containing 34
Details	176	74	hsa-miR-4632-5p	CYB561D1	cytochrome b561 family member D1
Details	177	74	hsa-miR-4632-5p	ZSCAN31	zinc finger and SCAN domain containing 31
Details	178	74	hsa-miR-4632-5p	CHP1	calcineurin like EF-hand protein 1
Details	179	74	hsa-miR-4632-5p	RASSF4	Ras association domain family member 4
Details	180	74	hsa-miR-4632-5p	STIMATE	STIM activating enhancer
Details	181	74	hsa-miR-4632-5p	POMGNT1	protein O-linked mannose N-acetylglucosaminyltransferase 1 (beta 1,2-)
Details	182	74	hsa-miR-4632-5p	ZNF550	zinc finger protein 550
Details	183	74	hsa-miR-4632-5p	MAPKAPK2	mitogen-activated protein kinase-activated protein kinase 2
Details	184	74	hsa-miR-4632-5p	SYT7	synaptotagmin 7
Details	185	74	hsa-miR-4632-5p	DDI2	DNA damage inducible 1 homolog 2
Details	186	73	hsa-miR-4632-5p	TMEM106A	transmembrane protein 106A
Details	187	73	hsa-miR-4632-5p	GPALPP1	GPALPP motifs containing 1
Details	188	73	hsa-miR-4632-5p	ULK3	unc-51 like kinase 3
Details	189	73	hsa-miR-4632-5p	LIMA1	LIM domain and actin binding 1
Details	190	73	hsa-miR-4632-5p	NACC2	NACC family member 2
Details	191	73	hsa-miR-4632-5p	RUNX1T1	RUNX1 translocation partner 1
Details	192	73	hsa-miR-4632-5p	KCNQ3	potassium voltage-gated channel subfamily Q member 3
Details	193	73	hsa-miR-4632-5p	NAA60	N(alpha)-acetyltransferase 60, NatF catalytic subunit
Details	194	73	hsa-miR-4632-5p	LARP4B	La ribonucleoprotein domain family member 4B
Details	195	73	hsa-miR-4632-5p	CACNA1E	calcium voltage-gated channel subunit alpha1 E
Details	196	73	hsa-miR-4632-5p	ATG9A	autophagy related 9A
Details	197	73	hsa-miR-4632-5p	ZNF512B	zinc finger protein 512B
Details	198	73	hsa-miR-4632-5p	TMEM154	transmembrane protein 154
Details	199	73	hsa-miR-4632-5p	PPAN-P2RY11	PPAN-P2RY11 readthrough
Details	200	73	hsa-miR-4632-5p	NPLOC4	NPL4 homolog, ubiquitin recognition factor
Details	201	73	hsa-miR-4632-5p	SPOCK2	SPARC (osteonectin), cwcv and kazal like domains proteoglycan 2
Details	202	73	hsa-miR-4632-5p	FBXO41	F-box protein 41
Details	203	73	hsa-miR-4632-5p	IER3IP1	immediate early response 3 interacting protein 1
Details	204	72	hsa-miR-4632-5p	SHISAL1	shisa like 1
Details	205	72	hsa-miR-4632-5p	NAT16	N-acetyltransferase 16 (putative)
Details	206	72	hsa-miR-4632-5p	HECTD3	HECT domain E3 ubiquitin protein ligase 3
Details	207	72	hsa-miR-4632-5p	XPO7	exportin 7
Details	208	72	hsa-miR-4632-5p	MOCS1	molybdenum cofactor synthesis 1
Details	209	72	hsa-miR-4632-5p	UBE2H	ubiquitin conjugating enzyme E2 H
Details	210	72	hsa-miR-4632-5p	VIPR1	vasoactive intestinal peptide receptor 1
Details	211	72	hsa-miR-4632-5p	MAPK8	mitogen-activated protein kinase 8
Details	212	72	hsa-miR-4632-5p	NCBP3	nuclear cap binding subunit 3
Details	213	72	hsa-miR-4632-5p	CA7	carbonic anhydrase 7
Details	214	72	hsa-miR-4632-5p	RAB43	RAB43, member RAS oncogene family
Details	215	72	hsa-miR-4632-5p	PCDH11X	protocadherin 11 X-linked
Details	216	72	hsa-miR-4632-5p	LONRF1	LON peptidase N-terminal domain and ring finger 1
Details	217	72	hsa-miR-4632-5p	ADAMTS10	ADAM metallopeptidase with thrombospondin type 1 motif 10
Details	218	72	hsa-miR-4632-5p	MEF2C	myocyte enhancer factor 2C
Details	219	72	hsa-miR-4632-5p	PCDH11Y	protocadherin 11 Y-linked
Details	220	71	hsa-miR-4632-5p	LHFPL4	LHFPL tetraspan subfamily member 4
Details	221	71	hsa-miR-4632-5p	NAB2	NGFI-A binding protein 2
Details	222	71	hsa-miR-4632-5p	SPTBN1	spectrin beta, non-erythrocytic 1
Details	223	71	hsa-miR-4632-5p	RELT	RELT, TNF receptor
Details	224	71	hsa-miR-4632-5p	PNKD	PNKD, MBL domain containing
Details	225	71	hsa-miR-4632-5p	SHCBP1	SHC binding and spindle associated 1
Details	226	71	hsa-miR-4632-5p	MISP	mitotic spindle positioning
Details	227	71	hsa-miR-4632-5p	PLGLB2	plasminogen-like B2
Details	228	71	hsa-miR-4632-5p	PLGLB1	plasminogen-like B1
Details	229	70	hsa-miR-4632-5p	ALKBH1	alkB homolog 1, histone H2A dioxygenase
Details	230	70	hsa-miR-4632-5p	PLSCR3	phospholipid scramblase 3
Details	231	70	hsa-miR-4632-5p	EGLN1	egl-9 family hypoxia inducible factor 1
Details	232	70	hsa-miR-4632-5p	DAB2	DAB2, clathrin adaptor protein
Details	233	70	hsa-miR-4632-5p	ACACA	acetyl-CoA carboxylase alpha
Details	234	70	hsa-miR-4632-5p	SCUBE3	signal peptide, CUB domain and EGF like domain containing 3
Details	235	70	hsa-miR-4632-5p	TEX2	testis expressed 2
Details	236	70	hsa-miR-4632-5p	PRR18	proline rich 18
Details	237	70	hsa-miR-4632-5p	DOC2A	double C2 domain alpha
Details	238	70	hsa-miR-4632-5p	IGF1R	insulin like growth factor 1 receptor
Details	239	70	hsa-miR-4632-5p	PEA15	proliferation and apoptosis adaptor protein 15
Details	240	70	hsa-miR-4632-5p	PTGS1	prostaglandin-endoperoxide synthase 1
Details	241	70	hsa-miR-4632-5p	VANGL1	VANGL planar cell polarity protein 1
Details	242	70	hsa-miR-4632-5p	TBC1D5	TBC1 domain family member 5
Details	243	69	hsa-miR-4632-5p	SIK2	salt inducible kinase 2
Details	244	69	hsa-miR-4632-5p	SLC2A13	solute carrier family 2 member 13
Details	245	69	hsa-miR-4632-5p	RHBG	Rh family B glycoprotein (gene/pseudogene)
Details	246	69	hsa-miR-4632-5p	SGCZ	sarcoglycan zeta
Details	247	69	hsa-miR-4632-5p	GABRB2	gamma-aminobutyric acid type A receptor beta2 subunit
Details	248	69	hsa-miR-4632-5p	CDIP1	cell death inducing p53 target 1
Details	249	69	hsa-miR-4632-5p	WIPF3	WAS/WASL interacting protein family member 3
Details	250	69	hsa-miR-4632-5p	FAXDC2	fatty acid hydroxylase domain containing 2
Details	251	69	hsa-miR-4632-5p	DERL3	derlin 3
Details	252	69	hsa-miR-4632-5p	TBC1D22A	TBC1 domain family member 22A
Details	253	69	hsa-miR-4632-5p	LPGAT1	lysophosphatidylglycerol acyltransferase 1
Details	254	69	hsa-miR-4632-5p	PVALB	parvalbumin
Details	255	69	hsa-miR-4632-5p	PKIG	cAMP-dependent protein kinase inhibitor gamma
Details	256	69	hsa-miR-4632-5p	PLXNA1	plexin A1
Details	257	68	hsa-miR-4632-5p	MDGA2	MAM domain containing glycosylphosphatidylinositol anchor 2
Details	258	68	hsa-miR-4632-5p	FAM53C	family with sequence similarity 53 member C
Details	259	68	hsa-miR-4632-5p	NFIX	nuclear factor I X
Details	260	68	hsa-miR-4632-5p	DEDD2	death effector domain containing 2
Details	261	68	hsa-miR-4632-5p	TNFAIP2	TNF alpha induced protein 2
Details	262	68	hsa-miR-4632-5p	EFNB3	ephrin B3
Details	263	68	hsa-miR-4632-5p	SENP8	SUMO peptidase family member, NEDD8 specific
Details	264	68	hsa-miR-4632-5p	ANKRD23	ankyrin repeat domain 23
Details	265	68	hsa-miR-4632-5p	FMNL3	formin like 3
Details	266	68	hsa-miR-4632-5p	ATP1B1	ATPase Na+/K+ transporting subunit beta 1
Details	267	68	hsa-miR-4632-5p	SOX13	SRY-box 13
Details	268	68	hsa-miR-4632-5p	UNC119B	unc-119 lipid binding chaperone B
Details	269	67	hsa-miR-4632-5p	PTPRB	protein tyrosine phosphatase, receptor type B
Details	270	67	hsa-miR-4632-5p	USP2	ubiquitin specific peptidase 2
Details	271	67	hsa-miR-4632-5p	GDNF	glial cell derived neurotrophic factor
Details	272	67	hsa-miR-4632-5p	GPR85	G protein-coupled receptor 85
Details	273	67	hsa-miR-4632-5p	GGA3	golgi associated, gamma adaptin ear containing, ARF binding protein 3
Details	274	67	hsa-miR-4632-5p	RHBDF2	rhomboid 5 homolog 2
Details	275	67	hsa-miR-4632-5p	ATP11B	ATPase phospholipid transporting 11B (putative)
Details	276	67	hsa-miR-4632-5p	ASIC1	acid sensing ion channel subunit 1
Details	277	67	hsa-miR-4632-5p	TMCO1	transmembrane and coiled-coil domains 1
Details	278	67	hsa-miR-4632-5p	CPT1B	carnitine palmitoyltransferase 1B
Details	279	66	hsa-miR-4632-5p	C16orf58	chromosome 16 open reading frame 58
Details	280	66	hsa-miR-4632-5p	MAML1	mastermind like transcriptional coactivator 1
Details	281	66	hsa-miR-4632-5p	SH3BGRL2	SH3 domain binding glutamate rich protein like 2
Details	282	66	hsa-miR-4632-5p	C1QTNF6	C1q and TNF related 6
Details	283	66	hsa-miR-4632-5p	PADI1	peptidyl arginine deiminase 1
Details	284	66	hsa-miR-4632-5p	FUT8	fucosyltransferase 8
Details	285	66	hsa-miR-4632-5p	CLASP1	cytoplasmic linker associated protein 1
Details	286	66	hsa-miR-4632-5p	GRIP2	glutamate receptor interacting protein 2
Details	287	66	hsa-miR-4632-5p	AWAT2	acyl-CoA wax alcohol acyltransferase 2
Details	288	66	hsa-miR-4632-5p	AGAP1	ArfGAP with GTPase domain, ankyrin repeat and PH domain 1
Details	289	66	hsa-miR-4632-5p	DHDDS	dehydrodolichyl diphosphate synthase subunit
Details	290	66	hsa-miR-4632-5p	DAGLA	diacylglycerol lipase alpha
Details	291	66	hsa-miR-4632-5p	SMYD1	SET and MYND domain containing 1
Details	292	66	hsa-miR-4632-5p	NAP1L2	nucleosome assembly protein 1 like 2
Details	293	66	hsa-miR-4632-5p	HMX2	H6 family homeobox 2
Details	294	66	hsa-miR-4632-5p	CASS4	Cas scaffold protein family member 4
Details	295	66	hsa-miR-4632-5p	SEMA4F	ssemaphorin 4F
Details	296	66	hsa-miR-4632-5p	CCDC114	coiled-coil domain containing 114
Details	297	65	hsa-miR-4632-5p	ALX4	ALX homeobox 4
Details	298	65	hsa-miR-4632-5p	NTRK2	neurotrophic receptor tyrosine kinase 2
Details	299	65	hsa-miR-4632-5p	SOWAHC	sosondowah ankyrin repeat domain family member C
Details	300	65	hsa-miR-4632-5p	ATP9B	ATPase phospholipid transporting 9B (putative)
Details	301	65	hsa-miR-4632-5p	LRIT3	leucine rich repeat, Ig-like and transmembrane domains 3
Details	302	65	hsa-miR-4632-5p	TSPAN3	tetraspanin 3
Details	303	65	hsa-miR-4632-5p	SH2D5	SH2 domain containing 5
Details	304	65	hsa-miR-4632-5p	LTBP2	latent transforming growth factor beta binding protein 2
Details	305	65	hsa-miR-4632-5p	PRPH	peripherin
Details	306	65	hsa-miR-4632-5p	TTC39A	tetratricopeptide repeat domain 39A
Details	307	65	hsa-miR-4632-5p	GPR161	G protein-coupled receptor 161
Details	308	65	hsa-miR-4632-5p	MGMT	O-6-methylguanine-DNA methyltransferase
Details	309	65	hsa-miR-4632-5p	NAA30	N(alpha)-acetyltransferase 30, NatC catalytic subunit
Details	310	65	hsa-miR-4632-5p	SF3B3	splicing factor 3b subunit 3
Details	311	65	hsa-miR-4632-5p	STK32B	serine/threonine kinase 32B
Details	312	65	hsa-miR-4632-5p	NLGN4X	neuroligin 4 X-linked
Details	313	65	hsa-miR-4632-5p	TBC1D13	TBC1 domain family member 13
Details	314	64	hsa-miR-4632-5p	PGD	phosphogluconate dehydrogenase
Details	315	64	hsa-miR-4632-5p	SMG1	SMG1, nonsense mediated mRNA decay associated PI3K related kinase
Details	316	64	hsa-miR-4632-5p	GLIS2	GLIS family zinc finger 2
Details	317	64	hsa-miR-4632-5p	MAB21L3	mab-21 like 3
Details	318	64	hsa-miR-4632-5p	P2RY2	purinergic receptor P2Y2
Details	319	64	hsa-miR-4632-5p	TBC1D16	TBC1 domain family member 16
Details	320	64	hsa-miR-4632-5p	ALG14	ALG14, UDP-N-acetylglucosaminyltransferase subunit
Details	321	64	hsa-miR-4632-5p	GPATCH2L	G-patch domain containing 2 like
Details	322	64	hsa-miR-4632-5p	DCAF8	DDB1 and CUL4 associated factor 8
Details	323	64	hsa-miR-4632-5p	ABHD12	abhydrolase domain containing 12
Details	324	64	hsa-miR-4632-5p	SIK3	SIK family kinase 3
Details	325	64	hsa-miR-4632-5p	CDC42SE1	CDC42 small effector 1
Details	326	64	hsa-miR-4632-5p	PIMREG	PICALM interacting mitotic regulator
Details	327	64	hsa-miR-4632-5p	BRD4	bromodomain containing 4
Details	328	64	hsa-miR-4632-5p	CCDC90B	coiled-coil domain containing 90B
Details	329	64	hsa-miR-4632-5p	CISH	cytokine inducible SH2 containing protein
Details	330	64	hsa-miR-4632-5p	ZMAT2	zinc finger matrin-type 2
Details	331	64	hsa-miR-4632-5p	ARHGEF4	Rho guanine nucleotide exchange factor 4
Details	332	64	hsa-miR-4632-5p	KCNE1	potassium voltage-gated channel subfamily E regulatory subunit 1
Details	333	64	hsa-miR-4632-5p	GATAD2B	GATA zinc finger domain containing 2B
Details	334	64	hsa-miR-4632-5p	RND1	Rho family GTPase 1
Details	335	64	hsa-miR-4632-5p	CXXC5	CXXC finger protein 5
Details	336	64	hsa-miR-4632-5p	BRD2	bromodomain containing 2
Details	337	63	hsa-miR-4632-5p	SNX17	sorting nexin 17
Details	338	63	hsa-miR-4632-5p	PUSL1	pseudouridine synthase like 1
Details	339	63	hsa-miR-4632-5p	CDK5R2	cyclin dependent kinase 5 regulatory subunit 2
Details	340	63	hsa-miR-4632-5p	CLEC17A	C-type lectin domain containing 17A
Details	341	63	hsa-miR-4632-5p	SLC36A3	solute carrier family 36 member 3
Details	342	63	hsa-miR-4632-5p	CST9	cystatin 9
Details	343	63	hsa-miR-4632-5p	TBC1D9B	TBC1 domain family member 9B
Details	344	63	hsa-miR-4632-5p	KPNA6	karyopherin subunit alpha 6
Details	345	63	hsa-miR-4632-5p	C20orf202	chromosome 20 open reading frame 202
Details	346	63	hsa-miR-4632-5p	WBP1L	WW domain binding protein 1 like
Details	347	63	hsa-miR-4632-5p	MDGA1	MAM domain containing glycosylphosphatidylinositol anchor 1
Details	348	63	hsa-miR-4632-5p	ERP44	endoplasmic reticulum protein 44
Details	349	63	hsa-miR-4632-5p	GPR179	G protein-coupled receptor 179
Details	350	63	hsa-miR-4632-5p	NEURL1B	neuralized E3 ubiquitin protein ligase 1B
Details	351	63	hsa-miR-4632-5p	GAS7	growth arrest specific 7
Details	352	63	hsa-miR-4632-5p	PSMB2	proteasome subunit beta 2
Details	353	63	hsa-miR-4632-5p	ZIC3	Zic family member 3
Details	354	63	hsa-miR-4632-5p	CLMN	calmin
Details	355	62	hsa-miR-4632-5p	PTPN3	protein tyrosine phosphatase, non-receptor type 3
Details	356	62	hsa-miR-4632-5p	ITGA11	integrin subunit alpha 11
Details	357	62	hsa-miR-4632-5p	DCP1A	decapping mRNA 1A
Details	358	62	hsa-miR-4632-5p	OPRK1	opioid receptor kappa 1
Details	359	62	hsa-miR-4632-5p	TRIM71	tripartite motif containing 71
Details	360	62	hsa-miR-4632-5p	CBX6	chromobox 6
Details	361	62	hsa-miR-4632-5p	RNF112	ring finger protein 112
Details	362	62	hsa-miR-4632-5p	SEC22C	SEC22 homolog C, vesicle trafficking protein
Details	363	62	hsa-miR-4632-5p	AQP2	aquaporin 2
Details	364	62	hsa-miR-4632-5p	PLAGL2	PLAG1 like zinc finger 2
Details	365	62	hsa-miR-4632-5p	NEU1	neuraminidase 1
Details	366	62	hsa-miR-4632-5p	RHOG	ras homolog family member G
Details	367	62	hsa-miR-4632-5p	BCORL1	BCL6 corepressor like 1
Details	368	62	hsa-miR-4632-5p	LGI3	leucine rich repeat LGI family member 3
Details	369	61	hsa-miR-4632-5p	MST1R	macrophage stimulating 1 receptor
Details	370	61	hsa-miR-4632-5p	ZNF319	zinc finger protein 319
Details	371	61	hsa-miR-4632-5p	CTSH	cathepsin H
Details	372	61	hsa-miR-4632-5p	HRH3	histamine receptor H3
Details	373	61	hsa-miR-4632-5p	ARRB1	arrestin beta 1
Details	374	61	hsa-miR-4632-5p	KCNS1	potassium voltage-gated channel modifier subfamily S member 1
Details	375	61	hsa-miR-4632-5p	CXCR5	C-X-C motif chemokine receptor 5
Details	376	61	hsa-miR-4632-5p	TIAM1	T cell lymphoma invasion and metastasis 1
Details	377	61	hsa-miR-4632-5p	LOXHD1	lipoxygenase homology domains 1
Details	378	61	hsa-miR-4632-5p	ABL1	ABL proto-oncogene 1, non-receptor tyrosine kinase
Details	379	61	hsa-miR-4632-5p	TMEM25	transmembrane protein 25
Details	380	61	hsa-miR-4632-5p	CDK18	cyclin dependent kinase 18
Details	381	61	hsa-miR-4632-5p	GSTM3	glutathione S-transferase mu 3
Details	382	61	hsa-miR-4632-5p	PSMC2	proteasome 26S subunit, ATPase 2
Details	383	61	hsa-miR-4632-5p	TRIM54	tripartite motif containing 54
Details	384	61	hsa-miR-4632-5p	HSPA12A	heat shock protein family A (Hsp70) member 12A
Details	385	61	hsa-miR-4632-5p	PIGY	phosphatidylinositol glycan anchor biosynthesis class Y
Details	386	60	hsa-miR-4632-5p	PLIN5	perilipin 5
Details	387	60	hsa-miR-4632-5p	SERTM1	serine rich and transmembrane domain containing 1
Details	388	60	hsa-miR-4632-5p	MFAP3L	microfibril associated protein 3 like
Details	389	60	hsa-miR-4632-5p	BCL9L	BCL9 like
Details	390	60	hsa-miR-4632-5p	RIMS1	regulating synaptic membrane exocytosis 1
Details	391	60	hsa-miR-4632-5p	AMER1	APC membrane recruitment protein 1
Details	392	60	hsa-miR-4632-5p	FKBP5	FKBP prolyl isomerase 5
Details	393	60	hsa-miR-4632-5p	TMEM127	transmembrane protein 127
Details	394	60	hsa-miR-4632-5p	ZER1	zyg-11 related cell cycle regulator
Details	395	60	hsa-miR-4632-5p	TRMT61A	tRNA methyltransferase 61A
Details	396	60	hsa-miR-4632-5p	PPP1R9B	protein phosphatase 1 regulatory subunit 9B
Details	397	60	hsa-miR-4632-5p	BCL2L14	BCL2 like 14
Details	398	60	hsa-miR-4632-5p	SMARCC2	SWI/SNF related, matrix associated, actin dependent regulator of chromatin subfamily c member 2
Details	399	60	hsa-miR-4632-5p	ABTB2	ankyrin repeat and BTB domain containing 2
Details	400	60	hsa-miR-4632-5p	CLSTN2	calsyntenin 2
Details	401	60	hsa-miR-4632-5p	CAV2	caveolin 2
Details	402	60	hsa-miR-4632-5p	SMYD4	SET and MYND domain containing 4
Details	403	59	hsa-miR-4632-5p	AMPD3	adenosine monophosphate deaminase 3
Details	404	59	hsa-miR-4632-5p	RAB11FIP1	RAB11 family interacting protein 1
Details	405	59	hsa-miR-4632-5p	C8orf58	chromosome 8 open reading frame 58
Details	406	59	hsa-miR-4632-5p	PLA2G6	phospholipase A2 group VI
Details	407	59	hsa-miR-4632-5p	NAT8L	N-acetyltransferase 8 like
Details	408	59	hsa-miR-4632-5p	SNCG	synuclein gamma
Details	409	59	hsa-miR-4632-5p	SPTBN4	spectrin beta, non-erythrocytic 4
Details	410	59	hsa-miR-4632-5p	MTMR8	myotubularin related protein 8
Details	411	59	hsa-miR-4632-5p	HEMK1	HemK methyltransferase family member 1
Details	412	59	hsa-miR-4632-5p	MMRN1	multimerin 1
Details	413	59	hsa-miR-4632-5p	DDIT4L	DNA damage inducible transcript 4 like
Details	414	59	hsa-miR-4632-5p	PATZ1	POZ/BTB and AT hook containing zinc finger 1
Details	415	59	hsa-miR-4632-5p	RAPGEF2	Rap guanine nucleotide exchange factor 2
Details	416	59	hsa-miR-4632-5p	STK19	serine/threonine kinase 19
Details	417	59	hsa-miR-4632-5p	EVPLL	envoplakin like
Details	418	58	hsa-miR-4632-5p	RXRA	retinoid X receptor alpha
Details	419	58	hsa-miR-4632-5p	TENM4	teneurin transmembrane protein 4
Details	420	58	hsa-miR-4632-5p	ISY1-RAB43	ISY1-RAB43 readthrough
Details	421	58	hsa-miR-4632-5p	FAM19A3	family with sequence similarity 19 member A3, C-C motif chemokine like
Details	422	58	hsa-miR-4632-5p	RUFY3	RUN and FYVE domain containing 3
Details	423	58	hsa-miR-4632-5p	TLX1	T cell leukemia homeobox 1
Details	424	58	hsa-miR-4632-5p	ANKRD63	ankyrin repeat domain 63
Details	425	58	hsa-miR-4632-5p	LCP1	lymphocyte cytosolic protein 1
Details	426	58	hsa-miR-4632-5p	FNBP1	formin binding protein 1
Details	427	58	hsa-miR-4632-5p	PCDH15	protocadherin related 15
Details	428	58	hsa-miR-4632-5p	SLC25A24	solute carrier family 25 member 24
Details	429	58	hsa-miR-4632-5p	CDH6	cadherin 6
Details	430	58	hsa-miR-4632-5p	DERL1	derlin 1
Details	431	58	hsa-miR-4632-5p	GPSM1	G protein signaling modulator 1
Details	432	58	hsa-miR-4632-5p	ELL	elongation factor for RNA polymerase II
Details	433	58	hsa-miR-4632-5p	SEMA4A	semaphorin 4A
Details	434	58	hsa-miR-4632-5p	KIN	Kin17 DNA and RNA binding protein
Details	435	58	hsa-miR-4632-5p	STK3	serine/threonine kinase 3
Details	436	58	hsa-miR-4632-5p	ST8SIA3	ST8 alpha-N-acetyl-neuraminide alpha-2,8-sialyltransferase 3
Details	437	58	hsa-miR-4632-5p	ARSD	arylsulfatase D
Details	438	58	hsa-miR-4632-5p	FKBP8	FKBP prolyl isomerase 8
Details	439	58	hsa-miR-4632-5p	PEG10	paternally expressed 10
Details	440	58	hsa-miR-4632-5p	CACNA2D4	calcium voltage-gated channel auxiliary subunit alpha2delta 4
Details	441	58	hsa-miR-4632-5p	THSD4	thrombospondin type 1 domain containing 4
Details	442	58	hsa-miR-4632-5p	MTMR4	myotubularin related protein 4
Details	443	58	hsa-miR-4632-5p	ST6GALNAC6	ST6 N-acetylgalactosaminide alpha-2,6-sialyltransferase 6
Details	444	57	hsa-miR-4632-5p	ARMC8	armadillo repeat containing 8
Details	445	57	hsa-miR-4632-5p	TVP23A	trans-golgi network vesicle protein 23 homolog A
Details	446	57	hsa-miR-4632-5p	SECISBP2L	SECIS binding protein 2 like
Details	447	57	hsa-miR-4632-5p	MORC3	MORC family CW-type zinc finger 3
Details	448	57	hsa-miR-4632-5p	SEMA7A	semaphorin 7A (John Milton Hagen blood group)
Details	449	57	hsa-miR-4632-5p	CDC25B	cell division cycle 25B
Details	450	57	hsa-miR-4632-5p	ITCH	itchy E3 ubiquitin protein ligase
Details	451	57	hsa-miR-4632-5p	MASP1	mannan binding lectin serine peptidase 1
Details	452	57	hsa-miR-4632-5p	CYP27B1	cytochrome P450 family 27 subfamily B member 1
Details	453	57	hsa-miR-4632-5p	STIM1	stromal interaction molecule 1
Details	454	57	hsa-miR-4632-5p	SOGA1	suppressor of glucose, autophagy associated 1
Details	455	57	hsa-miR-4632-5p	LMX1B	LIM homeobox transcription factor 1 beta
Details	456	57	hsa-miR-4632-5p	JUND	JunD proto-oncogene, AP-1 transcription factor subunit
Details	457	57	hsa-miR-4632-5p	CTDNEP1	CTD nuclear envelope phosphatase 1
Details	458	57	hsa-miR-4632-5p	C10orf105	chromosome 10 open reading frame 105
Details	459	57	hsa-miR-4632-5p	TRAF2	TNF receptor associated factor 2
Details	460	57	hsa-miR-4632-5p	TRIM9	tripartite motif containing 9
Details	461	57	hsa-miR-4632-5p	TTBK1	tau tubulin kinase 1
Details	462	57	hsa-miR-4632-5p	MRPS10	mitochondrial ribosomal protein S10
Details	463	57	hsa-miR-4632-5p	AZI2	5-azacytidine induced 2
Details	464	57	hsa-miR-4632-5p	NIPAL2	NIPA like domain containing 2
Details	465	57	hsa-miR-4632-5p	BRPF3	bromodomain and PHD finger containing 3
Details	466	57	hsa-miR-4632-5p	CLIC6	chloride intracellular channel 6
Details	467	57	hsa-miR-4632-5p	RNF186	ring finger protein 186
Details	468	57	hsa-miR-4632-5p	RTF1	RTF1 homolog, Paf1/RNA polymerase II complex component
Details	469	57	hsa-miR-4632-5p	FKBP11	FKBP prolyl isomerase 11
Details	470	57	hsa-miR-4632-5p	TSPAN11	tetraspanin 11
Details	471	56	hsa-miR-4632-5p	RNF166	ring finger protein 166
Details	472	56	hsa-miR-4632-5p	EDN2	endothelin 2
Details	473	56	hsa-miR-4632-5p	IDUA	iduronidase, alpha-L-
Details	474	56	hsa-miR-4632-5p	HAAO	3-hydroxyanthranilate 3,4-dioxygenase
Details	475	56	hsa-miR-4632-5p	SFMBT2	Scm like with four mbt domains 2
Details	476	56	hsa-miR-4632-5p	C1orf21	chromosome 1 open reading frame 21
Details	477	56	hsa-miR-4632-5p	GOLGB1	golgin B1
Details	478	56	hsa-miR-4632-5p	CSF1R	colony stimulating factor 1 receptor
Details	479	56	hsa-miR-4632-5p	IKZF3	IKAROS family zinc finger 3
Details	480	56	hsa-miR-4632-5p	LASP1	LIM and SH3 protein 1
Details	481	56	hsa-miR-4632-5p	TENT5A	terminal nucleotidyltransferase 5A
Details	482	56	hsa-miR-4632-5p	EFCAB12	EF-hand calcium binding domain 12
Details	483	56	hsa-miR-4632-5p	RMND5B	required for meiotic nuclear division 5 homolog B
Details	484	56	hsa-miR-4632-5p	SH3PXD2B	SH3 and PX domains 2B
Details	485	56	hsa-miR-4632-5p	TM4SF18	transmembrane 4 L six family member 18
Details	486	56	hsa-miR-4632-5p	ADAM17	ADAM metallopeptidase domain 17
Details	487	56	hsa-miR-4632-5p	ARFGAP1	ADP ribosylation factor GTPase activating protein 1
Details	488	56	hsa-miR-4632-5p	CCNL2	cyclin L2
Details	489	56	hsa-miR-4632-5p	BCAN	brevican
Details	490	56	hsa-miR-4632-5p	TMEM169	transmembrane protein 169
Details	491	56	hsa-miR-4632-5p	TPP1	tripeptidyl peptidase 1
Details	492	56	hsa-miR-4632-5p	SARM1	sterile alpha and TIR motif containing 1
Details	493	56	hsa-miR-4632-5p	TLN2	talin 2
Details	494	56	hsa-miR-4632-5p	ONECUT2	one cut homeobox 2
Details	495	56	hsa-miR-4632-5p	NFASC	neurofascin
Details	496	56	hsa-miR-4632-5p	C2orf16	chromosome 2 open reading frame 16
Details	497	56	hsa-miR-4632-5p	ANXA6	annexin A6
Details	498	56	hsa-miR-4632-5p	CYLD	CYLD lysine 63 deubiquitinase
Details	499	56	hsa-miR-4632-5p	TFB1M	transcription factor B1, mitochondrial
Details	500	56	hsa-miR-4632-5p	PHB	prohibitin
Details	501	56	hsa-miR-4632-5p	DDX11	DEAD/H-box helicase 11
Details	502	56	hsa-miR-4632-5p	INO80D	INO80 complex subunit D
Details	503	55	hsa-miR-4632-5p	VAPB	VAMP associated protein B and C
Details	504	55	hsa-miR-4632-5p	ZNF829	zinc finger protein 829
Details	505	55	hsa-miR-4632-5p	LGALS3BP	galectin 3 binding protein
Details	506	55	hsa-miR-4632-5p	GALNT15	polypeptide N-acetylgalactosaminyltransferase 15
Details	507	55	hsa-miR-4632-5p	KBTBD13	kelch repeat and BTB domain containing 13
Details	508	55	hsa-miR-4632-5p	CAPN6	calpain 6
Details	509	55	hsa-miR-4632-5p	LARGE1	LARGE xylosyl- and glucuronyltransferase 1
Details	510	55	hsa-miR-4632-5p	CHKA	choline kinase alpha
Details	511	55	hsa-miR-4632-5p	MYD88	MYD88, innate immune signal transduction adaptor
Details	512	55	hsa-miR-4632-5p	MPRIP	myosin phosphatase Rho interacting protein
Details	513	55	hsa-miR-4632-5p	RPRD2	regulation of nuclear pre-mRNA domain containing 2
Details	514	55	hsa-miR-4632-5p	NCS1	neuronal calcium sensor 1
Details	515	55	hsa-miR-4632-5p	C2CD5	C2 calcium dependent domain containing 5
Details	516	55	hsa-miR-4632-5p	REM1	RRAD and GEM like GTPase 1
Details	517	55	hsa-miR-4632-5p	PTPRZ1	protein tyrosine phosphatase, receptor type Z1
Details	518	55	hsa-miR-4632-5p	GAS2L2	growth arrest specific 2 like 2
Details	519	55	hsa-miR-4632-5p	SH3TC2	SH3 domain and tetratricopeptide repeats 2
Details	520	55	hsa-miR-4632-5p	FGF23	fibroblast growth factor 23
Details	521	55	hsa-miR-4632-5p	SYNGR1	synaptogyrin 1
Details	522	55	hsa-miR-4632-5p	SOCS7	suppressor of cytokine signaling 7
Details	523	55	hsa-miR-4632-5p	GNB2	G protein subunit beta 2
Details	524	55	hsa-miR-4632-5p	CCL1	C-C motif chemokine ligand 1
Details	525	55	hsa-miR-4632-5p	CNOT6L	CCR4-NOT transcription complex subunit 6 like
Details	526	55	hsa-miR-4632-5p	GRK3	G protein-coupled receptor kinase 3
Details	527	55	hsa-miR-4632-5p	CDRT15L2	CMT1A duplicated region transcript 15 like 2
Details	528	55	hsa-miR-4632-5p	ZNF34	zinc finger protein 34
Details	529	55	hsa-miR-4632-5p	SSR3	signal sequence receptor subunit 3
Details	530	55	hsa-miR-4632-5p	CCDC50	coiled-coil domain containing 50
Details	531	55	hsa-miR-4632-5p	SZRD1	SUZ RNA binding domain containing 1
Details	532	55	hsa-miR-4632-5p	ORAI3	ORAI calcium release-activated calcium modulator 3
Details	533	55	hsa-miR-4632-5p	RNF24	ring finger protein 24
Details	534	54	hsa-miR-4632-5p	FOXN3	forkhead box N3
Details	535	54	hsa-miR-4632-5p	MRTFA	myocardin related transcription factor A
Details	536	54	hsa-miR-4632-5p	AXIN2	axin 2
Details	537	54	hsa-miR-4632-5p	PNPLA7	patatin like phospholipase domain containing 7
Details	538	54	hsa-miR-4632-5p	TICAM1	toll like receptor adaptor molecule 1
Details	539	54	hsa-miR-4632-5p	RASSF2	Ras association domain family member 2
Details	540	54	hsa-miR-4632-5p	CHMP3	charged multivesicular body protein 3
Details	541	54	hsa-miR-4632-5p	FXN	frataxin
Details	542	54	hsa-miR-4632-5p	KDM5A	lysine demethylase 5A
Details	543	54	hsa-miR-4632-5p	LBH	limb bud and heart development
Details	544	54	hsa-miR-4632-5p	RHPN1	rhophilin Rho GTPase binding protein 1
Details	545	54	hsa-miR-4632-5p	UNK	unk zinc finger
Details	546	54	hsa-miR-4632-5p	SLC2A1	solute carrier family 2 member 1
Details	547	54	hsa-miR-4632-5p	EMC1	ER membrane protein complex subunit 1
Details	548	54	hsa-miR-4632-5p	SMIM2	small integral membrane protein 2
Details	549	54	hsa-miR-4632-5p	RNF103-CHMP3	RNF103-CHMP3 readthrough
Details	550	54	hsa-miR-4632-5p	THEM6	thioesterase superfamily member 6
Details	551	54	hsa-miR-4632-5p	UNC45A	unc-45 myosin chaperone A
Details	552	54	hsa-miR-4632-5p	TRIM7	tripartite motif containing 7
Details	553	54	hsa-miR-4632-5p	DIP2C	disco interacting protein 2 homolog C
Details	554	54	hsa-miR-4632-5p	ZMYM3	zinc finger MYM-type containing 3
Details	555	54	hsa-miR-4632-5p	PAQR4	progestin and adipoQ receptor family member 4
Details	556	54	hsa-miR-4632-5p	ZNF213	zinc finger protein 213
Details	557	54	hsa-miR-4632-5p	ARL4A	ADP ribosylation factor like GTPase 4A
Details	558	54	hsa-miR-4632-5p	C19orf47	chromosome 19 open reading frame 47
Details	559	54	hsa-miR-4632-5p	RELA	RELA proto-oncogene, NF-kB subunit
Details	560	54	hsa-miR-4632-5p	LRRC39	leucine rich repeat containing 39
Details	561	54	hsa-miR-4632-5p	NOL3	nucleolar protein 3
Details	562	54	hsa-miR-4632-5p	MAP3K14	mitogen-activated protein kinase kinase kinase 14
Details	563	54	hsa-miR-4632-5p	GLCE	glucuronic acid epimerase
Details	564	53	hsa-miR-4632-5p	ZNF592	zinc finger protein 592
Details	565	53	hsa-miR-4632-5p	SPSB4	splA/ryanodine receptor domain and SOCS box containing 4
Details	566	53	hsa-miR-4632-5p	ELAC2	elaC ribonuclease Z 2
Details	567	53	hsa-miR-4632-5p	NRBP2	nuclear receptor binding protein 2
Details	568	53	hsa-miR-4632-5p	EPHB2	EPH receptor B2
Details	569	53	hsa-miR-4632-5p	FAM222B	family with sequence similarity 222 member B
Details	570	53	hsa-miR-4632-5p	ZNF607	zinc finger protein 607
Details	571	53	hsa-miR-4632-5p	HLA-DQA1	major histocompatibility complex, class II, DQ alpha 1
Details	572	53	hsa-miR-4632-5p	STAT3	signal transducer and activator of transcription 3
Details	573	53	hsa-miR-4632-5p	LZTR1	leucine zipper like transcription regulator 1
Details	574	53	hsa-miR-4632-5p	ZNF41	zinc finger protein 41
Details	575	53	hsa-miR-4632-5p	TPI1	triosephosphate isomerase 1
Details	576	53	hsa-miR-4632-5p	SNX8	sorting nexin 8
Details	577	53	hsa-miR-4632-5p	MIEF1	mitochondrial elongation factor 1
Details	578	53	hsa-miR-4632-5p	ADCY6	adenylate cyclase 6
Details	579	53	hsa-miR-4632-5p	GNAI2	G protein subunit alpha i2
Details	580	53	hsa-miR-4632-5p	C19orf66	chromosome 19 open reading frame 66
Details	581	53	hsa-miR-4632-5p	NUDCD3	NudC domain containing 3
Details	582	53	hsa-miR-4632-5p	SEMA4G	semaphorin 4G
Details	583	53	hsa-miR-4632-5p	NR6A1	nuclear receptor subfamily 6 group A member 1
Details	584	53	hsa-miR-4632-5p	POFUT2	protein O-fucosyltransferase 2
Details	585	53	hsa-miR-4632-5p	FMOD	fibromodulin
Details	586	53	hsa-miR-4632-5p	HTRA3	HtrA serine peptidase 3
Details	587	53	hsa-miR-4632-5p	GGCX	gamma-glutamyl carboxylase
Details	588	53	hsa-miR-4632-5p	UNC5A	unc-5 netrin receptor A
Details	589	53	hsa-miR-4632-5p	TMCO4	transmembrane and coiled-coil domains 4
Details	590	52	hsa-miR-4632-5p	MARK2	microtubule affinity regulating kinase 2
Details	591	52	hsa-miR-4632-5p	ABR	ABR, RhoGEF and GTPase activating protein
Details	592	52	hsa-miR-4632-5p	ERBB2	erb-b2 receptor tyrosine kinase 2
Details	593	52	hsa-miR-4632-5p	SNPH	syntaphilin
Details	594	52	hsa-miR-4632-5p	CAVIN1	caveolae associated protein 1
Details	595	52	hsa-miR-4632-5p	KLRC3	killer cell lectin like receptor C3
Details	596	52	hsa-miR-4632-5p	NRAS	NRAS proto-oncogene, GTPase
Details	597	52	hsa-miR-4632-5p	KLC4	kinesin light chain 4
Details	598	52	hsa-miR-4632-5p	ANKS6	ankyrin repeat and sterile alpha motif domain containing 6
Details	599	52	hsa-miR-4632-5p	PLEKHA1	pleckstrin homology domain containing A1
Details	600	52	hsa-miR-4632-5p	C6orf106	chromosome 6 open reading frame 106
Details	601	52	hsa-miR-4632-5p	ZHX3	zinc fingers and homeoboxes 3
Details	602	52	hsa-miR-4632-5p	CHD1	chromodomain helicase DNA binding protein 1
Details	603	52	hsa-miR-4632-5p	ZNF689	zinc finger protein 689
Details	604	52	hsa-miR-4632-5p	CHRNA1	cholinergic receptor nicotinic alpha 1 subunit
Details	605	52	hsa-miR-4632-5p	SLC47A2	solute carrier family 47 member 2
Details	606	52	hsa-miR-4632-5p	AARS	alanyl-tRNA synthetase
Details	607	52	hsa-miR-4632-5p	HJURP	Holliday junction recognition protein
Details	608	52	hsa-miR-4632-5p	SSBP2	single stranded DNA binding protein 2
Details	609	52	hsa-miR-4632-5p	PIK3IP1	phosphoinositide-3-kinase interacting protein 1
Details	610	52	hsa-miR-4632-5p	KCNQ2	potassium voltage-gated channel subfamily Q member 2
Details	611	52	hsa-miR-4632-5p	SAE1	SUMO1 activating enzyme subunit 1
Details	612	52	hsa-miR-4632-5p	RIPK2	receptor interacting serine/threonine kinase 2
Details	613	52	hsa-miR-4632-5p	SGSM3	small G protein signaling modulator 3
Details	614	52	hsa-miR-4632-5p	MEF2A	myocyte enhancer factor 2A
Details	615	52	hsa-miR-4632-5p	UNC5B	unc-5 netrin receptor B
Details	616	52	hsa-miR-4632-5p	RASSF3	Ras association domain family member 3
Details	617	52	hsa-miR-4632-5p	STEAP3	STEAP3 metalloreductase
Details	618	52	hsa-miR-4632-5p	ST6GALNAC5	ST6 N-acetylgalactosaminide alpha-2,6-sialyltransferase 5
Details	619	52	hsa-miR-4632-5p	BTBD9	BTB domain containing 9
Details	620	52	hsa-miR-4632-5p	LIX1	limb and CNS expressed 1
Details	621	52	hsa-miR-4632-5p	TMEM185B	transmembrane protein 185B
Details	622	52	hsa-miR-4632-5p	SPRN	shadow of prion protein
Details	623	52	hsa-miR-4632-5p	VAV2	vav guanine nucleotide exchange factor 2
Details	624	52	hsa-miR-4632-5p	SGTA	small glutamine rich tetratricopeptide repeat containing alpha
Details	625	52	hsa-miR-4632-5p	NR2E3	nuclear receptor subfamily 2 group E member 3
Details	626	52	hsa-miR-4632-5p	BCL7A	BCL7A, BAF complex component
Details	627	51	hsa-miR-4632-5p	INHBE	inhibin subunit beta E
Details	628	51	hsa-miR-4632-5p	SLC31A2	solute carrier family 31 member 2
Details	629	51	hsa-miR-4632-5p	AKT2	AKT serine/threonine kinase 2
Details	630	51	hsa-miR-4632-5p	EHD1	EH domain containing 1
Details	631	51	hsa-miR-4632-5p	MED22	mediator complex subunit 22
Details	632	51	hsa-miR-4632-5p	LSP1	lymphocyte specific protein 1
Details	633	51	hsa-miR-4632-5p	FADS2	fatty acid desaturase 2
Details	634	51	hsa-miR-4632-5p	POLR3C	RNA polymerase III subunit C
Details	635	51	hsa-miR-4632-5p	GNAO1	G protein subunit alpha o1
Details	636	51	hsa-miR-4632-5p	GFRA2	GDNF family receptor alpha 2
Details	637	51	hsa-miR-4632-5p	SUPT4H1	SPT4 homolog, DSIF elongation factor subunit
Details	638	51	hsa-miR-4632-5p	OR2A4	olfactory receptor family 2 subfamily A member 4
Details	639	51	hsa-miR-4632-5p	ST3GAL1	ST3 beta-galactoside alpha-2,3-sialyltransferase 1
Details	640	51	hsa-miR-4632-5p	FAM83F	family with sequence similarity 83 member F
Details	641	51	hsa-miR-4632-5p	NCAM2	neural cell adhesion molecule 2
Details	642	51	hsa-miR-4632-5p	ZNF84	zinc finger protein 84
Details	643	51	hsa-miR-4632-5p	FKTN	fukutin
Details	644	51	hsa-miR-4632-5p	CD47	CD47 molecule
Details	645	51	hsa-miR-4632-5p	ZBTB4	zinc finger and BTB domain containing 4
Details	646	51	hsa-miR-4632-5p	LZTFL1	leucine zipper transcription factor like 1
Details	647	51	hsa-miR-4632-5p	SPPL2B	signal peptide peptidase like 2B
Details	648	51	hsa-miR-4632-5p	ADAM28	ADAM metallopeptidase domain 28
Details	649	51	hsa-miR-4632-5p	IGDCC4	immunoglobulin superfamily DCC subclass member 4
Details	650	51	hsa-miR-4632-5p	CPSF4	cleavage and polyadenylation specific factor 4
Details	651	51	hsa-miR-4632-5p	XPC	XPC complex subunit, DNA damage recognition and repair factor
Details	652	51	hsa-miR-4632-5p	RHBDL3	rhomboid like 3
Details	653	51	hsa-miR-4632-5p	SLC24A4	solute carrier family 24 member 4
Details	654	51	hsa-miR-4632-5p	PYURF	PIGY upstream reading frame
Details	655	50	hsa-miR-4632-5p	ZNF652	zinc finger protein 652
Details	656	50	hsa-miR-4632-5p	TAS1R3	taste 1 receptor member 3
Details	657	50	hsa-miR-4632-5p	TBCA	tubulin folding cofactor A
Details	658	50	hsa-miR-4632-5p	DNAJB12	DnaJ heat shock protein family (Hsp40) member B12
Details	659	50	hsa-miR-4632-5p	PAPOLB	poly(A) polymerase beta
Details	660	50	hsa-miR-4632-5p	REPIN1	replication initiator 1
Details	661	50	hsa-miR-4632-5p	MYOG	myogenin
Details	662	50	hsa-miR-4632-5p	TBR1	T-box, brain 1
Details	663	50	hsa-miR-4632-5p	PLCB3	phospholipase C beta 3
Details	664	50	hsa-miR-4632-5p	HID1	HID1 domain containing
Details	665	50	hsa-miR-4632-5p	DCHS1	dachsous cadherin-related 1
Details	666	50	hsa-miR-4632-5p	PAEP	progestagen associated endometrial protein
Details	667	50	hsa-miR-4632-5p	AKIRIN2	akirin 2
Details	668	50	hsa-miR-4632-5p	ADGRG5	adhesion G protein-coupled receptor G5
Details	669	50	hsa-miR-4632-5p	LAPTM4B	lysosomal protein transmembrane 4 beta
Details	670	50	hsa-miR-4632-5p	CDK10	cyclin dependent kinase 10
Details	671	50	hsa-miR-4632-5p	STX1A	syntaxin 1A
Details	672	50	hsa-miR-4632-5p	DLST	dihydrolipoamide S-succinyltransferase
Details	673	50	hsa-miR-4632-5p	C11orf86	chromosome 11 open reading frame 86

## Sheet: 6802
There are 176 predicted targets for hsa-miR-6802-5p in miRDB.
Target Detail	Target Rank	Target Score	miRNA Name	Gene Symbol	Gene Description
Details	1	95	hsa-miR-6802-5p	SPEF2	sperm flagellar 2
Details	2	95	hsa-miR-6802-5p	TREML1	triggering receptor expressed on myeloid cells like 1
Details	3	94	hsa-miR-6802-5p	NOTCH2NLA	notch 2 N-terminal like A
Details	4	93	hsa-miR-6802-5p	UBAP2	ubiquitin associated protein 2
Details	5	91	hsa-miR-6802-5p	EPHB1	EPH receptor B1
Details	6	91	hsa-miR-6802-5p	CDC14B	cell division cycle 14B
Details	7	89	hsa-miR-6802-5p	STRN	striatin
Details	8	89	hsa-miR-6802-5p	TTN	titin
Details	9	88	hsa-miR-6802-5p	MRPS33	mitochondrial ribosomal protein S33
Details	10	87	hsa-miR-6802-5p	ELOVL1	ELOVL fatty acid elongase 1
Details	11	87	hsa-miR-6802-5p	DTNB	dystrobrevin beta
Details	12	86	hsa-miR-6802-5p	RBP3	retinol binding protein 3
Details	13	86	hsa-miR-6802-5p	NBR1	NBR1, autophagy cargo receptor
Details	14	86	hsa-miR-6802-5p	OAS1	2'-5'-oligoadenylate synthetase 1
Details	15	86	hsa-miR-6802-5p	NFASC	neurofascin
Details	16	85	hsa-miR-6802-5p	EIF1AY	eukaryotic translation initiation factor 1A Y-linked
Details	17	84	hsa-miR-6802-5p	RAB2B	RAB2B, member RAS oncogene family
Details	18	84	hsa-miR-6802-5p	BBOF1	basal body orientation factor 1
Details	19	84	hsa-miR-6802-5p	C9orf66	chromosome 9 open reading frame 66
Details	20	83	hsa-miR-6802-5p	ATXN7	ataxin 7
Details	21	83	hsa-miR-6802-5p	TOM1L1	target of myb1 like 1 membrane trafficking protein
Details	22	83	hsa-miR-6802-5p	OCA2	OCA2 melanosomal transmembrane protein
Details	23	83	hsa-miR-6802-5p	CCM2L	CCM2 like scaffold protein
Details	24	83	hsa-miR-6802-5p	FAM169B	family with sequence similarity 169 member B
Details	25	82	hsa-miR-6802-5p	FAM76B	family with sequence similarity 76 member B
Details	26	82	hsa-miR-6802-5p	SLC35B4	solute carrier family 35 member B4
Details	27	82	hsa-miR-6802-5p	TUSC3	tumor suppressor candidate 3
Details	28	81	hsa-miR-6802-5p	ASB3	ankyrin repeat and SOCS box containing 3
Details	29	80	hsa-miR-6802-5p	SPCS1	signal peptidase complex subunit 1
Details	30	79	hsa-miR-6802-5p	RPS6KA3	ribosomal protein S6 kinase A3
Details	31	79	hsa-miR-6802-5p	FAM129C	family with sequence similarity 129 member C
Details	32	78	hsa-miR-6802-5p	STK24	serine/threonine kinase 24
Details	33	78	hsa-miR-6802-5p	ABHD12	abhydrolase domain containing 12
Details	34	78	hsa-miR-6802-5p	USP54	ubiquitin specific peptidase 54
Details	35	77	hsa-miR-6802-5p	ZNF516	zinc finger protein 516
Details	36	77	hsa-miR-6802-5p	UBE2E1	ubiquitin conjugating enzyme E2 E1
Details	37	76	hsa-miR-6802-5p	PHF20L1	PHD finger protein 20 like 1
Details	38	75	hsa-miR-6802-5p	ADAM19	ADAM metallopeptidase domain 19
Details	39	75	hsa-miR-6802-5p	RCOR1	REST corepressor 1
Details	40	75	hsa-miR-6802-5p	CD200R1L	CD200 receptor 1 like
Details	41	74	hsa-miR-6802-5p	LOC728485	uncharacterized LOC728485
Details	42	74	hsa-miR-6802-5p	ADGRG6	adhesion G protein-coupled receptor G6
Details	43	74	hsa-miR-6802-5p	MCTP2	multiple C2 and transmembrane domain containing 2
Details	44	73	hsa-miR-6802-5p	EFNA5	ephrin A5
Details	45	72	hsa-miR-6802-5p	GAPT	GRB2 binding adaptor protein, transmembrane
Details	46	72	hsa-miR-6802-5p	F13A1	coagulation factor XIII A chain
Details	47	72	hsa-miR-6802-5p	ROPN1B	rhophilin associated tail protein 1B
Details	48	72	hsa-miR-6802-5p	CAMTA1	calmodulin binding transcription activator 1
Details	49	71	hsa-miR-6802-5p	SYNJ1	synaptojanin 1
Details	50	71	hsa-miR-6802-5p	CCDC8	coiled-coil domain containing 8
Details	51	71	hsa-miR-6802-5p	RPL10	ribosomal protein L10
Details	52	71	hsa-miR-6802-5p	IL18BP	interleukin 18 binding protein
Details	53	70	hsa-miR-6802-5p	FAM81A	family with sequence similarity 81 member A
Details	54	70	hsa-miR-6802-5p	THAP6	THAP domain containing 6
Details	55	70	hsa-miR-6802-5p	AMT	aminomethyltransferase
Details	56	69	hsa-miR-6802-5p	MINAR1	membrane integral NOTCH2 associated receptor 1
Details	57	69	hsa-miR-6802-5p	RNF32	ring finger protein 32
Details	58	69	hsa-miR-6802-5p	POGK	pogo transposable element derived with KRAB domain
Details	59	69	hsa-miR-6802-5p	GSDMA	gasdermin A
Details	60	69	hsa-miR-6802-5p	ZNF214	zinc finger protein 214
Details	61	69	hsa-miR-6802-5p	PWP1	PWP1 homolog, endonuclein
Details	62	68	hsa-miR-6802-5p	PTCH1	patched 1
Details	63	68	hsa-miR-6802-5p	PCDHGA7	protocadherin gamma subfamily A, 7
Details	64	68	hsa-miR-6802-5p	SH3RF3	SH3 domain containing ring finger 3
Details	65	68	hsa-miR-6802-5p	OOSP2	oocyte secreted protein 2
Details	66	68	hsa-miR-6802-5p	2009-08-01	signal recognition particle 9
Details	67	68	hsa-miR-6802-5p	ATRNL1	attractin like 1
Details	68	68	hsa-miR-6802-5p	PHF20	PHD finger protein 20
Details	69	68	hsa-miR-6802-5p	FCRL1	Fc receptor like 1
Details	70	67	hsa-miR-6802-5p	KCTD4	potassium channel tetramerization domain containing 4
Details	71	67	hsa-miR-6802-5p	CACNA1C	calcium voltage-gated channel subunit alpha1 C
Details	72	67	hsa-miR-6802-5p	MS4A3	membrane spanning 4-domains A3
Details	73	66	hsa-miR-6802-5p	RNASE11	ribonuclease A family member 11 (inactive)
Details	74	66	hsa-miR-6802-5p	DLG1	discs large MAGUK scaffold protein 1
Details	75	66	hsa-miR-6802-5p	LTBP4	latent transforming growth factor beta binding protein 4
Details	76	66	hsa-miR-6802-5p	MFF	mitochondrial fission factor
Details	77	66	hsa-miR-6802-5p	NOTCH3	notch 3
Details	78	66	hsa-miR-6802-5p	MXD3	MAX dimerization protein 3
Details	79	66	hsa-miR-6802-5p	CLCN2	chloride voltage-gated channel 2
Details	80	66	hsa-miR-6802-5p	SLC6A11	solute carrier family 6 member 11
Details	81	66	hsa-miR-6802-5p	ADAMTS6	ADAM metallopeptidase with thrombospondin type 1 motif 6
Details	82	65	hsa-miR-6802-5p	PRKACB	protein kinase cAMP-activated catalytic subunit beta
Details	83	65	hsa-miR-6802-5p	TSPEAR	thrombospondin type laminin G domain and EAR repeats
Details	84	65	hsa-miR-6802-5p	EPHA6	EPH receptor A6
Details	85	65	hsa-miR-6802-5p	GLRX3	glutaredoxin 3
Details	86	65	hsa-miR-6802-5p	SWAP70	switching B cell complex subunit SWAP70
Details	87	64	hsa-miR-6802-5p	FLT3	fms related tyrosine kinase 3
Details	88	64	hsa-miR-6802-5p	VKORC1	vitamin K epoxide reductase complex subunit 1
Details	89	64	hsa-miR-6802-5p	ZNF70	zinc finger protein 70
Details	90	64	hsa-miR-6802-5p	KIAA0930	KIAA0930
Details	91	64	hsa-miR-6802-5p	ARFGEF2	ADP ribosylation factor guanine nucleotide exchange factor 2
Details	92	64	hsa-miR-6802-5p	PTER	phosphotriesterase related
Details	93	64	hsa-miR-6802-5p	SLC22A11	solute carrier family 22 member 11
Details	94	63	hsa-miR-6802-5p	TMEM170A	transmembrane protein 170A
Details	95	63	hsa-miR-6802-5p	SHBG	sex hormone binding globulin
Details	96	63	hsa-miR-6802-5p	OPA3	OPA3, outer mitochondrial membrane lipid metabolism regulator
Details	97	63	hsa-miR-6802-5p	LARP1	La ribonucleoprotein domain family member 1
Details	98	63	hsa-miR-6802-5p	MAFK	MAF bZIP transcription factor K
Details	99	63	hsa-miR-6802-5p	SNCA	synuclein alpha
Details	100	62	hsa-miR-6802-5p	COPS6	COP9 signalosome subunit 6
Details	101	62	hsa-miR-6802-5p	PUS3	pseudouridine synthase 3
Details	102	62	hsa-miR-6802-5p	PTCD2	pentatricopeptide repeat domain 2
Details	103	62	hsa-miR-6802-5p	CREBZF	CREB/ATF bZIP transcription factor
Details	104	62	hsa-miR-6802-5p	BEND6	BEN domain containing 6
Details	105	62	hsa-miR-6802-5p	ARF3	ADP ribosylation factor 3
Details	106	62	hsa-miR-6802-5p	PPP3R2	protein phosphatase 3 regulatory subunit B, beta
Details	107	61	hsa-miR-6802-5p	SLC25A18	solute carrier family 25 member 18
Details	108	61	hsa-miR-6802-5p	FAM227A	family with sequence similarity 227 member A
Details	109	61	hsa-miR-6802-5p	ZCCHC4	zinc finger CCHC-type containing 4
Details	110	61	hsa-miR-6802-5p	CYYR1	cysteine and tyrosine rich 1
Details	111	60	hsa-miR-6802-5p	VANGL2	VANGL planar cell polarity protein 2
Details	112	60	hsa-miR-6802-5p	GLO1	glyoxalase I
Details	113	60	hsa-miR-6802-5p	QKI	QKI, KH domain containing RNA binding
Details	114	60	hsa-miR-6802-5p	CARHSP1	calcium regulated heat stable protein 1
Details	115	60	hsa-miR-6802-5p	BUB3	BUB3, mitotic checkpoint protein
Details	116	60	hsa-miR-6802-5p	CLP1	cleavage and polyadenylation factor I subunit 1
Details	117	60	hsa-miR-6802-5p	NOC3L	NOC3 like DNA replication regulator
Details	118	60	hsa-miR-6802-5p	GRIN3A	glutamate ionotropic receptor NMDA type subunit 3A
Details	119	59	hsa-miR-6802-5p	CDRT1	CMT1A duplicated region transcript 1
Details	120	59	hsa-miR-6802-5p	ANKRD17	ankyrin repeat domain 17
Details	121	59	hsa-miR-6802-5p	PCDHB15	protocadherin beta 15
Details	122	59	hsa-miR-6802-5p	RB1	RB transcriptional corepressor 1
Details	123	59	hsa-miR-6802-5p	UBE2G1	ubiquitin conjugating enzyme E2 G1
Details	124	59	hsa-miR-6802-5p	OSBPL6	oxysterol binding protein like 6
Details	125	59	hsa-miR-6802-5p	FBN1	fibrillin 1
Details	126	58	hsa-miR-6802-5p	CTNNA3	catenin alpha 3
Details	127	58	hsa-miR-6802-5p	CD3G	CD3g molecule
Details	128	58	hsa-miR-6802-5p	COPS2	COP9 signalosome subunit 2
Details	129	58	hsa-miR-6802-5p	FOXC1	forkhead box C1
Details	130	58	hsa-miR-6802-5p	NOL4L	nucleolar protein 4 like
Details	131	58	hsa-miR-6802-5p	RETREG3	reticulophagy regulator family member 3
Details	132	57	hsa-miR-6802-5p	IPO13	importin 13
Details	133	57	hsa-miR-6802-5p	IGFBP4	insulin like growth factor binding protein 4
Details	134	57	hsa-miR-6802-5p	PTPN21	protein tyrosine phosphatase, non-receptor type 21
Details	135	57	hsa-miR-6802-5p	PAQR3	progestin and adipoQ receptor family member 3
Details	136	56	hsa-miR-6802-5p	TREM1	triggering receptor expressed on myeloid cells 1
Details	137	56	hsa-miR-6802-5p	AAK1	AP2 associated kinase 1
Details	138	56	hsa-miR-6802-5p	LEP	leptin
Details	139	56	hsa-miR-6802-5p	KCNK1	potassium two pore domain channel subfamily K member 1
Details	140	56	hsa-miR-6802-5p	WNT4	Wnt family member 4
Details	141	56	hsa-miR-6802-5p	MCIDAS	multiciliate differentiation and DNA synthesis associated cell cycle protein
Details	142	55	hsa-miR-6802-5p	DMAC2	distal membrane arm assembly complex 2
Details	143	55	hsa-miR-6802-5p	NRG2	neuregulin 2
Details	144	55	hsa-miR-6802-5p	CES4A	carboxylesterase 4A
Details	145	55	hsa-miR-6802-5p	TM4SF18	transmembrane 4 L six family member 18
Details	146	54	hsa-miR-6802-5p	CTR9	CTR9 homolog, Paf1/RNA polymerase II complex component
Details	147	54	hsa-miR-6802-5p	FMN1	formin 1
Details	148	54	hsa-miR-6802-5p	PCDH9	protocadherin 9
Details	149	54	hsa-miR-6802-5p	ACSL3	acyl-CoA synthetase long chain family member 3
Details	150	53	hsa-miR-6802-5p	SAR1B	secretion associated Ras related GTPase 1B
Details	151	53	hsa-miR-6802-5p	SAXO1	stabilizer of axonemal microtubules 1
Details	152	53	hsa-miR-6802-5p	PYHIN1	pyrin and HIN domain family member 1
Details	153	53	hsa-miR-6802-5p	FMNL2	formin like 2
Details	154	53	hsa-miR-6802-5p	STXBP3	syntaxin binding protein 3
Details	155	52	hsa-miR-6802-5p	TBC1D4	TBC1 domain family member 4
Details	156	52	hsa-miR-6802-5p	PALM3	paralemmin 3
Details	157	52	hsa-miR-6802-5p	ADAM22	ADAM metallopeptidase domain 22
Details	158	52	hsa-miR-6802-5p	SEMA3A	semaphorin 3A
Details	159	52	hsa-miR-6802-5p	LINGO3	leucine rich repeat and Ig domain containing 3
Details	160	52	hsa-miR-6802-5p	TRIM32	tripartite motif containing 32
Details	161	51	hsa-miR-6802-5p	F8A1	coagulation factor VIII associated 1
Details	162	51	hsa-miR-6802-5p	FGF23	fibroblast growth factor 23
Details	163	51	hsa-miR-6802-5p	TRIB2	tribbles pseudokinase 2
Details	164	51	hsa-miR-6802-5p	NLK	nemo like kinase
Details	165	51	hsa-miR-6802-5p	FBXW8	F-box and WD repeat domain containing 8
Details	166	51	hsa-miR-6802-5p	KIF20A	kinesin family member 20A
Details	167	50	hsa-miR-6802-5p	MAPRE2	microtubule associated protein RP/EB family member 2
Details	168	50	hsa-miR-6802-5p	ZBTB20	zinc finger and BTB domain containing 20
Details	169	50	hsa-miR-6802-5p	SPIN4	spindlin family member 4
Details	170	50	hsa-miR-6802-5p	PPP1R3E	protein phosphatase 1 regulatory subunit 3E
Details	171	50	hsa-miR-6802-5p	ZNF124	zinc finger protein 124
Details	172	50	hsa-miR-6802-5p	DYNAP	dynactin associated protein
Details	173	50	hsa-miR-6802-5p	ZNF862	zinc finger protein 862
Details	174	50	hsa-miR-6802-5p	AGBL1	ATP/GTP binding protein like 1
Details	175	50	hsa-miR-6802-5p	EXT2	exostosin glycosyltransferase 2
Details	176	50	hsa-miR-6802-5p	EPS8L3	EPS8 like 3
