# Supplementary material for: Epithelial to mesenchymal transition and microRNA expression are associated with spindle and apocrine cell morphology in triple-negative breast cancer
Source: Sci Rep. 2021 Mar 4;11:5145. doi: 10.1038/s41598-021-84350-2 (PMC7933252; doi:10.1038/s41598-021-84350-2)
Supplement: Supplementary file 9 — Supplementary Table 2c. [file 41598_2021_84350_MOESM9_ESM.xlsx]

## Sheet: legend
Supplementary Table 2c.
Target genes of downregulated miRNAs (see Table 3) with relationship to the EMT (see Tables 4a-b) by miRDB database.

## Sheet: 143
There are 739 predicted targets for hsa-miR-143-3p in miRDB.
Target Detail	Target Rank	Target Score	miRNA Name	Gene Symbol	Gene Description
Details	1	99	hsa-miR-143-3p	ABL2	ABL proto-oncogene 2, non-receptor tyrosine kinase
Details	2	99	hsa-miR-143-3p	VASH1	vasohibin 1
Details	3	99	hsa-miR-143-3p	DENND1B	DENN domain containing 1B
Details	4	98	hsa-miR-143-3p	ITM2B	integral membrane protein 2B
Details	5	98	hsa-miR-143-3p	MSI2	musashi RNA binding protein 2
Details	6	98	hsa-miR-143-3p	EPM2AIP1	EPM2A interacting protein 1
Details	7	98	hsa-miR-143-3p	GXYLT1	glucoside xylosyltransferase 1
Details	8	97	hsa-miR-143-3p	AKAP13	A-kinase anchoring protein 13
Details	9	97	hsa-miR-143-3p	MYO6	myosin VI
Details	10	97	hsa-miR-143-3p	IGFBP5	insulin like growth factor binding protein 5
Details	11	97	hsa-miR-143-3p	ZBTB44	zinc finger and BTB domain containing 44
Details	12	96	hsa-miR-143-3p	ASAP3	ArfGAP with SH3 domain, ankyrin repeat and PH domain 3
Details	13	96	hsa-miR-143-3p	AHCYL1	adenosylhomocysteinase like 1
Details	14	96	hsa-miR-143-3p	DCLK1	doublecortin like kinase 1
Details	15	96	hsa-miR-143-3p	PSME4	proteasome activator subunit 4
Details	16	95	hsa-miR-143-3p	TTPA	alpha tocopherol transfer protein
Details	17	95	hsa-miR-143-3p	MEDAG	mesenteric estrogen dependent adipogenesis
Details	18	95	hsa-miR-143-3p	KRAS	KRAS proto-oncogene, GTPase
Details	19	95	hsa-miR-143-3p	SLC16A2	solute carrier family 16 member 2
Details	20	95	hsa-miR-143-3p	GOLM1	golgi membrane protein 1
Details	21	95	hsa-miR-143-3p	BRD2	bromodomain containing 2
Details	22	95	hsa-miR-143-3p	HIPK2	homeodomain interacting protein kinase 2
Details	23	94	hsa-miR-143-3p	NECAP1	NECAP endocytosis associated 1
Details	24	94	hsa-miR-143-3p	MYO5A	myosin VA
Details	25	94	hsa-miR-143-3p	BAAT	bile acid-CoA:amino acid N-acyltransferase
Details	26	94	hsa-miR-143-3p	TRAPPC8	trafficking protein particle complex 8
Details	27	94	hsa-miR-143-3p	EME1	essential meiotic structure-specific endonuclease 1
Details	28	94	hsa-miR-143-3p	ARHGAP26	Rho GTPase activating protein 26
Details	29	94	hsa-miR-143-3p	CRELD1	cysteine rich with EGF like domains 1
Details	30	94	hsa-miR-143-3p	NEURL1	neuralized E3 ubiquitin protein ligase 1
Details	31	94	hsa-miR-143-3p	ATP10A	ATPase phospholipid transporting 10A (putative)
Details	32	94	hsa-miR-143-3p	KAT6A	lysine acetyltransferase 6A
Details	33	94	hsa-miR-143-3p	SRSF11	serine and arginine rich splicing factor 11
Details	34	94	hsa-miR-143-3p	RECQL5	RecQ like helicase 5
Details	35	94	hsa-miR-143-3p	DIP2B	disco interacting protein 2 homolog B
Details	36	94	hsa-miR-143-3p	MGP	matrix Gla protein
Details	37	94	hsa-miR-143-3p	MOGS	mannosyl-oligosaccharide glucosidase
Details	38	94	hsa-miR-143-3p	PC	pyruvate carboxylase
Details	39	94	hsa-miR-143-3p	USP24	ubiquitin specific peptidase 24
Details	40	94	hsa-miR-143-3p	SEMA5A	semaphorin 5A
Details	41	93	hsa-miR-143-3p	FRS2	fibroblast growth factor receptor substrate 2
Details	42	93	hsa-miR-143-3p	DISC1	DISC1 scaffold protein
Details	43	93	hsa-miR-143-3p	FNDC3B	fibronectin type III domain containing 3B
Details	44	93	hsa-miR-143-3p	VAX1	ventral anterior homeobox 1
Details	45	93	hsa-miR-143-3p	ABHD14A	abhydrolase domain containing 14A
Details	46	93	hsa-miR-143-3p	VAPB	VAMP associated protein B and C
Details	47	93	hsa-miR-143-3p	EIF2AK3	eukaryotic translation initiation factor 2 alpha kinase 3
Details	48	93	hsa-miR-143-3p	ZWILCH	zwilch kinetochore protein
Details	49	93	hsa-miR-143-3p	PHF6	PHD finger protein 6
Details	50	93	hsa-miR-143-3p	STRN3	striatin 3
Details	51	93	hsa-miR-143-3p	ADD3	adducin 3
Details	52	93	hsa-miR-143-3p	TET1	tet methylcytosine dioxygenase 1
Details	53	92	hsa-miR-143-3p	PAN3	poly(A) specific ribonuclease subunit PAN3
Details	54	92	hsa-miR-143-3p	ITGB8	integrin subunit beta 8
Details	55	92	hsa-miR-143-3p	GNL3	G protein nucleolar 3
Details	56	92	hsa-miR-143-3p	SPATA5L1	spermatogenesis associated 5 like 1
Details	57	92	hsa-miR-143-3p	ERC1	ELKS/RAB6-interacting/CAST family member 1
Details	58	92	hsa-miR-143-3p	SIX4	SIX homeobox 4
Details	59	92	hsa-miR-143-3p	RBM24	RNA binding motif protein 24
Details	60	92	hsa-miR-143-3p	DEGS1	delta 4-desaturase, sphingolipid 1
Details	61	92	hsa-miR-143-3p	GABARAPL1	GABA type A receptor associated protein like 1
Details	62	91	hsa-miR-143-3p	FNDC5	fibronectin type III domain containing 5
Details	63	91	hsa-miR-143-3p	ZNF182	zinc finger protein 182
Details	64	91	hsa-miR-143-3p	PPM1E	protein phosphatase, Mg2+/Mn2+ dependent 1E
Details	65	91	hsa-miR-143-3p	NPR3	natriuretic peptide receptor 3
Details	66	91	hsa-miR-143-3p	MRTFB	myocardin related transcription factor B
Details	67	91	hsa-miR-143-3p	TUB	tubby bipartite transcription factor
Details	68	90	hsa-miR-143-3p	FTSJ1	FtsJ RNA methyltransferase homolog 1
Details	69	90	hsa-miR-143-3p	COL5A3	collagen type V alpha 3 chain
Details	70	90	hsa-miR-143-3p	THRB	thyroid hormone receptor beta
Details	71	90	hsa-miR-143-3p	SLC39A11	solute carrier family 39 member 11
Details	72	90	hsa-miR-143-3p	PLPBP	pyridoxal phosphate binding protein
Details	73	90	hsa-miR-143-3p	COL24A1	collagen type XXIV alpha 1 chain
Details	74	90	hsa-miR-143-3p	FGF9	fibroblast growth factor 9
Details	75	89	hsa-miR-143-3p	PTPN23	protein tyrosine phosphatase, non-receptor type 23
Details	76	89	hsa-miR-143-3p	COMMD2	COMM domain containing 2
Details	77	89	hsa-miR-143-3p	SCUBE2	signal peptide, CUB domain and EGF like domain containing 2
Details	78	89	hsa-miR-143-3p	SHISA7	shisa family member 7
Details	79	89	hsa-miR-143-3p	HTR2C	5-hydroxytryptamine receptor 2C
Details	80	89	hsa-miR-143-3p	GIGYF2	GRB10 interacting GYF protein 2
Details	81	89	hsa-miR-143-3p	ARFGAP3	ADP ribosylation factor GTPase activating protein 3
Details	82	89	hsa-miR-143-3p	SELL	selectin L
Details	83	89	hsa-miR-143-3p	ATP6V1A	ATPase H+ transporting V1 subunit A
Details	84	89	hsa-miR-143-3p	SECISBP2L	SECIS binding protein 2 like
Details	85	89	hsa-miR-143-3p	MAP3K7	mitogen-activated protein kinase kinase kinase 7
Details	86	89	hsa-miR-143-3p	SEC14L4	SEC14 like lipid binding 4
Details	87	89	hsa-miR-143-3p	UBXN2B	UBX domain protein 2B
Details	88	89	hsa-miR-143-3p	CHST10	carbohydrate sulfotransferase 10
Details	89	89	hsa-miR-143-3p	WWC3	WWC family member 3
Details	90	89	hsa-miR-143-3p	SRD5A1	steroid 5 alpha-reductase 1
Details	91	89	hsa-miR-143-3p	ABHD17B	abhydrolase domain containing 17B
Details	92	89	hsa-miR-143-3p	NSD2	nuclear receptor binding SET domain protein 2
Details	93	89	hsa-miR-143-3p	NFXL1	nuclear transcription factor, X-box binding like 1
Details	94	89	hsa-miR-143-3p	GLI3	GLI family zinc finger 3
Details	95	89	hsa-miR-143-3p	KIF3B	kinesin family member 3B
Details	96	88	hsa-miR-143-3p	STOX2	storkhead box 2
Details	97	88	hsa-miR-143-3p	EXOC6B	exocyst complex component 6B
Details	98	88	hsa-miR-143-3p	CIR1	corepressor interacting with RBPJ, 1
Details	99	88	hsa-miR-143-3p	ASB4	ankyrin repeat and SOCS box containing 4
Details	100	88	hsa-miR-143-3p	TTPAL	alpha tocopherol transfer protein like
Details	101	88	hsa-miR-143-3p	ST8SIA4	ST8 alpha-N-acetyl-neuraminide alpha-2,8-sialyltransferase 4
Details	102	88	hsa-miR-143-3p	TBL1XR1	transducin beta like 1 X-linked receptor 1
Details	103	88	hsa-miR-143-3p	NEK5	NIMA related kinase 5
Details	104	88	hsa-miR-143-3p	RND2	Rho family GTPase 2
Details	105	88	hsa-miR-143-3p	ZNF701	zinc finger protein 701
Details	106	87	hsa-miR-143-3p	FSCN1	fascin actin-bundling protein 1
Details	107	87	hsa-miR-143-3p	LOC339862	uncharacterized LOC339862
Details	108	87	hsa-miR-143-3p	BAG3	BCL2 associated athanogene 3
Details	109	87	hsa-miR-143-3p	HOXA5	homeobox A5
Details	110	87	hsa-miR-143-3p	CACNA1A	calcium voltage-gated channel subunit alpha1 A
Details	111	87	hsa-miR-143-3p	RAB11FIP1	RAB11 family interacting protein 1
Details	112	87	hsa-miR-143-3p	AKAP6	A-kinase anchoring protein 6
Details	113	86	hsa-miR-143-3p	FAM117A	family with sequence similarity 117 member A
Details	114	86	hsa-miR-143-3p	TM2D2	TM2 domain containing 2
Details	115	86	hsa-miR-143-3p	ETV6	ETS variant 6
Details	116	86	hsa-miR-143-3p	FADS6	fatty acid desaturase 6
Details	117	86	hsa-miR-143-3p	DSG1	desmoglein 1
Details	118	86	hsa-miR-143-3p	FOSL2	FOS like 2, AP-1 transcription factor subunit
Details	119	86	hsa-miR-143-3p	GDF10	growth differentiation factor 10
Details	120	86	hsa-miR-143-3p	FGF1	fibroblast growth factor 1
Details	121	86	hsa-miR-143-3p	LRP12	LDL receptor related protein 12
Details	122	86	hsa-miR-143-3p	CPD	carboxypeptidase D
Details	123	86	hsa-miR-143-3p	LMO4	LIM domain only 4
Details	124	86	hsa-miR-143-3p	MAB21L1	mab-21 like 1
Details	125	86	hsa-miR-143-3p	ETV3	ETS variant 3
Details	126	86	hsa-miR-143-3p	INSYN2	inhibitory synaptic factor 2A
Details	127	85	hsa-miR-143-3p	SLC30A8	solute carrier family 30 member 8
Details	128	85	hsa-miR-143-3p	EFS	embryonal Fyn-associated substrate
Details	129	85	hsa-miR-143-3p	SVIL	supervillin
Details	130	85	hsa-miR-143-3p	RASGRF2	Ras protein specific guanine nucleotide releasing factor 2
Details	131	85	hsa-miR-143-3p	IL2RA	interleukin 2 receptor subunit alpha
Details	132	85	hsa-miR-143-3p	UBE2E2	ubiquitin conjugating enzyme E2 E2
Details	133	85	hsa-miR-143-3p	INO80D	INO80 complex subunit D
Details	134	85	hsa-miR-143-3p	NFATC1	nuclear factor of activated T cells 1
Details	135	85	hsa-miR-143-3p	SYT10	synaptotagmin 10
Details	136	85	hsa-miR-143-3p	MAPK7	mitogen-activated protein kinase 7
Details	137	85	hsa-miR-143-3p	MLLT10	MLLT10, histone lysine methyltransferase DOT1L cofactor
Details	138	85	hsa-miR-143-3p	CDC42BPA	CDC42 binding protein kinase alpha
Details	139	85	hsa-miR-143-3p	GPR15	G protein-coupled receptor 15
Details	140	84	hsa-miR-143-3p	NEXMIF	neurite extension and migration factor
Details	141	84	hsa-miR-143-3p	SLC38A2	solute carrier family 38 member 2
Details	142	84	hsa-miR-143-3p	SINHCAF	SIN3-HDAC complex associated factor
Details	143	84	hsa-miR-143-3p	TP53RK	TP53 regulating kinase
Details	144	84	hsa-miR-143-3p	CPB2	carboxypeptidase B2
Details	145	84	hsa-miR-143-3p	CBFB	core-binding factor subunit beta
Details	146	84	hsa-miR-143-3p	COL25A1	collagen type XXV alpha 1 chain
Details	147	84	hsa-miR-143-3p	KCNN3	potassium calcium-activated channel subfamily N member 3
Details	148	84	hsa-miR-143-3p	PSEN1	presenilin 1
Details	149	84	hsa-miR-143-3p	TAF1L	TATA-box binding protein associated factor 1 like
Details	150	84	hsa-miR-143-3p	ZNF583	zinc finger protein 583
Details	151	84	hsa-miR-143-3p	C12orf76	chromosome 12 open reading frame 76
Details	152	84	hsa-miR-143-3p	B9D1	B9 domain containing 1
Details	153	83	hsa-miR-143-3p	PCDH15	protocadherin related 15
Details	154	83	hsa-miR-143-3p	LRBA	LPS responsive beige-like anchor protein
Details	155	83	hsa-miR-143-3p	HTR2B	5-hydroxytryptamine receptor 2B
Details	156	83	hsa-miR-143-3p	WASF3	WAS protein family member 3
Details	157	83	hsa-miR-143-3p	UBE2E3	ubiquitin conjugating enzyme E2 E3
Details	158	83	hsa-miR-143-3p	NUAK2	NUAK family kinase 2
Details	159	83	hsa-miR-143-3p	SYNCRIP	synaptotagmin binding cytoplasmic RNA interacting protein
Details	160	83	hsa-miR-143-3p	CLTRN	collectrin, amino acid transport regulator
Details	161	83	hsa-miR-143-3p	PGLYRP4	peptidoglycan recognition protein 4
Details	162	83	hsa-miR-143-3p	UNC5A	unc-5 netrin receptor A
Details	163	83	hsa-miR-143-3p	SH3PXD2A	SH3 and PX domains 2A
Details	164	83	hsa-miR-143-3p	ZNF514	zinc finger protein 514
Details	165	83	hsa-miR-143-3p	TMEM69	transmembrane protein 69
Details	166	83	hsa-miR-143-3p	ZBTB41	zinc finger and BTB domain containing 41
Details	167	83	hsa-miR-143-3p	TMEM242	transmembrane protein 242
Details	168	82	hsa-miR-143-3p	SCAMP4	secretory carrier membrane protein 4
Details	169	82	hsa-miR-143-3p	USP40	ubiquitin specific peptidase 40
Details	170	82	hsa-miR-143-3p	TAF12	TATA-box binding protein associated factor 12
Details	171	82	hsa-miR-143-3p	MFSD6	major facilitator superfamily domain containing 6
Details	172	82	hsa-miR-143-3p	TMEM178B	transmembrane protein 178B
Details	173	82	hsa-miR-143-3p	CCDC110	coiled-coil domain containing 110
Details	174	82	hsa-miR-143-3p	TSHR	thyroid stimulating hormone receptor
Details	175	82	hsa-miR-143-3p	RPP30	ribonuclease P/MRP subunit p30
Details	176	82	hsa-miR-143-3p	AFF1	AF4/FMR2 family member 1
Details	177	82	hsa-miR-143-3p	STAC	SH3 and cysteine rich domain
Details	178	82	hsa-miR-143-3p	EPB41L4A	erythrocyte membrane protein band 4.1 like 4A
Details	179	82	hsa-miR-143-3p	HTR3A	5-hydroxytryptamine receptor 3A
Details	180	82	hsa-miR-143-3p	SC5D	sterol-C5-desaturase
Details	181	82	hsa-miR-143-3p	ALDH1L2	aldehyde dehydrogenase 1 family member L2
Details	182	82	hsa-miR-143-3p	CLSPN	claspin
Details	183	82	hsa-miR-143-3p	MEX3C	mex-3 RNA binding family member C
Details	184	82	hsa-miR-143-3p	PDIA6	protein disulfide isomerase family A member 6
Details	185	82	hsa-miR-143-3p	SLC25A15	solute carrier family 25 member 15
Details	186	81	hsa-miR-143-3p	KRT80	keratin 80
Details	187	81	hsa-miR-143-3p	SYT3	synaptotagmin 3
Details	188	81	hsa-miR-143-3p	IL16	interleukin 16
Details	189	81	hsa-miR-143-3p	PACRGL	parkin coregulated like
Details	190	81	hsa-miR-143-3p	CACHD1	cache domain containing 1
Details	191	81	hsa-miR-143-3p	CMPK1	cytidine/uridine monophosphate kinase 1
Details	192	81	hsa-miR-143-3p	SFXN1	sideroflexin 1
Details	193	81	hsa-miR-143-3p	SMNDC1	survival motor neuron domain containing 1
Details	194	81	hsa-miR-143-3p	CA8	carbonic anhydrase 8
Details	195	81	hsa-miR-143-3p	TGM2	transglutaminase 2
Details	196	81	hsa-miR-143-3p	FAR1	fatty acyl-CoA reductase 1
Details	197	81	hsa-miR-143-3p	ELMOD1	ELMO domain containing 1
Details	198	81	hsa-miR-143-3p	PTPN4	protein tyrosine phosphatase, non-receptor type 4
Details	199	81	hsa-miR-143-3p	SLC4A8	solute carrier family 4 member 8
Details	200	81	hsa-miR-143-3p	RNF6	ring finger protein 6
Details	201	81	hsa-miR-143-3p	COL1A1	collagen type I alpha 1 chain
Details	202	80	hsa-miR-143-3p	PIAS2	protein inhibitor of activated STAT 2
Details	203	80	hsa-miR-143-3p	SLC6A11	solute carrier family 6 member 11
Details	204	80	hsa-miR-143-3p	SLC7A11	solute carrier family 7 member 11
Details	205	80	hsa-miR-143-3p	DCSTAMP	dendrocyte expressed seven transmembrane protein
Details	206	80	hsa-miR-143-3p	VHL	von Hippel-Lindau tumor suppressor
Details	207	80	hsa-miR-143-3p	KCNK10	potassium two pore domain channel subfamily K member 10
Details	208	80	hsa-miR-143-3p	UTP18	UTP18, small subunit processome component
Details	209	80	hsa-miR-143-3p	MYBL2	MYB proto-oncogene like 2
Details	210	80	hsa-miR-143-3p	PTPRB	protein tyrosine phosphatase, receptor type B
Details	211	80	hsa-miR-143-3p	LIMK1	LIM domain kinase 1
Details	212	80	hsa-miR-143-3p	FBXO46	F-box protein 46
Details	213	80	hsa-miR-143-3p	KCND1	potassium voltage-gated channel subfamily D member 1
Details	214	80	hsa-miR-143-3p	SOBP	sine oculis binding protein homolog
Details	215	80	hsa-miR-143-3p	AFG1L	AFG1 like ATPase
Details	216	79	hsa-miR-143-3p	KLC2	kinesin light chain 2
Details	217	79	hsa-miR-143-3p	TOB2	transducer of ERBB2, 2
Details	218	79	hsa-miR-143-3p	RICTOR	RPTOR independent companion of MTOR complex 2
Details	219	79	hsa-miR-143-3p	POLDIP3	DNA polymerase delta interacting protein 3
Details	220	79	hsa-miR-143-3p	FRMD5	FERM domain containing 5
Details	221	79	hsa-miR-143-3p	BLOC1S5	biogenesis of lysosomal organelles complex 1 subunit 5
Details	222	79	hsa-miR-143-3p	ERBB3	erb-b2 receptor tyrosine kinase 3
Details	223	79	hsa-miR-143-3p	ZBTB20	zinc finger and BTB domain containing 20
Details	224	79	hsa-miR-143-3p	PLEKHG2	pleckstrin homology and RhoGEF domain containing G2
Details	225	79	hsa-miR-143-3p	FAM111A	family with sequence similarity 111 member A
Details	226	79	hsa-miR-143-3p	RALBP1	ralA binding protein 1
Details	227	79	hsa-miR-143-3p	MAP1B	microtubule associated protein 1B
Details	228	79	hsa-miR-143-3p	DCAKD	dephospho-CoA kinase domain containing
Details	229	79	hsa-miR-143-3p	ENTPD5	ectonucleoside triphosphate diphosphohydrolase 5
Details	230	79	hsa-miR-143-3p	ITGA6	integrin subunit alpha 6
Details	231	79	hsa-miR-143-3p	RSRC2	arginine and serine rich coiled-coil 2
Details	232	78	hsa-miR-143-3p	AOC2	amine oxidase, copper containing 2
Details	233	78	hsa-miR-143-3p	RBM27	RNA binding motif protein 27
Details	234	78	hsa-miR-143-3p	XK	X-linked Kx blood group
Details	235	78	hsa-miR-143-3p	MORC2	MORC family CW-type zinc finger 2
Details	236	78	hsa-miR-143-3p	TSC22D3	TSC22 domain family member 3
Details	237	78	hsa-miR-143-3p	LARP4	La ribonucleoprotein domain family member 4
Details	238	78	hsa-miR-143-3p	IGFBP3	insulin like growth factor binding protein 3
Details	239	78	hsa-miR-143-3p	FREM1	FRAS1 related extracellular matrix 1
Details	240	78	hsa-miR-143-3p	CNNM3	cyclin and CBS domain divalent metal cation transport mediator 3
Details	241	78	hsa-miR-143-3p	CRLF3	cytokine receptor like factor 3
Details	242	78	hsa-miR-143-3p	SSH2	slingshot protein phosphatase 2
Details	243	78	hsa-miR-143-3p	RBL1	RB transcriptional corepressor like 1
Details	244	78	hsa-miR-143-3p	EPB41L5	erythrocyte membrane protein band 4.1 like 5
Details	245	77	hsa-miR-143-3p	A1CF	APOBEC1 complementation factor
Details	246	77	hsa-miR-143-3p	TARDBP	TAR DNA binding protein
Details	247	77	hsa-miR-143-3p	PRKCE	protein kinase C epsilon
Details	248	77	hsa-miR-143-3p	RNF170	ring finger protein 170
Details	249	77	hsa-miR-143-3p	NETO1	neuropilin and tolloid like 1
Details	250	77	hsa-miR-143-3p	NOVA2	NOVA alternative splicing regulator 2
Details	251	77	hsa-miR-143-3p	HBS1L	HBS1 like translational GTPase
Details	252	77	hsa-miR-143-3p	SIKE1	suppressor of IKBKE 1
Details	253	76	hsa-miR-143-3p	ASH1L	ASH1 like histone lysine methyltransferase
Details	254	76	hsa-miR-143-3p	ATG2B	autophagy related 2B
Details	255	76	hsa-miR-143-3p	CCN2	cellular communication network factor 2
Details	256	76	hsa-miR-143-3p	GATM	glycine amidinotransferase
Details	257	76	hsa-miR-143-3p	C1orf74	chromosome 1 open reading frame 74
Details	258	76	hsa-miR-143-3p	SIDT1	SID1 transmembrane family member 1
Details	259	76	hsa-miR-143-3p	PATL1	PAT1 homolog 1, processing body mRNA decay factor
Details	260	76	hsa-miR-143-3p	CAPRIN1	cell cycle associated protein 1
Details	261	76	hsa-miR-143-3p	TMEM41B	transmembrane protein 41B
Details	262	76	hsa-miR-143-3p	TMOD2	tropomodulin 2
Details	263	76	hsa-miR-143-3p	KCNB1	potassium voltage-gated channel subfamily B member 1
Details	264	76	hsa-miR-143-3p	ATG10	autophagy related 10
Details	265	76	hsa-miR-143-3p	CNTD1	cyclin N-terminal domain containing 1
Details	266	76	hsa-miR-143-3p	GRHL2	grainyhead like transcription factor 2
Details	267	75	hsa-miR-143-3p	TTYH3	tweety family member 3
Details	268	75	hsa-miR-143-3p	HAPLN4	hyaluronan and proteoglycan link protein 4
Details	269	75	hsa-miR-143-3p	ATP11C	ATPase phospholipid transporting 11C
Details	270	75	hsa-miR-143-3p	USP54	ubiquitin specific peptidase 54
Details	271	75	hsa-miR-143-3p	NPL	N-acetylneuraminate pyruvate lyase
Details	272	75	hsa-miR-143-3p	DUXA	double homeobox A
Details	273	75	hsa-miR-143-3p	TMEM121	transmembrane protein 121
Details	274	75	hsa-miR-143-3p	AIPL1	aryl hydrocarbon receptor interacting protein like 1
Details	275	75	hsa-miR-143-3p	NRAS	NRAS proto-oncogene, GTPase
Details	276	74	hsa-miR-143-3p	LPAR2	lysophosphatidic acid receptor 2
Details	277	74	hsa-miR-143-3p	NAA30	N(alpha)-acetyltransferase 30, NatC catalytic subunit
Details	278	74	hsa-miR-143-3p	JAKMIP2	janus kinase and microtubule interacting protein 2
Details	279	74	hsa-miR-143-3p	PTBP3	polypyrimidine tract binding protein 3
Details	280	74	hsa-miR-143-3p	ESRRG	estrogen related receptor gamma
Details	281	74	hsa-miR-143-3p	LARP1	La ribonucleoprotein domain family member 1
Details	282	74	hsa-miR-143-3p	KLF12	Kruppel like factor 12
Details	283	74	hsa-miR-143-3p	USP46	ubiquitin specific peptidase 46
Details	284	74	hsa-miR-143-3p	CORIN	corin, serine peptidase
Details	285	74	hsa-miR-143-3p	SPATA12	spermatogenesis associated 12
Details	286	74	hsa-miR-143-3p	DSTYK	dual serine/threonine and tyrosine protein kinase
Details	287	74	hsa-miR-143-3p	XPO5	exportin 5
Details	288	74	hsa-miR-143-3p	CAMK4	calcium/calmodulin dependent protein kinase IV
Details	289	74	hsa-miR-143-3p	LASP1	LIM and SH3 protein 1
Details	290	74	hsa-miR-143-3p	USP45	ubiquitin specific peptidase 45
Details	291	73	hsa-miR-143-3p	TAPBP	TAP binding protein
Details	292	73	hsa-miR-143-3p	STAT5A	signal transducer and activator of transcription 5A
Details	293	73	hsa-miR-143-3p	HK2	hexokinase 2
Details	294	73	hsa-miR-143-3p	KLF5	Kruppel like factor 5
Details	295	73	hsa-miR-143-3p	AMER2	APC membrane recruitment protein 2
Details	296	73	hsa-miR-143-3p	POU2F3	POU class 2 homeobox 3
Details	297	73	hsa-miR-143-3p	ANXA3	annexin A3
Details	298	73	hsa-miR-143-3p	TXLNB	taxilin beta
Details	299	73	hsa-miR-143-3p	POLH	DNA polymerase eta
Details	300	73	hsa-miR-143-3p	UBE2E1	ubiquitin conjugating enzyme E2 E1
Details	301	73	hsa-miR-143-3p	ADAMTSL1	ADAMTS like 1
Details	302	73	hsa-miR-143-3p	GALNT7	polypeptide N-acetylgalactosaminyltransferase 7
Details	303	73	hsa-miR-143-3p	PPP1R9B	protein phosphatase 1 regulatory subunit 9B
Details	304	73	hsa-miR-143-3p	SV2C	synaptic vesicle glycoprotein 2C
Details	305	73	hsa-miR-143-3p	C17orf51	chromosome 17 open reading frame 51
Details	306	73	hsa-miR-143-3p	IL36G	interleukin 36 gamma
Details	307	73	hsa-miR-143-3p	AP1S3	adaptor related protein complex 1 subunit sigma 3
Details	308	73	hsa-miR-143-3p	ZIM3	zinc finger imprinted 3
Details	309	73	hsa-miR-143-3p	ZDHHC9	zinc finger DHHC-type containing 9
Details	310	73	hsa-miR-143-3p	NCBP1	nuclear cap binding protein subunit 1
Details	311	72	hsa-miR-143-3p	WIPF2	WAS/WASL interacting protein family member 2
Details	312	72	hsa-miR-143-3p	VSTM2A	V-set and transmembrane domain containing 2A
Details	313	72	hsa-miR-143-3p	FAM241A	family with sequence similarity 241 member A
Details	314	72	hsa-miR-143-3p	KIAA0408	KIAA0408
Details	315	72	hsa-miR-143-3p	ALS2	ALS2, alsin Rho guanine nucleotide exchange factor
Details	316	72	hsa-miR-143-3p	AZGP1	alpha-2-glycoprotein 1, zinc-binding
Details	317	72	hsa-miR-143-3p	TIGD5	tigger transposable element derived 5
Details	318	72	hsa-miR-143-3p	CCDC58	coiled-coil domain containing 58
Details	319	72	hsa-miR-143-3p	EAPP	E2F associated phosphoprotein
Details	320	72	hsa-miR-143-3p	DUT	deoxyuridine triphosphatase
Details	321	72	hsa-miR-143-3p	BCL2L13	BCL2 like 13
Details	322	72	hsa-miR-143-3p	PALM2	paralemmin 2
Details	323	72	hsa-miR-143-3p	ABHD2	abhydrolase domain containing 2
Details	324	72	hsa-miR-143-3p	MYO3A	myosin IIIA
Details	325	72	hsa-miR-143-3p	FAM163A	family with sequence similarity 163 member A
Details	326	72	hsa-miR-143-3p	ST8SIA3	ST8 alpha-N-acetyl-neuraminide alpha-2,8-sialyltransferase 3
Details	327	72	hsa-miR-143-3p	COPS2	COP9 signalosome subunit 2
Details	328	71	hsa-miR-143-3p	RAD51D	RAD51 paralog D
Details	329	71	hsa-miR-143-3p	SH2D4B	SH2 domain containing 4B
Details	330	71	hsa-miR-143-3p	SOGA3	SOGA family member 3
Details	331	71	hsa-miR-143-3p	SULT1E1	sulfotransferase family 1E member 1
Details	332	71	hsa-miR-143-3p	HLA-DOA	major histocompatibility complex, class II, DO alpha
Details	333	71	hsa-miR-143-3p	CLDN22	claudin 22
Details	334	70	hsa-miR-143-3p	TEX35	testis expressed 35
Details	335	70	hsa-miR-143-3p	CTNNA3	catenin alpha 3
Details	336	70	hsa-miR-143-3p	PCMT1	protein-L-isoaspartate (D-aspartate) O-methyltransferase
Details	337	70	hsa-miR-143-3p	TENT4B	terminal nucleotidyltransferase 4B
Details	338	70	hsa-miR-143-3p	MED26	mediator complex subunit 26
Details	339	70	hsa-miR-143-3p	RASGEF1B	RasGEF domain family member 1B
Details	340	70	hsa-miR-143-3p	CAMK1D	calcium/calmodulin dependent protein kinase ID
Details	341	70	hsa-miR-143-3p	PDE5A	phosphodiesterase 5A
Details	342	70	hsa-miR-143-3p	CSNK2A1	casein kinase 2 alpha 1
Details	343	70	hsa-miR-143-3p	CCDC169-SOHLH2	CCDC169-SOHLH2 readthrough
Details	344	70	hsa-miR-143-3p	SOHLH2	spermatogenesis and oogenesis specific basic helix-loop-helix 2
Details	345	70	hsa-miR-143-3p	WNT9B	Wnt family member 9B
Details	346	70	hsa-miR-143-3p	ANKRD12	ankyrin repeat domain 12
Details	347	70	hsa-miR-143-3p	ATP13A4	ATPase 13A4
Details	348	70	hsa-miR-143-3p	ZNF322	zinc finger protein 322
Details	349	69	hsa-miR-143-3p	UNC5C	unc-5 netrin receptor C
Details	350	69	hsa-miR-143-3p	CXorf38	chromosome X open reading frame 38
Details	351	69	hsa-miR-143-3p	MCF2	MCF.2 cell line derived transforming sequence
Details	352	69	hsa-miR-143-3p	CALN1	calneuron 1
Details	353	69	hsa-miR-143-3p	PHYKPL	5-phosphohydroxy-L-lysine phospho-lyase
Details	354	69	hsa-miR-143-3p	MAF	MAF bZIP transcription factor
Details	355	69	hsa-miR-143-3p	PLIN1	perilipin 1
Details	356	69	hsa-miR-143-3p	DENND2C	DENN domain containing 2C
Details	357	69	hsa-miR-143-3p	ZFP30	ZFP30 zinc finger protein
Details	358	69	hsa-miR-143-3p	CD177	CD177 molecule
Details	359	69	hsa-miR-143-3p	CBL	Cbl proto-oncogene
Details	360	69	hsa-miR-143-3p	DEFA6	defensin alpha 6
Details	361	69	hsa-miR-143-3p	FAM168A	family with sequence similarity 168 member A
Details	362	69	hsa-miR-143-3p	PHKG2	phosphorylase kinase catalytic subunit gamma 2
Details	363	69	hsa-miR-143-3p	SLC39A3	solute carrier family 39 member 3
Details	364	69	hsa-miR-143-3p	CPLX2	complexin 2
Details	365	69	hsa-miR-143-3p	TNFSF8	TNF superfamily member 8
Details	366	68	hsa-miR-143-3p	ZC4H2	zinc finger C4H2-type containing
Details	367	68	hsa-miR-143-3p	GNB5	G protein subunit beta 5
Details	368	68	hsa-miR-143-3p	YPEL5	yippee like 5
Details	369	68	hsa-miR-143-3p	TNFRSF10D	TNF receptor superfamily member 10d
Details	370	68	hsa-miR-143-3p	COL21A1	collagen type XXI alpha 1 chain
Details	371	68	hsa-miR-143-3p	TTC19	tetratricopeptide repeat domain 19
Details	372	68	hsa-miR-143-3p	AMMECR1	Alport syndrome, mental retardation, midface hypoplasia and elliptocytosis chromosomal region gene 1
Details	373	68	hsa-miR-143-3p	HLA-DPB1	major histocompatibility complex, class II, DP beta 1
Details	374	68	hsa-miR-143-3p	LIFR	LIF receptor alpha
Details	375	68	hsa-miR-143-3p	ZDHHC2	zinc finger DHHC-type containing 2
Details	376	68	hsa-miR-143-3p	ANKRD28	ankyrin repeat domain 28
Details	377	68	hsa-miR-143-3p	EGLN1	egl-9 family hypoxia inducible factor 1
Details	378	68	hsa-miR-143-3p	UPRT	uracil phosphoribosyltransferase homolog
Details	379	68	hsa-miR-143-3p	SLC5A3	solute carrier family 5 member 3
Details	380	68	hsa-miR-143-3p	LMCD1	LIM and cysteine rich domains 1
Details	381	67	hsa-miR-143-3p	GPD2	glycerol-3-phosphate dehydrogenase 2
Details	382	67	hsa-miR-143-3p	NUDT16	nudix hydrolase 16
Details	383	67	hsa-miR-143-3p	LAMP2	lysosomal associated membrane protein 2
Details	384	67	hsa-miR-143-3p	CAMK2A	calcium/calmodulin dependent protein kinase II alpha
Details	385	67	hsa-miR-143-3p	GUCY1A2	guanylate cyclase 1 soluble subunit alpha 2
Details	386	67	hsa-miR-143-3p	AK4	adenylate kinase 4
Details	387	67	hsa-miR-143-3p	TFF3	trefoil factor 3
Details	388	67	hsa-miR-143-3p	LRRN2	leucine rich repeat neuronal 2
Details	389	67	hsa-miR-143-3p	PRKX	protein kinase X-linked
Details	390	67	hsa-miR-143-3p	THSD7A	thrombospondin type 1 domain containing 7A
Details	391	67	hsa-miR-143-3p	PLAC8	placenta specific 8
Details	392	67	hsa-miR-143-3p	TCP10L2	t-complex 10 like 2
Details	393	67	hsa-miR-143-3p	ETV1	ETS variant 1
Details	394	67	hsa-miR-143-3p	TRANK1	tetratricopeptide repeat and ankyrin repeat containing 1
Details	395	67	hsa-miR-143-3p	PDPR	pyruvate dehydrogenase phosphatase regulatory subunit
Details	396	67	hsa-miR-143-3p	ABCA1	ATP binding cassette subfamily A member 1
Details	397	67	hsa-miR-143-3p	ZNF570	zinc finger protein 570
Details	398	67	hsa-miR-143-3p	RIC3	RIC3 acetylcholine receptor chaperone
Details	399	67	hsa-miR-143-3p	SLC41A1	solute carrier family 41 member 1
Details	400	67	hsa-miR-143-3p	AAK1	AP2 associated kinase 1
Details	401	66	hsa-miR-143-3p	ANAPC16	anaphase promoting complex subunit 16
Details	402	66	hsa-miR-143-3p	PATJ	PATJ, crumbs cell polarity complex component
Details	403	66	hsa-miR-143-3p	DHX37	DEAH-box helicase 37
Details	404	66	hsa-miR-143-3p	TTF2	transcription termination factor 2
Details	405	66	hsa-miR-143-3p	NUDT10	nudix hydrolase 10
Details	406	66	hsa-miR-143-3p	SLC1A2	solute carrier family 1 member 2
Details	407	66	hsa-miR-143-3p	PRR27	proline rich 27
Details	408	66	hsa-miR-143-3p	TSPAN13	tetraspanin 13
Details	409	66	hsa-miR-143-3p	DAPK1	death associated protein kinase 1
Details	410	66	hsa-miR-143-3p	AP2B1	adaptor related protein complex 2 subunit beta 1
Details	411	66	hsa-miR-143-3p	TCF20	transcription factor 20
Details	412	66	hsa-miR-143-3p	CD93	CD93 molecule
Details	413	66	hsa-miR-143-3p	LMNB2	lamin B2
Details	414	66	hsa-miR-143-3p	TNS3	tensin 3
Details	415	66	hsa-miR-143-3p	SERPINE1	serpin family E member 1
Details	416	66	hsa-miR-143-3p	TMX4	thioredoxin related transmembrane protein 4
Details	417	66	hsa-miR-143-3p	TCEAL9	transcription elongation factor A like 9
Details	418	65	hsa-miR-143-3p	PHTF2	putative homeodomain transcription factor 2
Details	419	65	hsa-miR-143-3p	LNPK	lunapark, ER junction formation factor
Details	420	65	hsa-miR-143-3p	DPP10	dipeptidyl peptidase like 10
Details	421	65	hsa-miR-143-3p	NRSN1	neurensin 1
Details	422	65	hsa-miR-143-3p	GALNT17	polypeptide N-acetylgalactosaminyltransferase 17
Details	423	65	hsa-miR-143-3p	SYT11	synaptotagmin 11
Details	424	65	hsa-miR-143-3p	THEM4	thioesterase superfamily member 4
Details	425	65	hsa-miR-143-3p	LMO7	LIM domain 7
Details	426	65	hsa-miR-143-3p	GID8	GID complex subunit 8 homolog
Details	427	65	hsa-miR-143-3p	CACUL1	CDK2 associated cullin domain 1
Details	428	65	hsa-miR-143-3p	TRPS1	transcriptional repressor GATA binding 1
Details	429	65	hsa-miR-143-3p	CBX5	chromobox 5
Details	430	65	hsa-miR-143-3p	ENO4	enolase 4
Details	431	65	hsa-miR-143-3p	QKI	QKI, KH domain containing RNA binding
Details	432	65	hsa-miR-143-3p	SLC16A7	solute carrier family 16 member 7
Details	433	64	hsa-miR-143-3p	STARD4	StAR related lipid transfer domain containing 4
Details	434	64	hsa-miR-143-3p	SIRT5	sirtuin 5
Details	435	64	hsa-miR-143-3p	VGLL3	vestigial like family member 3
Details	436	64	hsa-miR-143-3p	ZNF599	zinc finger protein 599
Details	437	64	hsa-miR-143-3p	LOC102724951	uncharacterized LOC102724951
Details	438	64	hsa-miR-143-3p	LRRC27	leucine rich repeat containing 27
Details	439	64	hsa-miR-143-3p	LOC102724219	uncharacterized LOC102724219
Details	440	64	hsa-miR-143-3p	B3GNTL1	UDP-GlcNAc:betaGal beta-1,3-N-acetylglucosaminyltransferase like 1
Details	441	64	hsa-miR-143-3p	DEFA3	defensin alpha 3
Details	442	64	hsa-miR-143-3p	PSG1	pregnancy specific beta-1-glycoprotein 1
Details	443	64	hsa-miR-143-3p	MFSD6L	major facilitator superfamily domain containing 6 like
Details	444	64	hsa-miR-143-3p	NUMB	NUMB, endocytic adaptor protein
Details	445	64	hsa-miR-143-3p	LOC102723360	uncharacterized LOC102723360
Details	446	64	hsa-miR-143-3p	KCNU1	potassium calcium-activated channel subfamily U member 1
Details	447	64	hsa-miR-143-3p	ZKSCAN1	zinc finger with KRAB and SCAN domains 1
Details	448	64	hsa-miR-143-3p	FN1	fibronectin 1
Details	449	64	hsa-miR-143-3p	LOC102724843	uncharacterized LOC102724843
Details	450	63	hsa-miR-143-3p	QRSL1	QRSL1, glutaminyl-tRNA amidotransferase subunit A
Details	451	63	hsa-miR-143-3p	TCEAL8	transcription elongation factor A like 8
Details	452	63	hsa-miR-143-3p	TMEM132D	transmembrane protein 132D
Details	453	63	hsa-miR-143-3p	PSG8	pregnancy specific beta-1-glycoprotein 8
Details	454	63	hsa-miR-143-3p	DLG3	discs large MAGUK scaffold protein 3
Details	455	63	hsa-miR-143-3p	SNX27	sorting nexin family member 27
Details	456	63	hsa-miR-143-3p	KMT2B	lysine methyltransferase 2B
Details	457	63	hsa-miR-143-3p	CIT	citron rho-interacting serine/threonine kinase
Details	458	63	hsa-miR-143-3p	RIT1	Ras like without CAAX 1
Details	459	63	hsa-miR-143-3p	SELENOI	selenoprotein I
Details	460	63	hsa-miR-143-3p	TMEM185A	transmembrane protein 185A
Details	461	63	hsa-miR-143-3p	MLLT3	MLLT3, super elongation complex subunit
Details	462	63	hsa-miR-143-3p	BMPR1A	bone morphogenetic protein receptor type 1A
Details	463	62	hsa-miR-143-3p	NFASC	neurofascin
Details	464	62	hsa-miR-143-3p	AMOTL1	angiomotin like 1
Details	465	62	hsa-miR-143-3p	TPM3	tropomyosin 3
Details	466	62	hsa-miR-143-3p	NOVA1	NOVA alternative splicing regulator 1
Details	467	62	hsa-miR-143-3p	SLC38A7	solute carrier family 38 member 7
Details	468	62	hsa-miR-143-3p	KRTAP1-1	keratin associated protein 1-1
Details	469	62	hsa-miR-143-3p	CREBZF	CREB/ATF bZIP transcription factor
Details	470	62	hsa-miR-143-3p	WDR91	WD repeat domain 91
Details	471	62	hsa-miR-143-3p	CA2	carbonic anhydrase 2
Details	472	62	hsa-miR-143-3p	PSG7	pregnancy specific beta-1-glycoprotein 7 (gene/pseudogene)
Details	473	62	hsa-miR-143-3p	UNC80	unc-80 homolog, NALCN channel complex subunit
Details	474	62	hsa-miR-143-3p	UTP25	UTP25, small subunit processor component
Details	475	62	hsa-miR-143-3p	CCP110	centriolar coiled-coil protein 110
Details	476	62	hsa-miR-143-3p	FHIT	fragile histidine triad
Details	477	62	hsa-miR-143-3p	ZNF200	zinc finger protein 200
Details	478	62	hsa-miR-143-3p	EBF1	EBF transcription factor 1
Details	479	62	hsa-miR-143-3p	ATP8A2	ATPase phospholipid transporting 8A2
Details	480	61	hsa-miR-143-3p	TOR1AIP2	torsin 1A interacting protein 2
Details	481	61	hsa-miR-143-3p	RAD23B	RAD23 homolog B, nucleotide excision repair protein
Details	482	61	hsa-miR-143-3p	HTR7	5-hydroxytryptamine receptor 7
Details	483	61	hsa-miR-143-3p	DNMT3A	DNA methyltransferase 3 alpha
Details	484	61	hsa-miR-143-3p	TAF1	TATA-box binding protein associated factor 1
Details	485	61	hsa-miR-143-3p	FGD6	FYVE, RhoGEF and PH domain containing 6
Details	486	61	hsa-miR-143-3p	BAG1	BCL2 associated athanogene 1
Details	487	61	hsa-miR-143-3p	PRG2	proteoglycan 2, pro eosinophil major basic protein
Details	488	61	hsa-miR-143-3p	PSG4	pregnancy specific beta-1-glycoprotein 4
Details	489	61	hsa-miR-143-3p	DNAJB1	DnaJ heat shock protein family (Hsp40) member B1
Details	490	61	hsa-miR-143-3p	MBOAT2	membrane bound O-acyltransferase domain containing 2
Details	491	61	hsa-miR-143-3p	TTC39C	tetratricopeptide repeat domain 39C
Details	492	61	hsa-miR-143-3p	GPSM3	G protein signaling modulator 3
Details	493	61	hsa-miR-143-3p	RNF24	ring finger protein 24
Details	494	61	hsa-miR-143-3p	ZNF275	zinc finger protein 275
Details	495	61	hsa-miR-143-3p	CYP2C9	cytochrome P450 family 2 subfamily C member 9
Details	496	61	hsa-miR-143-3p	MTMR1	myotubularin related protein 1
Details	497	61	hsa-miR-143-3p	JAML	junction adhesion molecule like
Details	498	61	hsa-miR-143-3p	ANKS6	ankyrin repeat and sterile alpha motif domain containing 6
Details	499	61	hsa-miR-143-3p	TAOK2	TAO kinase 2
Details	500	61	hsa-miR-143-3p	TMPRSS3	transmembrane serine protease 3
Details	501	60	hsa-miR-143-3p	ALB	albumin
Details	502	60	hsa-miR-143-3p	NCKAP5	NCK associated protein 5
Details	503	60	hsa-miR-143-3p	ZNF618	zinc finger protein 618
Details	504	60	hsa-miR-143-3p	OTUD4	OTU deubiquitinase 4
Details	505	60	hsa-miR-143-3p	DQX1	DEAQ-box RNA dependent ATPase 1
Details	506	60	hsa-miR-143-3p	ABHD18	abhydrolase domain containing 18
Details	507	60	hsa-miR-143-3p	BCL2	BCL2, apoptosis regulator
Details	508	60	hsa-miR-143-3p	COL6A5	collagen type VI alpha 5 chain
Details	509	60	hsa-miR-143-3p	ZNF148	zinc finger protein 148
Details	510	60	hsa-miR-143-3p	ENTPD3	ectonucleoside triphosphate diphosphohydrolase 3
Details	511	60	hsa-miR-143-3p	CHKA	choline kinase alpha
Details	512	60	hsa-miR-143-3p	HDX	highly divergent homeobox
Details	513	60	hsa-miR-143-3p	ATP10B	ATPase phospholipid transporting 10B (putative)
Details	514	60	hsa-miR-143-3p	CCDC40	coiled-coil domain containing 40
Details	515	60	hsa-miR-143-3p	COPS9	COP9 signalosome subunit 9
Details	516	60	hsa-miR-143-3p	CASP8	caspase 8
Details	517	60	hsa-miR-143-3p	PTCH1	patched 1
Details	518	60	hsa-miR-143-3p	MGARP	mitochondria localized glutamic acid rich protein
Details	519	60	hsa-miR-143-3p	TRPC5	transient receptor potential cation channel subfamily C member 5
Details	520	60	hsa-miR-143-3p	TECRL	trans-2,3-enoyl-CoA reductase like
Details	521	59	hsa-miR-143-3p	HERC4	HECT and RLD domain containing E3 ubiquitin protein ligase 4
Details	522	59	hsa-miR-143-3p	GNS	glucosamine (N-acetyl)-6-sulfatase
Details	523	59	hsa-miR-143-3p	WNK4	WNK lysine deficient protein kinase 4
Details	524	59	hsa-miR-143-3p	BIRC3	baculoviral IAP repeat containing 3
Details	525	59	hsa-miR-143-3p	SMURF1	SMAD specific E3 ubiquitin protein ligase 1
Details	526	59	hsa-miR-143-3p	STK16	serine/threonine kinase 16
Details	527	59	hsa-miR-143-3p	RAD51B	RAD51 paralog B
Details	528	59	hsa-miR-143-3p	RAB11FIP4	RAB11 family interacting protein 4
Details	529	59	hsa-miR-143-3p	DDAH1	dimethylarginine dimethylaminohydrolase 1
Details	530	59	hsa-miR-143-3p	CCDC93	coiled-coil domain containing 93
Details	531	59	hsa-miR-143-3p	PAG1	phosphoprotein membrane anchor with glycosphingolipid microdomains 1
Details	532	59	hsa-miR-143-3p	KLB	klotho beta
Details	533	59	hsa-miR-143-3p	PTTG1IP	PTTG1 interacting protein
Details	534	59	hsa-miR-143-3p	TVP23C	trans-golgi network vesicle protein 23 homolog C
Details	535	59	hsa-miR-143-3p	PLCH1	phospholipase C eta 1
Details	536	59	hsa-miR-143-3p	CFAP44	cilia and flagella associated protein 44
Details	537	59	hsa-miR-143-3p	GPR180	G protein-coupled receptor 180
Details	538	59	hsa-miR-143-3p	C6orf136	chromosome 6 open reading frame 136
Details	539	58	hsa-miR-143-3p	REEP3	receptor accessory protein 3
Details	540	58	hsa-miR-143-3p	CNOT4	CCR4-NOT transcription complex subunit 4
Details	541	58	hsa-miR-143-3p	C6orf62	chromosome 6 open reading frame 62
Details	542	58	hsa-miR-143-3p	SSBP2	single stranded DNA binding protein 2
Details	543	58	hsa-miR-143-3p	IL18	interleukin 18
Details	544	58	hsa-miR-143-3p	FUT11	fucosyltransferase 11
Details	545	58	hsa-miR-143-3p	C20orf197	chromosome 20 open reading frame 197
Details	546	58	hsa-miR-143-3p	CD84	CD84 molecule
Details	547	58	hsa-miR-143-3p	LRRC8B	leucine rich repeat containing 8 VRAC subunit B
Details	548	58	hsa-miR-143-3p	TTN	titin
Details	549	58	hsa-miR-143-3p	LRRC3B	leucine rich repeat containing 3B
Details	550	58	hsa-miR-143-3p	CACNA1E	calcium voltage-gated channel subunit alpha1 E
Details	551	58	hsa-miR-143-3p	PAGR1	PAXIP1 associated glutamate rich protein 1
Details	552	58	hsa-miR-143-3p	TANC2	tetratricopeptide repeat, ankyrin repeat and coiled-coil containing 2
Details	553	58	hsa-miR-143-3p	EYA2	EYA transcriptional coactivator and phosphatase 2
Details	554	58	hsa-miR-143-3p	DMTF1	cyclin D binding myb like transcription factor 1
Details	555	58	hsa-miR-143-3p	UPF2	UPF2, regulator of nonsense mediated mRNA decay
Details	556	58	hsa-miR-143-3p	UPF1	UPF1, RNA helicase and ATPase
Details	557	58	hsa-miR-143-3p	PSMB11	proteasome subunit beta 11
Details	558	57	hsa-miR-143-3p	ZNF578	zinc finger protein 578
Details	559	57	hsa-miR-143-3p	PRTG	protogenin
Details	560	57	hsa-miR-143-3p	GPR83	G protein-coupled receptor 83
Details	561	57	hsa-miR-143-3p	WDR7	WD repeat domain 7
Details	562	57	hsa-miR-143-3p	DMBX1	diencephalon/mesencephalon homeobox 1
Details	563	57	hsa-miR-143-3p	PHC3	polyhomeotic homolog 3
Details	564	57	hsa-miR-143-3p	SLC35F1	solute carrier family 35 member F1
Details	565	57	hsa-miR-143-3p	CDK12	cyclin dependent kinase 12
Details	566	57	hsa-miR-143-3p	C1RL	complement C1r subcomponent like
Details	567	57	hsa-miR-143-3p	ZMYND11	zinc finger MYND-type containing 11
Details	568	57	hsa-miR-143-3p	DCUN1D1	defective in cullin neddylation 1 domain containing 1
Details	569	57	hsa-miR-143-3p	CFAP65	cilia and flagella associated protein 65
Details	570	57	hsa-miR-143-3p	FOXO1	forkhead box O1
Details	571	57	hsa-miR-143-3p	USP18	ubiquitin specific peptidase 18
Details	572	57	hsa-miR-143-3p	CYFIP2	cytoplasmic FMR1 interacting protein 2
Details	573	57	hsa-miR-143-3p	BPTF	bromodomain PHD finger transcription factor
Details	574	57	hsa-miR-143-3p	TET2	tet methylcytosine dioxygenase 2
Details	575	57	hsa-miR-143-3p	DNAJC11	DnaJ heat shock protein family (Hsp40) member C11
Details	576	57	hsa-miR-143-3p	VPS37A	VPS37A, ESCRT-I subunit
Details	577	57	hsa-miR-143-3p	NEIL2	nei like DNA glycosylase 2
Details	578	57	hsa-miR-143-3p	ELK4	ELK4, ETS transcription factor
Details	579	57	hsa-miR-143-3p	RNF152	ring finger protein 152
Details	580	57	hsa-miR-143-3p	VAMP7	vesicle associated membrane protein 7
Details	581	57	hsa-miR-143-3p	SOX6	SRY-box 6
Details	582	57	hsa-miR-143-3p	GPR26	G protein-coupled receptor 26
Details	583	57	hsa-miR-143-3p	IFNA16	interferon alpha 16
Details	584	56	hsa-miR-143-3p	MAP3K20	mitogen-activated protein kinase kinase kinase 20
Details	585	56	hsa-miR-143-3p	ARHGAP9	Rho GTPase activating protein 9
Details	586	56	hsa-miR-143-3p	NKTR	natural killer cell triggering receptor
Details	587	56	hsa-miR-143-3p	GOT1	glutamic-oxaloacetic transaminase 1
Details	588	56	hsa-miR-143-3p	RMND5A	required for meiotic nuclear division 5 homolog A
Details	589	56	hsa-miR-143-3p	SYNJ2BP	synaptojanin 2 binding protein
Details	590	56	hsa-miR-143-3p	SVOP	SV2 related protein
Details	591	56	hsa-miR-143-3p	SOD2	superoxide dismutase 2
Details	592	56	hsa-miR-143-3p	TCF7	transcription factor 7
Details	593	56	hsa-miR-143-3p	FLYWCH1	FLYWCH-type zinc finger 1
Details	594	56	hsa-miR-143-3p	TMEM167B	transmembrane protein 167B
Details	595	56	hsa-miR-143-3p	MAPK1	mitogen-activated protein kinase 1
Details	596	56	hsa-miR-143-3p	IAPP	islet amyloid polypeptide
Details	597	56	hsa-miR-143-3p	IKZF2	IKAROS family zinc finger 2
Details	598	56	hsa-miR-143-3p	NPTX1	neuronal pentraxin 1
Details	599	56	hsa-miR-143-3p	RAB7A	RAB7A, member RAS oncogene family
Details	600	56	hsa-miR-143-3p	RIMS3	regulating synaptic membrane exocytosis 3
Details	601	56	hsa-miR-143-3p	MASP1	mannan binding lectin serine peptidase 1
Details	602	56	hsa-miR-143-3p	PACS1	phosphofurin acidic cluster sorting protein 1
Details	603	56	hsa-miR-143-3p	HEG1	heart development protein with EGF like domains 1
Details	604	56	hsa-miR-143-3p	CCDC97	coiled-coil domain containing 97
Details	605	56	hsa-miR-143-3p	XAF1	XIAP associated factor 1
Details	606	56	hsa-miR-143-3p	LRIT3	leucine rich repeat, Ig-like and transmembrane domains 3
Details	607	56	hsa-miR-143-3p	ZNF526	zinc finger protein 526
Details	608	56	hsa-miR-143-3p	HS3ST3B1	heparan sulfate-glucosamine 3-sulfotransferase 3B1
Details	609	56	hsa-miR-143-3p	IMP4	IMP4, U3 small nucleolar ribonucleoprotein
Details	610	56	hsa-miR-143-3p	NXF1	nuclear RNA export factor 1
Details	611	56	hsa-miR-143-3p	HECTD1	HECT domain E3 ubiquitin protein ligase 1
Details	612	56	hsa-miR-143-3p	RIN2	Ras and Rab interactor 2
Details	613	55	hsa-miR-143-3p	KCNC1	potassium voltage-gated channel subfamily C member 1
Details	614	55	hsa-miR-143-3p	MYADM	myeloid associated differentiation marker
Details	615	55	hsa-miR-143-3p	TRIM67	tripartite motif containing 67
Details	616	55	hsa-miR-143-3p	DCTN5	dynactin subunit 5
Details	617	55	hsa-miR-143-3p	RRM2B	ribonucleotide reductase regulatory TP53 inducible subunit M2B
Details	618	55	hsa-miR-143-3p	ARID3B	AT-rich interaction domain 3B
Details	619	55	hsa-miR-143-3p	FMN1	formin 1
Details	620	55	hsa-miR-143-3p	JOSD1	Josephin domain containing 1
Details	621	55	hsa-miR-143-3p	SUSD2	sushi domain containing 2
Details	622	55	hsa-miR-143-3p	YIF1B	Yip1 interacting factor homolog B, membrane trafficking protein
Details	623	55	hsa-miR-143-3p	PTPRT	protein tyrosine phosphatase, receptor type T
Details	624	55	hsa-miR-143-3p	PPM1B	protein phosphatase, Mg2+/Mn2+ dependent 1B
Details	625	55	hsa-miR-143-3p	IGFL1	IGF like family member 1
Details	626	55	hsa-miR-143-3p	ENY2	ENY2, transcription and export complex 2 subunit
Details	627	55	hsa-miR-143-3p	TTI2	TELO2 interacting protein 2
Details	628	55	hsa-miR-143-3p	WDR87	WD repeat domain 87
Details	629	55	hsa-miR-143-3p	BICD1	BICD cargo adaptor 1
Details	630	54	hsa-miR-143-3p	ZNF460	zinc finger protein 460
Details	631	54	hsa-miR-143-3p	CSNK1G3	casein kinase 1 gamma 3
Details	632	54	hsa-miR-143-3p	ERCC6	ERCC excision repair 6, chromatin remodeling factor
Details	633	54	hsa-miR-143-3p	CACNA1C	calcium voltage-gated channel subunit alpha1 C
Details	634	54	hsa-miR-143-3p	KLHDC10	kelch domain containing 10
Details	635	54	hsa-miR-143-3p	P2RY14	purinergic receptor P2Y14
Details	636	54	hsa-miR-143-3p	PDP2	pyruvate dehyrogenase phosphatase catalytic subunit 2
Details	637	54	hsa-miR-143-3p	NFIC	nuclear factor I C
Details	638	54	hsa-miR-143-3p	COX20	cytochrome c oxidase assembly factor COX20
Details	639	54	hsa-miR-143-3p	FHDC1	FH2 domain containing 1
Details	640	54	hsa-miR-143-3p	ARHGEF26	Rho guanine nucleotide exchange factor 26
Details	641	54	hsa-miR-143-3p	NFAT5	nuclear factor of activated T cells 5
Details	642	54	hsa-miR-143-3p	WWC2	WW and C2 domain containing 2
Details	643	54	hsa-miR-143-3p	PIK3CG	phosphatidylinositol-4,5-bisphosphate 3-kinase catalytic subunit gamma
Details	644	54	hsa-miR-143-3p	CADM1	cell adhesion molecule 1
Details	645	54	hsa-miR-143-3p	PLEKHG7	pleckstrin homology and RhoGEF domain containing G7
Details	646	54	hsa-miR-143-3p	HOGA1	4-hydroxy-2-oxoglutarate aldolase 1
Details	647	54	hsa-miR-143-3p	HMBS	hydroxymethylbilane synthase
Details	648	54	hsa-miR-143-3p	DLK1	delta like non-canonical Notch ligand 1
Details	649	54	hsa-miR-143-3p	ARHGAP18	Rho GTPase activating protein 18
Details	650	54	hsa-miR-143-3p	SAMD8	sterile alpha motif domain containing 8
Details	651	54	hsa-miR-143-3p	HRH4	histamine receptor H4
Details	652	54	hsa-miR-143-3p	SCN4B	sodium voltage-gated channel beta subunit 4
Details	653	54	hsa-miR-143-3p	MYO1E	myosin IE
Details	654	54	hsa-miR-143-3p	NFATC2	nuclear factor of activated T cells 2
Details	655	53	hsa-miR-143-3p	USP14	ubiquitin specific peptidase 14
Details	656	53	hsa-miR-143-3p	CDH11	cadherin 11
Details	657	53	hsa-miR-143-3p	BCORL1	BCL6 corepressor like 1
Details	658	53	hsa-miR-143-3p	TAF4B	TATA-box binding protein associated factor 4b
Details	659	53	hsa-miR-143-3p	PTPN2	protein tyrosine phosphatase, non-receptor type 2
Details	660	53	hsa-miR-143-3p	NME6	NME/NM23 nucleoside diphosphate kinase 6
Details	661	53	hsa-miR-143-3p	CORO2B	coronin 2B
Details	662	53	hsa-miR-143-3p	TSKU	tsukushi, small leucine rich proteoglycan
Details	663	53	hsa-miR-143-3p	PGPEP1	pyroglutamyl-peptidase I
Details	664	53	hsa-miR-143-3p	LTBP2	latent transforming growth factor beta binding protein 2
Details	665	53	hsa-miR-143-3p	ASIC2	acid sensing ion channel subunit 2
Details	666	53	hsa-miR-143-3p	KCNS2	potassium voltage-gated channel modifier subfamily S member 2
Details	667	53	hsa-miR-143-3p	NCOA7	nuclear receptor coactivator 7
Details	668	53	hsa-miR-143-3p	BATF2	basic leucine zipper ATF-like transcription factor 2
Details	669	53	hsa-miR-143-3p	RWDD4	RWD domain containing 4
Details	670	53	hsa-miR-143-3p	RB1	RB transcriptional corepressor 1
Details	671	53	hsa-miR-143-3p	CREB5	cAMP responsive element binding protein 5
Details	672	53	hsa-miR-143-3p	SP7	Sp7 transcription factor
Details	673	53	hsa-miR-143-3p	ADAL	adenosine deaminase like
Details	674	53	hsa-miR-143-3p	TNPO2	transportin 2
Details	675	53	hsa-miR-143-3p	NFIA	nuclear factor I A
Details	676	53	hsa-miR-143-3p	RBM17	RNA binding motif protein 17
Details	677	52	hsa-miR-143-3p	PDE11A	phosphodiesterase 11A
Details	678	52	hsa-miR-143-3p	SLC39A10	solute carrier family 39 member 10
Details	679	52	hsa-miR-143-3p	SETBP1	SET binding protein 1
Details	680	52	hsa-miR-143-3p	ZFP82	ZFP82 zinc finger protein
Details	681	52	hsa-miR-143-3p	TPM4	tropomyosin 4
Details	682	52	hsa-miR-143-3p	APPL2	adaptor protein, phosphotyrosine interacting with PH domain and leucine zipper 2
Details	683	52	hsa-miR-143-3p	MAP7D3	MAP7 domain containing 3
Details	684	52	hsa-miR-143-3p	ABHD15	abhydrolase domain containing 15
Details	685	52	hsa-miR-143-3p	PUS10	pseudouridine synthase 10
Details	686	52	hsa-miR-143-3p	AIRE	autoimmune regulator
Details	687	52	hsa-miR-143-3p	NEK9	NIMA related kinase 9
Details	688	52	hsa-miR-143-3p	CDKL3	cyclin dependent kinase like 3
Details	689	52	hsa-miR-143-3p	MAGI3	membrane associated guanylate kinase, WW and PDZ domain containing 3
Details	690	52	hsa-miR-143-3p	RAB2A	RAB2A, member RAS oncogene family
Details	691	52	hsa-miR-143-3p	C1orf162	chromosome 1 open reading frame 162
Details	692	52	hsa-miR-143-3p	SKP1	S-phase kinase associated protein 1
Details	693	52	hsa-miR-143-3p	CTBP2	C-terminal binding protein 2
Details	694	52	hsa-miR-143-3p	FXYD3	FXYD domain containing ion transport regulator 3
Details	695	52	hsa-miR-143-3p	DCAF5	DDB1 and CUL4 associated factor 5
Details	696	52	hsa-miR-143-3p	SUCNR1	succinate receptor 1
Details	697	52	hsa-miR-143-3p	HYOU1	hypoxia up-regulated 1
Details	698	52	hsa-miR-143-3p	RMND1	required for meiotic nuclear division 1 homolog
Details	699	51	hsa-miR-143-3p	IL13RA1	interleukin 13 receptor subunit alpha 1
Details	700	51	hsa-miR-143-3p	GMFB	glia maturation factor beta
Details	701	51	hsa-miR-143-3p	FMNL3	formin like 3
Details	702	51	hsa-miR-143-3p	TMEM74	transmembrane protein 74
Details	703	51	hsa-miR-143-3p	PPM1M	protein phosphatase, Mg2+/Mn2+ dependent 1M
Details	704	51	hsa-miR-143-3p	SRSF8	serine and arginine rich splicing factor 8
Details	705	51	hsa-miR-143-3p	SLC9A8	solute carrier family 9 member A8
Details	706	51	hsa-miR-143-3p	LBH	limb bud and heart development
Details	707	51	hsa-miR-143-3p	BTLA	B and T lymphocyte associated
Details	708	51	hsa-miR-143-3p	PLAGL2	PLAG1 like zinc finger 2
Details	709	51	hsa-miR-143-3p	BDH2	3-hydroxybutyrate dehydrogenase 2
Details	710	51	hsa-miR-143-3p	LHFPL5	LHFPL tetraspan subfamily member 5
Details	711	51	hsa-miR-143-3p	IRX6	iroquois homeobox 6
Details	712	51	hsa-miR-143-3p	KSR2	kinase suppressor of ras 2
Details	713	51	hsa-miR-143-3p	BEND6	BEN domain containing 6
Details	714	51	hsa-miR-143-3p	KCMF1	potassium channel modulatory factor 1
Details	715	51	hsa-miR-143-3p	FNDC1	fibronectin type III domain containing 1
Details	716	51	hsa-miR-143-3p	RNF114	ring finger protein 114
Details	717	51	hsa-miR-143-3p	MTMR3	myotubularin related protein 3
Details	718	51	hsa-miR-143-3p	IFIT3	interferon induced protein with tetratricopeptide repeats 3
Details	719	51	hsa-miR-143-3p	FGD4	FYVE, RhoGEF and PH domain containing 4
Details	720	51	hsa-miR-143-3p	REL	REL proto-oncogene, NF-kB subunit
Details	721	51	hsa-miR-143-3p	WNT3	Wnt family member 3
Details	722	51	hsa-miR-143-3p	BBS9	Bardet-Biedl syndrome 9
Details	723	51	hsa-miR-143-3p	CDK1	cyclin dependent kinase 1
Details	724	51	hsa-miR-143-3p	PRDM9	PR/SET domain 9
Details	725	51	hsa-miR-143-3p	SPTBN1	spectrin beta, non-erythrocytic 1
Details	726	50	hsa-miR-143-3p	MRO	maestro
Details	727	50	hsa-miR-143-3p	FAM200A	family with sequence similarity 200 member A
Details	728	50	hsa-miR-143-3p	PAPOLB	poly(A) polymerase beta
Details	729	50	hsa-miR-143-3p	CLEC12B	C-type lectin domain family 12 member B
Details	730	50	hsa-miR-143-3p	GNAQ	G protein subunit alpha q
Details	731	50	hsa-miR-143-3p	PTGIR	prostaglandin I2 receptor
Details	732	50	hsa-miR-143-3p	TNFAIP8L3	TNF alpha induced protein 8 like 3
Details	733	50	hsa-miR-143-3p	NDUFA10	NADH:ubiquinone oxidoreductase subunit A10
Details	734	50	hsa-miR-143-3p	EDA2R	ectodysplasin A2 receptor
Details	735	50	hsa-miR-143-3p	N4BP2L1	NEDD4 binding protein 2 like 1
Details	736	50	hsa-miR-143-3p	NDFIP1	Nedd4 family interacting protein 1
Details	737	50	hsa-miR-143-3p	POU2F1	POU class 2 homeobox 1
Details	738	50	hsa-miR-143-3p	ZSCAN20	zinc finger and SCAN domain containing 20
Details	739	50	hsa-miR-143-3p	MYORG	myogenesis regulating glycosidase (putative)

## Sheet: 145
There are 909 predicted targets for hsa-miR-145-5p in miRDB.
Target Detail	Target Rank	Target Score	miRNA Name	Gene Symbol	Gene Description
Details	1	100	hsa-miR-145-5p	FSCN1	fascin actin-bundling protein 1
Details	2	100	hsa-miR-145-5p	SRGAP2	SLIT-ROBO Rho GTPase activating protein 2
Details	3	100	hsa-miR-145-5p	FLI1	Fli-1 proto-oncogene, ETS transcription factor
Details	4	100	hsa-miR-145-5p	MRTFB	myocardin related transcription factor B
Details	5	100	hsa-miR-145-5p	ABHD17C	abhydrolase domain containing 17C
Details	6	100	hsa-miR-145-5p	SRGAP1	SLIT-ROBO Rho GTPase activating protein 1
Details	7	100	hsa-miR-145-5p	DAB2	DAB2, clathrin adaptor protein
Details	8	99	hsa-miR-145-5p	ADD3	adducin 3
Details	9	99	hsa-miR-145-5p	CLCN3	chloride voltage-gated channel 3
Details	10	99	hsa-miR-145-5p	TRIM2	tripartite motif containing 2
Details	11	99	hsa-miR-145-5p	FAM135A	family with sequence similarity 135 member A
Details	12	99	hsa-miR-145-5p	ABCE1	ATP binding cassette subfamily E member 1
Details	13	99	hsa-miR-145-5p	MBTD1	mbt domain containing 1
Details	14	99	hsa-miR-145-5p	KCNA4	potassium voltage-gated channel subfamily A member 4
Details	15	98	hsa-miR-145-5p	ITGB8	integrin subunit beta 8
Details	16	98	hsa-miR-145-5p	SMAD3	SMAD family member 3
Details	17	98	hsa-miR-145-5p	ELK4	ELK4, ETS transcription factor
Details	18	98	hsa-miR-145-5p	MYO6	myosin VI
Details	19	98	hsa-miR-145-5p	MPZL2	myelin protein zero like 2
Details	20	98	hsa-miR-145-5p	AP1G1	adaptor related protein complex 1 subunit gamma 1
Details	21	98	hsa-miR-145-5p	CAMSAP2	calmodulin regulated spectrin associated protein family member 2
Details	22	98	hsa-miR-145-5p	NAA40	N(alpha)-acetyltransferase 40, NatD catalytic subunit
Details	23	98	hsa-miR-145-5p	PPP3CA	protein phosphatase 3 catalytic subunit alpha
Details	24	98	hsa-miR-145-5p	NUAK1	NUAK family kinase 1
Details	25	98	hsa-miR-145-5p	MYO5A	myosin VA
Details	26	98	hsa-miR-145-5p	DLGAP1	DLG associated protein 1
Details	27	97	hsa-miR-145-5p	SEMA3A	semaphorin 3A
Details	28	97	hsa-miR-145-5p	MYRF	myelin regulatory factor
Details	29	97	hsa-miR-145-5p	SLC38A11	solute carrier family 38 member 11
Details	30	97	hsa-miR-145-5p	IVNS1ABP	influenza virus NS1A binding protein
Details	31	97	hsa-miR-145-5p	SSH2	slingshot protein phosphatase 2
Details	32	97	hsa-miR-145-5p	PPP4R2	protein phosphatase 4 regulatory subunit 2
Details	33	97	hsa-miR-145-5p	MDFIC	MyoD family inhibitor domain containing
Details	34	97	hsa-miR-145-5p	SPSB4	splA/ryanodine receptor domain and SOCS box containing 4
Details	35	96	hsa-miR-145-5p	ERBB4	erb-b2 receptor tyrosine kinase 4
Details	36	96	hsa-miR-145-5p	ADAM19	ADAM metallopeptidase domain 19
Details	37	96	hsa-miR-145-5p	CBFB	core-binding factor subunit beta
Details	38	96	hsa-miR-145-5p	PLCE1	phospholipase C epsilon 1
Details	39	96	hsa-miR-145-5p	BACH2	BTB domain and CNC homolog 2
Details	40	95	hsa-miR-145-5p	AP2B1	adaptor related protein complex 2 subunit beta 1
Details	41	95	hsa-miR-145-5p	DOCK9	dedicator of cytokinesis 9
Details	42	95	hsa-miR-145-5p	HIC2	HIC ZBTB transcriptional repressor 2
Details	43	95	hsa-miR-145-5p	YTHDF2	YTH N6-methyladenosine RNA binding protein 2
Details	44	95	hsa-miR-145-5p	TMEM9B	TMEM9 domain family member B
Details	45	95	hsa-miR-145-5p	RC3H1	ring finger and CCCH-type domains 1
Details	46	95	hsa-miR-145-5p	DNAL1	dynein axonemal light chain 1
Details	47	95	hsa-miR-145-5p	NUFIP2	nuclear FMR1 interacting protein 2
Details	48	95	hsa-miR-145-5p	CACHD1	cache domain containing 1
Details	49	95	hsa-miR-145-5p	UBA6	ubiquitin like modifier activating enzyme 6
Details	50	95	hsa-miR-145-5p	ZBTB33	zinc finger and BTB domain containing 33
Details	51	95	hsa-miR-145-5p	CHAC2	ChaC cation transport regulator homolog 2
Details	52	95	hsa-miR-145-5p	EBF3	EBF transcription factor 3
Details	53	95	hsa-miR-145-5p	TPR	translocated promoter region, nuclear basket protein
Details	54	95	hsa-miR-145-5p	ABCA1	ATP binding cassette subfamily A member 1
Details	55	94	hsa-miR-145-5p	COMMD9	COMM domain containing 9
Details	56	94	hsa-miR-145-5p	GLIS1	GLIS family zinc finger 1
Details	57	94	hsa-miR-145-5p	GMFB	glia maturation factor beta
Details	58	94	hsa-miR-145-5p	SOX9	SRY-box 9
Details	59	94	hsa-miR-145-5p	LOX	lysyl oxidase
Details	60	94	hsa-miR-145-5p	ZNF543	zinc finger protein 543
Details	61	94	hsa-miR-145-5p	ZFHX4	zinc finger homeobox 4
Details	62	94	hsa-miR-145-5p	SEMA6A	semaphorin 6A
Details	63	94	hsa-miR-145-5p	RREB1	ras responsive element binding protein 1
Details	64	94	hsa-miR-145-5p	TDRD6	tudor domain containing 6
Details	65	94	hsa-miR-145-5p	REV3L	REV3 like, DNA directed polymerase zeta catalytic subunit
Details	66	93	hsa-miR-145-5p	TRIO	trio Rho guanine nucleotide exchange factor
Details	67	93	hsa-miR-145-5p	ELMO1	engulfment and cell motility 1
Details	68	93	hsa-miR-145-5p	DDC	dopa decarboxylase
Details	69	93	hsa-miR-145-5p	RNF170	ring finger protein 170
Details	70	93	hsa-miR-145-5p	PRDM1	PR/SET domain 1
Details	71	93	hsa-miR-145-5p	ABHD17B	abhydrolase domain containing 17B
Details	72	93	hsa-miR-145-5p	MED13	mediator complex subunit 13
Details	73	93	hsa-miR-145-5p	LAMP2	lysosomal associated membrane protein 2
Details	74	93	hsa-miR-145-5p	SMAD5	SMAD family member 5
Details	75	93	hsa-miR-145-5p	RIN2	Ras and Rab interactor 2
Details	76	93	hsa-miR-145-5p	IPMK	inositol polyphosphate multikinase
Details	77	93	hsa-miR-145-5p	BICC1	BicC family RNA binding protein 1
Details	78	93	hsa-miR-145-5p	CACNA1D	calcium voltage-gated channel subunit alpha1 D
Details	79	92	hsa-miR-145-5p	MTF1	metal regulatory transcription factor 1
Details	80	92	hsa-miR-145-5p	SLC30A9	solute carrier family 30 member 9
Details	81	92	hsa-miR-145-5p	LDLRAD3	low density lipoprotein receptor class A domain containing 3
Details	82	92	hsa-miR-145-5p	TPM3	tropomyosin 3
Details	83	92	hsa-miR-145-5p	ADAMTS5	ADAM metallopeptidase with thrombospondin type 1 motif 5
Details	84	92	hsa-miR-145-5p	ASAP2	ArfGAP with SH3 domain, ankyrin repeat and PH domain 2
Details	85	92	hsa-miR-145-5p	ERLIN1	ER lipid raft associated 1
Details	86	92	hsa-miR-145-5p	NDFIP2	Nedd4 family interacting protein 2
Details	87	92	hsa-miR-145-5p	HNRNPH2	heterogeneous nuclear ribonucleoprotein H2
Details	88	92	hsa-miR-145-5p	ANKRD28	ankyrin repeat domain 28
Details	89	92	hsa-miR-145-5p	NAV3	neuron navigator 3
Details	90	92	hsa-miR-145-5p	TENT2	terminal nucleotidyltransferase 2
Details	91	92	hsa-miR-145-5p	MPP5	membrane palmitoylated protein 5
Details	92	92	hsa-miR-145-5p	ADPGK	ADP dependent glucokinase
Details	93	92	hsa-miR-145-5p	SERINC5	serine incorporator 5
Details	94	92	hsa-miR-145-5p	CASZ1	castor zinc finger 1
Details	95	92	hsa-miR-145-5p	GABARAPL1	GABA type A receptor associated protein like 1
Details	96	92	hsa-miR-145-5p	TMEM178A	transmembrane protein 178A
Details	97	92	hsa-miR-145-5p	KLF5	Kruppel like factor 5
Details	98	92	hsa-miR-145-5p	CCDC148	coiled-coil domain containing 148
Details	99	92	hsa-miR-145-5p	ERG	ETS transcription factor ERG
Details	100	91	hsa-miR-145-5p	DENND5B	DENN domain containing 5B
Details	101	91	hsa-miR-145-5p	ZBTB10	zinc finger and BTB domain containing 10
Details	102	91	hsa-miR-145-5p	BCR	BCR, RhoGEF and GTPase activating protein
Details	103	91	hsa-miR-145-5p	UNC119B	unc-119 lipid binding chaperone B
Details	104	91	hsa-miR-145-5p	PLA2R1	phospholipase A2 receptor 1
Details	105	91	hsa-miR-145-5p	EBF1	EBF transcription factor 1
Details	106	91	hsa-miR-145-5p	ANGPT2	angiopoietin 2
Details	107	91	hsa-miR-145-5p	ZFYVE9	zinc finger FYVE-type containing 9
Details	108	91	hsa-miR-145-5p	NAA30	N(alpha)-acetyltransferase 30, NatC catalytic subunit
Details	109	91	hsa-miR-145-5p	NECTIN3	nectin cell adhesion molecule 3
Details	110	91	hsa-miR-145-5p	RIMS1	regulating synaptic membrane exocytosis 1
Details	111	91	hsa-miR-145-5p	SNX8	sorting nexin 8
Details	112	91	hsa-miR-145-5p	CAMK1D	calcium/calmodulin dependent protein kinase ID
Details	113	91	hsa-miR-145-5p	RASA1	RAS p21 protein activator 1
Details	114	90	hsa-miR-145-5p	PCBP4	poly(rC) binding protein 4
Details	115	90	hsa-miR-145-5p	STAM	signal transducing adaptor molecule
Details	116	90	hsa-miR-145-5p	ARHGAP6	Rho GTPase activating protein 6
Details	117	90	hsa-miR-145-5p	HTR2A	5-hydroxytryptamine receptor 2A
Details	118	90	hsa-miR-145-5p	EPB41L5	erythrocyte membrane protein band 4.1 like 5
Details	119	90	hsa-miR-145-5p	GLIS3	GLIS family zinc finger 3
Details	120	90	hsa-miR-145-5p	PRDM2	PR/SET domain 2
Details	121	90	hsa-miR-145-5p	RTKN	rhotekin
Details	122	90	hsa-miR-145-5p	TENT4B	terminal nucleotidyltransferase 4B
Details	123	90	hsa-miR-145-5p	RGS7	regulator of G protein signaling 7
Details	124	90	hsa-miR-145-5p	BNIP3	BCL2 interacting protein 3
Details	125	90	hsa-miR-145-5p	USP46	ubiquitin specific peptidase 46
Details	126	90	hsa-miR-145-5p	SLC7A8	solute carrier family 7 member 8
Details	127	90	hsa-miR-145-5p	HEY1	hes related family bHLH transcription factor with YRPW motif 1
Details	128	90	hsa-miR-145-5p	CORO2B	coronin 2B
Details	129	90	hsa-miR-145-5p	RAB11FIP4	RAB11 family interacting protein 4
Details	130	90	hsa-miR-145-5p	AGFG1	ArfGAP with FG repeats 1
Details	131	90	hsa-miR-145-5p	IKZF2	IKAROS family zinc finger 2
Details	132	90	hsa-miR-145-5p	RPL36A-HNRNPH2	RPL36A-HNRNPH2 readthrough
Details	133	90	hsa-miR-145-5p	NRAS	NRAS proto-oncogene, GTPase
Details	134	90	hsa-miR-145-5p	KCNK1	potassium two pore domain channel subfamily K member 1
Details	135	90	hsa-miR-145-5p	ABR	ABR, RhoGEF and GTPase activating protein
Details	136	90	hsa-miR-145-5p	MAP4K4	mitogen-activated protein kinase kinase kinase kinase 4
Details	137	90	hsa-miR-145-5p	ATXN2	ataxin 2
Details	138	90	hsa-miR-145-5p	ARF6	ADP ribosylation factor 6
Details	139	90	hsa-miR-145-5p	EPS15	epidermal growth factor receptor pathway substrate 15
Details	140	90	hsa-miR-145-5p	PRKD3	protein kinase D3
Details	141	90	hsa-miR-145-5p	PLCL2	phospholipase C like 2
Details	142	90	hsa-miR-145-5p	NAA15	N(alpha)-acetyltransferase 15, NatA auxiliary subunit
Details	143	90	hsa-miR-145-5p	ADI1	acireductone dioxygenase 1
Details	144	90	hsa-miR-145-5p	UXS1	UDP-glucuronate decarboxylase 1
Details	145	90	hsa-miR-145-5p	UBR7	ubiquitin protein ligase E3 component n-recognin 7 (putative)
Details	146	89	hsa-miR-145-5p	LRRC8B	leucine rich repeat containing 8 VRAC subunit B
Details	147	89	hsa-miR-145-5p	DACH1	dachshund family transcription factor 1
Details	148	89	hsa-miR-145-5p	NR4A2	nuclear receptor subfamily 4 group A member 2
Details	149	89	hsa-miR-145-5p	FAM45A	family with sequence similarity 45 member A
Details	150	89	hsa-miR-145-5p	DLC1	DLC1 Rho GTPase activating protein
Details	151	89	hsa-miR-145-5p	MAGI2	membrane associated guanylate kinase, WW and PDZ domain containing 2
Details	152	89	hsa-miR-145-5p	OTOR	otoraplin
Details	153	89	hsa-miR-145-5p	POTEM	POTE ankyrin domain family member M
Details	154	89	hsa-miR-145-5p	EIF4EBP2	eukaryotic translation initiation factor 4E binding protein 2
Details	155	89	hsa-miR-145-5p	QKI	QKI, KH domain containing RNA binding
Details	156	89	hsa-miR-145-5p	ABRACL	ABRA C-terminal like
Details	157	89	hsa-miR-145-5p	RASA2	RAS p21 protein activator 2
Details	158	89	hsa-miR-145-5p	ACTG1	actin gamma 1
Details	159	89	hsa-miR-145-5p	EPHA4	EPH receptor A4
Details	160	89	hsa-miR-145-5p	USP31	ubiquitin specific peptidase 31
Details	161	89	hsa-miR-145-5p	HECW2	HECT, C2 and WW domain containing E3 ubiquitin protein ligase 2
Details	162	89	hsa-miR-145-5p	TPM4	tropomyosin 4
Details	163	89	hsa-miR-145-5p	YES1	YES proto-oncogene 1, Src family tyrosine kinase
Details	164	89	hsa-miR-145-5p	SENP2	SUMO specific peptidase 2
Details	165	89	hsa-miR-145-5p	RAB14	RAB14, member RAS oncogene family
Details	166	89	hsa-miR-145-5p	LRAT	lecithin retinol acyltransferase
Details	167	88	hsa-miR-145-5p	MYSM1	Myb like, SWIRM and MPN domains 1
Details	168	88	hsa-miR-145-5p	NTN4	netrin 4
Details	169	88	hsa-miR-145-5p	KIF21A	kinesin family member 21A
Details	170	88	hsa-miR-145-5p	TBC1D15	TBC1 domain family member 15
Details	171	88	hsa-miR-145-5p	UBE2W	ubiquitin conjugating enzyme E2 W
Details	172	88	hsa-miR-145-5p	TGFB2	transforming growth factor beta 2
Details	173	88	hsa-miR-145-5p	OSBPL1A	oxysterol binding protein like 1A
Details	174	88	hsa-miR-145-5p	ARHGAP21	Rho GTPase activating protein 21
Details	175	88	hsa-miR-145-5p	SNTB2	syntrophin beta 2
Details	176	88	hsa-miR-145-5p	ST6GALNAC3	ST6 N-acetylgalactosaminide alpha-2,6-sialyltransferase 3
Details	177	88	hsa-miR-145-5p	YTHDC1	YTH domain containing 1
Details	178	88	hsa-miR-145-5p	NSUN4	NOP2/Sun RNA methyltransferase family member 4
Details	179	88	hsa-miR-145-5p	HECTD1	HECT domain E3 ubiquitin protein ligase 1
Details	180	88	hsa-miR-145-5p	CREB5	cAMP responsive element binding protein 5
Details	181	87	hsa-miR-145-5p	SNX27	sorting nexin family member 27
Details	182	87	hsa-miR-145-5p	FOXO1	forkhead box O1
Details	183	87	hsa-miR-145-5p	PMP22	peripheral myelin protein 22
Details	184	87	hsa-miR-145-5p	ATP8A1	ATPase phospholipid transporting 8A1
Details	185	87	hsa-miR-145-5p	NEDD9	neural precursor cell expressed, developmentally down-regulated 9
Details	186	87	hsa-miR-145-5p	TMEM139	transmembrane protein 139
Details	187	87	hsa-miR-145-5p	GRB10	growth factor receptor bound protein 10
Details	188	87	hsa-miR-145-5p	CAMK2D	calcium/calmodulin dependent protein kinase II delta
Details	189	87	hsa-miR-145-5p	PDCD4	programmed cell death 4
Details	190	87	hsa-miR-145-5p	KLHL18	kelch like family member 18
Details	191	87	hsa-miR-145-5p	PXN	paxillin
Details	192	87	hsa-miR-145-5p	ZBTB20	zinc finger and BTB domain containing 20
Details	193	87	hsa-miR-145-5p	UBN2	ubinuclein 2
Details	194	87	hsa-miR-145-5p	TTC26	tetratricopeptide repeat domain 26
Details	195	87	hsa-miR-145-5p	PTPN12	protein tyrosine phosphatase, non-receptor type 12
Details	196	87	hsa-miR-145-5p	PSD3	pleckstrin and Sec7 domain containing 3
Details	197	87	hsa-miR-145-5p	SPATS2	spermatogenesis associated serine rich 2
Details	198	87	hsa-miR-145-5p	PCSK5	proprotein convertase subtilisin/kexin type 5
Details	199	87	hsa-miR-145-5p	C2CD5	C2 calcium dependent domain containing 5
Details	200	86	hsa-miR-145-5p	MOSMO	modulator of smoothened
Details	201	86	hsa-miR-145-5p	MEST	mesoderm specific transcript
Details	202	86	hsa-miR-145-5p	COMMD5	COMM domain containing 5
Details	203	86	hsa-miR-145-5p	HS6ST1	heparan sulfate 6-O-sulfotransferase 1
Details	204	86	hsa-miR-145-5p	FLRT3	fibronectin leucine rich transmembrane protein 3
Details	205	86	hsa-miR-145-5p	TNFRSF11B	TNF receptor superfamily member 11b
Details	206	86	hsa-miR-145-5p	SAP30L	SAP30 like
Details	207	86	hsa-miR-145-5p	EXOC8	exocyst complex component 8
Details	208	86	hsa-miR-145-5p	G3BP1	G3BP stress granule assembly factor 1
Details	209	86	hsa-miR-145-5p	VWA5A	von Willebrand factor A domain containing 5A
Details	210	86	hsa-miR-145-5p	COL6A5	collagen type VI alpha 5 chain
Details	211	86	hsa-miR-145-5p	AKAP9	A-kinase anchoring protein 9
Details	212	86	hsa-miR-145-5p	TGFBR2	transforming growth factor beta receptor 2
Details	213	86	hsa-miR-145-5p	PURA	purine rich element binding protein A
Details	214	86	hsa-miR-145-5p	CTNND1	catenin delta 1
Details	215	86	hsa-miR-145-5p	CARMIL1	capping protein regulator and myosin 1 linker 1
Details	216	86	hsa-miR-145-5p	NET1	neuroepithelial cell transforming 1
Details	217	86	hsa-miR-145-5p	GFRA1	GDNF family receptor alpha 1
Details	218	86	hsa-miR-145-5p	MYCN	MYCN proto-oncogene, bHLH transcription factor
Details	219	86	hsa-miR-145-5p	RAD51B	RAD51 paralog B
Details	220	86	hsa-miR-145-5p	OGT	O-linked N-acetylglucosamine (GlcNAc) transferase
Details	221	86	hsa-miR-145-5p	QSER1	glutamine and serine rich 1
Details	222	85	hsa-miR-145-5p	PSAT1	phosphoserine aminotransferase 1
Details	223	85	hsa-miR-145-5p	NDUFA4	NDUFA4, mitochondrial complex associated
Details	224	85	hsa-miR-145-5p	ZNF521	zinc finger protein 521
Details	225	85	hsa-miR-145-5p	CSRNP2	cysteine and serine rich nuclear protein 2
Details	226	85	hsa-miR-145-5p	ATP1A2	ATPase Na+/K+ transporting subunit alpha 2
Details	227	85	hsa-miR-145-5p	SLC25A36	solute carrier family 25 member 36
Details	228	85	hsa-miR-145-5p	SOX11	SRY-box 11
Details	229	85	hsa-miR-145-5p	CRKL	CRK like proto-oncogene, adaptor protein
Details	230	85	hsa-miR-145-5p	TMOD2	tropomodulin 2
Details	231	85	hsa-miR-145-5p	UMODL1	uromodulin like 1
Details	232	85	hsa-miR-145-5p	CCDC25	coiled-coil domain containing 25
Details	233	85	hsa-miR-145-5p	ETNK1	ethanolamine kinase 1
Details	234	85	hsa-miR-145-5p	RPS6KB1	ribosomal protein S6 kinase B1
Details	235	85	hsa-miR-145-5p	TAGLN2	transgelin 2
Details	236	85	hsa-miR-145-5p	XRN1	5'-3' exoribonuclease 1
Details	237	85	hsa-miR-145-5p	CLCN2	chloride voltage-gated channel 2
Details	238	85	hsa-miR-145-5p	ARL6IP5	ADP ribosylation factor like GTPase 6 interacting protein 5
Details	239	85	hsa-miR-145-5p	NAP1L1	nucleosome assembly protein 1 like 1
Details	240	85	hsa-miR-145-5p	DYRK1A	dual specificity tyrosine phosphorylation regulated kinase 1A
Details	241	85	hsa-miR-145-5p	INO80	INO80 complex subunit
Details	242	84	hsa-miR-145-5p	KCNK9	potassium two pore domain channel subfamily K member 9
Details	243	84	hsa-miR-145-5p	ZMYM5	zinc finger MYM-type containing 5
Details	244	84	hsa-miR-145-5p	HELB	DNA helicase B
Details	245	84	hsa-miR-145-5p	COL11A1	collagen type XI alpha 1 chain
Details	246	84	hsa-miR-145-5p	RASSF2	Ras association domain family member 2
Details	247	84	hsa-miR-145-5p	SET	SET nuclear proto-oncogene
Details	248	84	hsa-miR-145-5p	JPH1	junctophilin 1
Details	249	84	hsa-miR-145-5p	CITED2	Cbp/p300 interacting transactivator with Glu/Asp rich carboxy-terminal domain 2
Details	250	84	hsa-miR-145-5p	TMEM184A	transmembrane protein 184A
Details	251	84	hsa-miR-145-5p	TRPC6	transient receptor potential cation channel subfamily C member 6
Details	252	84	hsa-miR-145-5p	ADAM17	ADAM metallopeptidase domain 17
Details	253	84	hsa-miR-145-5p	KATNBL1	katanin regulatory subunit B1 like 1
Details	254	84	hsa-miR-145-5p	ZNF626	zinc finger protein 626
Details	255	84	hsa-miR-145-5p	PLXNA2	plexin A2
Details	256	84	hsa-miR-145-5p	CNTN4	contactin 4
Details	257	84	hsa-miR-145-5p	DUSP6	dual specificity phosphatase 6
Details	258	84	hsa-miR-145-5p	CSMD3	CUB and Sushi multiple domains 3
Details	259	84	hsa-miR-145-5p	USP37	ubiquitin specific peptidase 37
Details	260	83	hsa-miR-145-5p	TAT	tyrosine aminotransferase
Details	261	83	hsa-miR-145-5p	APLF	aprataxin and PNKP like factor
Details	262	83	hsa-miR-145-5p	GALNT1	polypeptide N-acetylgalactosaminyltransferase 1
Details	263	83	hsa-miR-145-5p	DAW1	dynein assembly factor with WD repeats 1
Details	264	83	hsa-miR-145-5p	ZBTB6	zinc finger and BTB domain containing 6
Details	265	83	hsa-miR-145-5p	ALS2	ALS2, alsin Rho guanine nucleotide exchange factor
Details	266	83	hsa-miR-145-5p	TMEM167A	transmembrane protein 167A
Details	267	83	hsa-miR-145-5p	AKAP12	A-kinase anchoring protein 12
Details	268	83	hsa-miR-145-5p	RCBTB1	RCC1 and BTB domain containing protein 1
Details	269	83	hsa-miR-145-5p	VASN	vasorin
Details	270	83	hsa-miR-145-5p	PHACTR2	phosphatase and actin regulator 2
Details	271	83	hsa-miR-145-5p	BTG1	BTG anti-proliferation factor 1
Details	272	83	hsa-miR-145-5p	NEGR1	neuronal growth regulator 1
Details	273	83	hsa-miR-145-5p	FLNB	filamin B
Details	274	83	hsa-miR-145-5p	MKX	mohawk homeobox
Details	275	83	hsa-miR-145-5p	CACNB2	calcium voltage-gated channel auxiliary subunit beta 2
Details	276	82	hsa-miR-145-5p	UHRF1BP1	UHRF1 binding protein 1
Details	277	82	hsa-miR-145-5p	PAN2	poly(A) specific ribonuclease subunit PAN2
Details	278	82	hsa-miR-145-5p	CPNE8	copine 8
Details	279	82	hsa-miR-145-5p	ITPR2	inositol 1,4,5-trisphosphate receptor type 2
Details	280	82	hsa-miR-145-5p	USP32	ubiquitin specific peptidase 32
Details	281	82	hsa-miR-145-5p	H2AFX	H2A histone family member X
Details	282	82	hsa-miR-145-5p	VPS26A	VPS26, retromer complex component A
Details	283	82	hsa-miR-145-5p	ACTB	actin beta
Details	284	82	hsa-miR-145-5p	GABARAPL2	GABA type A receptor associated protein like 2
Details	285	82	hsa-miR-145-5p	CHP1	calcineurin like EF-hand protein 1
Details	286	82	hsa-miR-145-5p	RANBP2	RAN binding protein 2
Details	287	82	hsa-miR-145-5p	HTATSF1	HIV-1 Tat specific factor 1
Details	288	82	hsa-miR-145-5p	TFEC	transcription factor EC
Details	289	81	hsa-miR-145-5p	ADCYAP1	adenylate cyclase activating polypeptide 1
Details	290	81	hsa-miR-145-5p	GJA3	gap junction protein alpha 3
Details	291	81	hsa-miR-145-5p	EAPP	E2F associated phosphoprotein
Details	292	81	hsa-miR-145-5p	CAMKK1	calcium/calmodulin dependent protein kinase kinase 1
Details	293	81	hsa-miR-145-5p	TULP4	tubby like protein 4
Details	294	81	hsa-miR-145-5p	KIF3A	kinesin family member 3A
Details	295	81	hsa-miR-145-5p	KLHL11	kelch like family member 11
Details	296	81	hsa-miR-145-5p	RNF186	ring finger protein 186
Details	297	80	hsa-miR-145-5p	DLX6	distal-less homeobox 6
Details	298	80	hsa-miR-145-5p	FKBP3	FKBP prolyl isomerase 3
Details	299	80	hsa-miR-145-5p	SLC5A6	solute carrier family 5 member 6
Details	300	80	hsa-miR-145-5p	RNF207	ring finger protein 207
Details	301	80	hsa-miR-145-5p	CCN1	cellular communication network factor 1
Details	302	80	hsa-miR-145-5p	NINL	ninein like
Details	303	80	hsa-miR-145-5p	PTGFR	prostaglandin F receptor
Details	304	80	hsa-miR-145-5p	ZRANB3	zinc finger RANBP2-type containing 3
Details	305	80	hsa-miR-145-5p	PAK1	p21 (RAC1) activated kinase 1
Details	306	80	hsa-miR-145-5p	ARL5B	ADP ribosylation factor like GTPase 5B
Details	307	80	hsa-miR-145-5p	DTYMK	deoxythymidylate kinase
Details	308	80	hsa-miR-145-5p	FAM174B	family with sequence similarity 174 member B
Details	309	80	hsa-miR-145-5p	RBM20	RNA binding motif protein 20
Details	310	80	hsa-miR-145-5p	DDX21	DExD-box helicase 21
Details	311	80	hsa-miR-145-5p	KDM7A	lysine demethylase 7A
Details	312	79	hsa-miR-145-5p	TAOK1	TAO kinase 1
Details	313	79	hsa-miR-145-5p	ATF1	activating transcription factor 1
Details	314	79	hsa-miR-145-5p	TMOD1	tropomodulin 1
Details	315	79	hsa-miR-145-5p	CLK4	CDC like kinase 4
Details	316	79	hsa-miR-145-5p	SCN2A	sodium voltage-gated channel alpha subunit 2
Details	317	79	hsa-miR-145-5p	CUL5	cullin 5
Details	318	79	hsa-miR-145-5p	RAPH1	Ras association (RalGDS/AF-6) and pleckstrin homology domains 1
Details	319	79	hsa-miR-145-5p	DARS	aspartyl-tRNA synthetase
Details	320	79	hsa-miR-145-5p	FARP1	FERM, ARH/RhoGEF and pleckstrin domain protein 1
Details	321	79	hsa-miR-145-5p	ARHGAP28	Rho GTPase activating protein 28
Details	322	79	hsa-miR-145-5p	TTC14	tetratricopeptide repeat domain 14
Details	323	79	hsa-miR-145-5p	ONECUT2	one cut homeobox 2
Details	324	79	hsa-miR-145-5p	ATP8B4	ATPase phospholipid transporting 8B4 (putative)
Details	325	79	hsa-miR-145-5p	ATP1B4	ATPase Na+/K+ transporting family member beta 4
Details	326	79	hsa-miR-145-5p	MAP3K13	mitogen-activated protein kinase kinase kinase 13
Details	327	78	hsa-miR-145-5p	PLXNA4	plexin A4
Details	328	78	hsa-miR-145-5p	AREL1	apoptosis resistant E3 ubiquitin protein ligase 1
Details	329	78	hsa-miR-145-5p	TIAM1	T cell lymphoma invasion and metastasis 1
Details	330	78	hsa-miR-145-5p	ARPC5	actin related protein 2/3 complex subunit 5
Details	331	78	hsa-miR-145-5p	BRCC3	BRCA1/BRCA2-containing complex subunit 3
Details	332	78	hsa-miR-145-5p	IFNGR2	interferon gamma receptor 2
Details	333	78	hsa-miR-145-5p	PRKX	protein kinase X-linked
Details	334	78	hsa-miR-145-5p	CCNG2	cyclin G2
Details	335	78	hsa-miR-145-5p	BLOC1S6	biogenesis of lysosomal organelles complex 1 subunit 6
Details	336	78	hsa-miR-145-5p	EYA4	EYA transcriptional coactivator and phosphatase 4
Details	337	78	hsa-miR-145-5p	GPHA2	glycoprotein hormone alpha 2
Details	338	78	hsa-miR-145-5p	DERL2	derlin 2
Details	339	78	hsa-miR-145-5p	ACSL4	acyl-CoA synthetase long chain family member 4
Details	340	78	hsa-miR-145-5p	HEPHL1	hephaestin like 1
Details	341	78	hsa-miR-145-5p	DDX54	DEAD-box helicase 54
Details	342	78	hsa-miR-145-5p	HS3ST4	heparan sulfate-glucosamine 3-sulfotransferase 4
Details	343	78	hsa-miR-145-5p	PDE12	phosphodiesterase 12
Details	344	78	hsa-miR-145-5p	WDR17	WD repeat domain 17
Details	345	78	hsa-miR-145-5p	LMBRD2	LMBR1 domain containing 2
Details	346	78	hsa-miR-145-5p	SIRPA	signal regulatory protein alpha
Details	347	78	hsa-miR-145-5p	HMGN1	high mobility group nucleosome binding domain 1
Details	348	78	hsa-miR-145-5p	CDR2L	cerebellar degeneration related protein 2 like
Details	349	77	hsa-miR-145-5p	ZNF546	zinc finger protein 546
Details	350	77	hsa-miR-145-5p	FREM1	FRAS1 related extracellular matrix 1
Details	351	77	hsa-miR-145-5p	IRS1	insulin receptor substrate 1
Details	352	77	hsa-miR-145-5p	TENT5C	terminal nucleotidyltransferase 5C
Details	353	77	hsa-miR-145-5p	SLITRK4	SLIT and NTRK like family member 4
Details	354	77	hsa-miR-145-5p	CTNNBIP1	catenin beta interacting protein 1
Details	355	77	hsa-miR-145-5p	FAM3C	family with sequence similarity 3 member C
Details	356	77	hsa-miR-145-5p	TM9SF4	transmembrane 9 superfamily member 4
Details	357	77	hsa-miR-145-5p	ACAD8	acyl-CoA dehydrogenase family member 8
Details	358	77	hsa-miR-145-5p	PBX3	PBX homeobox 3
Details	359	77	hsa-miR-145-5p	KIAA1549L	KIAA1549 like
Details	360	77	hsa-miR-145-5p	C1orf56	chromosome 1 open reading frame 56
Details	361	77	hsa-miR-145-5p	ECE1	endothelin converting enzyme 1
Details	362	77	hsa-miR-145-5p	TMEM215	transmembrane protein 215
Details	363	77	hsa-miR-145-5p	SBF2	SET binding factor 2
Details	364	77	hsa-miR-145-5p	TTC4	tetratricopeptide repeat domain 4
Details	365	77	hsa-miR-145-5p	NFIA	nuclear factor I A
Details	366	77	hsa-miR-145-5p	CDK6	cyclin dependent kinase 6
Details	367	77	hsa-miR-145-5p	SPOP	speckle type BTB/POZ protein
Details	368	77	hsa-miR-145-5p	ERF	ETS2 repressor factor
Details	369	76	hsa-miR-145-5p	SUN1	Sad1 and UNC84 domain containing 1
Details	370	76	hsa-miR-145-5p	ECHDC1	ethylmalonyl-CoA decarboxylase 1
Details	371	76	hsa-miR-145-5p	EYS	eyes shut homolog
Details	372	76	hsa-miR-145-5p	GCSH	glycine cleavage system protein H
Details	373	76	hsa-miR-145-5p	MEIOC	meiosis specific with coiled-coil domain
Details	374	76	hsa-miR-145-5p	TEX37	testis expressed 37
Details	375	76	hsa-miR-145-5p	CAPZB	capping actin protein of muscle Z-line subunit beta
Details	376	76	hsa-miR-145-5p	CDC37L1	cell division cycle 37 like 1
Details	377	76	hsa-miR-145-5p	WDR33	WD repeat domain 33
Details	378	76	hsa-miR-145-5p	MAP3K1	mitogen-activated protein kinase kinase kinase 1
Details	379	76	hsa-miR-145-5p	EIF2AK1	eukaryotic translation initiation factor 2 alpha kinase 1
Details	380	76	hsa-miR-145-5p	ADRA2B	adrenoceptor alpha 2B
Details	381	76	hsa-miR-145-5p	TPT1	tumor protein, translationally-controlled 1
Details	382	76	hsa-miR-145-5p	GOLM1	golgi membrane protein 1
Details	383	76	hsa-miR-145-5p	RLIM	ring finger protein, LIM domain interacting
Details	384	76	hsa-miR-145-5p	PLA2G4A	phospholipase A2 group IVA
Details	385	76	hsa-miR-145-5p	TTC25	tetratricopeptide repeat domain 25
Details	386	76	hsa-miR-145-5p	FGD6	FYVE, RhoGEF and PH domain containing 6
Details	387	76	hsa-miR-145-5p	SIX4	SIX homeobox 4
Details	388	76	hsa-miR-145-5p	ZBTB46	zinc finger and BTB domain containing 46
Details	389	76	hsa-miR-145-5p	DENND4B	DENN domain containing 4B
Details	390	75	hsa-miR-145-5p	SMAD1	SMAD family member 1
Details	391	75	hsa-miR-145-5p	PRPSAP2	phosphoribosyl pyrophosphate synthetase associated protein 2
Details	392	75	hsa-miR-145-5p	TBC1D12	TBC1 domain family member 12
Details	393	75	hsa-miR-145-5p	TENM1	teneurin transmembrane protein 1
Details	394	75	hsa-miR-145-5p	PEX2	peroxisomal biogenesis factor 2
Details	395	75	hsa-miR-145-5p	TMPRSS11B	transmembrane serine protease 11B
Details	396	75	hsa-miR-145-5p	KIAA0355	KIAA0355
Details	397	75	hsa-miR-145-5p	KYAT3	kynurenine aminotransferase 3
Details	398	75	hsa-miR-145-5p	CRTC1	CREB regulated transcription coactivator 1
Details	399	75	hsa-miR-145-5p	PTP4A2	protein tyrosine phosphatase type IVA, member 2
Details	400	75	hsa-miR-145-5p	CD109	CD109 molecule
Details	401	75	hsa-miR-145-5p	RSPO1	R-spondin 1
Details	402	75	hsa-miR-145-5p	RFX3	regulatory factor X3
Details	403	75	hsa-miR-145-5p	ANGPT4	angiopoietin 4
Details	404	75	hsa-miR-145-5p	SERP1	stress associated endoplasmic reticulum protein 1
Details	405	75	hsa-miR-145-5p	FNDC3A	fibronectin type III domain containing 3A
Details	406	75	hsa-miR-145-5p	MTR	5-methyltetrahydrofolate-homocysteine methyltransferase
Details	407	75	hsa-miR-145-5p	CAV2	caveolin 2
Details	408	75	hsa-miR-145-5p	FRYL	FRY like transcription coactivator
Details	409	75	hsa-miR-145-5p	SLC7A1	solute carrier family 7 member 1
Details	410	74	hsa-miR-145-5p	ESCO2	establishment of sister chromatid cohesion N-acetyltransferase 2
Details	411	74	hsa-miR-145-5p	FAM107B	family with sequence similarity 107 member B
Details	412	74	hsa-miR-145-5p	CARD8	caspase recruitment domain family member 8
Details	413	74	hsa-miR-145-5p	SERPINE1	serpin family E member 1
Details	414	74	hsa-miR-145-5p	SNED1	sushi, nidogen and EGF like domains 1
Details	415	74	hsa-miR-145-5p	R3HDM2	R3H domain containing 2
Details	416	74	hsa-miR-145-5p	IL18R1	interleukin 18 receptor 1
Details	417	74	hsa-miR-145-5p	KCNA6	potassium voltage-gated channel subfamily A member 6
Details	418	74	hsa-miR-145-5p	EPN3	epsin 3
Details	419	74	hsa-miR-145-5p	SYNJ1	synaptojanin 1
Details	420	74	hsa-miR-145-5p	RPRD1A	regulation of nuclear pre-mRNA domain containing 1A
Details	421	74	hsa-miR-145-5p	CLN8	CLN8, transmembrane ER and ERGIC protein
Details	422	74	hsa-miR-145-5p	CPEB1	cytoplasmic polyadenylation element binding protein 1
Details	423	74	hsa-miR-145-5p	AARS	alanyl-tRNA synthetase
Details	424	73	hsa-miR-145-5p	ARHGAP29	Rho GTPase activating protein 29
Details	425	73	hsa-miR-145-5p	ZNF331	zinc finger protein 331
Details	426	73	hsa-miR-145-5p	MYO1D	myosin ID
Details	427	73	hsa-miR-145-5p	TWIST2	twist family bHLH transcription factor 2
Details	428	73	hsa-miR-145-5p	AKT3	AKT serine/threonine kinase 3
Details	429	73	hsa-miR-145-5p	RAPGEF2	Rap guanine nucleotide exchange factor 2
Details	430	73	hsa-miR-145-5p	ZNF451	zinc finger protein 451
Details	431	73	hsa-miR-145-5p	EML5	EMAP like 5
Details	432	73	hsa-miR-145-5p	RER1	retention in endoplasmic reticulum sorting receptor 1
Details	433	73	hsa-miR-145-5p	CABP4	calcium binding protein 4
Details	434	73	hsa-miR-145-5p	SKP1	S-phase kinase associated protein 1
Details	435	73	hsa-miR-145-5p	RPE	ribulose-5-phosphate-3-epimerase
Details	436	73	hsa-miR-145-5p	ACVR2A	activin A receptor type 2A
Details	437	73	hsa-miR-145-5p	ASPHD2	aspartate beta-hydroxylase domain containing 2
Details	438	73	hsa-miR-145-5p	BMP3	bone morphogenetic protein 3
Details	439	73	hsa-miR-145-5p	PARP8	poly(ADP-ribose) polymerase family member 8
Details	440	73	hsa-miR-145-5p	SLC27A1	solute carrier family 27 member 1
Details	441	73	hsa-miR-145-5p	SORCS3	sortilin related VPS10 domain containing receptor 3
Details	442	73	hsa-miR-145-5p	ZNF550	zinc finger protein 550
Details	443	73	hsa-miR-145-5p	FAM222B	family with sequence similarity 222 member B
Details	444	73	hsa-miR-145-5p	PODXL	podocalyxin like
Details	445	72	hsa-miR-145-5p	CREB3L2	cAMP responsive element binding protein 3 like 2
Details	446	72	hsa-miR-145-5p	ARL11	ADP ribosylation factor like GTPase 11
Details	447	72	hsa-miR-145-5p	UHMK1	U2AF homology motif kinase 1
Details	448	72	hsa-miR-145-5p	ABCC1	ATP binding cassette subfamily C member 1
Details	449	72	hsa-miR-145-5p	OS9	OS9, endoplasmic reticulum lectin
Details	450	72	hsa-miR-145-5p	CCNL1	cyclin L1
Details	451	72	hsa-miR-145-5p	SNX24	sorting nexin 24
Details	452	72	hsa-miR-145-5p	TMOD3	tropomodulin 3
Details	453	72	hsa-miR-145-5p	ZNF385B	zinc finger protein 385B
Details	454	72	hsa-miR-145-5p	ELOVL7	ELOVL fatty acid elongase 7
Details	455	72	hsa-miR-145-5p	SLC25A25	solute carrier family 25 member 25
Details	456	72	hsa-miR-145-5p	TMEM206	transmembrane protein 206
Details	457	72	hsa-miR-145-5p	FBXO28	F-box protein 28
Details	458	72	hsa-miR-145-5p	SCAMP3	secretory carrier membrane protein 3
Details	459	72	hsa-miR-145-5p	SOS2	SOS Ras/Rho guanine nucleotide exchange factor 2
Details	460	72	hsa-miR-145-5p	DHX15	DEAH-box helicase 15
Details	461	72	hsa-miR-145-5p	SS18	SS18, nBAF chromatin remodeling complex subunit
Details	462	72	hsa-miR-145-5p	RPA1	replication protein A1
Details	463	72	hsa-miR-145-5p	SRGAP2C	SLIT-ROBO Rho GTPase activating protein 2C
Details	464	72	hsa-miR-145-5p	PSIP1	PC4 and SFRS1 interacting protein 1
Details	465	71	hsa-miR-145-5p	DDX31	DEAD-box helicase 31
Details	466	71	hsa-miR-145-5p	DLG4	discs large MAGUK scaffold protein 4
Details	467	71	hsa-miR-145-5p	VAPA	VAMP associated protein A
Details	468	71	hsa-miR-145-5p	PCBD2	pterin-4 alpha-carbinolamine dehydratase 2
Details	469	71	hsa-miR-145-5p	ZNF704	zinc finger protein 704
Details	470	71	hsa-miR-145-5p	PAK5	p21 (RAC1) activated kinase 5
Details	471	71	hsa-miR-145-5p	PLEKHG7	pleckstrin homology and RhoGEF domain containing G7
Details	472	71	hsa-miR-145-5p	ATP11AUN	ATP11A upstream neighbor
Details	473	71	hsa-miR-145-5p	EPB41L4A	erythrocyte membrane protein band 4.1 like 4A
Details	474	71	hsa-miR-145-5p	ZHX2	zinc fingers and homeoboxes 2
Details	475	71	hsa-miR-145-5p	FNDC3B	fibronectin type III domain containing 3B
Details	476	71	hsa-miR-145-5p	GLG1	golgi glycoprotein 1
Details	477	71	hsa-miR-145-5p	SOCS7	suppressor of cytokine signaling 7
Details	478	71	hsa-miR-145-5p	TLL1	tolloid like 1
Details	479	71	hsa-miR-145-5p	IGF1R	insulin like growth factor 1 receptor
Details	480	70	hsa-miR-145-5p	UFM1	ubiquitin fold modifier 1
Details	481	70	hsa-miR-145-5p	SLC11A2	solute carrier family 11 member 2
Details	482	70	hsa-miR-145-5p	SLC8A3	solute carrier family 8 member A3
Details	483	70	hsa-miR-145-5p	APPL1	adaptor protein, phosphotyrosine interacting with PH domain and leucine zipper 1
Details	484	70	hsa-miR-145-5p	STK38L	serine/threonine kinase 38 like
Details	485	70	hsa-miR-145-5p	FAM214A	family with sequence similarity 214 member A
Details	486	70	hsa-miR-145-5p	NAIP	NLR family apoptosis inhibitory protein
Details	487	70	hsa-miR-145-5p	CASP2	caspase 2
Details	488	70	hsa-miR-145-5p	PRELID3B	PRELI domain containing 3B
Details	489	70	hsa-miR-145-5p	CABP1	calcium binding protein 1
Details	490	69	hsa-miR-145-5p	RETREG2	reticulophagy regulator family member 2
Details	491	69	hsa-miR-145-5p	TARSL2	threonyl-tRNA synthetase like 2
Details	492	69	hsa-miR-145-5p	KDM2B	lysine demethylase 2B
Details	493	69	hsa-miR-145-5p	TP53BP1	tumor protein p53 binding protein 1
Details	494	69	hsa-miR-145-5p	NIN	ninein
Details	495	69	hsa-miR-145-5p	EIF5	eukaryotic translation initiation factor 5
Details	496	69	hsa-miR-145-5p	GRIK4	glutamate ionotropic receptor kainate type subunit 4
Details	497	69	hsa-miR-145-5p	KIAA0319L	KIAA0319 like
Details	498	69	hsa-miR-145-5p	CFTR	cystic fibrosis transmembrane conductance regulator
Details	499	69	hsa-miR-145-5p	TBC1D14	TBC1 domain family member 14
Details	500	69	hsa-miR-145-5p	LLPH	LLP homolog, long-term synaptic facilitation factor
Details	501	69	hsa-miR-145-5p	TSPAN6	tetraspanin 6
Details	502	69	hsa-miR-145-5p	ADRA1A	adrenoceptor alpha 1A
Details	503	69	hsa-miR-145-5p	PPIP5K2	diphosphoinositol pentakisphosphate kinase 2
Details	504	69	hsa-miR-145-5p	RAB3IP	RAB3A interacting protein
Details	505	68	hsa-miR-145-5p	UBASH3A	ubiquitin associated and SH3 domain containing A
Details	506	68	hsa-miR-145-5p	SRGAP3	SLIT-ROBO Rho GTPase activating protein 3
Details	507	68	hsa-miR-145-5p	DDX46	DEAD-box helicase 46
Details	508	68	hsa-miR-145-5p	SPTLC2	serine palmitoyltransferase long chain base subunit 2
Details	509	68	hsa-miR-145-5p	PAPSS2	3'-phosphoadenosine 5'-phosphosulfate synthase 2
Details	510	68	hsa-miR-145-5p	PTBP3	polypyrimidine tract binding protein 3
Details	511	68	hsa-miR-145-5p	VPS41	VPS41, HOPS complex subunit
Details	512	68	hsa-miR-145-5p	ZC2HC1C	zinc finger C2HC-type containing 1C
Details	513	68	hsa-miR-145-5p	FBXO9	F-box protein 9
Details	514	68	hsa-miR-145-5p	ZNF398	zinc finger protein 398
Details	515	68	hsa-miR-145-5p	ALG10	ALG10, alpha-1,2-glucosyltransferase
Details	516	67	hsa-miR-145-5p	UNC5D	unc-5 netrin receptor D
Details	517	67	hsa-miR-145-5p	TLN2	talin 2
Details	518	67	hsa-miR-145-5p	BZW1	basic leucine zipper and W2 domains 1
Details	519	67	hsa-miR-145-5p	EML4	EMAP like 4
Details	520	67	hsa-miR-145-5p	MAP2K4	mitogen-activated protein kinase kinase 4
Details	521	67	hsa-miR-145-5p	PLXND1	plexin D1
Details	522	67	hsa-miR-145-5p	CDK14	cyclin dependent kinase 14
Details	523	67	hsa-miR-145-5p	LNPK	lunapark, ER junction formation factor
Details	524	67	hsa-miR-145-5p	ARHGAP17	Rho GTPase activating protein 17
Details	525	67	hsa-miR-145-5p	NIPAL4	NIPA like domain containing 4
Details	526	67	hsa-miR-145-5p	ZNRF2	zinc and ring finger 2
Details	527	67	hsa-miR-145-5p	SEMA5A	semaphorin 5A
Details	528	67	hsa-miR-145-5p	UBXN4	UBX domain protein 4
Details	529	67	hsa-miR-145-5p	PAFAH1B2	platelet activating factor acetylhydrolase 1b catalytic subunit 2
Details	530	67	hsa-miR-145-5p	FAM19A2	family with sequence similarity 19 member A2, C-C motif chemokine like
Details	531	66	hsa-miR-145-5p	PHRF1	PHD and ring finger domains 1
Details	532	66	hsa-miR-145-5p	ITPRIPL2	ITPRIP like 2
Details	533	66	hsa-miR-145-5p	MTURN	maturin, neural progenitor differentiation regulator homolog
Details	534	66	hsa-miR-145-5p	TGFBR1	transforming growth factor beta receptor 1
Details	535	66	hsa-miR-145-5p	HOXA5	homeobox A5
Details	536	66	hsa-miR-145-5p	ZNF705D	zinc finger protein 705D
Details	537	66	hsa-miR-145-5p	SLC1A2	solute carrier family 1 member 2
Details	538	66	hsa-miR-145-5p	HLA-DOA	major histocompatibility complex, class II, DO alpha
Details	539	66	hsa-miR-145-5p	SRD5A2	steroid 5 alpha-reductase 2
Details	540	66	hsa-miR-145-5p	NAA50	N(alpha)-acetyltransferase 50, NatE catalytic subunit
Details	541	66	hsa-miR-145-5p	CLOCK	clock circadian regulator
Details	542	66	hsa-miR-145-5p	ATXN7L1	ataxin 7 like 1
Details	543	66	hsa-miR-145-5p	HDDC3	HD domain containing 3
Details	544	66	hsa-miR-145-5p	KBTBD8	kelch repeat and BTB domain containing 8
Details	545	66	hsa-miR-145-5p	CFAP97	cilia and flagella associated protein 97
Details	546	66	hsa-miR-145-5p	HIPK2	homeodomain interacting protein kinase 2
Details	547	66	hsa-miR-145-5p	ANKRD12	ankyrin repeat domain 12
Details	548	66	hsa-miR-145-5p	BIRC2	baculoviral IAP repeat containing 2
Details	549	66	hsa-miR-145-5p	FN1	fibronectin 1
Details	550	66	hsa-miR-145-5p	SNTB1	syntrophin beta 1
Details	551	66	hsa-miR-145-5p	UVRAG	UV radiation resistance associated
Details	552	66	hsa-miR-145-5p	MYL12A	myosin light chain 12A
Details	553	65	hsa-miR-145-5p	NEDD4L	neural precursor cell expressed, developmentally down-regulated 4-like, E3 ubiquitin protein ligase
Details	554	65	hsa-miR-145-5p	RRP7A	ribosomal RNA processing 7 homolog A
Details	555	65	hsa-miR-145-5p	PCDH10	protocadherin 10
Details	556	65	hsa-miR-145-5p	ZDHHC2	zinc finger DHHC-type containing 2
Details	557	65	hsa-miR-145-5p	PRCP	prolylcarboxypeptidase
Details	558	65	hsa-miR-145-5p	ELL2	elongation factor for RNA polymerase II 2
Details	559	65	hsa-miR-145-5p	DUOXA1	dual oxidase maturation factor 1
Details	560	65	hsa-miR-145-5p	NECTIN1	nectin cell adhesion molecule 1
Details	561	65	hsa-miR-145-5p	SLC24A4	solute carrier family 24 member 4
Details	562	65	hsa-miR-145-5p	PPP3R2	protein phosphatase 3 regulatory subunit B, beta
Details	563	65	hsa-miR-145-5p	MRGBP	MRG domain binding protein
Details	564	65	hsa-miR-145-5p	SLC38A2	solute carrier family 38 member 2
Details	565	65	hsa-miR-145-5p	TMEM33	transmembrane protein 33
Details	566	65	hsa-miR-145-5p	NOTO	notochord homeobox
Details	567	65	hsa-miR-145-5p	C5orf15	chromosome 5 open reading frame 15
Details	568	65	hsa-miR-145-5p	B4GALNT2	beta-1,4-N-acetyl-galactosaminyltransferase 2
Details	569	65	hsa-miR-145-5p	CD1D	CD1d molecule
Details	570	65	hsa-miR-145-5p	DTX4	deltex E3 ubiquitin ligase 4
Details	571	65	hsa-miR-145-5p	SRSF10	serine and arginine rich splicing factor 10
Details	572	65	hsa-miR-145-5p	IGSF5	immunoglobulin superfamily member 5
Details	573	65	hsa-miR-145-5p	C5AR1	complement C5a receptor 1
Details	574	64	hsa-miR-145-5p	DDX17	DEAD-box helicase 17
Details	575	64	hsa-miR-145-5p	CPSF6	cleavage and polyadenylation specific factor 6
Details	576	64	hsa-miR-145-5p	RGPD3	RANBP2-like and GRIP domain containing 3
Details	577	64	hsa-miR-145-5p	RCAN3	RCAN family member 3
Details	578	64	hsa-miR-145-5p	TRAM1	translocation associated membrane protein 1
Details	579	64	hsa-miR-145-5p	GPBP1	GC-rich promoter binding protein 1
Details	580	64	hsa-miR-145-5p	BRWD3	bromodomain and WD repeat domain containing 3
Details	581	64	hsa-miR-145-5p	FBXL3	F-box and leucine rich repeat protein 3
Details	582	64	hsa-miR-145-5p	MAP4K2	mitogen-activated protein kinase kinase kinase kinase 2
Details	583	64	hsa-miR-145-5p	TRMT2B	tRNA methyltransferase 2 homolog B
Details	584	64	hsa-miR-145-5p	ARIH1	ariadne RBR E3 ubiquitin protein ligase 1
Details	585	64	hsa-miR-145-5p	WDR20	WD repeat domain 20
Details	586	64	hsa-miR-145-5p	STMP1	short transmembrane mitochondrial protein 1
Details	587	64	hsa-miR-145-5p	SELENOI	selenoprotein I
Details	588	64	hsa-miR-145-5p	RINT1	RAD50 interactor 1
Details	589	64	hsa-miR-145-5p	TECPR2	tectonin beta-propeller repeat containing 2
Details	590	64	hsa-miR-145-5p	CMBL	carboxymethylenebutenolidase homolog
Details	591	64	hsa-miR-145-5p	PYROXD1	pyridine nucleotide-disulphide oxidoreductase domain 1
Details	592	64	hsa-miR-145-5p	EXOC2	exocyst complex component 2
Details	593	64	hsa-miR-145-5p	FOXD4	forkhead box D4
Details	594	64	hsa-miR-145-5p	CRB1	crumbs cell polarity complex component 1
Details	595	64	hsa-miR-145-5p	KCNA1	potassium voltage-gated channel subfamily A member 1
Details	596	64	hsa-miR-145-5p	VPS35	VPS35, retromer complex component
Details	597	64	hsa-miR-145-5p	FBXO40	F-box protein 40
Details	598	64	hsa-miR-145-5p	MAPK4	mitogen-activated protein kinase 4
Details	599	64	hsa-miR-145-5p	CSN2	casein beta
Details	600	64	hsa-miR-145-5p	MACC1	MET transcriptional regulator MACC1
Details	601	64	hsa-miR-145-5p	FMNL2	formin like 2
Details	602	64	hsa-miR-145-5p	CCDC107	coiled-coil domain containing 107
Details	603	64	hsa-miR-145-5p	MON2	MON2 homolog, regulator of endosome-to-Golgi trafficking
Details	604	64	hsa-miR-145-5p	SMAD2	SMAD family member 2
Details	605	64	hsa-miR-145-5p	GGT7	gamma-glutamyltransferase 7
Details	606	64	hsa-miR-145-5p	ARAP2	ArfGAP with RhoGAP domain, ankyrin repeat and PH domain 2
Details	607	64	hsa-miR-145-5p	PAPLN	papilin, proteoglycan like sulfated glycoprotein
Details	608	64	hsa-miR-145-5p	PHF20L1	PHD finger protein 20 like 1
Details	609	64	hsa-miR-145-5p	ACVR1B	activin A receptor type 1B
Details	610	63	hsa-miR-145-5p	FOXD4L1	forkhead box D4 like 1
Details	611	63	hsa-miR-145-5p	ITLN2	intelectin 2
Details	612	63	hsa-miR-145-5p	CLCN5	chloride voltage-gated channel 5
Details	613	63	hsa-miR-145-5p	GABRA4	gamma-aminobutyric acid type A receptor alpha4 subunit
Details	614	63	hsa-miR-145-5p	B3GLCT	beta 3-glucosyltransferase
Details	615	63	hsa-miR-145-5p	MTDH	metadherin
Details	616	63	hsa-miR-145-5p	SLC25A46	solute carrier family 25 member 46
Details	617	63	hsa-miR-145-5p	SLC16A1	solute carrier family 16 member 1
Details	618	63	hsa-miR-145-5p	NAA25	N(alpha)-acetyltransferase 25, NatB auxiliary subunit
Details	619	63	hsa-miR-145-5p	RPS10-NUDT3	RPS10-NUDT3 readthrough
Details	620	63	hsa-miR-145-5p	KIAA0930	KIAA0930
Details	621	63	hsa-miR-145-5p	PPP1R9A	protein phosphatase 1 regulatory subunit 9A
Details	622	63	hsa-miR-145-5p	KLHL15	kelch like family member 15
Details	623	63	hsa-miR-145-5p	KANK2	KN motif and ankyrin repeat domains 2
Details	624	63	hsa-miR-145-5p	KCNMA1	potassium calcium-activated channel subfamily M alpha 1
Details	625	63	hsa-miR-145-5p	CNOT6L	CCR4-NOT transcription complex subunit 6 like
Details	626	63	hsa-miR-145-5p	KLHL28	kelch like family member 28
Details	627	63	hsa-miR-145-5p	HHEX	hematopoietically expressed homeobox
Details	628	63	hsa-miR-145-5p	CDC14B	cell division cycle 14B
Details	629	63	hsa-miR-145-5p	BCL10	BCL10, immune signaling adaptor
Details	630	63	hsa-miR-145-5p	GCC2	GRIP and coiled-coil domain containing 2
Details	631	63	hsa-miR-145-5p	SNRNP48	small nuclear ribonucleoprotein U11/U12 subunit 48
Details	632	63	hsa-miR-145-5p	SHTN1	shootin 1
Details	633	63	hsa-miR-145-5p	NUDT3	nudix hydrolase 3
Details	634	63	hsa-miR-145-5p	LHFPL2	LHFPL tetraspan subfamily member 2
Details	635	63	hsa-miR-145-5p	SLC35D1	solute carrier family 35 member D1
Details	636	63	hsa-miR-145-5p	NUDT21	nudix hydrolase 21
Details	637	63	hsa-miR-145-5p	NRARP	NOTCH regulated ankyrin repeat protein
Details	638	63	hsa-miR-145-5p	PRLR	prolactin receptor
Details	639	63	hsa-miR-145-5p	COX4I1	cytochrome c oxidase subunit 4I1
Details	640	62	hsa-miR-145-5p	CCDC62	coiled-coil domain containing 62
Details	641	62	hsa-miR-145-5p	CLASP2	cytoplasmic linker associated protein 2
Details	642	62	hsa-miR-145-5p	CLMN	calmin
Details	643	62	hsa-miR-145-5p	IYD	iodotyrosine deiodinase
Details	644	62	hsa-miR-145-5p	C11orf58	chromosome 11 open reading frame 58
Details	645	62	hsa-miR-145-5p	PTGR2	prostaglandin reductase 2
Details	646	62	hsa-miR-145-5p	ADGRF1	adhesion G protein-coupled receptor F1
Details	647	62	hsa-miR-145-5p	CABLES1	Cdk5 and Abl enzyme substrate 1
Details	648	62	hsa-miR-145-5p	SLITRK6	SLIT and NTRK like family member 6
Details	649	62	hsa-miR-145-5p	ZDHHC9	zinc finger DHHC-type containing 9
Details	650	62	hsa-miR-145-5p	SH2D4A	SH2 domain containing 4A
Details	651	62	hsa-miR-145-5p	SSBP3	single stranded DNA binding protein 3
Details	652	62	hsa-miR-145-5p	SLC26A2	solute carrier family 26 member 2
Details	653	62	hsa-miR-145-5p	ABL2	ABL proto-oncogene 2, non-receptor tyrosine kinase
Details	654	62	hsa-miR-145-5p	RAB11FIP1	RAB11 family interacting protein 1
Details	655	62	hsa-miR-145-5p	AQP4	aquaporin 4
Details	656	62	hsa-miR-145-5p	LRP2	LDL receptor related protein 2
Details	657	62	hsa-miR-145-5p	C2CD4A	C2 calcium dependent domain containing 4A
Details	658	62	hsa-miR-145-5p	C12orf76	chromosome 12 open reading frame 76
Details	659	62	hsa-miR-145-5p	PBK	PDZ binding kinase
Details	660	62	hsa-miR-145-5p	ETS1	ETS proto-oncogene 1, transcription factor
Details	661	62	hsa-miR-145-5p	LENG8	leukocyte receptor cluster member 8
Details	662	62	hsa-miR-145-5p	TBPL1	TATA-box binding protein like 1
Details	663	61	hsa-miR-145-5p	HIPK3	homeodomain interacting protein kinase 3
Details	664	61	hsa-miR-145-5p	CMTM8	CKLF like MARVEL transmembrane domain containing 8
Details	665	61	hsa-miR-145-5p	ZNF705A	zinc finger protein 705A
Details	666	61	hsa-miR-145-5p	ALDH5A1	aldehyde dehydrogenase 5 family member A1
Details	667	61	hsa-miR-145-5p	KRTAP5-8	keratin associated protein 5-8
Details	668	61	hsa-miR-145-5p	MMP19	matrix metallopeptidase 19
Details	669	61	hsa-miR-145-5p	XIRP1	xin actin binding repeat containing 1
Details	670	61	hsa-miR-145-5p	CLIP1	CAP-Gly domain containing linker protein 1
Details	671	61	hsa-miR-145-5p	DSEL	dermatan sulfate epimerase like
Details	672	61	hsa-miR-145-5p	PFN4	profilin family member 4
Details	673	61	hsa-miR-145-5p	RCN1	reticulocalbin 1
Details	674	61	hsa-miR-145-5p	CRYBG1	crystallin beta-gamma domain containing 1
Details	675	61	hsa-miR-145-5p	MCPH1	microcephalin 1
Details	676	61	hsa-miR-145-5p	TBC1D22B	TBC1 domain family member 22B
Details	677	60	hsa-miR-145-5p	POGZ	pogo transposable element derived with ZNF domain
Details	678	60	hsa-miR-145-5p	TET2	tet methylcytosine dioxygenase 2
Details	679	60	hsa-miR-145-5p	MPEG1	macrophage expressed 1
Details	680	60	hsa-miR-145-5p	PDXK	pyridoxal kinase
Details	681	60	hsa-miR-145-5p	PRPF38A	pre-mRNA processing factor 38A
Details	682	60	hsa-miR-145-5p	ZFYVE26	zinc finger FYVE-type containing 26
Details	683	60	hsa-miR-145-5p	RPL7L1	ribosomal protein L7 like 1
Details	684	60	hsa-miR-145-5p	ZNF329	zinc finger protein 329
Details	685	60	hsa-miR-145-5p	ENKUR	enkurin, TRPC channel interacting protein
Details	686	60	hsa-miR-145-5p	FAM110C	family with sequence similarity 110 member C
Details	687	60	hsa-miR-145-5p	SORCS1	sortilin related VPS10 domain containing receptor 1
Details	688	60	hsa-miR-145-5p	SUCO	SUN domain containing ossification factor
Details	689	60	hsa-miR-145-5p	LARP4B	La ribonucleoprotein domain family member 4B
Details	690	60	hsa-miR-145-5p	ZBTB2	zinc finger and BTB domain containing 2
Details	691	60	hsa-miR-145-5p	SLC7A2	solute carrier family 7 member 2
Details	692	60	hsa-miR-145-5p	MTX3	metaxin 3
Details	693	60	hsa-miR-145-5p	LAMTOR3	late endosomal/lysosomal adaptor, MAPK and MTOR activator 3
Details	694	60	hsa-miR-145-5p	APAF1	apoptotic peptidase activating factor 1
Details	695	60	hsa-miR-145-5p	SEL1L3	SEL1L family member 3
Details	696	60	hsa-miR-145-5p	CCL28	C-C motif chemokine ligand 28
Details	697	60	hsa-miR-145-5p	ACBD5	acyl-CoA binding domain containing 5
Details	698	60	hsa-miR-145-5p	GALNT14	polypeptide N-acetylgalactosaminyltransferase 14
Details	699	60	hsa-miR-145-5p	GPR180	G protein-coupled receptor 180
Details	700	60	hsa-miR-145-5p	MDFI	MyoD family inhibitor
Details	701	59	hsa-miR-145-5p	PLXDC2	plexin domain containing 2
Details	702	59	hsa-miR-145-5p	CRISPLD2	cysteine rich secretory protein LCCL domain containing 2
Details	703	59	hsa-miR-145-5p	ZNF114	zinc finger protein 114
Details	704	59	hsa-miR-145-5p	MZT1	mitotic spindle organizing protein 1
Details	705	59	hsa-miR-145-5p	GCLM	glutamate-cysteine ligase modifier subunit
Details	706	59	hsa-miR-145-5p	MYL12B	myosin light chain 12B
Details	707	59	hsa-miR-145-5p	PHLDB2	pleckstrin homology like domain family B member 2
Details	708	59	hsa-miR-145-5p	CRLS1	cardiolipin synthase 1
Details	709	59	hsa-miR-145-5p	MAPK9	mitogen-activated protein kinase 9
Details	710	59	hsa-miR-145-5p	RASSF5	Ras association domain family member 5
Details	711	59	hsa-miR-145-5p	ZNF516	zinc finger protein 516
Details	712	59	hsa-miR-145-5p	RBPMS	RNA binding protein, mRNA processing factor
Details	713	59	hsa-miR-145-5p	YWHAG	tyrosine 3-monooxygenase/tryptophan 5-monooxygenase activation protein gamma
Details	714	59	hsa-miR-145-5p	SCLT1	sodium channel and clathrin linker 1
Details	715	59	hsa-miR-145-5p	FZD6	frizzled class receptor 6
Details	716	59	hsa-miR-145-5p	GPD2	glycerol-3-phosphate dehydrogenase 2
Details	717	59	hsa-miR-145-5p	TNPO1	transportin 1
Details	718	59	hsa-miR-145-5p	CELSR1	cadherin EGF LAG seven-pass G-type receptor 1
Details	719	59	hsa-miR-145-5p	CCDC59	coiled-coil domain containing 59
Details	720	59	hsa-miR-145-5p	XIRP2	xin actin binding repeat containing 2
Details	721	59	hsa-miR-145-5p	EXOC5	exocyst complex component 5
Details	722	58	hsa-miR-145-5p	SACM1L	SAC1 like phosphatidylinositide phosphatase
Details	723	58	hsa-miR-145-5p	EMILIN2	elastin microfibril interfacer 2
Details	724	58	hsa-miR-145-5p	SERINC4	serine incorporator 4
Details	725	58	hsa-miR-145-5p	LRP6	LDL receptor related protein 6
Details	726	58	hsa-miR-145-5p	TMEM135	transmembrane protein 135
Details	727	58	hsa-miR-145-5p	FAM104A	family with sequence similarity 104 member A
Details	728	58	hsa-miR-145-5p	VMA21	VMA21, vacuolar ATPase assembly factor
Details	729	58	hsa-miR-145-5p	RNF216	ring finger protein 216
Details	730	58	hsa-miR-145-5p	FER	FER tyrosine kinase
Details	731	58	hsa-miR-145-5p	AGMAT	agmatinase
Details	732	58	hsa-miR-145-5p	PAXBP1	PAX3 and PAX7 binding protein 1
Details	733	58	hsa-miR-145-5p	ZNF426	zinc finger protein 426
Details	734	58	hsa-miR-145-5p	EEA1	early endosome antigen 1
Details	735	58	hsa-miR-145-5p	TMEM65	transmembrane protein 65
Details	736	58	hsa-miR-145-5p	ZNF436	zinc finger protein 436
Details	737	58	hsa-miR-145-5p	CCNT1	cyclin T1
Details	738	58	hsa-miR-145-5p	FLT1	fms related tyrosine kinase 1
Details	739	58	hsa-miR-145-5p	FAAH2	fatty acid amide hydrolase 2
Details	740	58	hsa-miR-145-5p	LPIN2	lipin 2
Details	741	58	hsa-miR-145-5p	MAP3K11	mitogen-activated protein kinase kinase kinase 11
Details	742	58	hsa-miR-145-5p	MDM1	Mdm1 nuclear protein
Details	743	58	hsa-miR-145-5p	PTPN3	protein tyrosine phosphatase, non-receptor type 3
Details	744	57	hsa-miR-145-5p	U2AF2	U2 small nuclear RNA auxiliary factor 2
Details	745	57	hsa-miR-145-5p	GPATCH8	G-patch domain containing 8
Details	746	57	hsa-miR-145-5p	LRCH2	leucine rich repeats and calponin homology domain containing 2
Details	747	57	hsa-miR-145-5p	FRMD3	FERM domain containing 3
Details	748	57	hsa-miR-145-5p	RUNX3	runt related transcription factor 3
Details	749	57	hsa-miR-145-5p	STEAP2	STEAP2 metalloreductase
Details	750	57	hsa-miR-145-5p	RGPD4	RANBP2-like and GRIP domain containing 4
Details	751	57	hsa-miR-145-5p	DOK6	docking protein 6
Details	752	57	hsa-miR-145-5p	TST	thiosulfate sulfurtransferase
Details	753	57	hsa-miR-145-5p	MPLKIP	M-phase specific PLK1 interacting protein
Details	754	57	hsa-miR-145-5p	IRAK2	interleukin 1 receptor associated kinase 2
Details	755	57	hsa-miR-145-5p	AKR1D1	aldo-keto reductase family 1 member D1
Details	756	57	hsa-miR-145-5p	ELP1	elongator complex protein 1
Details	757	57	hsa-miR-145-5p	SMIM18	small integral membrane protein 18
Details	758	57	hsa-miR-145-5p	PLAGL1	PLAG1 like zinc finger 1
Details	759	57	hsa-miR-145-5p	UBE2G2	ubiquitin conjugating enzyme E2 G2
Details	760	57	hsa-miR-145-5p	MRC1	mannose receptor C-type 1
Details	761	57	hsa-miR-145-5p	TARS2	threonyl-tRNA synthetase 2, mitochondrial
Details	762	57	hsa-miR-145-5p	ZFP90	ZFP90 zinc finger protein
Details	763	57	hsa-miR-145-5p	GPR137C	G protein-coupled receptor 137C
Details	764	57	hsa-miR-145-5p	PIAS2	protein inhibitor of activated STAT 2
Details	765	57	hsa-miR-145-5p	M1AP	meiosis 1 associated protein
Details	766	56	hsa-miR-145-5p	GADL1	glutamate decarboxylase like 1
Details	767	56	hsa-miR-145-5p	DALRD3	DALR anticodon binding domain containing 3
Details	768	56	hsa-miR-145-5p	UHRF1	ubiquitin like with PHD and ring finger domains 1
Details	769	56	hsa-miR-145-5p	EFNB3	ephrin B3
Details	770	56	hsa-miR-145-5p	IGFBPL1	insulin like growth factor binding protein like 1
Details	771	56	hsa-miR-145-5p	NRCAM	neuronal cell adhesion molecule
Details	772	56	hsa-miR-145-5p	UBE2B	ubiquitin conjugating enzyme E2 B
Details	773	56	hsa-miR-145-5p	USP3	ubiquitin specific peptidase 3
Details	774	56	hsa-miR-145-5p	LYVE1	lymphatic vessel endothelial hyaluronan receptor 1
Details	775	56	hsa-miR-145-5p	DUSP15	dual specificity phosphatase 15
Details	776	56	hsa-miR-145-5p	RNF24	ring finger protein 24
Details	777	56	hsa-miR-145-5p	CAPRIN1	cell cycle associated protein 1
Details	778	56	hsa-miR-145-5p	SYNE3	spectrin repeat containing nuclear envelope family member 3
Details	779	56	hsa-miR-145-5p	ZNF705E	zinc finger protein 705E
Details	780	56	hsa-miR-145-5p	FAHD1	fumarylacetoacetate hydrolase domain containing 1
Details	781	56	hsa-miR-145-5p	GPRC5A	G protein-coupled receptor class C group 5 member A
Details	782	56	hsa-miR-145-5p	SMCR8	Smith-Magenis syndrome chromosome region, candidate 8
Details	783	56	hsa-miR-145-5p	FOXE1	forkhead box E1
Details	784	56	hsa-miR-145-5p	GIT1	GIT ArfGAP 1
Details	785	56	hsa-miR-145-5p	KAZALD1	Kazal type serine peptidase inhibitor domain 1
Details	786	56	hsa-miR-145-5p	NCSTN	nicastrin
Details	787	55	hsa-miR-145-5p	PPP6C	protein phosphatase 6 catalytic subunit
Details	788	55	hsa-miR-145-5p	PPP2R3A	protein phosphatase 2 regulatory subunit B''alpha
Details	789	55	hsa-miR-145-5p	KCNK10	potassium two pore domain channel subfamily K member 10
Details	790	55	hsa-miR-145-5p	PHACTR4	phosphatase and actin regulator 4
Details	791	55	hsa-miR-145-5p	SPAG17	sperm associated antigen 17
Details	792	55	hsa-miR-145-5p	CDK15	cyclin dependent kinase 15
Details	793	55	hsa-miR-145-5p	CCDC39	coiled-coil domain containing 39
Details	794	55	hsa-miR-145-5p	STIM2	stromal interaction molecule 2
Details	795	55	hsa-miR-145-5p	TBC1D2B	TBC1 domain family member 2B
Details	796	55	hsa-miR-145-5p	NUDT4	nudix hydrolase 4
Details	797	55	hsa-miR-145-5p	DNAJB11	DnaJ heat shock protein family (Hsp40) member B11
Details	798	55	hsa-miR-145-5p	IFI30	IFI30, lysosomal thiol reductase
Details	799	55	hsa-miR-145-5p	VPS54	VPS54, GARP complex subunit
Details	800	55	hsa-miR-145-5p	NUDT1	nudix hydrolase 1
Details	801	55	hsa-miR-145-5p	SLC25A31	solute carrier family 25 member 31
Details	802	55	hsa-miR-145-5p	P3H2	prolyl 3-hydroxylase 2
Details	803	55	hsa-miR-145-5p	BAAT	bile acid-CoA:amino acid N-acyltransferase
Details	804	55	hsa-miR-145-5p	ZNF512B	zinc finger protein 512B
Details	805	55	hsa-miR-145-5p	SLC16A2	solute carrier family 16 member 2
Details	806	55	hsa-miR-145-5p	ZNF711	zinc finger protein 711
Details	807	55	hsa-miR-145-5p	PIGF	phosphatidylinositol glycan anchor biosynthesis class F
Details	808	55	hsa-miR-145-5p	AP3S1	adaptor related protein complex 3 subunit sigma 1
Details	809	55	hsa-miR-145-5p	SH3BGRL2	SH3 domain binding glutamate rich protein like 2
Details	810	54	hsa-miR-145-5p	CDY1B	chromodomain Y-linked 1B
Details	811	54	hsa-miR-145-5p	VEZF1	vascular endothelial zinc finger 1
Details	812	54	hsa-miR-145-5p	PDCD2	programmed cell death 2
Details	813	54	hsa-miR-145-5p	WWC2	WW and C2 domain containing 2
Details	814	54	hsa-miR-145-5p	FAM47E-STBD1	FAM47E-STBD1 readthrough
Details	815	54	hsa-miR-145-5p	TMEM246	transmembrane protein 246
Details	816	54	hsa-miR-145-5p	HIST2H2BF	histone cluster 2 H2B family member f
Details	817	54	hsa-miR-145-5p	ANO6	anoctamin 6
Details	818	54	hsa-miR-145-5p	TGFBRAP1	transforming growth factor beta receptor associated protein 1
Details	819	54	hsa-miR-145-5p	MS4A6A	membrane spanning 4-domains A6A
Details	820	54	hsa-miR-145-5p	CDY1	chromodomain Y-linked 1
Details	821	54	hsa-miR-145-5p	CNEP1R1	CTD nuclear envelope phosphatase 1 regulatory subunit 1
Details	822	54	hsa-miR-145-5p	ZFYVE1	zinc finger FYVE-type containing 1
Details	823	54	hsa-miR-145-5p	CD93	CD93 molecule
Details	824	53	hsa-miR-145-5p	ZIC2	Zic family member 2
Details	825	53	hsa-miR-145-5p	LSAMP	limbic system associated membrane protein
Details	826	53	hsa-miR-145-5p	MDM2	MDM2 proto-oncogene
Details	827	53	hsa-miR-145-5p	PIKFYVE	phosphoinositide kinase, FYVE-type zinc finger containing
Details	828	53	hsa-miR-145-5p	SMAD4	SMAD family member 4
Details	829	53	hsa-miR-145-5p	RAB5C	RAB5C, member RAS oncogene family
Details	830	53	hsa-miR-145-5p	RNASE11	ribonuclease A family member 11 (inactive)
Details	831	53	hsa-miR-145-5p	SEM1	SEM1, 26S proteasome complex subunit
Details	832	53	hsa-miR-145-5p	MMP16	matrix metallopeptidase 16
Details	833	53	hsa-miR-145-5p	CCER1	coiled-coil glutamate rich protein 1
Details	834	53	hsa-miR-145-5p	PDE4B	phosphodiesterase 4B
Details	835	53	hsa-miR-145-5p	SLC5A12	solute carrier family 5 member 12
Details	836	53	hsa-miR-145-5p	C4orf17	chromosome 4 open reading frame 17
Details	837	53	hsa-miR-145-5p	STXBP5L	syntaxin binding protein 5 like
Details	838	53	hsa-miR-145-5p	ZKSCAN2	zinc finger with KRAB and SCAN domains 2
Details	839	53	hsa-miR-145-5p	COLQ	collagen like tail subunit of asymmetric acetylcholinesterase
Details	840	53	hsa-miR-145-5p	EVI2A	ecotropic viral integration site 2A
Details	841	53	hsa-miR-145-5p	FZD4	frizzled class receptor 4
Details	842	53	hsa-miR-145-5p	NETO1	neuropilin and tolloid like 1
Details	843	53	hsa-miR-145-5p	FAM126A	family with sequence similarity 126 member A
Details	844	53	hsa-miR-145-5p	SRGAP2B	SLIT-ROBO Rho GTPase activating protein 2B
Details	845	53	hsa-miR-145-5p	MAK16	MAK16 homolog
Details	846	53	hsa-miR-145-5p	DIRC1	disrupted in renal carcinoma 1
Details	847	53	hsa-miR-145-5p	ZADH2	zinc binding alcohol dehydrogenase domain containing 2
Details	848	53	hsa-miR-145-5p	CHCHD3	coiled-coil-helix-coiled-coil-helix domain containing 3
Details	849	53	hsa-miR-145-5p	VLDLR	very low density lipoprotein receptor
Details	850	52	hsa-miR-145-5p	AKR1B1	aldo-keto reductase family 1 member B
Details	851	52	hsa-miR-145-5p	SRPRB	SRP receptor subunit beta
Details	852	52	hsa-miR-145-5p	RBM3	RNA binding motif protein 3
Details	853	52	hsa-miR-145-5p	UNG	uracil DNA glycosylase
Details	854	52	hsa-miR-145-5p	ORC4	origin recognition complex subunit 4
Details	855	52	hsa-miR-145-5p	FBXO34	F-box protein 34
Details	856	52	hsa-miR-145-5p	DCLRE1C	DNA cross-link repair 1C
Details	857	52	hsa-miR-145-5p	TRIM44	tripartite motif containing 44
Details	858	52	hsa-miR-145-5p	IRAK1BP1	interleukin 1 receptor associated kinase 1 binding protein 1
Details	859	52	hsa-miR-145-5p	LYPD5	LY6/PLAUR domain containing 5
Details	860	52	hsa-miR-145-5p	DHTKD1	dehydrogenase E1 and transketolase domain containing 1
Details	861	52	hsa-miR-145-5p	ARHGAP5	Rho GTPase activating protein 5
Details	862	52	hsa-miR-145-5p	CNTLN	centlein
Details	863	52	hsa-miR-145-5p	APPBP2	amyloid beta precursor protein binding protein 2
Details	864	52	hsa-miR-145-5p	CNDP2	carnosine dipeptidase 2
Details	865	52	hsa-miR-145-5p	SERTM1	serine rich and transmembrane domain containing 1
Details	866	52	hsa-miR-145-5p	MAPK8	mitogen-activated protein kinase 8
Details	867	52	hsa-miR-145-5p	NDUFC2	NADH:ubiquinone oxidoreductase subunit C2
Details	868	52	hsa-miR-145-5p	AR	androgen receptor
Details	869	52	hsa-miR-145-5p	SLC35B3	solute carrier family 35 member B3
Details	870	52	hsa-miR-145-5p	RAD18	RAD18, E3 ubiquitin protein ligase
Details	871	52	hsa-miR-145-5p	CDCA3	cell division cycle associated 3
Details	872	51	hsa-miR-145-5p	KCNN3	potassium calcium-activated channel subfamily N member 3
Details	873	51	hsa-miR-145-5p	PDGFD	platelet derived growth factor D
Details	874	51	hsa-miR-145-5p	SUCLG1	succinate-CoA ligase alpha subunit
Details	875	51	hsa-miR-145-5p	ANKFY1	ankyrin repeat and FYVE domain containing 1
Details	876	51	hsa-miR-145-5p	LASP1	LIM and SH3 protein 1
Details	877	51	hsa-miR-145-5p	ZFPM2	zinc finger protein, FOG family member 2
Details	878	51	hsa-miR-145-5p	ZDHHC15	zinc finger DHHC-type containing 15
Details	879	51	hsa-miR-145-5p	CDR1	cerebellar degeneration related protein 1
Details	880	51	hsa-miR-145-5p	IPO7	importin 7
Details	881	51	hsa-miR-145-5p	ZFP36	ZFP36 ring finger protein
Details	882	51	hsa-miR-145-5p	RBM47	RNA binding motif protein 47
Details	883	51	hsa-miR-145-5p	MED21	mediator complex subunit 21
Details	884	51	hsa-miR-145-5p	SP3	Sp3 transcription factor
Details	885	51	hsa-miR-145-5p	SLN	sarcolipin
Details	886	51	hsa-miR-145-5p	ADAM28	ADAM metallopeptidase domain 28
Details	887	51	hsa-miR-145-5p	ZNF605	zinc finger protein 605
Details	888	51	hsa-miR-145-5p	GAS2	growth arrest specific 2
Details	889	51	hsa-miR-145-5p	CCDC28A	coiled-coil domain containing 28A
Details	890	51	hsa-miR-145-5p	ATF6	activating transcription factor 6
Details	891	51	hsa-miR-145-5p	MPZL1	myelin protein zero like 1
Details	892	51	hsa-miR-145-5p	ANTXR2	ANTXR cell adhesion molecule 2
Details	893	51	hsa-miR-145-5p	HMGCLL1	3-hydroxymethyl-3-methylglutaryl-CoA lyase like 1
Details	894	51	hsa-miR-145-5p	PRKDC	protein kinase, DNA-activated, catalytic subunit
Details	895	50	hsa-miR-145-5p	CWC22	CWC22 spliceosome associated protein homolog
Details	896	50	hsa-miR-145-5p	NTRK2	neurotrophic receptor tyrosine kinase 2
Details	897	50	hsa-miR-145-5p	SLC4A5	solute carrier family 4 member 5
Details	898	50	hsa-miR-145-5p	ACTR2	ARP2 actin related protein 2 homolog
Details	899	50	hsa-miR-145-5p	BBOF1	basal body orientation factor 1
Details	900	50	hsa-miR-145-5p	SLC35E1	solute carrier family 35 member E1
Details	901	50	hsa-miR-145-5p	KDM6A	lysine demethylase 6A
Details	902	50	hsa-miR-145-5p	SCN3A	sodium voltage-gated channel alpha subunit 3
Details	903	50	hsa-miR-145-5p	SH2D5	SH2 domain containing 5
Details	904	50	hsa-miR-145-5p	ZNF396	zinc finger protein 396
Details	905	50	hsa-miR-145-5p	SLC25A30	solute carrier family 25 member 30
Details	906	50	hsa-miR-145-5p	TRAF6	TNF receptor associated factor 6
Details	907	50	hsa-miR-145-5p	NFKBIZ	NFKB inhibitor zeta
Details	908	50	hsa-miR-145-5p	ABCB10	ATP binding cassette subfamily B member 10
Details	909	50	hsa-miR-145-5p	IL33	interleukin 33

## Sheet: 205
There are 737 predicted targets for hsa-miR-205-5p in miRDB.
Target Detail	Target Rank	Target Score	miRNA Name	Gene Symbol	Gene Description
Details	1	100	hsa-miR-205-5p	MOSMO	modulator of smoothened
Details	2	99	hsa-miR-205-5p	PPP2R2D	protein phosphatase 2 regulatory subunit Bdelta
Details	3	99	hsa-miR-205-5p	BICC1	BicC family RNA binding protein 1
Details	4	99	hsa-miR-205-5p	RAB11FIP1	RAB11 family interacting protein 1
Details	5	99	hsa-miR-205-5p	CDK19	cyclin dependent kinase 19
Details	6	99	hsa-miR-205-5p	CHN1	chimerin 1
Details	7	98	hsa-miR-205-5p	RBM47	RNA binding motif protein 47
Details	8	98	hsa-miR-205-5p	LPCAT1	lysophosphatidylcholine acyltransferase 1
Details	9	98	hsa-miR-205-5p	AAK1	AP2 associated kinase 1
Details	10	98	hsa-miR-205-5p	BTBD3	BTB domain containing 3
Details	11	97	hsa-miR-205-5p	NFAT5	nuclear factor of activated T cells 5
Details	12	97	hsa-miR-205-5p	TAPT1	transmembrane anterior posterior transformation 1
Details	13	97	hsa-miR-205-5p	MAP3K13	mitogen-activated protein kinase kinase kinase 13
Details	14	97	hsa-miR-205-5p	PTPRJ	protein tyrosine phosphatase, receptor type J
Details	15	97	hsa-miR-205-5p	CCNJ	cyclin J
Details	16	97	hsa-miR-205-5p	DSC2	desmocollin 2
Details	17	97	hsa-miR-205-5p	C9orf153	chromosome 9 open reading frame 153
Details	18	96	hsa-miR-205-5p	ZNF606	zinc finger protein 606
Details	19	96	hsa-miR-205-5p	PLCB1	phospholipase C beta 1
Details	20	96	hsa-miR-205-5p	CALCRL	calcitonin receptor like receptor
Details	21	96	hsa-miR-205-5p	CADM1	cell adhesion molecule 1
Details	22	96	hsa-miR-205-5p	ZFYVE16	zinc finger FYVE-type containing 16
Details	23	96	hsa-miR-205-5p	CPSF6	cleavage and polyadenylation specific factor 6
Details	24	96	hsa-miR-205-5p	TNFAIP8	TNF alpha induced protein 8
Details	25	96	hsa-miR-205-5p	CDH11	cadherin 11
Details	26	96	hsa-miR-205-5p	MGRN1	mahogunin ring finger 1
Details	27	96	hsa-miR-205-5p	C11orf86	chromosome 11 open reading frame 86
Details	28	95	hsa-miR-205-5p	VTI1B	vesicle transport through interaction with t-SNAREs 1B
Details	29	95	hsa-miR-205-5p	LRP6	LDL receptor related protein 6
Details	30	95	hsa-miR-205-5p	HS3ST1	heparan sulfate-glucosamine 3-sulfotransferase 1
Details	31	95	hsa-miR-205-5p	PRKCE	protein kinase C epsilon
Details	32	95	hsa-miR-205-5p	SLC35B3	solute carrier family 35 member B3
Details	33	95	hsa-miR-205-5p	LCOR	ligand dependent nuclear receptor corepressor
Details	34	95	hsa-miR-205-5p	CASC4	cancer susceptibility 4
Details	35	95	hsa-miR-205-5p	NECAP1	NECAP endocytosis associated 1
Details	36	95	hsa-miR-205-5p	MAGI2	membrane associated guanylate kinase, WW and PDZ domain containing 2
Details	37	94	hsa-miR-205-5p	CPEB2	cytoplasmic polyadenylation element binding protein 2
Details	38	94	hsa-miR-205-5p	DUSP7	dual specificity phosphatase 7
Details	39	94	hsa-miR-205-5p	AMOT	angiomotin
Details	40	94	hsa-miR-205-5p	HERC3	HECT and RLD domain containing E3 ubiquitin protein ligase 3
Details	41	94	hsa-miR-205-5p	PTPRM	protein tyrosine phosphatase, receptor type M
Details	42	94	hsa-miR-205-5p	ERBB4	erb-b2 receptor tyrosine kinase 4
Details	43	94	hsa-miR-205-5p	CDK14	cyclin dependent kinase 14
Details	44	94	hsa-miR-205-5p	SLC19A2	solute carrier family 19 member 2
Details	45	94	hsa-miR-205-5p	SPANXN5	SPANX family member N5
Details	46	94	hsa-miR-205-5p	ROCK2	Rho associated coiled-coil containing protein kinase 2
Details	47	94	hsa-miR-205-5p	QKI	QKI, KH domain containing RNA binding
Details	48	94	hsa-miR-205-5p	CCDC80	coiled-coil domain containing 80
Details	49	94	hsa-miR-205-5p	EVA1C	eva-1 homolog C
Details	50	94	hsa-miR-205-5p	PDE3B	phosphodiesterase 3B
Details	51	93	hsa-miR-205-5p	NKD1	NKD1, WNT signaling pathway inhibitor
Details	52	93	hsa-miR-205-5p	ERRFI1	ERBB receptor feedback inhibitor 1
Details	53	93	hsa-miR-205-5p	EZR	ezrin
Details	54	93	hsa-miR-205-5p	ETNK1	ethanolamine kinase 1
Details	55	93	hsa-miR-205-5p	AFDN	afadin, adherens junction formation factor
Details	56	93	hsa-miR-205-5p	DMXL2	Dmx like 2
Details	57	93	hsa-miR-205-5p	LRRK2	leucine rich repeat kinase 2
Details	58	93	hsa-miR-205-5p	NFIB	nuclear factor I B
Details	59	93	hsa-miR-205-5p	ANKRD50	ankyrin repeat domain 50
Details	60	93	hsa-miR-205-5p	STRBP	spermatid perinuclear RNA binding protein
Details	61	93	hsa-miR-205-5p	RTN3	reticulon 3
Details	62	93	hsa-miR-205-5p	GPC6	glypican 6
Details	63	93	hsa-miR-205-5p	FOXF1	forkhead box F1
Details	64	92	hsa-miR-205-5p	CLDN11	claudin 11
Details	65	92	hsa-miR-205-5p	GABRA4	gamma-aminobutyric acid type A receptor alpha4 subunit
Details	66	92	hsa-miR-205-5p	HSF5	heat shock transcription factor 5
Details	67	92	hsa-miR-205-5p	SLC35A1	solute carrier family 35 member A1
Details	68	92	hsa-miR-205-5p	SEPT4	septin 4
Details	69	92	hsa-miR-205-5p	SATB2	SATB homeobox 2
Details	70	92	hsa-miR-205-5p	MSI2	musashi RNA binding protein 2
Details	71	92	hsa-miR-205-5p	SIPA1L1	signal induced proliferation associated 1 like 1
Details	72	92	hsa-miR-205-5p	MARCKS	myristoylated alanine rich protein kinase C substrate
Details	73	92	hsa-miR-205-5p	INPP4A	inositol polyphosphate-4-phosphatase type I A
Details	74	92	hsa-miR-205-5p	RORA	RAR related orphan receptor A
Details	75	92	hsa-miR-205-5p	C6orf222	chromosome 6 open reading frame 222
Details	76	92	hsa-miR-205-5p	SGMS1	sphingomyelin synthase 1
Details	77	92	hsa-miR-205-5p	LRP1	LDL receptor related protein 1
Details	78	92	hsa-miR-205-5p	HSD17B11	hydroxysteroid 17-beta dehydrogenase 11
Details	79	92	hsa-miR-205-5p	CLTC	clathrin heavy chain
Details	80	92	hsa-miR-205-5p	P2RY1	purinergic receptor P2Y1
Details	81	91	hsa-miR-205-5p	ADAMTS9	ADAM metallopeptidase with thrombospondin type 1 motif 9
Details	82	91	hsa-miR-205-5p	E2F5	E2F transcription factor 5
Details	83	91	hsa-miR-205-5p	PSD3	pleckstrin and Sec7 domain containing 3
Details	84	91	hsa-miR-205-5p	KPNA1	karyopherin subunit alpha 1
Details	85	91	hsa-miR-205-5p	FZD3	frizzled class receptor 3
Details	86	91	hsa-miR-205-5p	ZNF800	zinc finger protein 800
Details	87	91	hsa-miR-205-5p	RCBTB1	RCC1 and BTB domain containing protein 1
Details	88	91	hsa-miR-205-5p	ZNF652	zinc finger protein 652
Details	89	91	hsa-miR-205-5p	PAX9	paired box 9
Details	90	91	hsa-miR-205-5p	ZEB1	zinc finger E-box binding homeobox 1
Details	91	91	hsa-miR-205-5p	LAMC1	laminin subunit gamma 1
Details	92	91	hsa-miR-205-5p	ERBB3	erb-b2 receptor tyrosine kinase 3
Details	93	90	hsa-miR-205-5p	SECISBP2L	SECIS binding protein 2 like
Details	94	90	hsa-miR-205-5p	KAT2B	lysine acetyltransferase 2B
Details	95	90	hsa-miR-205-5p	RBM41	RNA binding motif protein 41
Details	96	90	hsa-miR-205-5p	NACC2	NACC family member 2
Details	97	90	hsa-miR-205-5p	NOTCH2	notch 2
Details	98	90	hsa-miR-205-5p	MAGI1	membrane associated guanylate kinase, WW and PDZ domain containing 1
Details	99	90	hsa-miR-205-5p	LYSMD3	LysM domain containing 3
Details	100	90	hsa-miR-205-5p	SORBS1	sorbin and SH3 domain containing 1
Details	101	90	hsa-miR-205-5p	RUVBL1	RuvB like AAA ATPase 1
Details	102	90	hsa-miR-205-5p	TP53BP2	tumor protein p53 binding protein 2
Details	103	90	hsa-miR-205-5p	ZNF655	zinc finger protein 655
Details	104	90	hsa-miR-205-5p	EPPK1	epiplakin 1
Details	105	90	hsa-miR-205-5p	ABCD1	ATP binding cassette subfamily D member 1
Details	106	90	hsa-miR-205-5p	YAP1	Yes associated protein 1
Details	107	90	hsa-miR-205-5p	COX20	cytochrome c oxidase assembly factor COX20
Details	108	89	hsa-miR-205-5p	CDC27	cell division cycle 27
Details	109	89	hsa-miR-205-5p	SMAD4	SMAD family member 4
Details	110	89	hsa-miR-205-5p	CCNY	cyclin Y
Details	111	89	hsa-miR-205-5p	LHFPL2	LHFPL tetraspan subfamily member 2
Details	112	89	hsa-miR-205-5p	CMTM4	CKLF like MARVEL transmembrane domain containing 4
Details	113	89	hsa-miR-205-5p	JADE1	jade family PHD finger 1
Details	114	89	hsa-miR-205-5p	SELENOT	selenoprotein T
Details	115	89	hsa-miR-205-5p	PCNX1	pecanex 1
Details	116	89	hsa-miR-205-5p	AXIN2	axin 2
Details	117	89	hsa-miR-205-5p	SBF2	SET binding factor 2
Details	118	89	hsa-miR-205-5p	TBC1D26	TBC1 domain family member 26
Details	119	89	hsa-miR-205-5p	VEGFA	vascular endothelial growth factor A
Details	120	88	hsa-miR-205-5p	NR3C2	nuclear receptor subfamily 3 group C member 2
Details	121	88	hsa-miR-205-5p	KANSL3	KAT8 regulatory NSL complex subunit 3
Details	122	88	hsa-miR-205-5p	DSC1	desmocollin 1
Details	123	88	hsa-miR-205-5p	ZHX3	zinc fingers and homeoboxes 3
Details	124	88	hsa-miR-205-5p	SNRPF	small nuclear ribonucleoprotein polypeptide F
Details	125	88	hsa-miR-205-5p	EXOC6B	exocyst complex component 6B
Details	126	88	hsa-miR-205-5p	SPANXN1	SPANX family member N1
Details	127	88	hsa-miR-205-5p	ALAD	aminolevulinate dehydratase
Details	128	88	hsa-miR-205-5p	TNPO1	transportin 1
Details	129	88	hsa-miR-205-5p	CSF1	colony stimulating factor 1
Details	130	88	hsa-miR-205-5p	NAA30	N(alpha)-acetyltransferase 30, NatC catalytic subunit
Details	131	87	hsa-miR-205-5p	CALU	calumenin
Details	132	87	hsa-miR-205-5p	FRK	fyn related Src family tyrosine kinase
Details	133	87	hsa-miR-205-5p	MTR	5-methyltetrahydrofolate-homocysteine methyltransferase
Details	134	87	hsa-miR-205-5p	TRAK2	trafficking kinesin protein 2
Details	135	87	hsa-miR-205-5p	SUSD1	sushi domain containing 1
Details	136	87	hsa-miR-205-5p	SMAD1	SMAD family member 1
Details	137	87	hsa-miR-205-5p	ZIK1	zinc finger protein interacting with K protein 1
Details	138	87	hsa-miR-205-5p	DCT	dopachrome tautomerase
Details	139	87	hsa-miR-205-5p	PPP1R15B	protein phosphatase 1 regulatory subunit 15B
Details	140	87	hsa-miR-205-5p	RUNX2	runt related transcription factor 2
Details	141	87	hsa-miR-205-5p	FAM122C	family with sequence similarity 122C
Details	142	87	hsa-miR-205-5p	SLC25A31	solute carrier family 25 member 31
Details	143	87	hsa-miR-205-5p	C12orf29	chromosome 12 open reading frame 29
Details	144	87	hsa-miR-205-5p	ENC1	ectodermal-neural cortex 1
Details	145	87	hsa-miR-205-5p	SPRY1	sprouty RTK signaling antagonist 1
Details	146	86	hsa-miR-205-5p	SLC25A21	solute carrier family 25 member 21
Details	147	86	hsa-miR-205-5p	SH3GL3	SH3 domain containing GRB2 like 3, endophilin A3
Details	148	86	hsa-miR-205-5p	FBXO22	F-box protein 22
Details	149	86	hsa-miR-205-5p	CXorf21	chromosome X open reading frame 21
Details	150	86	hsa-miR-205-5p	ATP5MC3	ATP synthase membrane subunit c locus 3
Details	151	86	hsa-miR-205-5p	MTF1	metal regulatory transcription factor 1
Details	152	86	hsa-miR-205-5p	HSPA13	heat shock protein family A (Hsp70) member 13
Details	153	86	hsa-miR-205-5p	MORF4L2	mortality factor 4 like 2
Details	154	86	hsa-miR-205-5p	RBPMS2	RNA binding protein, mRNA processing factor 2
Details	155	86	hsa-miR-205-5p	DLG2	discs large MAGUK scaffold protein 2
Details	156	85	hsa-miR-205-5p	KDM4B	lysine demethylase 4B
Details	157	85	hsa-miR-205-5p	SCYL2	SCY1 like pseudokinase 2
Details	158	85	hsa-miR-205-5p	PJA2	praja ring finger ubiquitin ligase 2
Details	159	85	hsa-miR-205-5p	MINDY2	MINDY lysine 48 deubiquitinase 2
Details	160	85	hsa-miR-205-5p	NEU1	neuraminidase 1
Details	161	85	hsa-miR-205-5p	LIN9	lin-9 DREAM MuvB core complex component
Details	162	85	hsa-miR-205-5p	ENPP4	ectonucleotide pyrophosphatase/phosphodiesterase 4
Details	163	85	hsa-miR-205-5p	SPINK13	serine peptidase inhibitor, Kazal type 13 (putative)
Details	164	85	hsa-miR-205-5p	GXYLT1	glucoside xylosyltransferase 1
Details	165	85	hsa-miR-205-5p	PHYHIPL	phytanoyl-CoA 2-hydroxylase interacting protein like
Details	166	85	hsa-miR-205-5p	STK38L	serine/threonine kinase 38 like
Details	167	85	hsa-miR-205-5p	MICAL2	microtubule associated monooxygenase, calponin and LIM domain containing 2
Details	168	85	hsa-miR-205-5p	COL4A1	collagen type IV alpha 1 chain
Details	169	84	hsa-miR-205-5p	MTMR10	myotubularin related protein 10
Details	170	84	hsa-miR-205-5p	TM9SF2	transmembrane 9 superfamily member 2
Details	171	84	hsa-miR-205-5p	DHFR	dihydrofolate reductase
Details	172	84	hsa-miR-205-5p	CLOCK	clock circadian regulator
Details	173	84	hsa-miR-205-5p	RNF4	ring finger protein 4
Details	174	84	hsa-miR-205-5p	AP1AR	adaptor related protein complex 1 associated regulatory protein
Details	175	84	hsa-miR-205-5p	RHPN2	rhophilin Rho GTPase binding protein 2
Details	176	84	hsa-miR-205-5p	KY	kyphoscoliosis peptidase
Details	177	84	hsa-miR-205-5p	ETFBKMT	electron transfer flavoprotein subunit beta lysine methyltransferase
Details	178	83	hsa-miR-205-5p	ZBTB20	zinc finger and BTB domain containing 20
Details	179	83	hsa-miR-205-5p	CFL2	cofilin 2
Details	180	83	hsa-miR-205-5p	SLC35A3	solute carrier family 35 member A3
Details	181	83	hsa-miR-205-5p	GPM6A	glycoprotein M6A
Details	182	83	hsa-miR-205-5p	NAA25	N(alpha)-acetyltransferase 25, NatB auxiliary subunit
Details	183	83	hsa-miR-205-5p	JADE3	jade family PHD finger 3
Details	184	83	hsa-miR-205-5p	MMD	monocyte to macrophage differentiation associated
Details	185	83	hsa-miR-205-5p	EPB41	erythrocyte membrane protein band 4.1
Details	186	83	hsa-miR-205-5p	B4GALT5	beta-1,4-galactosyltransferase 5
Details	187	83	hsa-miR-205-5p	AFF1	AF4/FMR2 family member 1
Details	188	83	hsa-miR-205-5p	FAM114A2	family with sequence similarity 114 member A2
Details	189	82	hsa-miR-205-5p	AK4	adenylate kinase 4
Details	190	82	hsa-miR-205-5p	AP1G1	adaptor related protein complex 1 subunit gamma 1
Details	191	82	hsa-miR-205-5p	PTK7	protein tyrosine kinase 7 (inactive)
Details	192	82	hsa-miR-205-5p	INPPL1	inositol polyphosphate phosphatase like 1
Details	193	82	hsa-miR-205-5p	EFNA2	ephrin A2
Details	194	82	hsa-miR-205-5p	VAPA	VAMP associated protein A
Details	195	81	hsa-miR-205-5p	TPR	translocated promoter region, nuclear basket protein
Details	196	81	hsa-miR-205-5p	PROX1	prospero homeobox 1
Details	197	81	hsa-miR-205-5p	TOR1AIP2	torsin 1A interacting protein 2
Details	198	81	hsa-miR-205-5p	CCT8L2	chaperonin containing TCP1 subunit 8 like 2
Details	199	81	hsa-miR-205-5p	KLK12	kallikrein related peptidase 12
Details	200	81	hsa-miR-205-5p	SERTAD2	SERTA domain containing 2
Details	201	81	hsa-miR-205-5p	SLC4A4	solute carrier family 4 member 4
Details	202	81	hsa-miR-205-5p	CCDC141	coiled-coil domain containing 141
Details	203	81	hsa-miR-205-5p	HSPA8	heat shock protein family A (Hsp70) member 8
Details	204	81	hsa-miR-205-5p	MOB3B	MOB kinase activator 3B
Details	205	81	hsa-miR-205-5p	TBX3	T-box 3
Details	206	81	hsa-miR-205-5p	CAMSAP2	calmodulin regulated spectrin associated protein family member 2
Details	207	81	hsa-miR-205-5p	ACSL1	acyl-CoA synthetase long chain family member 1
Details	208	81	hsa-miR-205-5p	GLYATL1	glycine-N-acyltransferase like 1
Details	209	81	hsa-miR-205-5p	AKAP11	A-kinase anchoring protein 11
Details	210	81	hsa-miR-205-5p	NIPSNAP3A	nipsnap homolog 3A
Details	211	81	hsa-miR-205-5p	NSF	N-ethylmaleimide sensitive factor, vesicle fusing ATPase
Details	212	81	hsa-miR-205-5p	FBXO33	F-box protein 33
Details	213	81	hsa-miR-205-5p	SLC30A8	solute carrier family 30 member 8
Details	214	81	hsa-miR-205-5p	RPS6KA3	ribosomal protein S6 kinase A3
Details	215	81	hsa-miR-205-5p	MGA	MGA, MAX dimerization protein
Details	216	81	hsa-miR-205-5p	ADGRE2	adhesion G protein-coupled receptor E2
Details	217	81	hsa-miR-205-5p	EEF1AKMT3	EEF1A lysine methyltransferase 3
Details	218	80	hsa-miR-205-5p	PCP4L1	Purkinje cell protein 4 like 1
Details	219	80	hsa-miR-205-5p	ESRRG	estrogen related receptor gamma
Details	220	80	hsa-miR-205-5p	SKAP2	src kinase associated phosphoprotein 2
Details	221	80	hsa-miR-205-5p	RAB3C	RAB3C, member RAS oncogene family
Details	222	80	hsa-miR-205-5p	ANKRD22	ankyrin repeat domain 22
Details	223	80	hsa-miR-205-5p	SLC5A3	solute carrier family 5 member 3
Details	224	80	hsa-miR-205-5p	TAOK1	TAO kinase 1
Details	225	80	hsa-miR-205-5p	DISC1	DISC1 scaffold protein
Details	226	80	hsa-miR-205-5p	ITIH5	inter-alpha-trypsin inhibitor heavy chain family member 5
Details	227	80	hsa-miR-205-5p	PROX2	prospero homeobox 2
Details	228	80	hsa-miR-205-5p	CCM2	CCM2 scaffold protein
Details	229	80	hsa-miR-205-5p	RAP2B	RAP2B, member of RAS oncogene family
Details	230	80	hsa-miR-205-5p	E2F3	E2F transcription factor 3
Details	231	80	hsa-miR-205-5p	KMT2A	lysine methyltransferase 2A
Details	232	80	hsa-miR-205-5p	GRAMD1C	GRAM domain containing 1C
Details	233	80	hsa-miR-205-5p	RAB14	RAB14, member RAS oncogene family
Details	234	79	hsa-miR-205-5p	AREL1	apoptosis resistant E3 ubiquitin protein ligase 1
Details	235	79	hsa-miR-205-5p	CASD1	CAS1 domain containing 1
Details	236	79	hsa-miR-205-5p	ZNF615	zinc finger protein 615
Details	237	79	hsa-miR-205-5p	ABHD17B	abhydrolase domain containing 17B
Details	238	79	hsa-miR-205-5p	MGAT4A	alpha-1,3-mannosyl-glycoprotein 4-beta-N-acetylglucosaminyltransferase A
Details	239	79	hsa-miR-205-5p	MTMR9	myotubularin related protein 9
Details	240	79	hsa-miR-205-5p	ASAH2B	N-acylsphingosine amidohydrolase 2B
Details	241	79	hsa-miR-205-5p	DGCR8	DGCR8, microprocessor complex subunit
Details	242	79	hsa-miR-205-5p	ABHD2	abhydrolase domain containing 2
Details	243	79	hsa-miR-205-5p	TIMM17A	translocase of inner mitochondrial membrane 17A
Details	244	79	hsa-miR-205-5p	CBX1	chromobox 1
Details	245	79	hsa-miR-205-5p	CFAP65	cilia and flagella associated protein 65
Details	246	79	hsa-miR-205-5p	SERINC3	serine incorporator 3
Details	247	78	hsa-miR-205-5p	NTNG1	netrin G1
Details	248	78	hsa-miR-205-5p	MED1	mediator complex subunit 1
Details	249	78	hsa-miR-205-5p	FAM155A	family with sequence similarity 155 member A
Details	250	78	hsa-miR-205-5p	DERL1	derlin 1
Details	251	78	hsa-miR-205-5p	B4GALT6	beta-1,4-galactosyltransferase 6
Details	252	78	hsa-miR-205-5p	CREBRF	CREB3 regulatory factor
Details	253	78	hsa-miR-205-5p	VASN	vasorin
Details	254	78	hsa-miR-205-5p	SHISA6	shisa family member 6
Details	255	78	hsa-miR-205-5p	SLC30A7	solute carrier family 30 member 7
Details	256	78	hsa-miR-205-5p	TRIP12	thyroid hormone receptor interactor 12
Details	257	78	hsa-miR-205-5p	SEMA7A	semaphorin 7A (John Milton Hagen blood group)
Details	258	78	hsa-miR-205-5p	NCAM1	neural cell adhesion molecule 1
Details	259	77	hsa-miR-205-5p	PHC3	polyhomeotic homolog 3
Details	260	77	hsa-miR-205-5p	FMN1	formin 1
Details	261	77	hsa-miR-205-5p	TGFA	transforming growth factor alpha
Details	262	77	hsa-miR-205-5p	COX15	cytochrome c oxidase assembly homolog COX15
Details	263	77	hsa-miR-205-5p	ZMYM4	zinc finger MYM-type containing 4
Details	264	77	hsa-miR-205-5p	BLOC1S5	biogenesis of lysosomal organelles complex 1 subunit 5
Details	265	77	hsa-miR-205-5p	SIAH1	siah E3 ubiquitin protein ligase 1
Details	266	77	hsa-miR-205-5p	RNF180	ring finger protein 180
Details	267	77	hsa-miR-205-5p	COX11	cytochrome c oxidase copper chaperone COX11
Details	268	77	hsa-miR-205-5p	PNN	pinin, desmosome associated protein
Details	269	77	hsa-miR-205-5p	SCMH1	Scm polycomb group protein homolog 1
Details	270	77	hsa-miR-205-5p	ZCCHC14	zinc finger CCHC-type containing 14
Details	271	76	hsa-miR-205-5p	UHRF1BP1L	UHRF1 binding protein 1 like
Details	272	76	hsa-miR-205-5p	CTPS2	CTP synthase 2
Details	273	76	hsa-miR-205-5p	FAM104B	family with sequence similarity 104 member B
Details	274	76	hsa-miR-205-5p	MDH2	malate dehydrogenase 2
Details	275	76	hsa-miR-205-5p	TASOR	transcription activation suppressor
Details	276	76	hsa-miR-205-5p	SHLD2	shieldin complex subunit 2
Details	277	76	hsa-miR-205-5p	CYBB	cytochrome b-245 beta chain
Details	278	76	hsa-miR-205-5p	SCRN2	secernin 2
Details	279	76	hsa-miR-205-5p	ATP10A	ATPase phospholipid transporting 10A (putative)
Details	280	76	hsa-miR-205-5p	LPAR1	lysophosphatidic acid receptor 1
Details	281	75	hsa-miR-205-5p	KLF12	Kruppel like factor 12
Details	282	75	hsa-miR-205-5p	SALL4	spalt like transcription factor 4
Details	283	75	hsa-miR-205-5p	NAA50	N(alpha)-acetyltransferase 50, NatE catalytic subunit
Details	284	75	hsa-miR-205-5p	SLC30A9	solute carrier family 30 member 9
Details	285	75	hsa-miR-205-5p	UGT3A1	UDP glycosyltransferase family 3 member A1
Details	286	75	hsa-miR-205-5p	YES1	YES proto-oncogene 1, Src family tyrosine kinase
Details	287	75	hsa-miR-205-5p	INSYN2	inhibitory synaptic factor 2A
Details	288	75	hsa-miR-205-5p	INSR	insulin receptor
Details	289	75	hsa-miR-205-5p	ACTB	actin beta
Details	290	75	hsa-miR-205-5p	LTA	lymphotoxin alpha
Details	291	75	hsa-miR-205-5p	PHC2	polyhomeotic homolog 2
Details	292	74	hsa-miR-205-5p	HS3ST3A1	heparan sulfate-glucosamine 3-sulfotransferase 3A1
Details	293	74	hsa-miR-205-5p	MED13L	mediator complex subunit 13 like
Details	294	74	hsa-miR-205-5p	LINC02054	long intergenic non-protein coding RNA 2054
Details	295	74	hsa-miR-205-5p	MFSD14B	major facilitator superfamily domain containing 14B
Details	296	74	hsa-miR-205-5p	PEBP1	phosphatidylethanolamine binding protein 1
Details	297	74	hsa-miR-205-5p	PAFAH1B1	platelet activating factor acetylhydrolase 1b regulatory subunit 1
Details	298	74	hsa-miR-205-5p	IL1R1	interleukin 1 receptor type 1
Details	299	74	hsa-miR-205-5p	ZNFX1	zinc finger NFX1-type containing 1
Details	300	74	hsa-miR-205-5p	DRAM1	DNA damage regulated autophagy modulator 1
Details	301	74	hsa-miR-205-5p	WWC1	WW and C2 domain containing 1
Details	302	74	hsa-miR-205-5p	CAMK4	calcium/calmodulin dependent protein kinase IV
Details	303	74	hsa-miR-205-5p	ESM1	endothelial cell specific molecule 1
Details	304	74	hsa-miR-205-5p	MSL2	MSL complex subunit 2
Details	305	74	hsa-miR-205-5p	TMED5	transmembrane p24 trafficking protein 5
Details	306	74	hsa-miR-205-5p	IRF1	interferon regulatory factor 1
Details	307	74	hsa-miR-205-5p	EPHA4	EPH receptor A4
Details	308	74	hsa-miR-205-5p	LETM1	leucine zipper and EF-hand containing transmembrane protein 1
Details	309	74	hsa-miR-205-5p	PRPF38A	pre-mRNA processing factor 38A
Details	310	74	hsa-miR-205-5p	CNNM1	cyclin and CBS domain divalent metal cation transport mediator 1
Details	311	74	hsa-miR-205-5p	AVPR1A	arginine vasopressin receptor 1A
Details	312	74	hsa-miR-205-5p	FAM84B	family with sequence similarity 84 member B
Details	313	74	hsa-miR-205-5p	AIG1	androgen induced 1
Details	314	74	hsa-miR-205-5p	BMPER	BMP binding endothelial regulator
Details	315	73	hsa-miR-205-5p	SHROOM3	shroom family member 3
Details	316	73	hsa-miR-205-5p	KCNT2	potassium sodium-activated channel subfamily T member 2
Details	317	73	hsa-miR-205-5p	INHBA	inhibin subunit beta A
Details	318	73	hsa-miR-205-5p	EDIL3	EGF like repeats and discoidin domains 3
Details	319	73	hsa-miR-205-5p	IRF2BPL	interferon regulatory factor 2 binding protein like
Details	320	73	hsa-miR-205-5p	OCIAD1	OCIA domain containing 1
Details	321	73	hsa-miR-205-5p	CYTH3	cytohesin 3
Details	322	73	hsa-miR-205-5p	PTP4A1	protein tyrosine phosphatase type IVA, member 1
Details	323	73	hsa-miR-205-5p	TNRC6B	trinucleotide repeat containing 6B
Details	324	73	hsa-miR-205-5p	ELMSAN1	ELM2 and Myb/SANT domain containing 1
Details	325	73	hsa-miR-205-5p	BMF	Bcl2 modifying factor
Details	326	73	hsa-miR-205-5p	LYPD6	LY6/PLAUR domain containing 6
Details	327	73	hsa-miR-205-5p	LMNA	lamin A/C
Details	328	73	hsa-miR-205-5p	USP51	ubiquitin specific peptidase 51
Details	329	72	hsa-miR-205-5p	APLNR	apelin receptor
Details	330	72	hsa-miR-205-5p	MFNG	MFNG O-fucosylpeptide 3-beta-N-acetylglucosaminyltransferase
Details	331	72	hsa-miR-205-5p	GALNT7	polypeptide N-acetylgalactosaminyltransferase 7
Details	332	72	hsa-miR-205-5p	TEAD1	TEA domain transcription factor 1
Details	333	72	hsa-miR-205-5p	MIPOL1	mirror-image polydactyly 1
Details	334	72	hsa-miR-205-5p	BAMBI	BMP and activin membrane bound inhibitor
Details	335	72	hsa-miR-205-5p	XBP1	X-box binding protein 1
Details	336	72	hsa-miR-205-5p	CHCHD3	coiled-coil-helix-coiled-coil-helix domain containing 3
Details	337	72	hsa-miR-205-5p	PTCHD4	patched domain containing 4
Details	338	72	hsa-miR-205-5p	H2AFJ	H2A histone family member J
Details	339	71	hsa-miR-205-5p	TRAF3	TNF receptor associated factor 3
Details	340	71	hsa-miR-205-5p	RALGAPB	Ral GTPase activating protein non-catalytic beta subunit
Details	341	71	hsa-miR-205-5p	PF4V1	platelet factor 4 variant 1
Details	342	71	hsa-miR-205-5p	LBHD1	LBH domain containing 1
Details	343	71	hsa-miR-205-5p	RAB23	RAB23, member RAS oncogene family
Details	344	71	hsa-miR-205-5p	ARL4D	ADP ribosylation factor like GTPase 4D
Details	345	71	hsa-miR-205-5p	XPNPEP3	X-prolyl aminopeptidase 3
Details	346	71	hsa-miR-205-5p	DYRK2	dual specificity tyrosine phosphorylation regulated kinase 2
Details	347	71	hsa-miR-205-5p	THUMPD3	THUMP domain containing 3
Details	348	71	hsa-miR-205-5p	KCNJ16	potassium voltage-gated channel subfamily J member 16
Details	349	71	hsa-miR-205-5p	CHIC1	cysteine rich hydrophobic domain 1
Details	350	71	hsa-miR-205-5p	HIPK3	homeodomain interacting protein kinase 3
Details	351	70	hsa-miR-205-5p	SEPT9	septin 9
Details	352	70	hsa-miR-205-5p	TSC22D1	TSC22 domain family member 1
Details	353	70	hsa-miR-205-5p	TMEM144	transmembrane protein 144
Details	354	70	hsa-miR-205-5p	AMER2	APC membrane recruitment protein 2
Details	355	70	hsa-miR-205-5p	JPH4	junctophilin 4
Details	356	70	hsa-miR-205-5p	CENPF	centromere protein F
Details	357	70	hsa-miR-205-5p	NKX2-3	NK2 homeobox 3
Details	358	70	hsa-miR-205-5p	CASC1	cancer susceptibility 1
Details	359	70	hsa-miR-205-5p	WNK3	WNK lysine deficient protein kinase 3
Details	360	70	hsa-miR-205-5p	MSH2	mutS homolog 2
Details	361	70	hsa-miR-205-5p	TTC3	tetratricopeptide repeat domain 3
Details	362	70	hsa-miR-205-5p	WDR48	WD repeat domain 48
Details	363	70	hsa-miR-205-5p	NIPA2	NIPA magnesium transporter 2
Details	364	70	hsa-miR-205-5p	CRTC2	CREB regulated transcription coactivator 2
Details	365	69	hsa-miR-205-5p	HCFC2	host cell factor C2
Details	366	69	hsa-miR-205-5p	ZEB2	zinc finger E-box binding homeobox 2
Details	367	69	hsa-miR-205-5p	ZBTB18	zinc finger and BTB domain containing 18
Details	368	69	hsa-miR-205-5p	C3orf35	chromosome 3 open reading frame 35
Details	369	69	hsa-miR-205-5p	CHRAC1	chromatin accessibility complex subunit 1
Details	370	69	hsa-miR-205-5p	CHMP2B	charged multivesicular body protein 2B
Details	371	69	hsa-miR-205-5p	PATJ	PATJ, crumbs cell polarity complex component
Details	372	69	hsa-miR-205-5p	DDX5	DEAD-box helicase 5
Details	373	69	hsa-miR-205-5p	PRKCA	protein kinase C alpha
Details	374	69	hsa-miR-205-5p	PIKFYVE	phosphoinositide kinase, FYVE-type zinc finger containing
Details	375	69	hsa-miR-205-5p	NEXN	nexilin F-actin binding protein
Details	376	69	hsa-miR-205-5p	PHB	prohibitin
Details	377	69	hsa-miR-205-5p	BDP1	B double prime 1, subunit of RNA polymerase III transcription initiation factor IIIB
Details	378	69	hsa-miR-205-5p	UNC5C	unc-5 netrin receptor C
Details	379	69	hsa-miR-205-5p	TM9SF3	transmembrane 9 superfamily member 3
Details	380	69	hsa-miR-205-5p	LCA5	LCA5, lebercilin
Details	381	69	hsa-miR-205-5p	C6orf89	chromosome 6 open reading frame 89
Details	382	69	hsa-miR-205-5p	ASB8	ankyrin repeat and SOCS box containing 8
Details	383	69	hsa-miR-205-5p	C3orf80	chromosome 3 open reading frame 80
Details	384	69	hsa-miR-205-5p	B3GNT5	UDP-GlcNAc:betaGal beta-1,3-N-acetylglucosaminyltransferase 5
Details	385	68	hsa-miR-205-5p	ZFP3	ZFP3 zinc finger protein
Details	386	68	hsa-miR-205-5p	HMGXB3	HMG-box containing 3
Details	387	68	hsa-miR-205-5p	STXBP6	syntaxin binding protein 6
Details	388	68	hsa-miR-205-5p	FXN	frataxin
Details	389	68	hsa-miR-205-5p	CARD8	caspase recruitment domain family member 8
Details	390	68	hsa-miR-205-5p	STS	steroid sulfatase
Details	391	68	hsa-miR-205-5p	C10orf113	chromosome 10 open reading frame 113
Details	392	68	hsa-miR-205-5p	MYLK4	myosin light chain kinase family member 4
Details	393	67	hsa-miR-205-5p	WWC2	WW and C2 domain containing 2
Details	394	67	hsa-miR-205-5p	FAM136A	family with sequence similarity 136 member A
Details	395	67	hsa-miR-205-5p	SCNN1A	sodium channel epithelial 1 alpha subunit
Details	396	67	hsa-miR-205-5p	UBA52	ubiquitin A-52 residue ribosomal protein fusion product 1
Details	397	67	hsa-miR-205-5p	FRMD5	FERM domain containing 5
Details	398	67	hsa-miR-205-5p	AP3M2	adaptor related protein complex 3 subunit mu 2
Details	399	67	hsa-miR-205-5p	GLIS3	GLIS family zinc finger 3
Details	400	67	hsa-miR-205-5p	RELN	reelin
Details	401	67	hsa-miR-205-5p	PANK1	pantothenate kinase 1
Details	402	67	hsa-miR-205-5p	TBX21	T-box 21
Details	403	67	hsa-miR-205-5p	CWC27	CWC27 spliceosome associated protein homolog
Details	404	67	hsa-miR-205-5p	DMXL1	Dmx like 1
Details	405	67	hsa-miR-205-5p	DNM1L	dynamin 1 like
Details	406	66	hsa-miR-205-5p	ABHD10	abhydrolase domain containing 10
Details	407	66	hsa-miR-205-5p	LIMS2	LIM zinc finger domain containing 2
Details	408	66	hsa-miR-205-5p	COBL	cordon-bleu WH2 repeat protein
Details	409	66	hsa-miR-205-5p	KYAT3	kynurenine aminotransferase 3
Details	410	66	hsa-miR-205-5p	GRAMD2A	GRAM domain containing 2A
Details	411	66	hsa-miR-205-5p	STAG1	stromal antigen 1
Details	412	66	hsa-miR-205-5p	FBXO41	F-box protein 41
Details	413	66	hsa-miR-205-5p	HOOK3	hook microtubule tethering protein 3
Details	414	66	hsa-miR-205-5p	ABCD2	ATP binding cassette subfamily D member 2
Details	415	66	hsa-miR-205-5p	CETN1	centrin 1
Details	416	66	hsa-miR-205-5p	SP4	Sp4 transcription factor
Details	417	66	hsa-miR-205-5p	ZNF208	zinc finger protein 208
Details	418	66	hsa-miR-205-5p	CYLC2	cylicin 2
Details	419	66	hsa-miR-205-5p	MID1IP1	MID1 interacting protein 1
Details	420	66	hsa-miR-205-5p	DDX52	DExD-box helicase 52
Details	421	66	hsa-miR-205-5p	TENT4B	terminal nucleotidyltransferase 4B
Details	422	66	hsa-miR-205-5p	SLC6A15	solute carrier family 6 member 15
Details	423	66	hsa-miR-205-5p	ABI2	abl interactor 2
Details	424	66	hsa-miR-205-5p	USP29	ubiquitin specific peptidase 29
Details	425	65	hsa-miR-205-5p	HOXD9	homeobox D9
Details	426	65	hsa-miR-205-5p	TCAIM	T cell activation inhibitor, mitochondrial
Details	427	65	hsa-miR-205-5p	SEPT5	septin 5
Details	428	65	hsa-miR-205-5p	TTC19	tetratricopeptide repeat domain 19
Details	429	65	hsa-miR-205-5p	GARS	glycyl-tRNA synthetase
Details	430	65	hsa-miR-205-5p	ZBTB33	zinc finger and BTB domain containing 33
Details	431	65	hsa-miR-205-5p	CNIH1	cornichon family AMPA receptor auxiliary protein 1
Details	432	65	hsa-miR-205-5p	TP53INP1	tumor protein p53 inducible nuclear protein 1
Details	433	65	hsa-miR-205-5p	PSMA4	proteasome subunit alpha 4
Details	434	65	hsa-miR-205-5p	TRA2A	transformer 2 alpha homolog
Details	435	65	hsa-miR-205-5p	GATA3	GATA binding protein 3
Details	436	64	hsa-miR-205-5p	TXNRD1	thioredoxin reductase 1
Details	437	64	hsa-miR-205-5p	LIN54	lin-54 DREAM MuvB core complex component
Details	438	64	hsa-miR-205-5p	WWC3	WWC family member 3
Details	439	64	hsa-miR-205-5p	IL6ST	interleukin 6 signal transducer
Details	440	64	hsa-miR-205-5p	INO80D	INO80 complex subunit D
Details	441	64	hsa-miR-205-5p	RGPD5	RANBP2-like and GRIP domain containing 5
Details	442	64	hsa-miR-205-5p	KDELR3	KDEL endoplasmic reticulum protein retention receptor 3
Details	443	64	hsa-miR-205-5p	NHLRC2	NHL repeat containing 2
Details	444	64	hsa-miR-205-5p	PTEN	phosphatase and tensin homolog
Details	445	64	hsa-miR-205-5p	CDH7	cadherin 7
Details	446	64	hsa-miR-205-5p	NDUFA4	NDUFA4, mitochondrial complex associated
Details	447	64	hsa-miR-205-5p	CNTN5	contactin 5
Details	448	64	hsa-miR-205-5p	XPO4	exportin 4
Details	449	64	hsa-miR-205-5p	IKZF3	IKAROS family zinc finger 3
Details	450	64	hsa-miR-205-5p	PKD2L1	polycystin 2 like 1, transient receptor potential cation channel
Details	451	64	hsa-miR-205-5p	GCC2	GRIP and coiled-coil domain containing 2
Details	452	64	hsa-miR-205-5p	PICALM	phosphatidylinositol binding clathrin assembly protein
Details	453	64	hsa-miR-205-5p	SULF1	sulfatase 1
Details	454	64	hsa-miR-205-5p	STK3	serine/threonine kinase 3
Details	455	63	hsa-miR-205-5p	RGPD4	RANBP2-like and GRIP domain containing 4
Details	456	63	hsa-miR-205-5p	RUBCN	rubicon autophagy regulator
Details	457	63	hsa-miR-205-5p	PUM1	pumilio RNA binding family member 1
Details	458	63	hsa-miR-205-5p	PHETA2	PH domain containing endocytic trafficking adaptor 2
Details	459	63	hsa-miR-205-5p	TFDP2	transcription factor Dp-2
Details	460	63	hsa-miR-205-5p	GNAQ	G protein subunit alpha q
Details	461	63	hsa-miR-205-5p	ELF1	E74 like ETS transcription factor 1
Details	462	63	hsa-miR-205-5p	DCAF5	DDB1 and CUL4 associated factor 5
Details	463	63	hsa-miR-205-5p	RGPD8	RANBP2-like and GRIP domain containing 8
Details	464	63	hsa-miR-205-5p	PTGFR	prostaglandin F receptor
Details	465	63	hsa-miR-205-5p	ARL13B	ADP ribosylation factor like GTPase 13B
Details	466	63	hsa-miR-205-5p	PGAP3	post-GPI attachment to proteins 3
Details	467	63	hsa-miR-205-5p	SEPT11	septin 11
Details	468	63	hsa-miR-205-5p	GREM2	gremlin 2, DAN family BMP antagonist
Details	469	63	hsa-miR-205-5p	USP13	ubiquitin specific peptidase 13
Details	470	63	hsa-miR-205-5p	RGPD6	RANBP2-like and GRIP domain containing 6
Details	471	63	hsa-miR-205-5p	C1orf229	chromosome 1 open reading frame 229
Details	472	63	hsa-miR-205-5p	SMAD2	SMAD family member 2
Details	473	63	hsa-miR-205-5p	AARS2	alanyl-tRNA synthetase 2, mitochondrial
Details	474	62	hsa-miR-205-5p	COPS7B	COP9 signalosome subunit 7B
Details	475	62	hsa-miR-205-5p	GAB2	GRB2 associated binding protein 2
Details	476	62	hsa-miR-205-5p	CC2D2B	coiled-coil and C2 domain containing 2B
Details	477	62	hsa-miR-205-5p	ZNF701	zinc finger protein 701
Details	478	62	hsa-miR-205-5p	CDIP1	cell death inducing p53 target 1
Details	479	62	hsa-miR-205-5p	MDM4	MDM4, p53 regulator
Details	480	62	hsa-miR-205-5p	NIPSNAP3B	nipsnap homolog 3B
Details	481	62	hsa-miR-205-5p	GRB14	growth factor receptor bound protein 14
Details	482	62	hsa-miR-205-5p	RNGTT	RNA guanylyltransferase and 5'-phosphatase
Details	483	62	hsa-miR-205-5p	ZNF124	zinc finger protein 124
Details	484	62	hsa-miR-205-5p	USP38	ubiquitin specific peptidase 38
Details	485	62	hsa-miR-205-5p	CREB1	cAMP responsive element binding protein 1
Details	486	62	hsa-miR-205-5p	UNC5D	unc-5 netrin receptor D
Details	487	62	hsa-miR-205-5p	LDLRAD3	low density lipoprotein receptor class A domain containing 3
Details	488	61	hsa-miR-205-5p	BORCS7	BLOC-1 related complex subunit 7
Details	489	61	hsa-miR-205-5p	GJB7	gap junction protein beta 7
Details	490	61	hsa-miR-205-5p	LONRF2	LON peptidase N-terminal domain and ring finger 2
Details	491	61	hsa-miR-205-5p	CUTC	cutC copper transporter
Details	492	61	hsa-miR-205-5p	GSE1	Gse1 coiled-coil protein
Details	493	61	hsa-miR-205-5p	ZSWIM4	zinc finger SWIM-type containing 4
Details	494	61	hsa-miR-205-5p	DCAF1	DDB1 and CUL4 associated factor 1
Details	495	61	hsa-miR-205-5p	PARD6B	par-6 family cell polarity regulator beta
Details	496	61	hsa-miR-205-5p	PDK3	pyruvate dehydrogenase kinase 3
Details	497	61	hsa-miR-205-5p	CD302	CD302 molecule
Details	498	61	hsa-miR-205-5p	PRMT2	protein arginine methyltransferase 2
Details	499	61	hsa-miR-205-5p	B4GALT4	beta-1,4-galactosyltransferase 4
Details	500	61	hsa-miR-205-5p	KIF26B	kinesin family member 26B
Details	501	61	hsa-miR-205-5p	SNX27	sorting nexin family member 27
Details	502	61	hsa-miR-205-5p	CPT1A	carnitine palmitoyltransferase 1A
Details	503	61	hsa-miR-205-5p	ELK3	ELK3, ETS transcription factor
Details	504	61	hsa-miR-205-5p	LY75-CD302	LY75-CD302 readthrough
Details	505	60	hsa-miR-205-5p	NCAM2	neural cell adhesion molecule 2
Details	506	60	hsa-miR-205-5p	PPP1R3A	protein phosphatase 1 regulatory subunit 3A
Details	507	60	hsa-miR-205-5p	FYTTD1	forty-two-three domain containing 1
Details	508	60	hsa-miR-205-5p	ACVR2A	activin A receptor type 2A
Details	509	60	hsa-miR-205-5p	MYO5B	myosin VB
Details	510	60	hsa-miR-205-5p	TMEM74	transmembrane protein 74
Details	511	60	hsa-miR-205-5p	RPS6KA5	ribosomal protein S6 kinase A5
Details	512	60	hsa-miR-205-5p	DDX55	DEAD-box helicase 55
Details	513	60	hsa-miR-205-5p	TMEM267	transmembrane protein 267
Details	514	60	hsa-miR-205-5p	SQLE	squalene epoxidase
Details	515	60	hsa-miR-205-5p	TMEM245	transmembrane protein 245
Details	516	60	hsa-miR-205-5p	POC1B	POC1 centriolar protein B
Details	517	60	hsa-miR-205-5p	SAMD5	sterile alpha motif domain containing 5
Details	518	60	hsa-miR-205-5p	NEGR1	neuronal growth regulator 1
Details	519	60	hsa-miR-205-5p	ZBTB2	zinc finger and BTB domain containing 2
Details	520	60	hsa-miR-205-5p	SMIM14	small integral membrane protein 14
Details	521	60	hsa-miR-205-5p	PCSK5	proprotein convertase subtilisin/kexin type 5
Details	522	60	hsa-miR-205-5p	TNFSF4	TNF superfamily member 4
Details	523	60	hsa-miR-205-5p	STYK1	serine/threonine/tyrosine kinase 1
Details	524	60	hsa-miR-205-5p	SIRT5	sirtuin 5
Details	525	60	hsa-miR-205-5p	CEP126	centrosomal protein 126
Details	526	60	hsa-miR-205-5p	SMOC1	SPARC related modular calcium binding 1
Details	527	60	hsa-miR-205-5p	CCDC43	coiled-coil domain containing 43
Details	528	60	hsa-miR-205-5p	EMX2	empty spiracles homeobox 2
Details	529	60	hsa-miR-205-5p	C5orf22	chromosome 5 open reading frame 22
Details	530	60	hsa-miR-205-5p	FUT9	fucosyltransferase 9
Details	531	59	hsa-miR-205-5p	STMN4	stathmin 4
Details	532	59	hsa-miR-205-5p	NUDT16	nudix hydrolase 16
Details	533	59	hsa-miR-205-5p	CD163L1	CD163 molecule like 1
Details	534	59	hsa-miR-205-5p	TRDMT1	tRNA aspartic acid methyltransferase 1
Details	535	59	hsa-miR-205-5p	GPAT4	glycerol-3-phosphate acyltransferase 4
Details	536	59	hsa-miR-205-5p	VIP	vasoactive intestinal peptide
Details	537	59	hsa-miR-205-5p	ATP6V0A4	ATPase H+ transporting V0 subunit a4
Details	538	59	hsa-miR-205-5p	FAAP24	FA core complex associated protein 24
Details	539	59	hsa-miR-205-5p	NCOA4	nuclear receptor coactivator 4
Details	540	59	hsa-miR-205-5p	ACSL5	acyl-CoA synthetase long chain family member 5
Details	541	59	hsa-miR-205-5p	FRAT1	FRAT1, WNT signaling pathway regulator
Details	542	59	hsa-miR-205-5p	MECR	mitochondrial trans-2-enoyl-CoA reductase
Details	543	59	hsa-miR-205-5p	SACS	sacsin molecular chaperone
Details	544	59	hsa-miR-205-5p	DUSP5	dual specificity phosphatase 5
Details	545	59	hsa-miR-205-5p	BMPR1B	bone morphogenetic protein receptor type 1B
Details	546	59	hsa-miR-205-5p	PPM1L	protein phosphatase, Mg2+/Mn2+ dependent 1L
Details	547	59	hsa-miR-205-5p	AEBP2	AE binding protein 2
Details	548	59	hsa-miR-205-5p	CD24	CD24 molecule
Details	549	58	hsa-miR-205-5p	C10orf53	chromosome 10 open reading frame 53
Details	550	58	hsa-miR-205-5p	PPP1R8	protein phosphatase 1 regulatory subunit 8
Details	551	58	hsa-miR-205-5p	CCDC121	coiled-coil domain containing 121
Details	552	58	hsa-miR-205-5p	RNF165	ring finger protein 165
Details	553	58	hsa-miR-205-5p	RARA	retinoic acid receptor alpha
Details	554	58	hsa-miR-205-5p	KIAA1324L	KIAA1324 like
Details	555	58	hsa-miR-205-5p	CIAO1	cytosolic iron-sulfur assembly component 1
Details	556	58	hsa-miR-205-5p	CXorf40B	chromosome X open reading frame 40B
Details	557	58	hsa-miR-205-5p	CENPO	centromere protein O
Details	558	58	hsa-miR-205-5p	ZNF184	zinc finger protein 184
Details	559	58	hsa-miR-205-5p	ENY2	ENY2, transcription and export complex 2 subunit
Details	560	58	hsa-miR-205-5p	ZDHHC9	zinc finger DHHC-type containing 9
Details	561	58	hsa-miR-205-5p	SEMA4C	semaphorin 4C
Details	562	58	hsa-miR-205-5p	AGBL3	ATP/GTP binding protein like 3
Details	563	58	hsa-miR-205-5p	GIGYF2	GRB10 interacting GYF protein 2
Details	564	58	hsa-miR-205-5p	ERI1	exoribonuclease 1
Details	565	58	hsa-miR-205-5p	GLRB	glycine receptor beta
Details	566	58	hsa-miR-205-5p	TBX18	T-box 18
Details	567	57	hsa-miR-205-5p	CSRNP3	cysteine and serine rich nuclear protein 3
Details	568	57	hsa-miR-205-5p	POU2F1	POU class 2 homeobox 1
Details	569	57	hsa-miR-205-5p	ITGB6	integrin subunit beta 6
Details	570	57	hsa-miR-205-5p	MAP6	microtubule associated protein 6
Details	571	57	hsa-miR-205-5p	MTERF1	mitochondrial transcription termination factor 1
Details	572	57	hsa-miR-205-5p	TTC9C	tetratricopeptide repeat domain 9C
Details	573	57	hsa-miR-205-5p	DRAM2	DNA damage regulated autophagy modulator 2
Details	574	57	hsa-miR-205-5p	ELAVL4	ELAV like RNA binding protein 4
Details	575	57	hsa-miR-205-5p	ZBTB34	zinc finger and BTB domain containing 34
Details	576	57	hsa-miR-205-5p	DNHD1	dynein heavy chain domain 1
Details	577	57	hsa-miR-205-5p	PLEK	pleckstrin
Details	578	57	hsa-miR-205-5p	CUX2	cut like homeobox 2
Details	579	57	hsa-miR-205-5p	ZFP91	ZFP91 zinc finger protein
Details	580	57	hsa-miR-205-5p	DYRK1A	dual specificity tyrosine phosphorylation regulated kinase 1A
Details	581	57	hsa-miR-205-5p	RNF144A	ring finger protein 144A
Details	582	57	hsa-miR-205-5p	NFIA	nuclear factor I A
Details	583	57	hsa-miR-205-5p	FSD1L	fibronectin type III and SPRY domain containing 1 like
Details	584	57	hsa-miR-205-5p	C10orf25	chromosome 10 open reading frame 25
Details	585	57	hsa-miR-205-5p	RAD17	RAD17 checkpoint clamp loader component
Details	586	57	hsa-miR-205-5p	EPHX4	epoxide hydrolase 4
Details	587	57	hsa-miR-205-5p	TIPARP	TCDD inducible poly(ADP-ribose) polymerase
Details	588	56	hsa-miR-205-5p	CBLL1	Cbl proto-oncogene like 1
Details	589	56	hsa-miR-205-5p	WDTC1	WD and tetratricopeptide repeats 1
Details	590	56	hsa-miR-205-5p	RND3	Rho family GTPase 3
Details	591	56	hsa-miR-205-5p	TLE4	TLE family member 4, transcriptional corepressor
Details	592	56	hsa-miR-205-5p	FUT1	fucosyltransferase 1 (H blood group)
Details	593	56	hsa-miR-205-5p	AFF2	AF4/FMR2 family member 2
Details	594	56	hsa-miR-205-5p	LHFPL4	LHFPL tetraspan subfamily member 4
Details	595	56	hsa-miR-205-5p	CDC42BPB	CDC42 binding protein kinase beta
Details	596	56	hsa-miR-205-5p	STK38	serine/threonine kinase 38
Details	597	56	hsa-miR-205-5p	PPP1R1C	protein phosphatase 1 regulatory inhibitor subunit 1C
Details	598	56	hsa-miR-205-5p	CLDN8	claudin 8
Details	599	56	hsa-miR-205-5p	DPP10	dipeptidyl peptidase like 10
Details	600	56	hsa-miR-205-5p	C17orf97	chromosome 17 open reading frame 97
Details	601	56	hsa-miR-205-5p	VEZF1	vascular endothelial zinc finger 1
Details	602	56	hsa-miR-205-5p	RABEP1	rabaptin, RAB GTPase binding effector protein 1
Details	603	56	hsa-miR-205-5p	ANGPT2	angiopoietin 2
Details	604	55	hsa-miR-205-5p	ERCC4	ERCC excision repair 4, endonuclease catalytic subunit
Details	605	55	hsa-miR-205-5p	TGOLN2	trans-golgi network protein 2
Details	606	55	hsa-miR-205-5p	C5orf47	chromosome 5 open reading frame 47
Details	607	55	hsa-miR-205-5p	MPRIP	myosin phosphatase Rho interacting protein
Details	608	55	hsa-miR-205-5p	OGFRL1	opioid growth factor receptor like 1
Details	609	55	hsa-miR-205-5p	WDR35	WD repeat domain 35
Details	610	55	hsa-miR-205-5p	NEK6	NIMA related kinase 6
Details	611	55	hsa-miR-205-5p	DNAJC15	DnaJ heat shock protein family (Hsp40) member C15
Details	612	55	hsa-miR-205-5p	TET1	tet methylcytosine dioxygenase 1
Details	613	55	hsa-miR-205-5p	CAB39	calcium binding protein 39
Details	614	55	hsa-miR-205-5p	EIF2S1	eukaryotic translation initiation factor 2 subunit alpha
Details	615	55	hsa-miR-205-5p	BRINP3	BMP/retinoic acid inducible neural specific 3
Details	616	55	hsa-miR-205-5p	KLHL2	kelch like family member 2
Details	617	55	hsa-miR-205-5p	IBA57	IBA57, iron-sulfur cluster assembly
Details	618	55	hsa-miR-205-5p	LPGAT1	lysophosphatidylglycerol acyltransferase 1
Details	619	55	hsa-miR-205-5p	RAB9B	RAB9B, member RAS oncogene family
Details	620	55	hsa-miR-205-5p	MLPH	melanophilin
Details	621	55	hsa-miR-205-5p	NAV1	neuron navigator 1
Details	622	55	hsa-miR-205-5p	E2F1	E2F transcription factor 1
Details	623	55	hsa-miR-205-5p	N4BP2	NEDD4 binding protein 2
Details	624	55	hsa-miR-205-5p	TC2N	tandem C2 domains, nuclear
Details	625	55	hsa-miR-205-5p	DGKG	diacylglycerol kinase gamma
Details	626	55	hsa-miR-205-5p	SAMD4A	sterile alpha motif domain containing 4A
Details	627	54	hsa-miR-205-5p	GMFB	glia maturation factor beta
Details	628	54	hsa-miR-205-5p	SLC7A6	solute carrier family 7 member 6
Details	629	54	hsa-miR-205-5p	NCAN	neurocan
Details	630	54	hsa-miR-205-5p	TMEM14B	transmembrane protein 14B
Details	631	54	hsa-miR-205-5p	PPM1E	protein phosphatase, Mg2+/Mn2+ dependent 1E
Details	632	54	hsa-miR-205-5p	DOK1	docking protein 1
Details	633	54	hsa-miR-205-5p	SRSF10	serine and arginine rich splicing factor 10
Details	634	54	hsa-miR-205-5p	C5orf64	chromosome 5 open reading frame 64
Details	635	54	hsa-miR-205-5p	KBTBD8	kelch repeat and BTB domain containing 8
Details	636	54	hsa-miR-205-5p	SYT13	synaptotagmin 13
Details	637	54	hsa-miR-205-5p	SV2B	synaptic vesicle glycoprotein 2B
Details	638	54	hsa-miR-205-5p	RAB11FIP4	RAB11 family interacting protein 4
Details	639	54	hsa-miR-205-5p	WFDC6	WAP four-disulfide core domain 6
Details	640	54	hsa-miR-205-5p	STON2	stonin 2
Details	641	54	hsa-miR-205-5p	ATG5	autophagy related 5
Details	642	54	hsa-miR-205-5p	UCHL3	ubiquitin C-terminal hydrolase L3
Details	643	54	hsa-miR-205-5p	FERMT2	fermitin family member 2
Details	644	54	hsa-miR-205-5p	EYA3	EYA transcriptional coactivator and phosphatase 3
Details	645	53	hsa-miR-205-5p	PRDM12	PR/SET domain 12
Details	646	53	hsa-miR-205-5p	EIF4E	eukaryotic translation initiation factor 4E
Details	647	53	hsa-miR-205-5p	LILRB2	leukocyte immunoglobulin like receptor B2
Details	648	53	hsa-miR-205-5p	PSD4	pleckstrin and Sec7 domain containing 4
Details	649	53	hsa-miR-205-5p	RBBP4	RB binding protein 4, chromatin remodeling factor
Details	650	53	hsa-miR-205-5p	CHD2	chromodomain helicase DNA binding protein 2
Details	651	53	hsa-miR-205-5p	ZC3H11A	zinc finger CCCH-type containing 11A
Details	652	53	hsa-miR-205-5p	KIF13B	kinesin family member 13B
Details	653	53	hsa-miR-205-5p	RAPGEF4	Rap guanine nucleotide exchange factor 4
Details	654	53	hsa-miR-205-5p	CEACAM6	carcinoembryonic antigen related cell adhesion molecule 6
Details	655	53	hsa-miR-205-5p	FAM218A	family with sequence similarity 218 member A
Details	656	53	hsa-miR-205-5p	THBS1	thrombospondin 1
Details	657	53	hsa-miR-205-5p	PTP4A2	protein tyrosine phosphatase type IVA, member 2
Details	658	53	hsa-miR-205-5p	SSR1	signal sequence receptor subunit 1
Details	659	53	hsa-miR-205-5p	RNF157	ring finger protein 157
Details	660	53	hsa-miR-205-5p	CDRT1	CMT1A duplicated region transcript 1
Details	661	53	hsa-miR-205-5p	UFD1	ubiquitin recognition factor in ER associated degradation 1
Details	662	53	hsa-miR-205-5p	POTEM	POTE ankyrin domain family member M
Details	663	53	hsa-miR-205-5p	ALDH3B1	aldehyde dehydrogenase 3 family member B1
Details	664	53	hsa-miR-205-5p	KIF5C	kinesin family member 5C
Details	665	53	hsa-miR-205-5p	SEH1L	SEH1 like nucleoporin
Details	666	53	hsa-miR-205-5p	CD99	CD99 molecule (Xg blood group)
Details	667	52	hsa-miR-205-5p	EXOG	exo/endonuclease G
Details	668	52	hsa-miR-205-5p	CLIP1	CAP-Gly domain containing linker protein 1
Details	669	52	hsa-miR-205-5p	ATP7A	ATPase copper transporting alpha
Details	670	52	hsa-miR-205-5p	TRMT1L	tRNA methyltransferase 1 like
Details	671	52	hsa-miR-205-5p	TSHR	thyroid stimulating hormone receptor
Details	672	52	hsa-miR-205-5p	TRIAP1	TP53 regulated inhibitor of apoptosis 1
Details	673	52	hsa-miR-205-5p	KALRN	kalirin RhoGEF kinase
Details	674	52	hsa-miR-205-5p	GGA2	golgi associated, gamma adaptin ear containing, ARF binding protein 2
Details	675	52	hsa-miR-205-5p	GP6	glycoprotein VI platelet
Details	676	52	hsa-miR-205-5p	NCALD	neurocalcin delta
Details	677	52	hsa-miR-205-5p	KIAA0319	KIAA0319
Details	678	52	hsa-miR-205-5p	ADAM28	ADAM metallopeptidase domain 28
Details	679	52	hsa-miR-205-5p	GABPA	GA binding protein transcription factor subunit alpha
Details	680	52	hsa-miR-205-5p	SH2D4B	SH2 domain containing 4B
Details	681	52	hsa-miR-205-5p	TMEM170A	transmembrane protein 170A
Details	682	52	hsa-miR-205-5p	CDPF1	cysteine rich DPF motif domain containing 1
Details	683	52	hsa-miR-205-5p	RNF212B	ring finger protein 212B
Details	684	52	hsa-miR-205-5p	SIDT1	SID1 transmembrane family member 1
Details	685	52	hsa-miR-205-5p	DACH2	dachshund family transcription factor 2
Details	686	52	hsa-miR-205-5p	ZHX1	zinc fingers and homeoboxes 1
Details	687	52	hsa-miR-205-5p	IQGAP1	IQ motif containing GTPase activating protein 1
Details	688	52	hsa-miR-205-5p	AGPAT4	1-acylglycerol-3-phosphate O-acyltransferase 4
Details	689	52	hsa-miR-205-5p	STRIP2	striatin interacting protein 2
Details	690	52	hsa-miR-205-5p	MYOCD	myocardin
Details	691	52	hsa-miR-205-5p	TEX35	testis expressed 35
Details	692	52	hsa-miR-205-5p	EPB41L1	erythrocyte membrane protein band 4.1 like 1
Details	693	52	hsa-miR-205-5p	CFAP44	cilia and flagella associated protein 44
Details	694	52	hsa-miR-205-5p	SALL2	spalt like transcription factor 2
Details	695	52	hsa-miR-205-5p	CALHM4	calcium homeostasis modulator family member 4
Details	696	52	hsa-miR-205-5p	HNRNPH3	heterogeneous nuclear ribonucleoprotein H3
Details	697	52	hsa-miR-205-5p	ZNF518B	zinc finger protein 518B
Details	698	52	hsa-miR-205-5p	CXorf40A	chromosome X open reading frame 40A
Details	699	52	hsa-miR-205-5p	CHST6	carbohydrate sulfotransferase 6
Details	700	52	hsa-miR-205-5p	MTRF1L	mitochondrial translational release factor 1 like
Details	701	52	hsa-miR-205-5p	GRIA4	glutamate ionotropic receptor AMPA type subunit 4
Details	702	51	hsa-miR-205-5p	NR3C1	nuclear receptor subfamily 3 group C member 1
Details	703	51	hsa-miR-205-5p	PPP3R1	protein phosphatase 3 regulatory subunit B, alpha
Details	704	51	hsa-miR-205-5p	RSPO3	R-spondin 3
Details	705	51	hsa-miR-205-5p	MGLL	monoglyceride lipase
Details	706	51	hsa-miR-205-5p	UBE2K	ubiquitin conjugating enzyme E2 K
Details	707	51	hsa-miR-205-5p	PNPLA8	patatin like phospholipase domain containing 8
Details	708	51	hsa-miR-205-5p	MBNL3	muscleblind like splicing regulator 3
Details	709	51	hsa-miR-205-5p	PTPN21	protein tyrosine phosphatase, non-receptor type 21
Details	710	51	hsa-miR-205-5p	ZXDC	ZXD family zinc finger C
Details	711	51	hsa-miR-205-5p	EDN3	endothelin 3
Details	712	51	hsa-miR-205-5p	PI15	peptidase inhibitor 15
Details	713	51	hsa-miR-205-5p	ERP29	endoplasmic reticulum protein 29
Details	714	51	hsa-miR-205-5p	RASSF3	Ras association domain family member 3
Details	715	51	hsa-miR-205-5p	RAD54L2	RAD54 like 2
Details	716	51	hsa-miR-205-5p	HAL	histidine ammonia-lyase
Details	717	51	hsa-miR-205-5p	CYP4V2	cytochrome P450 family 4 subfamily V member 2
Details	718	51	hsa-miR-205-5p	PDE7A	phosphodiesterase 7A
Details	719	51	hsa-miR-205-5p	EREG	epiregulin
Details	720	50	hsa-miR-205-5p	NCAPG	non-SMC condensin I complex subunit G
Details	721	50	hsa-miR-205-5p	TOX	thymocyte selection associated high mobility group box
Details	722	50	hsa-miR-205-5p	HACD4	3-hydroxyacyl-CoA dehydratase 4
Details	723	50	hsa-miR-205-5p	TCF20	transcription factor 20
Details	724	50	hsa-miR-205-5p	CAT	catalase
Details	725	50	hsa-miR-205-5p	CA8	carbonic anhydrase 8
Details	726	50	hsa-miR-205-5p	GTF2H5	general transcription factor IIH subunit 5
Details	727	50	hsa-miR-205-5p	GPD2	glycerol-3-phosphate dehydrogenase 2
Details	728	50	hsa-miR-205-5p	CDON	cell adhesion associated, oncogene regulated
Details	729	50	hsa-miR-205-5p	PTCHD1	patched domain containing 1
Details	730	50	hsa-miR-205-5p	STEAP2	STEAP2 metalloreductase
Details	731	50	hsa-miR-205-5p	ZNF302	zinc finger protein 302
Details	732	50	hsa-miR-205-5p	SYNPO2	synaptopodin 2
Details	733	50	hsa-miR-205-5p	RASL11B	RAS like family 11 member B
Details	734	50	hsa-miR-205-5p	DIO2	iodothyronine deiodinase 2
Details	735	50	hsa-miR-205-5p	AVL9	AVL9 cell migration associated
Details	736	50	hsa-miR-205-5p	BEAN1	brain expressed associated with NEDD4 1
Details	737	50	hsa-miR-205-5p	ARHGAP24	Rho GTPase activating protein 24
