# Supplementary material for: Epithelial to mesenchymal transition and microRNA expression are associated with spindle and apocrine cell morphology in triple-negative breast cancer
Source: Sci Rep. 2021 Mar 4;11:5145. doi: 10.1038/s41598-021-84350-2 (PMC7933252; doi:10.1038/s41598-021-84350-2)
Supplement: Supplementary file 10 — Supplementary Table 3a. [file 41598_2021_84350_MOESM10_ESM.xlsx]

## Sheet: legend
Supplementary Table 3a.
Analysis of upregulated miRNAs with relationship to EMT (see Tables 3, 4a-b) and their target genes (see Suppl. Table 2a) by KEGG and gene onthology (GO) pathways.

## Sheet: 22
KEGG	Pathway_Name	Gene_Found	Gene_Pathway	Percentage	pvalue	pvalueAdj	genes
none
GO	ID	Description	GeneRatio	BgRatio	pvalue	p.adjust	qvalue	geneID	Count	ontology
GO:0098984	GO:0098984	neuron to neuron synapse	22/476	212/18511	3.1096573956367e-08	1.24184588479575e-05	1.13010083913502e-05	GRM5/LIN7C/ARRB1/HOMER1/MTMR2/CPEB1/CNKSR2/EEF2K/MAGI2/TIAM1/FBXO45/HOMER3/DNM3/KCNH1/DISC1/KALRN/PALM/DGCR8/PCLO/SPOCK1/NTRK2/PENK	22	CellularComponent
GO:0014069	GO:0014069	postsynaptic density	21/476	204/18511	7.36384455853879e-08	1.24184588479575e-05	1.13010083913502e-05	GRM5/LIN7C/ARRB1/HOMER1/MTMR2/CPEB1/CNKSR2/EEF2K/MAGI2/TIAM1/FBXO45/HOMER3/DNM3/KCNH1/DISC1/KALRN/PALM/DGCR8/PCLO/SPOCK1/NTRK2	21	CellularComponent
GO:0099572	GO:0099572	postsynaptic specialization	21/476	205/18511	8.01190893416615e-08	1.24184588479575e-05	1.13010083913502e-05	GRM5/LIN7C/ARRB1/HOMER1/MTMR2/CPEB1/CNKSR2/EEF2K/MAGI2/TIAM1/FBXO45/HOMER3/DNM3/KCNH1/DISC1/KALRN/PALM/DGCR8/PCLO/SPOCK1/NTRK2	21	CellularComponent
GO:0032279	GO:0032279	asymmetric synapse	21/476	209/18511	1.11656229489446e-07	1.29800366781481e-05	1.18120537512519e-05	GRM5/LIN7C/ARRB1/HOMER1/MTMR2/CPEB1/CNKSR2/EEF2K/MAGI2/TIAM1/FBXO45/HOMER3/DNM3/KCNH1/DISC1/KALRN/PALM/DGCR8/PCLO/SPOCK1/NTRK2	21	CellularComponent
GO:0098794	GO:0098794	postsynapse	28/476	424/18511	5.53173749205008e-06	0.000514451586760657	0.000468159678274554	GRM5/LIN7C/GABBR2/ARRB1/SYNE1/HOMER1/MECP2/MTMR2/DAGLA/CPEB1/CNKSR2/EEF2K/HTR3A/MAGI2/TIAM1/FBXO45/HOMER3/DNM3/KCNH1/DISC1/PTEN/KALRN/PALM/DGCR8/PCLO/SPOCK1/CHRNA2/NTRK2	28	CellularComponent
GO:0097060	GO:0097060	synaptic membrane	22/476	295/18511	8.62124189404592e-06	0.000668146246788559	0.000608024428316923	GRM5/LIN7C/GABBR2/ARRB1/SYNE1/HOMER1/MTMR2/DAGLA/CPEB1/CNKSR2/HTR3A/FBXO45/HOMER3/DNM3/KCNH1/ZNRF2/DISC1/PTEN/RIMS4/PALM/CHRNA2/NTRK2	22	CellularComponent
GO:0030424	GO:0030424	axon	26/476	407/18511	2.12529950278275e-05	0.00141180609827711	0.00128476751897544	KIRREL3/HOMER1/KCNAB1/MTMR2/MAP2K4/DAGLA/CREB1/SV2A/CBL/NDEL1/HTR3A/NEFM/TIAM1/NCMAP/DNM3/KCNH1/NAV1/SLC9A6/DISC1/PALM/PSEN1/SLC6A1/HTT/SPOCK1/NTRK2/PENK	26	CellularComponent
GO:0016605	GO:0016605	PML body	11/476	97/18511	3.93263650807012e-05	0.00228584497031576	0.00208015773190025	SIRT1/TP53INP1/MAX/CIITA/HIPK1/KAT6A/SP100/PTEN/SKI/TP53/ZNF451	11	CellularComponent
GO:0045211	GO:0045211	postsynaptic membrane	17/476	225/18511	7.64700452554894e-05	0.00395095233820028	0.00359543370674932	LIN7C/GABBR2/ARRB1/SYNE1/HOMER1/DAGLA/CPEB1/CNKSR2/HTR3A/FBXO45/HOMER3/DNM3/KCNH1/DISC1/PTEN/CHRNA2/NTRK2	17	CellularComponent
GO:0001650	GO:0001650	fibrillar center	11/476	128/18511	0.000472165905345661	0.0219557145985732	0.0199800730472585	SESN1/KLF6/BTBD10/UBE2N/WDR33/PAFAH1B2/DCAF1/MTDH/STN1/CDCA7L/MLLT1	11	CellularComponent
GO:0098793	GO:0098793	presynapse	20/476	354/18511	0.000897745555892755	0.0379501530445574	0.0345352835855395	GRM5/LIN7C/RAB5B/SLC6A17/MTMR2/SV2A/NDEL1/FBXO45/KCNH1/SLC9A6/ZNRF2/DISC1/TSPOAP1/RIMS4/PSEN1/PCLO/NTRK2/RAB26/PENK/RAB3C	20	CellularComponent
GO:0005923	GO:0005923	bicellular tight junction	10/476	120/18511	0.00107193164949298	0.0415373514178528	0.0377996950084365	LIN7C/CYTH3/MAGI2/TGFBR1/AMOT/TJAP1/CDH5/VASP/MTDH/CCDC85C	10	CellularComponent
GO:0070160	GO:0070160	occluding junction	10/476	123/18511	0.00129437405703185	0.0436977195885812	0.0397656667223761	LIN7C/CYTH3/MAGI2/TGFBR1/AMOT/TJAP1/CDH5/VASP/MTDH/CCDC85C	10	CellularComponent
GO:0017053	GO:0017053	transcriptional repressor complex	8/476	83/18511	0.00131563026718309	0.0436977195885812	0.0397656667223761	RCOR1/SIRT1/CDX2/SP1/HDAC4/PRDM16/SKI/HEY2	8	CellularComponent
GO:0031252	GO:0031252	cell leading edge	20/476	369/18511	0.00148039434037833	0.0458922245517281	0.0417627034969885	CARMIL1/CYTH3/TACR3/ARPC5/NDEL1/ARHGEF26/TRPM7/TIAM1/WASF1/ARFIP2/APBB2/FGD6/AMOT/VASP/RAPGEF3/PALM/ARHGAP45/SCYL3/PSD4/SLC9A1	20	CellularComponent
GO:0016570	GO:0016570	histone modification	34/461	444/17381	3.27980439536983e-08	0.000139752465286708	0.000123286121009112	RCOR1/WDR82/PHF8/SIRT1/MTHFR/MSL2/KDM6B/ARRB1/MECP2/EP300/EPC1/TET2/KAT6A/UBE2N/KDM3A/DPY30/KAT6B/HDAC4/PRDM16/DCAF1/PRMT2/MECOM/SKI/NCOA1/PCGF5/KAT7/PHC1/SMAD4/PRDM4/CCNA2/TP53/ZNF451/PADI2/JARID2	34	BiologicalProcesses
GO:0001764	GO:0001764	neuron migration	16/461	141/17381	1.06592981609984e-06	0.00227096347320071	0.00200338703857502	DDIT4/KIRREL3/LRP12/UNK/NDEL1/FBXO45/ZNF609/NAV1/DISC1/APBB2/LHX6/UNC5D/PSEN1/ERBB4/SPOCK1/NTRK2	16	BiologicalProcesses
GO:1902275	GO:1902275	regulation of chromatin organization	16/461	158/17381	4.81329599230279e-06	0.0068364847410674	0.00603097543456606	PHF8/SIRT1/MTHFR/SPTY2D1/ARRB1/MECP2/UBE2N/KDM3A/SKI/KAT7/UHRF2/SMAD4/TP53/ZNF451/PADI2/JARID2	16	BiologicalProcesses
GO:0014706	GO:0014706	striated muscle tissue development	25/461	369/17381	1.88689884350863e-05	0.016041777478639	0.0141516538930124	ERBB3/BCL9/MAPK14/KDM6B/CAV3/PROX1/HOMER1/EP300/KCNAB1/MAP2K4/CREB1/BCL9L/CCNT2/TGFBR1/PTEN/HDAC4/SKI/HEY2/WNT5A/RYR1/ERBB4/SMAD4/CHD7/SLC9A1/JARID2	25	BiologicalProcesses
GO:0021537	GO:0021537	telencephalon development	19/461	238/17381	2.0697973155621e-05	0.016041777478639	0.0141516538930124	ZDHHC16/KIRREL3/KDM6B/PROX1/EMX2/NDEL1/FBXO45/CSF1R/DISC1/PTEN/LHX6/SKI/CCDC85C/NCOA1/PSEN1/WNT5A/ERBB4/CHD7/NTRK2	19	BiologicalProcesses
GO:0044089	GO:0044089	positive regulation of cellular component biogenesis	30/461	493/17381	2.25887502632795e-05	0.016041777478639	0.0141516538930124	ESR1/CARMIL1/CAV3/PROX1/MECP2/CREB1/ARPC5/RGS2/EEF2K/NDEL1/WASF1/DNM3/ARFIP2/CNOT6L/GPSM2/TGFBR1/MIEF2/FAS/HDAC4/PIP4K2B/VASP/RAPGEF3/PALM/FMN1/ERCC2/RIOK2/TRABD2B/HTT/NTRK2/TP53	30	BiologicalProcesses
GO:0016571	GO:0016571	histone methylation	13/461	129/17381	3.90629040370483e-05	0.0208781178317355	0.0184181520960307	WDR82/SIRT1/MTHFR/MECP2/TET2/KDM3A/DPY30/PRDM16/PRMT2/MECOM/SMAD4/PRDM4/JARID2	13	BiologicalProcesses
GO:0060537	GO:0060537	muscle tissue development	25/461	387/17381	4.15701067929105e-05	0.0208781178317355	0.0184181520960307	ERBB3/BCL9/MAPK14/KDM6B/CAV3/PROX1/HOMER1/EP300/KCNAB1/MAP2K4/CREB1/BCL9L/CCNT2/TGFBR1/PTEN/HDAC4/SKI/HEY2/WNT5A/RYR1/ERBB4/SMAD4/CHD7/SLC9A1/JARID2	25	BiologicalProcesses
GO:0007517	GO:0007517	muscle organ development	25/461	389/17381	4.52177885631379e-05	0.0208781178317355	0.0184181520960307	ERBB3/SIRT1/BCL9/MAPK14/CAV3/PROX1/HOMER1/EP300/KCNAB1/CREB1/ZNF609/BCL9L/CCNT2/TAGLN/TGFBR1/PTEN/HDAC4/SKI/HEY2/WNT5A/RYR1/ERBB4/SMAD4/CHD7/JARID2	25	BiologicalProcesses
GO:0033044	GO:0033044	regulation of chromosome organization	21/461	301/17381	5.72431800951498e-05	0.0208781178317355	0.0184181520960307	PHF8/SIRT1/H3F3B/MTHFR/SPTY2D1/ARRB1/MECP2/CENPV/TNKS2/UBE2N/KDM3A/SKI/STN1/KAT7/UHRF2/USP44/SMAD4/TP53/ZNF451/PADI2/JARID2	21	BiologicalProcesses
GO:0030100	GO:0030100	regulation of endocytosis	17/461	214/17381	5.94564887649924e-05	0.0208781178317355	0.0184181520960307	RAB5B/ARRB1/CAV3/SMAP1/RUFY2/MTMR2/CBL/EEF2K/MAGI2/PTEN/TUB/WNT5A/BTBD9/MFGE8/PTPN1/SNAP91/APOA5	17	BiologicalProcesses
GO:0042220	GO:0042220	response to cocaine	8/461	52/17381	6.22526710109778e-05	0.0208781178317355	0.0184181520960307	HOMER1/TACR3/HTR3A/TIAM1/KALRN/SLC6A1/SMPD1/CCNA2	8	BiologicalProcesses
GO:0007179	GO:0007179	transforming growth factor beta receptor signaling pathway	15/461	174/17381	6.36976136617135e-05	0.0208781178317355	0.0184181520960307	SIRT1/CAV3/ZFYVE9/CREB1/CBL/FBN2/BCL9L/TGFBR1/PRDM16/CDH5/SKI/NPNT/SMAD4/ZNF451/FURIN	15	BiologicalProcesses
GO:0045446	GO:0045446	endothelial cell differentiation	11/461	101/17381	7.52677375428254e-05	0.0229082735478556	0.0202091045688293	CLIC4/BTG1/KDM6B/PROX1/VEZF1/ARHGEF26/ACVR2B/CDH5/RAPGEF3/HEY2/SMAD4	11	BiologicalProcesses
GO:0071560	GO:0071560	cellular response to transforming growth factor beta stimulus	17/461	221/17381	8.86001685133008e-05	0.0251683545356783	0.0222028913516489	SIRT1/CAV3/ZFYVE9/CREB1/CBL/FBN2/BCL9L/TGFBR1/PRDM16/CDH5/SKI/WNT5A/NPNT/SMAD4/PENK/ZNF451/FURIN	17	BiologicalProcesses
GO:0071559	GO:0071559	response to transforming growth factor beta	17/461	225/17381	0.000110363100364267	0.0293910731657588	0.0259280678553156	SIRT1/CAV3/ZFYVE9/CREB1/CBL/FBN2/BCL9L/TGFBR1/PRDM16/CDH5/SKI/WNT5A/NPNT/SMAD4/PENK/ZNF451/FURIN	17	BiologicalProcesses
GO:0030900	GO:0030900	forebrain development	23/461	366/17381	0.000126589206230082	0.0303425584989794	0.0267674443606901	ZDHHC16/KIRREL3/KDM6B/PROX1/CREB1/EMX2/ARPC5/NDEL1/FBXO45/CSF1R/TYRO3/DISC1/PTEN/LHX6/SKI/CCDC85C/NCOA1/PSEN1/WNT5A/ERBB4/GHRHR/CHD7/NTRK2	23	BiologicalProcesses
GO:0055024	GO:0055024	regulation of cardiac muscle tissue development	10/461	90/17381	0.00013424285262132	0.0303425584989794	0.0267674443606901	ERBB3/MAPK14/CAV3/CREB1/TGFBR1/PTEN/HEY2/ERBB4/SMAD4/JARID2	10	BiologicalProcesses
GO:0043279	GO:0043279	response to alkaloid	11/461	108/17381	0.000138396160474535	0.0303425584989794	0.0267674443606901	GSTM2/HOMER1/TACR3/HTR3A/TIAM1/KALRN/RYR1/SLC6A1/SMPD1/PENK/CCNA2	11	BiologicalProcesses
GO:1901653	GO:1901653	cellular response to peptide	22/461	345/17381	0.000143450861249879	0.0303425584989794	0.0267674443606901	GRM5/SIRT1/MAX/CREB1/SOCS2/CPEB1/EEF2K/NDEL1/PRKAR2A/SP1/GNB4/PTEN/PTPN2/PSEN1/EIF4EBP2/ADCY6/GHRHR/PTPN1/CCNA2/TP53/CDC5L/SLC9A1	22	BiologicalProcesses
GO:0006470	GO:0006470	protein dephosphorylation	18/461	254/17381	0.000157461166685622	0.0303425584989794	0.0267674443606901	PPM1K/STYX/MTMR2/PPP1R15B/MAGI2/DUSP10/CTDSPL2/PHLPP1/PALD1/PTEN/PTPN2/DUSP18/PTP4A3/HTT/DUSP13/PTPN1/SMPD1/PPP1R3B	18	BiologicalProcesses
GO:0031331	GO:0031331	positive regulation of cellular catabolic process	24/461	396/17381	0.000157551033418326	0.0303425584989794	0.0267674443606901	SIRT1/TP53INP1/TRIB2/CAV3/TNRC6B/FBXW7/GIGYF2/TRIM13/PPARA/CNOT6L/PAFAH1B2/DISC1/ARIH1/PTEN/PIP4K2B/RAPGEF3/MTDH/PSEN1/GNAI3/HTT/PTPN1/APOA5/FURIN/CTSC	24	BiologicalProcesses
GO:0009896	GO:0009896	positive regulation of catabolic process	26/461	447/17381	0.000163782878544127	0.0303425584989794	0.0267674443606901	SIRT1/TP53INP1/TRIB2/CAV3/TNRC6B/FBXW7/GIGYF2/TRIM13/PPARA/CNOT6L/PAFAH1B2/DISC1/ARIH1/PTEN/PIP4K2B/RAPGEF3/MTDH/PSEN1/WNT5A/GNAI3/HTT/PTPN1/ATG4B/APOA5/FURIN/CTSC	26	BiologicalProcesses
GO:0021953	GO:0021953	central nervous system neuron differentiation	14/461	171/17381	0.000191630364915302	0.0316172000307198	0.0278919011622427	PROX1/GIGYF2/NDEL1/FBXO45/CSF1R/DISC1/PTEN/LHX6/UNC5D/PSEN1/WNT5A/ERBB4/SPOCK1/NTRK2	14	BiologicalProcesses
GO:0031056	GO:0031056	regulation of histone modification	12/461	131/17381	0.000192362703964914	0.0316172000307198	0.0278919011622427	SIRT1/MTHFR/ARRB1/MECP2/UBE2N/KDM3A/SKI/KAT7/SMAD4/TP53/ZNF451/JARID2	12	BiologicalProcesses
GO:1990090	GO:1990090	cellular response to nerve growth factor stimulus	7/461	46/17381	0.000192923539262782	0.0316172000307198	0.0278919011622427	CREB1/CBL/EEF2K/MAGI2/WASF1/PTEN/CDC5L	7	BiologicalProcesses
GO:0048738	GO:0048738	cardiac muscle tissue development	16/461	215/17381	0.000207548641105548	0.0320810666332863	0.0283011126489866	ERBB3/MAPK14/KDM6B/CAV3/PROX1/MAP2K4/CREB1/TGFBR1/PTEN/HEY2/WNT5A/ERBB4/SMAD4/CHD7/SLC9A1/JARID2	16	BiologicalProcesses
GO:0003300	GO:0003300	cardiac muscle hypertrophy	10/461	95/17381	0.000210811984447786	0.0320810666332863	0.0283011126489866	CAV3/MAP2K4/RGS2/TIAM1/HDAC4/PDE5A/HEY2/SMAD4/SLC9A1/JARID2	10	BiologicalProcesses
GO:1905268	GO:1905268	negative regulation of chromatin organization	7/461	47/17381	0.000221573277223923	0.0325559908362461	0.0287200788735619	PHF8/SIRT1/MECP2/KDM3A/SKI/ZNF451/JARID2	7	BiologicalProcesses
GO:0006479	GO:0006479	protein methylation	14/461	175/17381	0.000243767804411364	0.0333322477919399	0.0294048732975994	WDR82/SIRT1/MTHFR/BTG1/MECP2/TET2/KDM3A/DPY30/PRDM16/PRMT2/MECOM/SMAD4/PRDM4/JARID2	14	BiologicalProcesses
GO:0008213	GO:0008213	protein alkylation	14/461	175/17381	0.000243767804411364	0.0333322477919399	0.0294048732975994	WDR82/SIRT1/MTHFR/BTG1/MECP2/TET2/KDM3A/DPY30/PRDM16/PRMT2/MECOM/SMAD4/PRDM4/JARID2	14	BiologicalProcesses
GO:0014897	GO:0014897	striated muscle hypertrophy	10/461	97/17381	0.000250324320427617	0.0333322477919399	0.0294048732975994	CAV3/MAP2K4/RGS2/TIAM1/HDAC4/PDE5A/HEY2/SMAD4/SLC9A1/JARID2	10	BiologicalProcesses
GO:0090335	GO:0090335	regulation of brown fat cell differentiation	4/461	13/17381	0.00028871503002833	0.0360186150181562	0.0317747191121026	SIRT1/MAPK14/DUSP10/PRDM16	4	BiologicalProcesses
GO:1990089	GO:1990089	response to nerve growth factor	7/461	49/17381	0.000289149182671236	0.0360186150181562	0.0317747191121026	CREB1/CBL/EEF2K/MAGI2/WASF1/PTEN/CDC5L	7	BiologicalProcesses
GO:0014896	GO:0014896	muscle hypertrophy	10/461	99/17381	0.000295858137910224	0.0360186150181562	0.0317747191121026	CAV3/MAP2K4/RGS2/TIAM1/HDAC4/PDE5A/HEY2/SMAD4/SLC9A1/JARID2	10	BiologicalProcesses
GO:0048511	GO:0048511	rhythmic process	20/461	316/17381	0.000313818572795668	0.0371439149633984	0.0327674305103313	ESR1/SIRT1/ARRB1/PROX1/EP300/CREB1/NFYA/PPARA/SP1/TYRO3/PHLPP1/FAS/PTEN/NCOA1/BTBD9/OPRL1/GHRHR/SMAD4/NTRK2/TP53	20	BiologicalProcesses
GO:0003158	GO:0003158	endothelium development	11/461	119/17381	0.000326026584169082	0.0375459263552556	0.0331220748810182	CLIC4/BTG1/KDM6B/PROX1/VEZF1/ARHGEF26/ACVR2B/CDH5/RAPGEF3/HEY2/SMAD4	11	BiologicalProcesses
GO:0006473	GO:0006473	protein acetylation	14/461	181/17381	0.000344665277553134	0.0386478617803659	0.0340941746853807	SIRT1/MSL2/ARRB1/NAA20/MECP2/EP300/EPC1/KAT6A/KAT6B/RAPGEF3/NCOA1/KAT7/SMAD4/ZNF451	14	BiologicalProcesses
GO:0007216	GO:0007216	G-protein coupled glutamate receptor signaling pathway	4/461	14/17381	0.000395763147451911	0.0413773010213586	0.0365020175514202	GRM5/HOMER1/DAGLA/HOMER3	4	BiologicalProcesses
GO:0007178	GO:0007178	transmembrane receptor protein serine/threonine kinase signaling pathway	20/461	322/17381	0.000399811222570625	0.0413773010213586	0.0365020175514202	SIRT1/MAPK14/CAV3/ZFYVE9/CREB1/CBL/MAGI2/FBN2/CTDSPL2/BCL9L/TGFBR1/ACVR2B/PRDM16/CDH5/SKI/WNT5A/NPNT/SMAD4/ZNF451/FURIN	20	BiologicalProcesses
GO:0017015	GO:0017015	regulation of transforming growth factor beta receptor signaling pathway	10/461	103/17381	0.00040784948202231	0.0413773010213586	0.0365020175514202	SIRT1/CAV3/FBN2/BCL9L/TGFBR1/PRDM16/SKI/NPNT/SMAD4/ZNF451	10	BiologicalProcesses
GO:0034968	GO:0034968	histone lysine methylation	10/461	103/17381	0.00040784948202231	0.0413773010213586	0.0365020175514202	WDR82/SIRT1/MECP2/TET2/KDM3A/DPY30/PRDM16/MECOM/SMAD4/JARID2	10	BiologicalProcesses
GO:0021543	GO:0021543	pallium development	13/461	164/17381	0.000439714115538301	0.0428192626337068	0.0377740799330443	KIRREL3/KDM6B/PROX1/EMX2/NDEL1/FBXO45/DISC1/PTEN/LHX6/CCDC85C/NCOA1/PSEN1/NTRK2	13	BiologicalProcesses
GO:0031057	GO:0031057	negative regulation of histone modification	6/461	38/17381	0.000452575853175476	0.0428192626337068	0.0377740799330443	SIRT1/MECP2/KDM3A/SKI/ZNF451/JARID2	6	BiologicalProcesses
GO:0060412	GO:0060412	ventricular septum morphogenesis	6/461	38/17381	0.000452575853175476	0.0428192626337068	0.0377740799330443	RBM15/PROX1/TGFBR1/HEY2/WNT5A/SMAD4	6	BiologicalProcesses
GO:2001251	GO:2001251	negative regulation of chromosome organization	11/461	124/17381	0.000464699672792932	0.0428192626337068	0.0377740799330443	PHF8/SIRT1/H3F3B/MECP2/TNKS2/KDM3A/SKI/STN1/USP44/ZNF451/JARID2	11	BiologicalProcesses
GO:1903844	GO:1903844	regulation of cellular response to transforming growth factor beta stimulus	10/461	105/17381	0.000475873687427511	0.0428192626337068	0.0377740799330443	SIRT1/CAV3/FBN2/BCL9L/TGFBR1/PRDM16/SKI/NPNT/SMAD4/ZNF451	10	BiologicalProcesses
GO:0031334	GO:0031334	positive regulation of protein complex assembly	16/461	232/17381	0.000486001578878668	0.0428192626337068	0.0377740799330443	ESR1/CARMIL1/CAV3/MECP2/CREB1/ARPC5/RGS2/WASF1/ARFIP2/MIEF2/FAS/VASP/FMN1/ERCC2/TRABD2B/TP53	16	BiologicalProcesses
GO:0071375	GO:0071375	cellular response to peptide hormone stimulus	19/461	303/17381	0.000493271391380569	0.0428192626337068	0.0377740799330443	SIRT1/MAX/CREB1/SOCS2/CPEB1/EEF2K/NDEL1/PRKAR2A/SP1/GNB4/PTEN/PTPN2/EIF4EBP2/ADCY6/GHRHR/PTPN1/CCNA2/CDC5L/SLC9A1	19	BiologicalProcesses
GO:0042692	GO:0042692	muscle cell differentiation	23/461	403/17381	0.000502627577496315	0.0428192626337068	0.0377740799330443	SIRT1/H3F3B/BCL9/MAPK14/BTG1/KDM6B/CAV3/PROX1/SYNE1/HOMER1/MECP2/KCNAB1/MAP2K4/EPC1/MED28/KCNH1/HDAC4/SKI/HEY2/RYR1/NPNT/SMAD4/SLC9A1	23	BiologicalProcesses
GO:0007613	GO:0007613	memory	10/461	106/17381	0.000513263372579675	0.0428192626337068	0.0377740799330443	KCNK10/MECP2/CREB1/ATXN1/PTEN/KALRN/SLC24A2/PSEN1/BTBD9/EIF4EBP2	10	BiologicalProcesses
GO:0016573	GO:0016573	histone acetylation	12/461	146/17381	0.00052255378008748	0.0428192626337068	0.0377740799330443	SIRT1/MSL2/ARRB1/MECP2/EP300/EPC1/KAT6A/KAT6B/NCOA1/KAT7/SMAD4/ZNF451	12	BiologicalProcesses
GO:0007611	GO:0007611	learning or memory	16/461	234/17381	0.000533807119774296	0.0429160780633637	0.0378594880777361	GRM5/GATM/KCNK10/MECP2/KCNAB1/CREB1/ATXN1/PTEN/KALRN/SLC24A2/PSEN1/BTBD9/EIF4EBP2/SLC6A1/HTT/NTRK2	16	BiologicalProcesses
GO:0046825	GO:0046825	regulation of protein export from nucleus	6/461	40/17381	0.000601734632622648	0.045853137115393	0.0404504879356387	CTDSPL2/SP100/RAPGEF3/RIOK2/DNAJC27/TP53	6	BiologicalProcesses
GO:0061647	GO:0061647	histone H3-K9 modification	6/461	40/17381	0.000601734632622648	0.045853137115393	0.0404504879356387	SIRT1/MECP2/KDM3A/SMAD4/ZNF451/JARID2	6	BiologicalProcesses
GO:0050808	GO:0050808	synapse organization	17/461	260/17381	0.000602622783023236	0.045853137115393	0.0404504879356387	GRM5/KIRREL3/MECP2/EEF2K/MAGI2/TIAM1/FBXO45/DNM3/SLC9A6/DISC1/PTEN/KALRN/PALM/PSEN1/WNT5A/PCLO/NTRK2	17	BiologicalProcesses
GO:0042326	GO:0042326	negative regulation of phosphorylation	25/461	462/17381	0.000635488303835884	0.0475055379411351	0.0419081945151975	DDIT4/SIRT1/TRIB2/ARRB1/CAV3/STK39/PPP1R15B/SOCS2/RGS2/CBL/PPARA/DUSP10/PRKAR2A/PTEN/PTPN2/HDAC4/DGKQ/MECOM/DUSP18/CDKN2C/PSEN1/PTPN1/SMAD4/SMPD1/MLLT1	25	BiologicalProcesses
GO:0048638	GO:0048638	regulation of developmental growth	19/461	310/17381	0.000651148014746203	0.0477690215641283	0.0421406331613538	MAPK14/CAV3/PROX1/WWC2/CREB1/TNKS2/SOCS2/NDEL1/DUSP10/TGFBR1/DISC1/PTEN/TTL/HEY2/WNT5A/ERBB4/GHRHR/CHD7/JARID2	19	BiologicalProcesses
GO:0046822	GO:0046822	regulation of nucleocytoplasmic transport	15/461	216/17381	0.000672551071166069	0.0477690215641283	0.0421406331613538	SIRT1/NLRP3/MAPK14/CTDSPL2/SP100/TGFBR1/NUDT4/RAPGEF3/PSEN1/RIOK2/EDA/DNAJC27/ERBB4/SMAD4/TP53	15	BiologicalProcesses
GO:0060420	GO:0060420	regulation of heart growth	8/461	73/17381	0.000684686037287312	0.0477690215641283	0.0421406331613538	MAPK14/CAV3/PROX1/TGFBR1/PTEN/HEY2/ERBB4/JARID2	8	BiologicalProcesses
GO:0090101	GO:0090101	negative regulation of transmembrane receptor protein serine/threonine kinase signaling pathway	10/461	110/17381	0.000688041098896427	0.0477690215641283	0.0421406331613538	SIRT1/MAGI2/FBN2/CTDSPL2/BCL9L/TGFBR1/PRDM16/SKI/WNT5A/ZNF451	10	BiologicalProcesses
GO:0043543	GO:0043543	protein acylation	15/461	217/17381	0.000705369143084239	0.0477690215641283	0.0421406331613538	SIRT1/MSL2/ZDHHC16/ARRB1/NAA20/MECP2/EP300/EPC1/KAT6A/KAT6B/RAPGEF3/NCOA1/KAT7/SMAD4/ZNF451	15	BiologicalProcesses
GO:0018393	GO:0018393	internal peptidyl-lysine acetylation	12/461	151/17381	0.000706277483816025	0.0477690215641283	0.0421406331613538	SIRT1/MSL2/ARRB1/MECP2/EP300/EPC1/KAT6A/KAT6B/NCOA1/KAT7/SMAD4/ZNF451	12	BiologicalProcesses
GO:0030879	GO:0030879	mammary gland development	11/461	131/17381	0.000739076826969425	0.0484646133963941	0.042754266835935	ESR1/CAV3/CREB1/ELF5/SOCS2/CSF1R/KALRN/NCOA1/WNT5A/ERBB4/GHRHR	11	BiologicalProcesses
GO:0061097	GO:0061097	regulation of protein tyrosine kinase activity	8/461	74/17381	0.000750217096359575	0.0484646133963941	0.042754266835935	GRM5/ERBB3/FBXW7/CBL/CSF1R/PTPN2/PSEN1/PTPN1	8	BiologicalProcesses
GO:0001702	GO:0001702	gastrulation with mouth forming second	5/461	28/17381	0.000762122046067984	0.0484646133963941	0.042754266835935	ACVR2B/AMOT/ETS2/WNT5A/SMAD4	5	BiologicalProcesses
GO:1901380	GO:1901380	negative regulation of potassium ion transmembrane transport	5/461	28/17381	0.000762122046067984	0.0484646133963941	0.042754266835935	CAV3/STK39/KCNAB1/PTEN/KCNE5	5	BiologicalProcesses
GO:0071900	GO:0071900	regulation of protein serine/threonine kinase activity	26/461	495/17381	0.000773431990367237	0.0484646133963941	0.042754266835935	SIRT1/TRIB2/MAPK14/ARRB1/CAV3/PROX1/MAP2K4/RGS2/UBE2N/TIAM1/DUSP10/PRKAR2A/CSF1R/CCNT2/TGFBR1/PTEN/PDE5A/MAPK8IP3/DUSP18/CDKN2C/PSEN1/WNT5A/STK26/PTPN1/SMPD1/MAP3K13	26	BiologicalProcesses
GO:0007595	GO:0007595	lactation	6/461	42/17381	0.000786447247633455	0.0485659669879153	0.0428436784332429	CREB1/SOCS2/KALRN/NCOA1/ERBB4/GHRHR	6	BiologicalProcesses
GO:0008138	GO:0008138	protein tyrosine/serine/threonine phosphatase activity	8/465	45/17354	2.25642889408947e-05	0.0158401308365081	0.0143461373897899	STYX/MTMR2/DUSP10/PALD1/PTEN/DUSP18/PTP4A3/DUSP13	8	MolecularFunction
GO:0005057	GO:0005057	signal transducer activity, downstream of receptor	12/465	122/17354	0.000107319435359581	0.0376691218112131	0.0341162836616774	MAPK14/STK39/TIAM1/TYRO3/TGFBR1/ACVR2B/PIP4K2B/IL1RL1/ERBB4/STK26/SMAD4/MAP3K13	12	MolecularFunction
GO:0000982	GO:0000982	transcription factor activity, RNA polymerase II core promoter proximal region sequence-specific binding	24/465	400/17354	0.000213106848158277	0.0449900683785501	0.0407467405917593	ESR1/RCOR1/SIRT1/KLF6/MAX/PROX1/MTF1/MECP2/CREB1/BATF3/GLIS2/PPARA/ARID3B/SP1/SNAI1/MXD1/ENO1/ETS2/CEBPD/THAP11/SMAD4/PLAGL2/PRDM4/KLF7	24	MolecularFunction
GO:0004721	GO:0004721	phosphoprotein phosphatase activity	14/465	176/17354	0.000286692208229793	0.0449900683785501	0.0407467405917593	PPM1K/STYX/MTMR2/DUSP10/CTDSPL2/PHLPP1/PALD1/PTEN/PTPN2/DUSP18/PTP4A3/DUSP13/PTPN1/PPP1R3B	14	MolecularFunction
GO:0035257	GO:0035257	nuclear hormone receptor binding	12/465	137/17354	0.000320442082468305	0.0449900683785501	0.0407467405917593	ESR1/SIRT1/ARRB1/EP300/KDM3A/ZNHIT3/ETS2/DCAF1/PRMT2/GTF2B/NCOA1/PADI2	12	MolecularFunction
GO:0051427	GO:0051427	hormone receptor binding	13/465	161/17354	0.000405429500032404	0.0474352515037912	0.0429613014069424	ESR1/SIRT1/ARRB1/EP300/SOCS2/KDM3A/ZNHIT3/ETS2/DCAF1/PRMT2/GTF2B/NCOA1/PADI2	13	MolecularFunction

## Sheet: 182
KEGG	Pathway_Name	Gene_Found	Gene_Pathway	Percentage	pvalue	pvalueAdj	genes
4010	MAPK signaling pathway	30	268	0.11	0.000147447911913152	0.00482365311830169	MAP3K2, CRKL, MECOM, FGF9, MRAS, FLNB, RPS6KA6, GRB2, MEF2C, NF1, PDGFRA, MAP3K20, PPM1A, PPP3CA, PPP3R1, PRKACB, MAPK8, MAPK9, DUSP22, RAC1, RASA1, RASA2, SOS1, CACNA1B, CACNA1C, CACNA2D1, CACNB4, DUSP16, CACNA2D2, MAP4K4,
4062	Chemokine signaling pathway	21	189	0.11	0.00144678995482254	0.0154309800944337	ADCY2, CCR9, ADCY6, CRKL, FOXO3, PIK3R5, GNGT1, GRB2, SHC4, CCL3L3, PF4, PIK3CA, PIK3R1, PLCB4, PRKACB, RAC1, ROCK1, SOS1, VAV2, WASL, ELMO1,
4510	Focal adhesion	30	200	0.15	4.33682294542263e-07	7.03859136103068e-05	COL4A1, COL4A4, COL5A1, CRKL, DOCK1, FLNB, PIK3R5, GRB2, IGF1R, ITGB8, LAMC1, SHC4, MET, PPP1R12A, PDGFRA, PIK3CA, PIK3R1, MAPK8, MAPK9, RAC1, BCL2, ROCK1, SOS1, THBS1, THBS2, VAV2, VCL, PDGFD, CCND2, CCND3,
4662	B cell receptor signaling pathway	11	75	0.15	0.00143228668855658	0.0154309800944337	PIK3AP1, PIK3R5, GRB2, PIK3CA, PIK3R1, PPP3CA, PPP3R1, RAC1, SOS1, VAV2, BCL10,
4664	Fc epsilon RI signaling pathway	10	79	0.13	0.00667563775918566	0.0424644735237088	PIK3R5, GRB2, PIK3CA, PIK3R1, PRKCE, MAPK8, MAPK9, RAC1, SOS1, VAV2,
4666	Fc gamma R-mediated phagocytosis	13	95	0.14	0.00131758132147564	0.0154309800944337	WASF2, CFL1, CRKL, PIK3R5, MARCKS, ASAP1, PIK3CA, PIK3R1, PLD1, PRKCE, RAC1, VAV2, WASL,
4722	Neurotrophin signaling pathway	18	127	0.14	0.000147117081322916	0.00482365311830169	FRS2, CRKL, FOXO3, PIK3R5, RPS6KA6, GRB2, ARHGDIA, SHC4, PIK3CA, PIK3R1, MAPK8, MAPK9, RAC1, BCL2, SORT1, SOS1, TP73, YWHAG,
4910	Insulin signaling pathway	18	138	0.13	0.000430637159547898	0.00835420404215433	FLOT1, CRKL, FOXO1, PIK3R5, GRB2, INSR, SHC4, PHKA2, PIK3CA, PIK3R1, PRKAA1, PRKAA2, PRKACB, PRKAR1A, PRKAR2A, MAPK8, MAPK9, SOS1,
4914	Progesterone-mediated oocyte maturation	12	87	0.14	0.00172615491169446	0.016470394782418	ADCY2, ADCY6, PIK3R5, RPS6KA6, IGF1R, PGR, PIK3CA, PIK3R1, PRKACB, MAPK8, MAPK9, CDK1,
5200	Pathways in cancer	37	327	0.11	1.91277949819141e-05	0.000876053010171668	CDK6, CEBPA, COL4A1, COL4A4, CRKL, CTBP2, DCC, EPAS1, MECOM, FGF9, FOXO1, PIK3R5, APPL1, GLI2, GRB2, CTNNA3, APC, IGF1R, LAMC1, MET, MITF, PDGFRA, PIK3CA, PIK3R1, PLD1, EGLN1, MAPK8, MAPK9, RAC1, RALB, BCL2, RET, SOS1, TCF7L2, WNT5A, FZD3, NCOA4,
5210	Colorectal cancer	11	62	0.18	0.000243492543921126	0.00557597925579378	DCC, PIK3R5, APPL1, APC, PIK3CA, PIK3R1, MAPK8, MAPK9, RAC1, BCL2, TCF7L2,
5211	Renal cell carcinoma	10	70	0.14	0.00261010533188207	0.0229890046538844	CRKL, EPAS1, PIK3R5, GRB2, MET, PIK3CA, PIK3R1, EGLN1, RAC1, SOS1,
5212	Pancreatic cancer	9	70	0.13	0.00802442027765002	0.049664655231942	CDK6, PIK3R5, PIK3CA, PIK3R1, PLD1, MAPK8, MAPK9, RAC1, RALB,
5213	Endometrial cancer	9	52	0.17	0.000850344130841002	0.0121705503726618	FOXO3, PIK3R5, GRB2, CTNNA3, APC, PIK3CA, PIK3R1, SOS1, TCF7L2,
5214	Glioma	9	65	0.14	0.00474276952769138	0.0319439477012155	CDK6, PIK3R5, GRB2, IGF1R, SHC4, PDGFRA, PIK3CA, PIK3R1, SOS1,
5215	Prostate cancer	14	89	0.16	0.000205422661715695	0.00522686550365491	CREB1, FOXO1, PIK3R5, GRB2, IGF1R, PDGFRA, PIK3CA, PIK3R1, BCL2, CREB3L2, SOS1, TCF7L2, PDGFD, CREB3L1,
5218	Melanoma	10	71	0.14	0.00292430863823867	0.0244889042587849	CDK6, FGF9, PIK3R5, IGF1R, MET, MITF, PDGFRA, PIK3CA, PIK3R1, PDGFD,
5220	Chronic myeloid leukemia	10	73	0.14	0.00364361083949497	0.0265038713344835	CDK6, CRKL, CTBP2, MECOM, PIK3R5, GRB2, SHC4, PIK3CA, PIK3R1, SOS1,
4270	Vascular smooth muscle contraction	14	116	0.12	0.00327786153689261	0.0258838031706348	KCNMB2, GNA13, ADCY2, ADCY6, ADRA1A, GNAQ, ITPR1, PPP1R12A, PLCB4, PRKACB, PRKCE, ROCK1, CACNA1C, CALD1,
4912	GnRH signaling pathway	14	101	0.14	0.000816718529298594	0.0121705503726618	MAP3K2, ADCY2, ADCY6, HBEGF, GNAQ, GRB2, ITPR1, PLCB4, PLD1, PRKACB, MAPK8, MAPK9, SOS1, CACNA1C,
4310	Wnt signaling pathway	20	151	0.13	0.000183166369191945	0.00522686550365491	CSNK1E, CTBP2, PRICKLE2, DAAM1, FBXW11, DKK2, APC, PLCB4, PPP3CA, PPP3R1, PRKACB, MAPK8, MAPK9, RAC1, ROCK1, TCF7L2, WNT5A, FZD3, CCND2, CCND3,
5100	Bacterial invasion of epithelial cells	15	71	0.21	2.87546194931545e-06	0.000219493595464413	WASF2, CRKL, DOCK1, CTTN, PIK3R5, CD2AP, CTNNA3, SHC4, MET, PIK3CA, PIK3R1, RAC1, VCL, WASL, ELMO1,
4810	Regulation of actin cytoskeleton	31	214	0.14	6.14724136334558e-07	7.03859136103068e-05	WASF2, GNA13, CFL1, NCKAP1, CHRM5, CRKL, DOCK1, FGF9, MRAS, PIK3R5, APC, ITGB8, MSN, MYH9, PPP1R12A, PDGFRA, PFN1, PIK3CA, PIK3R1, SSH1, RAC1, RDX, ROCK1, SOS1, VAV2, VCL, PDGFD, DIAPH3, SSH2, ARHGEF7, WASL,
5131	Shigellosis	13	62	0.21	1.19647140675557e-05	0.000684979880367565	WASF2, CRKL, DOCK1, CTTN, FBXW11, PFN1, MAPK8, MAPK9, RAC1, ROCK1, VCL, WASL, ELMO1,
4360	Axon guidance	16	130	0.12	0.00154983642869858	0.0154309800944337	CFL1, UNC5D, DCC, EFNA5, EPHA3, EPHA7, EPHB1, NTNG1, L1CAM, MET, PPP3CA, PPP3R1, RAC1, RASA1, NTN4, ROCK1,
4520	Adherens junction	11	73	0.15	0.0011257379731685	0.0143218886586437	WASF2, CTNNA3, IGF1R, INSR, MET, RAC1, SNAI2, TCF7L2, VCL, YES1, WASL,
601	Glycosphingolipid biosynthesis - lacto and neolacto series	5	26	0.19	0.00369639370348952	0.0265038713344835	B3GNT2, FUT9, ST8SIA1, B3GALT2, B3GALT1,
4512	ECM-receptor interaction	11	85	0.13	0.00416256459518431	0.0288856755241578	COL4A1, COL4A4, COL5A1, SV2C, ITGB8, LAMC1, SDC1, SDC2, THBS1, THBS2, CD47,
5146	Amoebiasis	13	106	0.12	0.00370359774106319	0.0265038713344835	COL4A1, COL4A4, COL5A1, PIK3R5, GNAQ, LAMC1, SERPINB2, PIK3CA, PIK3R1, PLCB4, PRKACB, VCL, RAB7A,
4540	Gap junction	13	90	0.14	0.000769790793118284	0.0121705503726618	MAP3K2, ADCY2, ADCY6, GNAQ, GRB2, GRM5, ITPR1, PDGFRA, PLCB4, PRKACB, SOS1, PDGFD, CDK1,
4720	Long-term potentiation	10	70	0.14	0.00261010533188207	0.0229890046538844	RPS6KA6, GNAQ, GRM5, ITPR1, PPP1R12A, PLCB4, PPP3CA, PPP3R1, PRKACB, CACNA1C,
4916	Melanogenesis	14	101	0.14	0.000816718529298594	0.0121705503726618	ADCY2, ADCY6, CREB1, EDNRB, GNAO1, GNAQ, MITF, PLCB4, PRKACB, CREB3L2, TCF7L2, WNT5A, FZD3, CREB3L1,
4962	Vasopressin-regulated water reabsorption	8	44	0.18	0.000974784318874532	0.0131309181777805	ADCY6, CREB1, DYNC1LI2, AQP2, ARHGDIA, PRKACB, CREB3L2, CREB3L1,
514	Other types of O-glycan biosynthesis	7	46	0.15	0.00534345437728001	0.0349614586399177	FUT9, GXYLT1, GXYLT2, UGT2B17, OGT, PLOD3, CHST10,
4020	Calcium signaling pathway	20	177	0.11	0.00148280012062683	0.0154309800944337	ADCY2, CHRM5, ADRA1A, EDNRB, GNAQ, GRM5, ITPR1, PDGFRA, PHKA2, PLCB4, PPP3CA, PPP3R1, PRKACB, LTB4R2, PTGER3, PTGFR, RYR3, TBXA2R, CACNA1B, CACNA1C,
4930	Type II diabetes mellitus	9	48	0.19	0.00043777488430503	0.00835420404215433	PIK3R5, INSR, PIK3CA, PIK3R1, PRKCE, MAPK8, MAPK9, CACNA1B, CACNA1C,
4320	Dorso-ventral axis formation	5	25	0.2	0.00299427650325754	0.0244889042587849	ETS2, GRB2, NOTCH2, SPIRE1, SOS1,
GO	ID	Description	GeneRatio	BgRatio	pvalue	p.adjust	qvalue	geneID	Count	ontology
GO:0031252	GO:0031252	cell leading edge	51/1197	369/18511	2.25792231025608e-07	8.59586861519878e-05	7.20687784173638e-05	PALLD/MTSS1/CD2AP/SPATA13/CTTN/ACTR2/RASA1/FLOT1/PAFAH1B1/NCKAP1/WASL/MYO1D/CORO1C/APC/SLC1A2/ARF4/SPRY4/CDC42BPA/ARHGEF2/AJUBA/CDK6/CFL1/ARHGEF7/CTNNA3/AAK1/PKN2/WIPF1/MYH9/MYADM/RDX/PIK3CA/COBL/ARPIN/SSH1/SYNE2/MYO1C/NME2/CCDC88A/IGF2BP1/RAC1/RAB3IP/PPP1R9B/FGD4/INSR/DDX58/WASF2/KCNC2/PLEKHH2/NHS/ROCK1/PDPN	51	CellularComponent
GO:0030027	GO:0030027	lamellipodium	32/1197	185/18511	3.01609425094694e-07	8.59586861519878e-05	7.20687784173638e-05	PALLD/SPATA13/CTTN/ACTR2/FLOT1/NCKAP1/WASL/CORO1C/APC/CDC42BPA/AJUBA/CFL1/ARHGEF7/CTNNA3/PKN2/RDX/PIK3CA/ARPIN/SSH1/SYNE2/NME2/CCDC88A/IGF2BP1/RAC1/RAB3IP/PPP1R9B/FGD4/WASF2/PLEKHH2/NHS/ROCK1/PDPN	32	CellularComponent
GO:0005925	GO:0005925	focal adhesion	52/1197	394/18511	7.35526970444663e-07	0.000132315743954606	0.00011093508357413	LPP/PALLD/CTTN/ACTR2/RAB10/LIMS1/FLOT1/GIT2/L1CAM/YWHAG/NCKAP1/CORO1C/SH3KBP1/MSN/TNS1/TNS3/SPRY4/TSPAN9/YES1/ARHGEF2/ATAT1/AJUBA/CFL1/ARHGEF7/FLNB/FLRT2/CD59/NUMB/RND3/MYH9/RDX/SNAP23/GNA13/ADAM10/SYNE2/VCL/PPP1R12A/MARCKS/MISP/NOX4/PFN1/ADAM9/RAC1/PRKAR2A/CNN3/KLF11/NPM1/DIXDC1/TSPAN4/RAB21/NHS/CCND3	52	CellularComponent
GO:0005924	GO:0005924	cell-substrate adherens junction	52/1197	397/18511	9.28531536523552e-07	0.000132315743954606	0.00011093508357413	LPP/PALLD/CTTN/ACTR2/RAB10/LIMS1/FLOT1/GIT2/L1CAM/YWHAG/NCKAP1/CORO1C/SH3KBP1/MSN/TNS1/TNS3/SPRY4/TSPAN9/YES1/ARHGEF2/ATAT1/AJUBA/CFL1/ARHGEF7/FLNB/FLRT2/CD59/NUMB/RND3/MYH9/RDX/SNAP23/GNA13/ADAM10/SYNE2/VCL/PPP1R12A/MARCKS/MISP/NOX4/PFN1/ADAM9/RAC1/PRKAR2A/CNN3/KLF11/NPM1/DIXDC1/TSPAN4/RAB21/NHS/CCND3	52	CellularComponent
GO:0030055	GO:0030055	cell-substrate junction	52/1197	402/18511	1.35890877656204e-06	0.000154915600528072	0.000129883070433509	LPP/PALLD/CTTN/ACTR2/RAB10/LIMS1/FLOT1/GIT2/L1CAM/YWHAG/NCKAP1/CORO1C/SH3KBP1/MSN/TNS1/TNS3/SPRY4/TSPAN9/YES1/ARHGEF2/ATAT1/AJUBA/CFL1/ARHGEF7/FLNB/FLRT2/CD59/NUMB/RND3/MYH9/RDX/SNAP23/GNA13/ADAM10/SYNE2/VCL/PPP1R12A/MARCKS/MISP/NOX4/PFN1/ADAM9/RAC1/PRKAR2A/CNN3/KLF11/NPM1/DIXDC1/TSPAN4/RAB21/NHS/CCND3	52	CellularComponent
GO:0001726	GO:0001726	ruffle	28/1197	162/18511	1.65726879711347e-06	0.000157440535725779	0.000132000005945529	PALLD/MTSS1/CD2AP/SPATA13/CTTN/RASA1/NCKAP1/APC/ARF4/SPRY4/ARHGEF2/CDK6/CFL1/ARHGEF7/WIPF1/MYH9/MYADM/RDX/COBL/MYO1C/NME2/RAC1/PPP1R9B/FGD4/DDX58/WASF2/ROCK1/PDPN	28	CellularComponent
GO:0030425	GO:0030425	dendrite	58/1197	495/18511	8.04198956514437e-06	0.000654847721733185	0.000549032069560232	CTTN/ABHD13/GNAQ/BNIP3/PURA/L1CAM/MAP1B/PCDH8/BMPR1B/MYO1D/ARF4/FMR1/ARHGEF2/FXR1/NF1/GNAO1/KCNJ14/FZD3/GABRB1/PLCB4/KPNA1/ANK3/FARP1/SYNDIG1/SORT1/CHRNA4/COBL/CHL1/EPHB1/GLRA3/ADCY2/GPHN/IL6ST/LRRC4/DTNBP1/NSG2/EPHA7/IGF2BP1/GRID2/RAC1/CRTC1/CAMK2N1/PPP1R9B/CNN3/SHANK2/ASAP1/INSR/ABHD12/CALB1/KCNJ2/RET/SACS/KCNC2/ZDHHC5/DAB2IP/MOB4/CACNA1B/CNGA3	58	CellularComponent
GO:0099568	GO:0099568	cytoplasmic region	41/1197	309/18511	9.40796096697374e-06	0.000670317218896879	0.000562001878816589	SEPT9/CTTN/ACTR2/ABHD13/RAB10/FLOT1/MYRIP/ADD3/PAFAH1B1/WASL/FMR1/OOEP/SPAST/SEPT7/CFL1/MED28/ARHGEF7/SPIRE1/FLNB/MAPRE1/MYH9/MYADM/RDX/COBL/TMOD1/RALB/ANLN/MARCKS/MISP/PFN1/DTNBP1/AP3M1/EXOC4/EXOC5/FNBP1L/AP3S1/ABHD12/CALD1/RAB21/PLEKHH2/SLC4A1	41	CellularComponent
GO:0005911	GO:0005911	cell-cell junction	51/1197	423/18511	1.28544742543496e-05	0.000814116702775474	0.000682565065669557	FRS2/CD2AP/CADM2/RAB10/MAGI1/LIMS1/FLOT1/TMEM47/ADD3/APC/SH3KBP1/GRB2/CDC42BPA/ARHGEF2/AJUBA/CFL1/GJA3/CTNNA3/DSG2/PIK3R1/FLRT2/PDZD2/CADM1/ANK3/PKN2/AMOTL2/MYH9/MYADM/RDX/MPP5/SNAP23/CLDN16/GJC1/VCL/CD226/SMAD7/SCN1B/CNN3/MARVELD3/GJB6/GJB2/DDX58/WASF2/KCNJ2/SCN2A/PKP1/SCN1A/NHS/CEACAM1/NDRG1/FRMD4A	51	CellularComponent
GO:0098794	GO:0098794	postsynapse	50/1197	424/18511	2.81998817959793e-05	0.00160739326237082	0.0013476575089868	CTTN/ACTR2/ITPR1/BNIP3/ADD3/RTN4/MAP1B/PCDH8/SHC4/BCL11A/MEF2C/ARF4/FMR1/ARHGEF2/GRM5/FXR1/PPP3CA/GABRB1/ABHD17B/PLCB4/ANK3/FARP1/SYNDIG1/LRRC7/CHRNA4/ADAM10/CACNA1C/PJA2/GLRA3/GPHN/NLGN2/LRRC4/DTNBP1/EPHA7/IGF2BP1/GRID2/RAC1/CAMK2N1/PPP1R9B/CNN3/SHANK2/ASAP1/CALB1/KCNJ2/KCNC2/CHRM5/GABRA1/ADGRB3/SOS1/MOB4	50	CellularComponent
GO:0044448	GO:0044448	cell cortex part	22/1197	134/18511	4.74133693228084e-05	0.00245687459218189	0.00205987269593828	SEPT9/CTTN/ACTR2/RAB10/FLOT1/MYRIP/WASL/SEPT7/CFL1/MED28/MAPRE1/MYH9/MYADM/RDX/TMOD1/RALB/ANLN/EXOC4/EXOC5/CALD1/PLEKHH2/SLC4A1	22	CellularComponent
GO:0005938	GO:0005938	cell cortex	33/1197	247/18511	5.90810195166733e-05	0.00280634842704198	0.00235287568952366	SEPT9/CTTN/ACTR2/RAB10/FLOT1/MYRIP/ADD3/PAFAH1B1/WASL/OOEP/SEPT7/CFL1/MED28/ARHGEF7/SPIRE1/FLNB/MAPRE1/MYH9/MYADM/RDX/COBL/TMOD1/RALB/ANLN/MARCKS/MISP/PFN1/EXOC4/EXOC5/FNBP1L/CALD1/PLEKHH2/SLC4A1	33	CellularComponent
GO:0030863	GO:0030863	cortical cytoskeleton	16/1197	85/18511	9.59096435128638e-05	0.0042052689847948	0.0035257472190154	CTTN/ACTR2/FLOT1/MYRIP/WASL/CFL1/MED28/MAPRE1/MYH9/MYADM/RDX/TMOD1/ANLN/CALD1/PLEKHH2/SLC4A1	16	CellularComponent
GO:0005635	GO:0005635	nuclear envelope	49/1197	440/18511	0.00014181167469934	0.00577376104133026	0.00484078949725566	SPIN1/EDNRB/ITPR1/GNAQ/BNIP3/RTN4/PAFAH1B1/CERS2/SMAD1/MINDY3/RNF43/ANXA11/SEPHS1/SPAST/SLC30A1/TMEM170A/GABRB1/NELL1/KPNB1/EIF5A2/PRICKLE2/KPNA1/KPNA3/SORT1/SH3BGRL2/CERS6/ADRA1A/SYNE2/PHF8/PHF20/MLX/MYO1C/BCL2/DPY19L3/PTGER3/RAB40B/OSBPL8/NUP50/CCND2/BICD2/LPIN1/RANBP6/MGST2/ATF6/INSR/GLE1/NUP43/INTS5/SIRT1	49	CellularComponent
GO:0031588	GO:0031588	nucleotide-activated protein kinase complex	5/1197	10/18511	0.000214740937700263	0.00816015563261001	0.00684157092743295	PRKAA2/PRKAR1A/SESN2/PRKAR2A/PRKAA1	5	CellularComponent
GO:0030864	GO:0030864	cortical actin cytoskeleton	12/1197	59/18511	0.00033222317435914	0.0118354505865444	0.00992298165520064	ACTR2/FLOT1/MYRIP/WASL/CFL1/MED28/MYH9/MYADM/RDX/ANLN/CALD1/PLEKHH2	12	CellularComponent
GO:0030315	GO:0030315	T-tubule	10/1197	44/18511	0.000404067234208176	0.0135481366763918	0.011358917915202	CACNA2D1/SLC30A1/ANK3/RDX/ADRA1A/CACNA1C/SCN1B/KCNJ2/SCN2A/SCN1A	10	CellularComponent
GO:0044309	GO:0044309	neuron spine	20/1197	136/18511	0.000467401755381355	0.0145228228140487	0.0121761062928497	CTTN/MAP1B/ARF4/FMR1/FXR1/FARP1/SYNDIG1/LRRC4/DTNBP1/IGF2BP1/GRID2/RAC1/PPP1R9B/EEA1/CNN3/SHANK2/ASAP1/CALB1/KCNJ2/MOB4	20	CellularComponent
GO:0005913	GO:0005913	cell-cell adherens junction	15/1197	88/18511	0.000484094093801624	0.0145228228140487	0.0121761062928497	FRS2/CADM2/RAB10/FLOT1/APC/CTNNA3/CADM1/MYH9/RDX/SNAP23/VCL/CD226/SMAD7/CNN3/NDRG1	15	CellularComponent
GO:0030424	GO:0030424	axon	44/1197	407/18511	0.000572639474202492	0.016320225014771	0.0136830695414701	PALLD/CADM2/L1CAM/PAFAH1B1/ADRA2C/SETX/MYO1D/CREB1/ADAM22/DSCAM/UNC13C/NRCAM/SLC1A2/FMR1/SPAST/ATAT1/FXR1/NF1/FZD3/OLFM1/AAK1/ANK3/RAB7A/COBL/EPHB1/KCNK2/DCC/SCN1B/DTNBP1/IGF2BP1/AP3M1/EEA1/AP3S1/SCN8A/UNC13A/CALB1/SCN2A/RET/SACS/KCNC2/SCN1A/DAB2IP/RAB21/IL31RA	44	CellularComponent
GO:0015629	GO:0015629	actin cytoskeleton	48/1197	457/18511	0.000628476797382819	0.0165395976137147	0.0138669941211939	PALLD/MTSS1/CD2AP/SEPT9/CTTN/ACTR2/FLOT1/MYRIP/INTS6/NCKAP1/ARHGAP6/WASL/MYO1D/CORO1C/CDC42BPA/DAAM1/ONECUT2/YES1/ARHGEF2/SEPT7/CFL1/MED28/FLNB/WIPF1/MYH9/MYADM/RDX/MYO19/COBL/TMOD1/VCL/PPP1R12A/MYO1C/ANLN/MARCKS/NOX4/MYO18B/RAC1/STK17B/CNN3/ASAP1/ALDOA/DDX58/WASF2/CALD1/PLEKHH2/SH3PXD2B/IVNS1ABP	48	CellularComponent
GO:0033267	GO:0033267	axon part	24/1197	181/18511	0.00063837043421355	0.0165395976137147	0.0138669941211939	L1CAM/PAFAH1B1/MYO1D/UNC13C/NRCAM/SLC1A2/SPAST/OLFM1/AAK1/ANK3/RAB7A/COBL/SCN1B/DTNBP1/AP3M1/EEA1/AP3S1/SCN8A/UNC13A/CALB1/SCN2A/KCNC2/SCN1A/RAB21	24	CellularComponent
GO:0043197	GO:0043197	dendritic spine	19/1197	134/18511	0.00100706494271498	0.0249576964064146	0.0209248276426819	CTTN/MAP1B/ARF4/FMR1/FXR1/FARP1/SYNDIG1/LRRC4/DTNBP1/IGF2BP1/GRID2/RAC1/PPP1R9B/CNN3/SHANK2/ASAP1/CALB1/KCNJ2/MOB4	19	CellularComponent
GO:0008287	GO:0008287	protein serine/threonine phosphatase complex	10/1197	50/18511	0.00117526883185085	0.0267961293661994	0.0224661915646437	ITPR1/PPP3R1/SHOC2/PPP4R2/PPP1R2/PPP1R11/PPP3CA/WDR82/PPP1R12A/PPP1R9B	10	CellularComponent
GO:1903293	GO:1903293	phosphatase complex	10/1197	50/18511	0.00117526883185085	0.0267961293661994	0.0224661915646437	ITPR1/PPP3R1/SHOC2/PPP4R2/PPP1R2/PPP1R11/PPP3CA/WDR82/PPP1R12A/PPP1R9B	10	CellularComponent
GO:0030175	GO:0030175	filopodium	15/1197	96/18511	0.00123085771981922	0.0269841884729599	0.0226238625424262	SPATA13/MSN/FMR1/FZD3/FARP1/RDX/EPHB1/SYNE2/UBE2K/IGF2BP1/ADGRA2/PPP1R9B/FGD4/ARL4C/PDPN	15	CellularComponent
GO:0031985	GO:0031985	Golgi cisterna	15/1197	97/18511	0.00137081009495687	0.0279187903102447	0.0234074437688848	TMEM115/SGMS1/SORT1/COG3/GCNT1/FUT9/NAGPA/NSG2/GALNT2/BET1/GOLGA8A/GOLGA8B/SAR1B/RAB21/MOB4	15	CellularComponent
GO:0001518	GO:0001518	voltage-gated sodium channel complex	5/1197	14/18511	0.00137144934857342	0.0279187903102447	0.0234074437688848	SCN9A/SCN1B/SCN8A/SCN2A/SCN1A	5	CellularComponent
GO:1902911	GO:1902911	protein kinase complex	15/1197	99/18511	0.00169097683050413	0.0315283234577405	0.0264337190208941	PRKAA2/CCNY/CDK6/PHKA2/ACVR1/CDK1/PRKAR1A/SESN2/CCND2/PRKAR2A/INSR/KDM5A/PRKAA1/CCNT1/CCND3	15	CellularComponent
GO:0010008	GO:0010008	endosome membrane	45/1197	442/18511	0.00171508597515928	0.0315283234577405	0.0264337190208941	VAMP3/RAB10/CHMP1A/APPL1/CHMP2B/CD164/ABCA2/OCRL/SPAST/RAB27B/MMD/CLCN5/ABHD17B/SNX4/CHMP1B/RAB7A/SYNDIG1/SORT1/MVB12B/RCC2/PLD1/EPHB1/PARM1/SNX17/TAB3/ACAP2/RAB23/SNX16/DTNBP1/NSG2/ATP9A/SNX27/EEA1/LITAF/WDR44/STEAP2/RAB8B/INSR/GNPNAT1/RET/OPTN/MARCH3/RAB21/NDRG1/VPS26A	45	CellularComponent
GO:0010494	GO:0010494	cytoplasmic stress granule	9/1197	44/18511	0.00173645477701209	0.0315283234577405	0.0264337190208941	NUFIP2/LSM14A/ZFP36/LARP4/LIN28A/LARP1/IGF2BP1/KHSRP/EIF2S1	9	CellularComponent
GO:0001750	GO:0001750	photoreceptor outer segment	13/1197	80/18511	0.00177001114148718	0.0315283234577405	0.0264337190208941	GNAQ/MYRIP/OPN1MW2/MAK/OPN1LW/MAP1B/OPN1MW/OCRL/GNGT1/NAPEPLD/SHANK2/ATP8A2/CNGA3	13	CellularComponent
GO:0033268	GO:0033268	node of Ranvier	5/1197	15/18511	0.00194839265011636	0.0336540548656463	0.028215957357347	ANK3/SCN1B/SCN8A/SCN2A/SCN1A	5	CellularComponent
GO:0061564	GO:0061564	axon development	66/1153	473/17381	6.8089526015231e-09	1.88787092065012e-05	1.70799971752151e-05	FRS2/CAMSAP2/NPTX1/CTTN/RAB10/LHX1/FLOT1/L1CAM/PLPPR4/RTN4/PAFAH1B1/CERS2/MAP1B/BMPR1B/SLITRK4/CREB1/LGI1/TBR1/SH3KBP1/COL25A1/DSCAM/NRCAM/VLDLR/WNT5A/GRB2/SKIL/B3GNT2/ARHGDIA/DOK4/GPC1/FZD3/OLFM1/PIK3R1/FLRT2/UNC5D/GLI2/ANK3/LHX3/NUMB/EPHA3/ISL1/SPRY3/PIK3CA/COBL/SSH1/CHL1/EPHB1/NR4A3/NTN4/EFNA5/ZEB2/VCL/DCC/BCL2/SCN1B/GDNF/EPHA7/NCAM1/KLF7/NTNG1/ATP8A2/LRRC55/RET/RAB21/SOS1/SSH2	66	BiologicalProcesses
GO:0007409	GO:0007409	axonogenesis	62/1153	433/17381	7.28767002760131e-09	1.88787092065012e-05	1.70799971752151e-05	FRS2/NPTX1/CTTN/RAB10/LHX1/FLOT1/L1CAM/PLPPR4/RTN4/PAFAH1B1/MAP1B/BMPR1B/SLITRK4/CREB1/LGI1/TBR1/SH3KBP1/COL25A1/DSCAM/NRCAM/VLDLR/WNT5A/GRB2/SKIL/B3GNT2/ARHGDIA/DOK4/GPC1/FZD3/OLFM1/PIK3R1/FLRT2/UNC5D/GLI2/ANK3/LHX3/NUMB/ISL1/PIK3CA/COBL/SSH1/CHL1/EPHB1/NR4A3/NTN4/EFNA5/ZEB2/VCL/DCC/BCL2/SCN1B/GDNF/EPHA7/NCAM1/KLF7/NTNG1/ATP8A2/LRRC55/RET/RAB21/SOS1/SSH2	62	BiologicalProcesses
GO:0051493	GO:0051493	regulation of cytoskeleton organization	62/1153	457/17381	5.62635290766075e-08	9.71671147153011e-05	8.79092964835555e-05	CAMSAP2/CD2AP/CTTN/ACTR2/RASA1/STAG1/CHMP1A/PAFAH1B1/NCKAP1/ARHGAP6/WASL/PRKCE/APC/PPM1F/BAG4/CHMP2B/MEF2C/GRB2/CYLD/SLAIN2/ARHGEF2/ARHGDIA/ATAT1/TRIM37/CFL1/MAGEL2/CEP250/SPIRE1/RICTOR/PIK3R1/MAPRE1/CHMP1B/EPHA3/MYADM/RDX/GMFB/ARPIN/SSH1/TMOD1/MAP9/EFNA5/MYO1C/STMND1/PPM1E/NOX4/PFN1/MET/SYDE1/CCDC88A/BICD2/RAC1/CELSR1/PDGFRA/NPM1/DIXDC1/RGS2/WASF2/PLEKHH2/SH3PXD2B/ROCK1/SSH2/MCPH1	62	BiologicalProcesses
GO:0044089	GO:0044089	positive regulation of cellular component biogenesis	63/1153	493/17381	3.89802024131304e-07	0.000425971736249169	0.000385386308580451	MITF/SEPT9/CTTN/ACTR2/LIMS1/FLOT1/TRABD2B/THBS2/SETX/NCKAP1/WASL/PRKCE/SLITRK4/CREB1/CNOT6/APC/PPM1F/MSN/TAPT1/BAG4/GRB2/FMR1/SLAIN2/ATAT1/AJUBA/RAB3GAP2/SEPT7/MAGEL2/SPIRE1/LRTM1/MAPK9/RICTOR/FLRT2/RAB7A/SYNDIG1/RIOK2/GMFB/COBL/ARPIN/EPHB1/EFNA5/RALB/CNOT6L/MYO1C/NLGN2/ANLN/PPM1E/NOX4/PFN1/MET/CCDC88A/GRID2/RAC1/SLF2/ASAP1/FNBP1L/CEP135/RGS2/WASF2/SDC1/SH3PXD2B/ADGRB3/ROCK1	63	BiologicalProcesses
GO:0007411	GO:0007411	axon guidance	37/1153	229/17381	4.11090268528439e-07	0.000425971736249169	0.000385386308580451	FRS2/LHX1/L1CAM/BMPR1B/CREB1/LGI1/TBR1/SH3KBP1/DSCAM/NRCAM/VLDLR/WNT5A/GRB2/B3GNT2/DOK4/GPC1/FZD3/PIK3R1/FLRT2/UNC5D/GLI2/LHX3/ISL1/PIK3CA/CHL1/EPHB1/NR4A3/NTN4/EFNA5/DCC/SCN1B/GDNF/EPHA7/NCAM1/KLF7/RET/SOS1	37	BiologicalProcesses
GO:0097485	GO:0097485	neuron projection guidance	37/1153	231/17381	5.12692524037875e-07	0.000442709994506705	0.000400529791147484	FRS2/LHX1/L1CAM/BMPR1B/CREB1/LGI1/TBR1/SH3KBP1/DSCAM/NRCAM/VLDLR/WNT5A/GRB2/B3GNT2/DOK4/GPC1/FZD3/PIK3R1/FLRT2/UNC5D/GLI2/LHX3/ISL1/PIK3CA/CHL1/EPHB1/NR4A3/NTN4/EFNA5/DCC/SCN1B/GDNF/EPHA7/NCAM1/KLF7/RET/SOS1	37	BiologicalProcesses
GO:0022604	GO:0022604	regulation of cell morphogenesis	56/1153	432/17381	1.09511384105321e-06	0.000730482771938807	0.000660884361572853	HAS2/CTTN/ACTR2/RASA1/LIMS1/PHIP/L1CAM/RTN4/ANKRD27/PAFAH1B1/MAP1B/CORO1C/TBR1/RHOJ/PDZD8/SH3KBP1/MSN/DOCK1/BCL11A/DSCAM/NRCAM/WNT5A/SKIL/ARHGDIA/SEPT7/PPP3CA/SDC2/CFL1/ARHGEF7/OLFM1/MYH9/MYADM/RDX/GNA13/RCC2/ARPIN/SSH1/BRWD3/EFNA5/ZEB2/LARP4/DCC/AGO4/CSNK1E/CRKL/EPHA7/TTBK2/RAC1/FGD4/ALDOA/UNC13A/RET/RAB21/ADGRB3/SSH2/PDPN	56	BiologicalProcesses
GO:0032970	GO:0032970	regulation of actin filament-based process	47/1153	338/17381	1.12794097191864e-06	0.000730482771938807	0.000660884361572853	CD2AP/CTTN/ACTR2/RASA1/NCKAP1/ARHGAP6/WASL/PRKCE/PPM1F/BAG4/MEF2C/GRB2/ARHGDIA/CFL1/MAGEL2/SPIRE1/CTNNA3/DSG2/RICTOR/PIK3R1/EPHA3/MYH9/MYADM/RDX/GMFB/ARPIN/SSH1/TMOD1/CACNA1C/EFNA5/MYO1C/PPM1E/NOX4/PFN1/MET/CCDC88A/RAC1/CELSR1/PDGFRA/DIXDC1/WASF2/KCNJ2/PLEKHH2/SH3PXD2B/ROCK1/SSH2/PDPN	47	BiologicalProcesses
GO:0007265	GO:0007265	Ras protein signal transduction	46/1153	338/17381	2.66027917981298e-06	0.00153143404784567	0.00138552317984879	SPATA13/RASA1/FLOT1/RASA2/ARHGEF3/NCKAP1/ARHGAP6/RHOJ/GRB2/SHOC2/ELMO1/ARHGEF2/ARHGDIA/NF1/CFL1/RALGPS2/ARHGEF7/PLEKHG3/VAV2/TRIO/KPNB1/FARP1/RALGPS1/RDX/GNA13/PLD1/ADRA1A/MRAS/RALB/NOTCH2/CRKL/OGT/RAPGEF6/MET/RAC1/CELSR1/ARFGEF3/FGD4/CCDC125/WASF2/DAB2IP/SOS1/ARHGAP29/GPR55/ROCK1/PDPN	46	BiologicalProcesses
GO:0001667	GO:0001667	ameboidal-type cell migration	47/1153	353/17381	3.82141118003558e-06	0.00197987313237643	0.00179123620891562	HAS2/EDNRB/HDAC9/RTN4/PAFAH1B1/EGR3/PTPRG/PRKCE/CORO1C/HBEGF/PPM1F/DOCK1/BAG4/TNS1/WNT5A/THBS1/ZFAND5/NF1/CFL1/ARHGEF7/STARD13/ATOH8/ACVR1/PKN2/MYH9/ISL1/RCC2/PIK3CA/SYNE2/ZEB2/ANLN/GDNF/PFN1/MET/SYDE1/ADAM9/CYP1B1/LTB4R2/ADGRA2/MARVELD3/WASF2/C5orf30/RET/BMPER/DAB2IP/CEACAM1/GREM1	47	BiologicalProcesses
GO:1901653	GO:1901653	cellular response to peptide	46/1153	345/17381	4.65098446433072e-06	0.00203994752002338	0.00184558687241116	PRKACB/ADCY6/RAB10/ZFP36L1/FOXO3/IGF1R/PHIP/YWHAG/HDAC9/CREB1/APC/APPL1/SESN3/CACNA2D1/GRB2/AHCYL1/ARHGEF2/GRM5/KLF15/PIK3R1/SLC2A8/FOXO1/PIK3CA/NR4A3/PRKAR1A/MYO1C/ADCY2/OSBPL8/OGT/SOGA1/EIF4EBP2/LPIN1/PRKAR2A/PTPRE/PDK4/KLF11/FBN1/INSR/AP3S1/GJB2/PRKAA1/SOS1/PRLR/CEACAM1/SIRT1/CCND3	46	BiologicalProcesses
GO:0032956	GO:0032956	regulation of actin cytoskeleton organization	41/1153	294/17381	5.00307355624366e-06	0.00203994752002338	0.00184558687241116	CD2AP/CTTN/ACTR2/RASA1/NCKAP1/ARHGAP6/WASL/PRKCE/PPM1F/BAG4/MEF2C/GRB2/ARHGDIA/CFL1/MAGEL2/SPIRE1/RICTOR/PIK3R1/EPHA3/MYADM/RDX/GMFB/ARPIN/SSH1/TMOD1/EFNA5/MYO1C/PPM1E/NOX4/PFN1/MET/CCDC88A/RAC1/CELSR1/PDGFRA/DIXDC1/WASF2/PLEKHH2/SH3PXD2B/ROCK1/SSH2	41	BiologicalProcesses
GO:0051962	GO:0051962	positive regulation of nervous system development	58/1153	476/17381	5.11857127201388e-06	0.00203994752002338	0.00184558687241116	ACTR2/LHX1/L1CAM/ANKRD27/CNTN1/PAFAH1B1/ADRA2C/THBS2/SETX/MAP1B/SLITRK4/TENM4/DSCAM/C21orf91/NRCAM/MEF2C/VLDLR/WNT5A/SKIL/FMR1/ARHGEF2/ARHGDIA/NKX2-2/MMD/FZD3/SPAG9/LRTM1/FLRT2/GLI2/NUMB/EPHA3/SYNDIG1/LRRC7/SPEN/MYB/COBL/EPHB1/EFNA5/ZEB2/BCL2/LIN28A/NLGN2/CSNK1E/SCN1B/IL6ST/NME2/GRID2/NCOA1/CRTC1/TP73/ATP8A2/UNC13A/RET/HES1/DAB2IP/RAB21/GDF6/ADGRB3	58	BiologicalProcesses
GO:0032535	GO:0032535	regulation of cellular component size	43/1153	325/17381	1.14460669237706e-05	0.00423586233800395	0.00383228090312409	CTTN/ACTR2/RASA1/RARG/L1CAM/RTN4/PAFAH1B1/NCKAP1/WASL/PRKCE/MAP1B/CREB1/MSN/BAG4/DSCAM/NRCAM/WNT5A/GRB2/DEPTOR/CFL1/MAGEL2/SPIRE1/RICTOR/OLFM1/VAV2/MYADM/RDX/GMFB/ARPIN/SSH1/TMOD1/EFNA5/DCC/MYO1C/PFN1/EPHA7/RAB3B/RAC1/NPM1/RET/RAB21/PLEKHH2/SSH2	43	BiologicalProcesses
GO:1902115	GO:1902115	regulation of organelle assembly	26/1153	158/17381	1.50416719043998e-05	0.00519539347577971	0.00470039052563456	SEPT9/STAG1/CHMP1A/CNOT6/MSN/TAPT1/CHMP2B/MEF2C/CYLD/ARHGEF2/TRIM37/RAB3GAP2/SEPT7/MAPK9/TBC1D12/CHMP1B/RDX/SYNE2/RALB/CNOT6L/CCDC88A/TBC1D7/NPM1/ASAP1/CEP135/SDC1	26	BiologicalProcesses
GO:0034332	GO:0034332	adherens junction organization	22/1153	123/17381	1.76964801759331e-05	0.00558182890746945	0.00505000744114862	CTTN/CADM2/LIMS1/ARHGAP6/CORO1C/PPM1F/THBS1/AJUBA/ARHGEF7/CADM1/NUMB/EPHA3/RDX/RCC2/EFNA5/VCL/SMAD7/BCL2/RAC1/RAB8B/GREM1/ROCK1	22	BiologicalProcesses
GO:0010769	GO:0010769	regulation of cell morphogenesis involved in differentiation	36/1153	258/17381	1.83152077643275e-05	0.00558182890746945	0.00505000744114862	HAS2/CTTN/ACTR2/LIMS1/L1CAM/RTN4/ANKRD27/PAFAH1B1/MAP1B/CORO1C/TBR1/DOCK1/DSCAM/NRCAM/WNT5A/SKIL/ARHGDIA/PPP3CA/SDC2/CFL1/ARHGEF7/OLFM1/MYADM/RCC2/SSH1/EFNA5/ZEB2/DCC/CRKL/EPHA7/RAC1/RET/RAB21/ADGRB3/SSH2/PDPN	36	BiologicalProcesses
GO:0071375	GO:0071375	cellular response to peptide hormone stimulus	40/1153	303/17381	2.41046463124809e-05	0.00669248997808653	0.00605484774782745	PRKACB/ADCY6/RAB10/ZFP36L1/IGF1R/PHIP/YWHAG/HDAC9/CREB1/APC/APPL1/SESN3/GRB2/AHCYL1/PIK3R1/SLC2A8/FOXO1/PIK3CA/NR4A3/PRKAR1A/MYO1C/ADCY2/OSBPL8/OGT/SOGA1/EIF4EBP2/LPIN1/PRKAR2A/PTPRE/PDK4/FBN1/INSR/AP3S1/GJB2/PRKAA1/SOS1/PRLR/CEACAM1/SIRT1/CCND3	40	BiologicalProcesses
GO:0034333	GO:0034333	adherens junction assembly	17/1153	83/17381	2.59377247428151e-05	0.00669248997808653	0.00605484774782745	CTTN/LIMS1/ARHGAP6/CORO1C/PPM1F/THBS1/AJUBA/ARHGEF7/EPHA3/RCC2/EFNA5/VCL/SMAD7/BCL2/RAC1/GREM1/ROCK1	17	BiologicalProcesses
GO:0001933	GO:0001933	negative regulation of protein phosphorylation	51/1153	424/17381	2.66784612878685e-05	0.00669248997808653	0.00605484774782745	GNAQ/IGF1R/YWHAG/PAFAH1B1/CORO1C/APC/PPM1F/MECOM/UBASH3B/SPRY4/SH3BP5/DEPTOR/NF1/RPS6KA6/PPP1R1C/CEBPA/LRTM1/MLLT1/EIF3A/HEXIM1/FLRT2/MYADM/FOXO1/GMFB/SOCS6/PKIB/CDKN2C/PRKAR1A/PHB/SMAD7/UBE2B/DACT1/DUSP22/ASPN/C3orf33/PPM1E/CTDSP2/LRRC4/DTNBP1/CAMK2N1/PRKAR2A/NPM1/TP73/MARVELD3/RGS2/DAB2IP/DUSP16/CEACAM1/GREM1/SIRT1/CTDSPL	51	BiologicalProcesses
GO:0070507	GO:0070507	regulation of microtubule cytoskeleton organization	25/1153	154/17381	2.76234312163477e-05	0.00669248997808653	0.00605484774782745	CAMSAP2/STAG1/CHMP1A/PAFAH1B1/APC/CHMP2B/CYLD/SLAIN2/ARHGEF2/ATAT1/TRIM37/CEP250/MAPRE1/CHMP1B/EPHA3/MAP9/EFNA5/STMND1/MET/BICD2/RAC1/NPM1/DIXDC1/RGS2/MCPH1	25	BiologicalProcesses
GO:0010975	GO:0010975	regulation of neuron projection development	51/1153	425/17381	2.84182164674587e-05	0.00669248997808653	0.00605484774782745	CAMSAP2/CTTN/ACTR2/ADCY6/L1CAM/RTN4/ANKRD27/CNTN1/PAFAH1B1/SETX/PTPRG/CERS2/MAP1B/TBR1/BCL11A/DSCAM/C21orf91/NRCAM/MEF2C/VLDLR/WNT5A/SKIL/FMR1/MAP4K4/ARHGDIA/PPP3CA/SDC2/CFL1/OLFM1/EPHA3/LRRC7/COBL/SSH1/EFNA5/ZEB2/DCC/SCN1B/NME2/CCDC88A/EPHA7/GRID2/CRTC1/ULK4/ASAP1/ATP8A2/UNC13A/RET/DAB2IP/RAB21/ADGRB3/SSH2	51	BiologicalProcesses
GO:0031346	GO:0031346	positive regulation of cell projection organization	43/1153	338/17381	3.00231483499982e-05	0.00676304050440612	0.00611867641201565	SEPT9/ACTR2/L1CAM/ANKRD27/CNTN1/PAFAH1B1/SETX/NCKAP1/WASL/MAP1B/CORO1C/APC/TAPT1/DSCAM/C21orf91/VLDLR/WNT5A/SKIL/FMR1/ARHGDIA/SEPT7/ARHGEF7/EPHA3/LRRC7/COBL/EFNA5/ZEB2/ANLN/SCN1B/NME2/PFN1/CCDC88A/RAC1/CRTC1/RAB8B/FNBP1L/CEP135/ATP8A2/UNC13A/WASF2/RET/DAB2IP/RAB21	43	BiologicalProcesses
GO:0006469	GO:0006469	negative regulation of protein kinase activity	35/1153	255/17381	3.38373468255096e-05	0.00713862233327316	0.00645847382644386	GNAQ/IGF1R/YWHAG/CORO1C/APC/PPM1F/UBASH3B/SH3BP5/DEPTOR/NF1/PPP1R1C/CEBPA/LRTM1/MLLT1/HEXIM1/FLRT2/GMFB/SOCS6/PKIB/CDKN2C/PRKAR1A/DUSP22/ASPN/PPM1E/LRRC4/DTNBP1/CAMK2N1/PRKAR2A/NPM1/TP73/RGS2/DAB2IP/DUSP16/CEACAM1/SIRT1	35	BiologicalProcesses
GO:0042326	GO:0042326	negative regulation of phosphorylation	54/1153	462/17381	3.47557225569765e-05	0.00713862233327316	0.00645847382644386	GNAQ/IGF1R/CBFA2T3/YWHAG/PAFAH1B1/CORO1C/APC/PPM1F/MECOM/UBASH3B/SPRY4/SH3BP5/DEPTOR/AJUBA/NF1/RPS6KA6/PPP1R1C/CEBPA/LRTM1/MLLT1/EIF3A/HEXIM1/FLRT2/MYADM/FOXO1/GMFB/SOCS6/PKIB/CDKN2C/PRKAR1A/PHB/SMAD7/UBE2B/DACT1/DUSP22/ASPN/ATXN7/C3orf33/PPM1E/CTDSP2/LRRC4/DTNBP1/CAMK2N1/PRKAR2A/NPM1/TP73/MARVELD3/RGS2/DAB2IP/DUSP16/CEACAM1/GREM1/SIRT1/CTDSPL	54	BiologicalProcesses
GO:0032869	GO:0032869	cellular response to insulin stimulus	29/1153	195/17381	3.58240070768389e-05	0.00713862233327316	0.00645847382644386	RAB10/ZFP36L1/IGF1R/PHIP/YWHAG/HDAC9/APC/APPL1/SESN3/GRB2/PIK3R1/SLC2A8/FOXO1/PIK3CA/MYO1C/OSBPL8/OGT/SOGA1/EIF4EBP2/LPIN1/PTPRE/PDK4/INSR/AP3S1/PRKAA1/SOS1/CEACAM1/SIRT1/CCND3	29	BiologicalProcesses
GO:0010720	GO:0010720	positive regulation of cell development	56/1153	488/17381	4.19856885457595e-05	0.00802955595477535	0.00726452171733045	HAS2/ACTR2/LIMS1/L1CAM/ANKRD27/CNTN1/PAFAH1B1/ADRA2C/SETX/MAP1B/DOCK1/TENM4/DSCAM/C21orf91/NRCAM/MEF2C/VLDLR/WNT5A/SKIL/FMR1/ARHGEF2/ARHGDIA/NKX2-2/MMD/FZD3/ARHGEF7/SPAG9/GLI2/NUMB/EPHA3/LRRC7/MYADM/SPEN/MYB/COBL/EFNA5/ZEB2/BCL2/LIN28A/TNFSF11/CSNK1E/SCN1B/CRKL/IL6ST/NME2/NCOA1/RAC1/CRTC1/TP73/ATP8A2/UNC13A/RET/HES1/DAB2IP/RAB21/GDF6	56	BiologicalProcesses
GO:0008286	GO:0008286	insulin receptor signaling pathway	21/1153	121/17381	4.33946278196699e-05	0.00802955595477535	0.00726452171733045	IGF1R/PHIP/APC/APPL1/SESN3/GRB2/PIK3R1/SLC2A8/FOXO1/PIK3CA/OSBPL8/OGT/SOGA1/EIF4EBP2/PTPRE/PDK4/INSR/AP3S1/SOS1/SIRT1/CCND3	21	BiologicalProcesses
GO:0090066	GO:0090066	regulation of anatomical structure size	53/1153	460/17381	6.01249306676871e-05	0.0103114330523855	0.00932898777563215	CTTN/ACTR2/ADCY6/EDNRB/RASA1/RARG/L1CAM/RTN4/PAFAH1B1/ADRA2C/NCKAP1/WASL/PRKCE/MAP1B/CREB1/MSN/BAG4/DSCAM/NRCAM/WNT5A/DOCK4/GRB2/DEPTOR/CFL1/MAGEL2/SPIRE1/RICTOR/OLFM1/VAV2/TBXA2R/MYADM/RDX/GMFB/PLOD3/ARPIN/SSH1/TMOD1/ADRA1A/EFNA5/DCC/MYO1C/PTGDR/PFN1/EPHA7/RAB3B/RAC1/KCNMB2/NPM1/RGS2/RET/RAB21/PLEKHH2/SSH2	53	BiologicalProcesses
GO:0033673	GO:0033673	negative regulation of kinase activity	36/1153	273/17381	6.18397362054694e-05	0.0103114330523855	0.00932898777563215	GNAQ/IGF1R/YWHAG/CORO1C/APC/PPM1F/UBASH3B/SH3BP5/DEPTOR/AJUBA/NF1/PPP1R1C/CEBPA/LRTM1/MLLT1/HEXIM1/FLRT2/GMFB/SOCS6/PKIB/CDKN2C/PRKAR1A/DUSP22/ASPN/PPM1E/LRRC4/DTNBP1/CAMK2N1/PRKAR2A/NPM1/TP73/RGS2/DAB2IP/DUSP16/CEACAM1/SIRT1	36	BiologicalProcesses
GO:1902903	GO:1902903	regulation of supramolecular fiber organization	39/1153	305/17381	6.18973731982628e-05	0.0103114330523855	0.00932898777563215	CAMSAP2/CTTN/ACTR2/RASA1/NCKAP1/ARHGAP6/WASL/PRKCE/APC/PPM1F/BAG4/MEF2C/GRB2/SLAIN2/ARHGEF2/CFL1/MAGEL2/SPIRE1/RICTOR/PIK3R1/MAPRE1/MYADM/RDX/GMFB/ARPIN/SSH1/TMOD1/MYO1C/PPM1E/NOX4/PFN1/MET/RAC1/RGS2/WASF2/PLEKHH2/SH3PXD2B/ROCK1/SSH2	39	BiologicalProcesses
GO:0007044	GO:0007044	cell-substrate junction assembly	17/1153	89/17381	6.61605685693033e-05	0.0103114330523855	0.00932898777563215	CTTN/LIMS1/ARHGAP6/CORO1C/PPM1F/TNS1/THBS1/AJUBA/ARHGEF7/LAMC1/EPHA3/RCC2/EFNA5/BCL2/RAC1/GREM1/ROCK1	17	BiologicalProcesses
GO:0045216	GO:0045216	cell-cell junction organization	32/1153	233/17381	7.1397033193744e-05	0.0103114330523855	0.00932898777563215	CTTN/CADM2/LIMS1/ARHGAP6/CORO1C/APC/PPM1F/SNAI2/THBS1/AJUBA/ARHGEF7/DSG2/CADM1/NUMB/PKN2/EPHA3/RDX/MPP5/RCC2/GJC1/EFNA5/VCL/SMAD7/MYO1C/BCL2/NLGN2/RAC1/RAB8B/MARVELD3/GJB2/GREM1/ROCK1	32	BiologicalProcesses
GO:0007045	GO:0007045	cell-substrate adherens junction assembly	15/1153	73/17381	7.34756213533937e-05	0.0103114330523855	0.00932898777563215	CTTN/LIMS1/ARHGAP6/CORO1C/PPM1F/THBS1/AJUBA/ARHGEF7/EPHA3/RCC2/EFNA5/BCL2/RAC1/GREM1/ROCK1	15	BiologicalProcesses
GO:0048041	GO:0048041	focal adhesion assembly	15/1153	73/17381	7.34756213533937e-05	0.0103114330523855	0.00932898777563215	CTTN/LIMS1/ARHGAP6/CORO1C/PPM1F/THBS1/AJUBA/ARHGEF7/EPHA3/RCC2/EFNA5/BCL2/RAC1/GREM1/ROCK1	15	BiologicalProcesses
GO:0043087	GO:0043087	regulation of GTPase activity	54/1153	475/17381	7.35450697942849e-05	0.0103114330523855	0.00932898777563215	RGS17/RASA1/GNAQ/LIMS1/GIT2/EVI5/RASA2/ANKRD27/PAFAH1B1/ARHGAP6/DOCK9/CORO1C/RGS5/DOCK1/WNT5A/DOCK4/USP6NL/OCRL/ARHGDIA/AJUBA/RAB3GAP2/NF1/GNAO1/EIF5/ARHGEF7/RICTOR/TBC1D12/VAV2/DENND1B/STARD13/EPHA3/RDX/RCC2/RABGAP1/SH3BP4/TBC1D22A/EFNA5/ACAP2/RALGAPB/LRCH1/RAPGEF6/SYDE1/CCL3L3/TBC1D7/FGD4/ASAP1/CCDC125/RGS2/TAGAP/DAB2IP/ADGRB3/SOS1/STXBP5/ARHGAP29	54	BiologicalProcesses
GO:0034330	GO:0034330	cell junction organization	35/1153	265/17381	7.53227861242274e-05	0.0103114330523855	0.00932898777563215	CTTN/CADM2/LIMS1/FLOT1/ARHGAP6/CORO1C/APC/PPM1F/SNAI2/TNS1/THBS1/AJUBA/ARHGEF7/DSG2/LAMC1/CADM1/NUMB/PKN2/EPHA3/RDX/MPP5/RCC2/GJC1/EFNA5/VCL/SMAD7/MYO1C/BCL2/NLGN2/RAC1/RAB8B/MARVELD3/GJB2/GREM1/ROCK1	35	BiologicalProcesses
GO:0110053	GO:0110053	regulation of actin filament organization	32/1153	234/17381	7.7569791319969e-05	0.0103114330523855	0.00932898777563215	CTTN/ACTR2/RASA1/NCKAP1/ARHGAP6/WASL/PRKCE/PPM1F/BAG4/GRB2/CFL1/MAGEL2/SPIRE1/RICTOR/PIK3R1/MYADM/RDX/GMFB/ARPIN/SSH1/TMOD1/MYO1C/PPM1E/NOX4/PFN1/MET/RAC1/WASF2/PLEKHH2/SH3PXD2B/ROCK1/SSH2	32	BiologicalProcesses
GO:0120032	GO:0120032	regulation of plasma membrane bounded cell projection assembly	24/1153	154/17381	7.76193570822302e-05	0.0103114330523855	0.00932898777563215	SEPT9/NCKAP1/WASL/CORO1C/APC/TAPT1/FMR1/CYLD/SEPT7/RDX/RCC2/COBL/SSH1/PLD1/SYNE2/ANLN/PFN1/CCDC88A/TBC1D7/RAC1/FNBP1L/CEP135/WASF2/SSH2	24	BiologicalProcesses
GO:0051056	GO:0051056	regulation of small GTPase mediated signal transduction	39/1153	309/17381	8.23049348810888e-05	0.010660546690473	0.00964483881646022	CD2AP/SPATA13/RASA1/FLOT1/RASA2/ARHGEF3/ARHGAP6/RHOJ/SHOC2/OCRL/ARHGEF2/ARHGDIA/NF1/RALGPS2/ARHGEF7/PLEKHG3/RHOBTB1/VAV2/TRIO/STARD13/FARP1/RALGPS1/RDX/GNA13/ADRA1A/RALGAPB/NOTCH2/OGT/MET/SYDE1/RAC1/ARFGEF3/FGD4/CCDC125/TAGAP/DAB2IP/SOS1/ARHGAP29/GPR55	39	BiologicalProcesses
GO:0001654	GO:0001654	eye development	42/1153	343/17381	8.94129244172129e-05	0.0112987405220873	0.0102222272767612	FRS2/FOXF2/RARG/LHX1/MED1/PYGO2/SP3/BMPR1B/ADAMTS18/RHOJ/DSCAM/WNT5A/PPP1R13L/SKIL/TOPORS/KDM2B/NF1/FGF9/MEGF11/NDP/TMOD1/EPHB1/CACNA1C/ZEB2/COL4A1/BCL2/GNGT1/FOXP2/CYP1B1/PRDM1/COL5A1/CASP2/PDGFRA/ATF6/FBN1/ATP8A2/CRYGS/CALB1/RET/SH3PXD2B/SOS1/NHS	42	BiologicalProcesses
GO:0060491	GO:0060491	regulation of cell projection assembly	24/1153	156/17381	9.55705645898248e-05	0.0117893117890448	0.0106660582485837	SEPT9/NCKAP1/WASL/CORO1C/APC/TAPT1/FMR1/CYLD/SEPT7/RDX/RCC2/COBL/SSH1/PLD1/SYNE2/ANLN/PFN1/CCDC88A/TBC1D7/RAC1/FNBP1L/CEP135/WASF2/SSH2	24	BiologicalProcesses
GO:0032868	GO:0032868	response to insulin	33/1153	248/17381	0.000103349988869854	0.0124524719147608	0.0112660342824348	RAB10/ZFP36L1/IGF1R/PHIP/YWHAG/HDAC9/SRSF6/APC/APPL1/SESN3/GRB2/PIK3R1/SORT1/SLC2A8/FOXO1/PIK3CA/MYO1C/SESN2/GCNT1/OSBPL8/OGT/SOGA1/EIF4EBP2/LPIN1/PTPRE/PDK4/INSR/AP3S1/PRKAA1/SOS1/CEACAM1/SIRT1/CCND3	33	BiologicalProcesses
GO:0050769	GO:0050769	positive regulation of neurogenesis	48/1153	414/17381	0.000113351845953	0.0133471798609658	0.012075496890639	ACTR2/L1CAM/ANKRD27/CNTN1/PAFAH1B1/ADRA2C/SETX/MAP1B/TENM4/DSCAM/C21orf91/NRCAM/MEF2C/VLDLR/WNT5A/SKIL/FMR1/ARHGEF2/ARHGDIA/NKX2-2/MMD/FZD3/SPAG9/GLI2/NUMB/EPHA3/LRRC7/SPEN/MYB/COBL/EFNA5/ZEB2/BCL2/LIN28A/CSNK1E/SCN1B/IL6ST/NME2/NCOA1/CRTC1/TP73/ATP8A2/UNC13A/RET/HES1/DAB2IP/RAB21/GDF6	48	BiologicalProcesses
GO:0001952	GO:0001952	regulation of cell-matrix adhesion	18/1153	103/17381	0.000136205505981696	0.0156817939220259	0.0141876752780466	RASA1/LIMS1/ARHGAP6/CORO1C/PPM1F/ONECUT2/THBS1/CDK6/NF1/PIK3R1/EPHA3/RCC2/EFNA5/BCL2/RAC1/ACER2/GREM1/ROCK1	18	BiologicalProcesses
GO:0097581	GO:0097581	lamellipodium organization	15/1153	78/17381	0.000161572442120292	0.0181979744048963	0.0164641209327611	SPATA13/CTTN/NCKAP1/CORO1C/AJUBA/ARHGEF7/VAV2/ARPIN/SSH1/VCL/CCDC88A/RAC1/WASF2/SSH2/PDPN	15	BiologicalProcesses
GO:0045666	GO:0045666	positive regulation of neuron differentiation	40/1153	331/17381	0.000172760628915529	0.0190441025193906	0.0172296322634009	ACTR2/L1CAM/ANKRD27/CNTN1/PAFAH1B1/ADRA2C/SETX/MAP1B/DSCAM/C21orf91/NRCAM/MEF2C/VLDLR/WNT5A/SKIL/FMR1/ARHGEF2/ARHGDIA/NKX2-2/MMD/SPAG9/GLI2/EPHA3/LRRC7/COBL/EFNA5/ZEB2/BCL2/LIN28A/CSNK1E/SCN1B/NME2/NCOA1/CRTC1/ATP8A2/UNC13A/RET/DAB2IP/RAB21/GDF6	40	BiologicalProcesses
GO:0034329	GO:0034329	cell junction assembly	28/1153	204/17381	0.000199130105914428	0.0214936058071386	0.0194457535446699	CTTN/LIMS1/FLOT1/ARHGAP6/CORO1C/APC/PPM1F/SNAI2/TNS1/THBS1/AJUBA/ARHGEF7/LAMC1/PKN2/EPHA3/MPP5/RCC2/GJC1/EFNA5/VCL/SMAD7/MYO1C/BCL2/RAC1/MARVELD3/GJB2/GREM1/ROCK1	28	BiologicalProcesses
GO:0008154	GO:0008154	actin polymerization or depolymerization	26/1153	185/17381	0.000226782073547137	0.0239787331234228	0.0216941046939936	CTTN/ACTR2/RASA1/NCKAP1/ARHGAP6/WASL/PRKCE/BAG4/GRB2/CFL1/MAGEL2/SPIRE1/RICTOR/WIPF1/MYADM/RDX/GMFB/COBL/ARPIN/SSH1/TMOD1/MYO1C/PFN1/RAC1/PLEKHH2/SSH2	26	BiologicalProcesses
GO:0098927	GO:0098927	vesicle-mediated transport between endosomal compartments	10/1153	41/17381	0.000267714181422369	0.0277405434789859	0.0250974999973434	LMTK2/HOOK3/ANKRD27/MYO1D/MSN/RAB7A/RDX/SNX16/EEA1/RAB21	10	BiologicalProcesses
GO:1901652	GO:1901652	response to peptide	52/1153	477/17381	0.000282275781656602	0.0282003594762173	0.0255135059778331	PRKACB/ADCY6/RAB10/ZFP36L1/FOXO3/IGF1R/PHIP/YWHAG/HDAC9/GPR22/SRSF6/CREB1/APC/APPL1/SESN3/CACNA2D1/GRB2/AHCYL1/ARHGEF2/GRM5/KLF15/PIK3R1/SORT1/SLC2A8/FOXO1/PIK3CA/NR4A3/PRKAR1A/MYO1C/ADCY2/SESN2/GCNT1/OSBPL8/OGT/SOGA1/NME2/EIF4EBP2/LPIN1/PRKAR2A/PTPRE/PDK4/KLF11/FBN1/INSR/AP3S1/GJB2/PRKAA1/SOS1/PRLR/CEACAM1/SIRT1/CCND3	52	BiologicalProcesses
GO:1902117	GO:1902117	positive regulation of organelle assembly	13/1153	65/17381	0.000290235507578687	0.0282003594762173	0.0255135059778331	SEPT9/CNOT6/MSN/TAPT1/RAB3GAP2/SEPT7/MAPK9/RALB/CNOT6L/CCDC88A/ASAP1/CEP135/SDC1	13	BiologicalProcesses
GO:1900024	GO:1900024	regulation of substrate adhesion-dependent cell spreading	11/1153	49/17381	0.000293245542188209	0.0282003594762173	0.0255135059778331	HAS2/LIMS1/CORO1C/DOCK1/ARHGEF7/MYADM/RCC2/EFNA5/CRKL/RAC1/PDPN	11	BiologicalProcesses
GO:1903391	GO:1903391	regulation of adherens junction organization	12/1153	57/17381	0.00029881281289215	0.0282003594762173	0.0255135059778331	LIMS1/ARHGAP6/CORO1C/PPM1F/THBS1/EPHA3/RDX/RCC2/EFNA5/RAC1/GREM1/ROCK1	12	BiologicalProcesses
GO:0046578	GO:0046578	regulation of Ras protein signal transduction	28/1153	209/17381	0.000299366873420566	0.0282003594762173	0.0255135059778331	SPATA13/RASA1/FLOT1/RASA2/ARHGEF3/SHOC2/ARHGEF2/ARHGDIA/NF1/RALGPS2/ARHGEF7/PLEKHG3/VAV2/TRIO/FARP1/RALGPS1/RDX/ADRA1A/NOTCH2/OGT/MET/RAC1/ARFGEF3/FGD4/CCDC125/DAB2IP/SOS1/GPR55	28	BiologicalProcesses
GO:0010810	GO:0010810	regulation of cell-substrate adhesion	26/1153	189/17381	0.000319424920676932	0.0295525091790569	0.0267368265371124	HAS2/RASA1/LIMS1/ARHGAP6/PRKCE/CORO1C/PPM1F/DOCK1/ONECUT2/THBS1/CDK6/NF1/ARHGEF7/PIK3R1/NID1/EPHA3/MYADM/RCC2/EFNA5/BCL2/CRKL/RAC1/ACER2/GREM1/ROCK1/PDPN	26	BiologicalProcesses
GO:0009791	GO:0009791	post-embryonic development	16/1153	92/17381	0.000333252384731555	0.0298128988108842	0.0269724069535178	ITPR1/LHX1/GNAQ/PYGO2/TAPT1/DSCAM/PPP1R13L/IMPAD1/SOX6/SCN9A/CHST11/BCL2/FOXP2/PRDM1/FBN1/KMT2A	16	BiologicalProcesses
GO:0008361	GO:0008361	regulation of cell size	22/1153	149/17381	0.000333747950401714	0.0298128988108842	0.0269724069535178	CTTN/RARG/L1CAM/RTN4/PAFAH1B1/MAP1B/CREB1/MSN/DSCAM/NRCAM/WNT5A/DEPTOR/OLFM1/VAV2/RDX/EFNA5/DCC/EPHA7/RAC1/NPM1/RET/RAB21	22	BiologicalProcesses
GO:0007266	GO:0007266	Rho protein signal transduction	25/1153	180/17381	0.000356328508810247	0.0312904746465405	0.0283092033850496	SPATA13/FLOT1/ARHGEF3/ARHGAP6/RHOJ/ARHGEF2/ARHGDIA/CFL1/ARHGEF7/PLEKHG3/VAV2/TRIO/FARP1/GNA13/ADRA1A/MET/RAC1/CELSR1/FGD4/CCDC125/SOS1/ARHGAP29/GPR55/ROCK1/PDPN	25	BiologicalProcesses
GO:0010761	GO:0010761	fibroblast migration	10/1153	43/17381	0.000405622492180324	0.035025502199771	0.0316883676785787	PRKCE/CORO1C/BAG4/TNS1/THBS1/ZFAND5/ARHGEF7/RCC2/SYNE2/C5orf30	10	BiologicalProcesses
GO:1903312	GO:1903312	negative regulation of mRNA metabolic process	14/1153	76/17381	0.000420822407081389	0.0352716692016954	0.0319110805585489	SRSF6/BAG4/TOB1/FMR1/PAIP1/SYNCRIP/ZFP36/LARP1/GDNF/IGF2BP1/NPM1/PKP1/CCNT1/DYRK1A	14	BiologicalProcesses
GO:0032886	GO:0032886	regulation of microtubule-based process	25/1153	182/17381	0.000422089073635421	0.0352716692016954	0.0319110805585489	CAMSAP2/STAG1/CHMP1A/PAFAH1B1/APC/CHMP2B/CYLD/SLAIN2/ARHGEF2/ATAT1/TRIM37/CEP250/MAPRE1/CHMP1B/EPHA3/MAP9/EFNA5/STMND1/MET/BICD2/RAC1/NPM1/DIXDC1/RGS2/MCPH1	25	BiologicalProcesses
GO:0060485	GO:0060485	mesenchyme development	31/1153	246/17381	0.000435881030242203	0.0358460256775374	0.0324307139125903	BNC2/HAS2/FOXF2/EDNRB/ZFP36L1/RTN4/EOMES/CORO1C/TAPT1/SNAI2/MEF2C/WNT5A/FGF9/CFL1/OLFM1/CITED2/ACVR1/EPHA3/ISL1/ERG/ZEB2/SMAD7/BCL2/GDNF/EXOC4/RET/HES1/DAB2IP/MEOX1/GREM1/PDPN	31	BiologicalProcesses
GO:0016482	GO:0016482	cytosolic transport	21/1153	143/17381	0.000485708732931646	0.0393196397706072	0.0355733715089576	VAMP3/ACTR2/LMTK2/HOOK3/EVI5/ANKRD27/MYO1D/STX5/MSN/RAB6B/VPS26B/MAGEL2/SPAG9/RAB7A/SORT1/RDX/RAB9B/SNX16/EEA1/RAB21/VPS26A	21	BiologicalProcesses
GO:0032273	GO:0032273	positive regulation of protein polymerization	18/1153	115/17381	0.000554798010532654	0.0442216691164566	0.0400083488405168	CTTN/ACTR2/NCKAP1/WASL/PRKCE/BAG4/GRB2/SLAIN2/MAGEL2/SPIRE1/RICTOR/GMFB/ARPIN/MYO1C/PFN1/MET/RAC1/RGS2	18	BiologicalProcesses
GO:0002064	GO:0002064	epithelial cell development	26/1153	196/17381	0.00056364069145495	0.0442457942792136	0.0400301754234273	FRS2/PALLD/RARG/PAFAH1B1/CLOCK/MSN/WNT5A/SLC4A7/ONECUT2/CDK6/NKX2-2/PGR/FLNB/MYADM/RDX/PLOD3/TMOD1/FEM1B/SIDT2/MET/PRDM1/FOSL2/ARID4A/SDC1/HYDIN/ROCK1	26	BiologicalProcesses
GO:0007015	GO:0007015	actin filament organization	40/1153	352/17381	0.000610638445840989	0.0465906207157071	0.0421515931789319	CD2AP/CTTN/ACTR2/RASA1/NCKAP1/ARHGAP6/WASL/PRKCE/PPM1F/BAG4/GRB2/ARHGEF2/CFL1/MAGEL2/SPIRE1/RICTOR/PIK3R1/WIPF1/MYADM/RDX/GMFB/COBL/ARPIN/SSH1/TMOD1/MYO1C/BCL2/MARCKS/PPM1E/NOX4/PFN1/MET/RAC1/ALDOA/TMSB10/WASF2/PLEKHH2/SH3PXD2B/ROCK1/SSH2	40	BiologicalProcesses
GO:0043434	GO:0043434	response to peptide hormone	45/1153	410/17381	0.000611496276523467	0.0465906207157071	0.0421515931789319	PRKACB/ADCY6/RAB10/ZFP36L1/IGF1R/PHIP/YWHAG/HDAC9/SRSF6/CREB1/APC/APPL1/SESN3/GRB2/AHCYL1/PIK3R1/SORT1/SLC2A8/FOXO1/PIK3CA/NR4A3/PRKAR1A/MYO1C/ADCY2/SESN2/GCNT1/OSBPL8/OGT/SOGA1/NME2/EIF4EBP2/LPIN1/PRKAR2A/PTPRE/PDK4/FBN1/INSR/AP3S1/GJB2/PRKAA1/SOS1/PRLR/CEACAM1/SIRT1/CCND3	45	BiologicalProcesses
GO:0003779	GO:0003779	actin binding	50/1136	403/17354	9.72167073448319e-06	0.00894393707572454	0.00784896995089327	PALLD/MTSS1/NCALD/ACTR2/TAGLN3/MYRIP/ADD3/WASL/PRKCE/MYO1D/CORO1C/DIAPH3/MSN/TNS1/KLHL4/DAAM1/AJUBA/CFL1/MED28/SPIRE1/CTNNA3/FLNB/WIPF1/MYH9/RDX/GMFB/MYO19/COBL/SSH1/TMOD1/SYNE2/VCL/MYO1C/ANLN/MARCKS/MISP/PFN1/CCDC88A/MYO18B/PPP1R9B/CNN3/FGD4/ALDOA/DIXDC1/TMSB10/WASF2/CALD1/PLEKHH2/CEACAM1/SSH2	50	MolecularFunction
GO:0005085	GO:0005085	guanyl-nucleotide exchange factor activity	41/1136	320/17354	2.8583229755988e-05	0.0106549344400721	0.00935049738619596	FRS2/SPATA13/RAPGEF5/ANKRD27/ARHGEF3/DOCK9/HBEGF/DOCK1/DOCK4/ARF4/GRB2/ELMO1/ARHGEF2/RAB3GAP2/FGF9/RALGPS2/ARHGEF7/PLEKHG3/VAV2/TRIO/DENND1B/DENND6A/RAPGEF4/DENND5B/TBXA2R/FARP1/RALGPS1/GNA13/RABIF/GDNF/RAPGEF6/MET/NCAM1/RAB3IP/RGL1/ARFGEF3/PDGFRA/FGD4/RET/TAGAP/SOS1	41	MolecularFunction
GO:0000982	GO:0000982	transcription factor activity, RNA polymerase II core promoter proximal region sequence-specific binding	48/1136	400/17354	3.47443514350176e-05	0.0106549344400721	0.00935049738619596	MITF/EPAS1/SP3/SMAD1/CAMTA1/CREB1/CLOCK/KLF13/BCL11A/AEBP2/SNAI2/MEF2C/SKIL/ONECUT2/PAX5/CREB3L1/KLF15/ZBTB20/NFIC/EBF3/SOX6/CEBPA/SATB2/PGR/GLI2/LHX3/ISL1/ETS2/FOXO1/MYB/ERG/NR4A3/FOXQ1/HNF4A/NR3C1/NFX1/FOXP2/PRDM1/CREB3L2/KLF7/LITAF/NR5A2/ATF6/TP73/HES1/ZBTB7A/MEOX1/SIRT1	48	MolecularFunction
GO:0050839	GO:0050839	cell adhesion molecule binding	53/1136	463/17354	5.04372674905672e-05	0.0116005715228304	0.0101803642540171	CD2AP/SEPT9/CTTN/CADM2/RAB10/ZC3H15/RTN4/KTN1/DOCK9/STX5/DIAPH3/ADAM22/FRMD5/MSN/TENM4/CHMP2B/PPP1R13L/THBS1/SEPT7/EIF5/CTNNA3/DSG2/FLNB/MAPRE1/PCMT1/CADM1/ANK3/NUMB/PKN2/MYH9/RDX/ADAM10/RPL15/VCL/CD226/LARP1/NLGN2/ANLN/CRKL/PFN1/ADAM9/COL5A1/CNN3/FBN1/ASAP1/FNBP1L/ALDOA/PDXDC1/WASF2/CALD1/DAB2IP/TSPAN4/NDRG1	53	MolecularFunction
GO:0045296	GO:0045296	cadherin binding	38/1136	304/17354	9.40828440718654e-05	0.0173112433092232	0.0151919034532886	CD2AP/SEPT9/CTTN/RAB10/ZC3H15/RTN4/KTN1/DOCK9/STX5/DIAPH3/CHMP2B/PPP1R13L/SEPT7/EIF5/CTNNA3/FLNB/MAPRE1/PCMT1/ANK3/NUMB/PKN2/MYH9/RDX/RPL15/VCL/LARP1/ANLN/CRKL/PFN1/CNN3/ASAP1/FNBP1L/ALDOA/PDXDC1/WASF2/CALD1/DAB2IP/NDRG1	38	MolecularFunction

## Sheet: 185
KEGG	Pathway_Name	Gene_Found	Gene_Pathway	Percentage	pvalue	pvalueAdj	genes
4660	T cell receptor signaling pathway	14	108	0.13	0.000619699390332119	0.0358005779142516	MAPK14, GRB2, GSK3B, RHOA, LCK, NFATC1, NFATC2, NFATC3, PAK2, PAK3, MAPK13, PAK6, PAK5, CDC42,
5160	Hepatitis C	16	135	0.12	0.000828489480916281	0.0379448182259656	PSME3, MAPK14, EIF2AK1, GRB2, GSK3B, IFIT1, CXCL8, LDLR, OAS2, OAS3, CLDN18, PPARA, PPP2R1B, MAPK13, TRAF3, SCARB1,
4310	Wnt signaling pathway	19	151	0.13	0.000142577798596313	0.0206952163180998	DVL3, GSK3B, RHOA, NFATC1, NFATC2, NFATC3, PPARD, PPP2R1B, PRKCB, PSEN1, VANGL2, WNT1, WNT9B, FZD3, FOSL1, CAMK2D, VANGL1, FZD4, CCND2,
4360	Axon guidance	17	130	0.13	0.000180744247319649	0.0206952163180998	EPHB2, SEMA3D, SRGAP2, GSK3B, RHOA, NFATC1, NFATC2, NFATC3, PAK2, PAK3, SEMA4C, PAK6, PAK5, CXCR4, UNC5C, UNC5A, CDC42,
471	D-Glutamine and D-glutamate metabolism	2	4	0.5	0.000625337605489111	0.0358005779142516	GLUD1, GLUD2,
GO	ID	Description	GeneRatio	BgRatio	pvalue	p.adjust	qvalue	geneID	Count	ontology
GO:0030133	GO:0030133	transport vesicle	48/1046	354/18511	1.60024698505454e-08	7.85062699965704e-06	6.60260748289994e-06	RAB35/SNAP25/SLC30A3/LAMP5/SYN1/STX6/YIPF1/DEFA5/SREBF2/KCNK9/NRSN1/RAB3D/SAR1A/DNM1/SNTB2/CLCN3/SLC17A7/VTI1A/PRG2/SYPL2/SORT1/CDK16/AQP2/SEMA4C/SLC30A8/COPS4/RAB14/IGF2R/LRRK2/SYP/GRIA1/DISC1/SYT2/SV2B/RAB3B/SEC24C/STXBP5/YIPF3/RAB5B/STX1B/TMED3/SYT12/SCAMP2/SYNGR3/WDR7/HLA-E/RAB6A/CA4	48	CellularComponent
GO:0008021	GO:0008021	synaptic vesicle	28/1046	152/18511	2.67483032356287e-08	7.85062699965704e-06	6.60260748289994e-06	RAB35/SNAP25/SLC30A3/LAMP5/SYN1/STX6/KCNK9/DNM1/CLCN3/SLC17A7/VTI1A/SYPL2/CDK16/SEMA4C/COPS4/LRRK2/SYP/GRIA1/DISC1/SYT2/SV2B/RAB3B/STXBP5/RAB5B/STX1B/SYT12/SYNGR3/WDR7	28	CellularComponent
GO:0070382	GO:0070382	exocytic vesicle	29/1046	167/18511	5.89268451998025e-08	1.1530019377428e-05	9.69708435042364e-06	RAB35/SNAP25/SLC30A3/LAMP5/SYN1/STX6/KCNK9/DNM1/CLCN3/SLC17A7/VTI1A/SYPL2/CDK16/SEMA4C/COPS4/LRRK2/SYP/GRIA1/DISC1/SYT2/SV2B/RAB3B/STXBP5/RAB5B/STX1B/SYT12/SYNGR3/WDR7/RAB6A	29	CellularComponent
GO:0098793	GO:0098793	presynapse	43/1046	354/18511	1.86546167052745e-06	0.000273756500149904	0.000230237243020362	ADGRL1/RAB35/SNAP25/SLC30A3/LAMP5/SYN1/STX6/BSN/KCNK9/DNM1/GRM6/PCLO/CLCN3/SLC17A7/VTI1A/SYPL2/CDK16/AAK1/KCNC2/FOSL1/SEMA4C/APP/KCNA6/COPS4/LRRK2/SYP/GRIA1/RIMS4/NTRK2/DISC1/SYT2/SV2B/RAB3B/KCNC4/STXBP5/RAB5B/PSEN1/STX1B/SYT12/SYNGR3/WDR7/P2RX4/FZD3	43	CellularComponent
GO:0030658	GO:0030658	transport vesicle membrane	27/1046	183/18511	4.47649962274544e-06	0.000525541055710315	0.000441995436435286	RAB35/SLC30A3/LAMP5/SYN1/STX6/SREBF2/SAR1A/SNTB2/CLCN3/SLC17A7/VTI1A/SYPL2/AQP2/SEMA4C/SLC30A8/LRRK2/SYP/GRIA1/SYT2/SV2B/RAB3B/SEC24C/RAB5B/SYT12/SYNGR3/HLA-E/CA4	27	CellularComponent
GO:0098794	GO:0098794	postsynapse	47/1046	424/18511	7.90895355525428e-06	0.000735733482519911	0.000618773430111788	DLG2/CDC42/SLC8A1/LYN/ADGRB1/SRGAP2/RHOA/MECP2/SNAP25/GRIN2B/SIPA1L1/SYN1/NR1D1/ATP1A3/EPHB2/NETO1/OPRM1/BSN/SPTBN1/STRN/CHRNB4/PCLO/SLC17A7/SHANK1/FAIM2/CHRNA2/KCNC2/SLC29A1/SEMA4C/APP/GSK3B/ABHD17B/GABRE/DDN/LRRK2/AGER/GRIA1/SHISA9/CHRNA5/NTRK2/DISC1/NEURL1/LRRTM3/MAP4/CDK5R1/DNAJA3/P2RX4	47	CellularComponent
GO:0030672	GO:0030672	synaptic vesicle membrane	16/1046	81/18511	1.00270321297433e-05	0.000735733482519911	0.000618773430111788	RAB35/SLC30A3/LAMP5/SYN1/STX6/SLC17A7/SYPL2/SEMA4C/LRRK2/SYP/SYT2/SV2B/RAB3B/RAB5B/SYT12/SYNGR3	16	CellularComponent
GO:0099501	GO:0099501	exocytic vesicle membrane	16/1046	81/18511	1.00270321297433e-05	0.000735733482519911	0.000618773430111788	RAB35/SLC30A3/LAMP5/SYN1/STX6/SLC17A7/SYPL2/SEMA4C/LRRK2/SYP/SYT2/SV2B/RAB3B/RAB5B/SYT12/SYNGR3	16	CellularComponent
GO:0032589	GO:0032589	neuron projection membrane	11/1046	41/18511	1.17173873468124e-05	0.000764234041397655	0.000642743235749126	LAMP5/OPRM1/SPTBN1/KCNC2/KCNC1/RIPOR2/DDN/UNC5A/GRIA1/SHISA9/INSR	11	CellularComponent
GO:0098563	GO:0098563	intrinsic component of synaptic vesicle membrane	8/1046	22/18511	1.58837565870712e-05	0.000932376511661081	0.000784155983088043	RAB35/SYN1/STX6/SLC17A7/SYPL2/SYP/RAB3B/RAB5B	8	CellularComponent
GO:0005938	GO:0005938	cell cortex	31/1046	247/18511	2.62275579217911e-05	0.00139959786364467	0.00117710283878661	RHOA/SPTB/PHLDB1/EXOC6B/RDX/RIC8B/BSN/MYADM/SPTBN1/MYO1A/ASTN2/ARFIP2/SPRR4/PCLO/FRY/MYO5B/MICAL3/STIM1/PDZD4/NF2/GPSM1/KNCN/CLASP2/CDH1/FLOT2/FLOT1/PSEN1/ACTN4/MTSS1L/MYO7A/CIB2	31	CellularComponent
GO:0031252	GO:0031252	cell leading edge	40/1046	369/18511	6.0731203042545e-05	0.00287000602596919	0.00241375921488308	CDC42/SRGAP2/RHOA/LAMP5/RDX/OPRM1/MYADM/SPTBN1/PTPN13/CXCR4/ARFIP2/PLA2G4F/RAPH1/ITGB3/AAK1/KCNC2/KCNC1/APP/RIPOR2/TLN2/DDN/CDK6/UNC5A/NF2/SLC9A1/GRIA1/ENAH/SHISA9/PARVB/CLASP2/CDH1/FLOT2/INSR/FLOT1/PSD2/ANTXR1/ARHGEF6/MYLK/MTSS1L/SLC39A14	40	CellularComponent
GO:0044448	GO:0044448	cell cortex part	20/1046	134/18511	6.35606104558765e-05	0.00287000602596919	0.00241375921488308	SPTB/PHLDB1/EXOC6B/RDX/BSN/MYADM/SPTBN1/MYO1A/PCLO/MYO5B/STIM1/NF2/KNCN/CLASP2/CDH1/FLOT2/FLOT1/ACTN4/MTSS1L/CIB2	20	CellularComponent
GO:0099568	GO:0099568	cytoplasmic region	35/1046	309/18511	7.1575785999498e-05	0.00293394974616234	0.00246753775836122	RHOA/SPTB/PHLDB1/EXOC6B/RDX/OPRM1/RIC8B/BSN/MYADM/SPTBN1/MYO1A/ASTN2/ARFIP2/SPRR4/PCLO/FRY/MYO5B/MICAL3/STIM1/PDZD4/NF2/LRRK2/GPSM1/KNCN/UHMK1/CLASP2/CDH1/FLOT2/FLOT1/TRIM46/PSEN1/ACTN4/MTSS1L/MYO7A/CIB2	35	CellularComponent
GO:0030863	GO:0030863	cortical cytoskeleton	15/1046	85/18511	7.49731621676918e-05	0.00293394974616234	0.00246753775836122	SPTB/RDX/BSN/MYADM/SPTBN1/MYO1A/PCLO/NF2/KNCN/CDH1/FLOT2/FLOT1/ACTN4/MTSS1L/CIB2	15	CellularComponent
GO:0030864	GO:0030864	cortical actin cytoskeleton	12/1046	59/18511	9.43890636406622e-05	0.00339364100301673	0.00285415158327777	SPTB/RDX/MYADM/SPTBN1/MYO1A/NF2/KNCN/CDH1/FLOT2/FLOT1/MTSS1L/CIB2	12	CellularComponent
GO:0032809	GO:0032809	neuronal cell body membrane	7/1046	21/18511	0.000104063948985181	0.00339364100301673	0.00285415158327777	RGS8/ATP1A3/KCNC2/KCNC1/UNC5A/DAB2IP/INSR	7	CellularComponent
GO:0044298	GO:0044298	cell body membrane	7/1046	21/18511	0.000104063948985181	0.00339364100301673	0.00285415158327777	RGS8/ATP1A3/KCNC2/KCNC1/UNC5A/DAB2IP/INSR	7	CellularComponent
GO:0005802	GO:0005802	trans-Golgi network	25/1046	197/18511	0.000128323859379867	0.00396453186610431	0.00333428753734945	SNAP25/NMNAT2/SORL1/STX6/TMEM165/YIPF1/ARFIP2/VTI1A/GOLPH3L/RAB30/POSTN/APP/RAB14/IGF2R/LRRK2/VPS53/CLASP2/CDH1/ATP7B/BICD1/MYO18A/SCAMP2/RAB6A/SLC9A7/CA4	25	CellularComponent
GO:0042383	GO:0042383	sarcolemma	18/1046	122/18511	0.000168675896771513	0.0049506375702439	0.00416363134662313	SLC8A1/ADRA1A/POPDC2/AKAP6/SYNM/KCNJ5/ATP1A3/RDX/OPRM1/DTNA/CACNB1/CAMK2D/ATP2B4/SLC9A1/FLOT1/CASQ1/PLEC/CIB2	18	CellularComponent
GO:0032590	GO:0032590	dendrite membrane	7/1046	23/18511	0.000198617321189214	0.00555182702562231	0.00466924930514994	LAMP5/OPRM1/KCNC1/DDN/GRIA1/SHISA9/INSR	7	CellularComponent
GO:0048786	GO:0048786	presynaptic active zone	8/1046	32/18511	0.000315279896518989	0.00841224087530212	0.00707494121853617	SYN1/BSN/PCLO/SLC17A7/SYP/RIMS4/STX1B/FZD3	8	CellularComponent
GO:0098802	GO:0098802	plasma membrane receptor complex	22/1046	177/18511	0.00042587689607972	0.0108691190434259	0.00914124779228324	DLG2/LYN/GRIN2B/NPNT/CACNG4/TRAF3/CHRNB4/CACNG7/ITGB3/SHANK1/CHRNA2/TLR6/SHISA7/GRIA1/SHISA9/CHRNA5/TOLLIP/TFR2/INSR/STXBP5/TGFBR2/ALCAM	22	CellularComponent
GO:0097060	GO:0097060	synaptic membrane	31/1046	295/18511	0.000667562349843896	0.0163274624732653	0.0137318746524907	DLG2/ADGRL1/SLC8A1/ADGRB1/SRGAP2/SNAP25/GRIN2B/SIPA1L1/NETO1/STRN/CHRNB4/GRM6/SHANK1/FAIM2/CHRNA2/KCNC2/FOSL1/SEMA4C/GABRE/DDN/SYP/GRIA1/RIMS4/SHISA9/CHRNA5/NTRK2/DISC1/NEURL1/LRRTM3/STX1B/DNAJA3	31	CellularComponent
GO:0031256	GO:0031256	leading edge membrane	19/1046	149/18511	0.000746242741892326	0.0175217795796318	0.0147363303556842	CDC42/LAMP5/OPRM1/SPTBN1/PLA2G4F/ITGB3/KCNC2/KCNC1/RIPOR2/DDN/UNC5A/NF2/GRIA1/SHISA9/CLASP2/INSR/PSD2/ANTXR1/MTSS1L	19	CellularComponent
GO:0098589	GO:0098589	membrane region	37/1046	378/18511	0.000825280800029121	0.0179478463464373	0.0150946649986176	RAB35/LYN/TBC1D5/PRKAR2A/ADRA1A/AKAP6/GJA1/ATAT1/LDLR/OPRM1/MYADM/MYO1A/NPHS2/ADGRG1/SORT1/FAIM2/PPP2R1B/AAK1/LCK/TLR6/APP/ATP2B4/CFLAR/UNC5A/LRRK2/HYAL2/SLC9A1/BICD2/CDH1/FLOT2/INSR/FLOT1/TGFBR2/PSEN1/SCARB1/FADD/CDH15	37	CellularComponent
GO:0043235	GO:0043235	receptor complex	33/1046	325/18511	0.000829555396286557	0.0179478463464373	0.0150946649986176	DLG2/GPR84/LYN/GRIN2B/NPNT/NOTCH2/LDLR/CACNG4/TRAF3/LIFR/CHRNB4/CACNG7/ITGB3/SHANK1/CHRNA2/TLR6/TSHR/APP/IGF1R/PLXDC1/GABRE/SHISA7/GRIA1/SHISA9/CHRNA5/NTRK2/TOLLIP/TFR2/INSR/STXBP5/TGFBR2/NTRK3/ALCAM	33	CellularComponent
GO:0030424	GO:0030424	axon	39/1046	407/18511	0.000908611105905493	0.0179478463464373	0.0150946649986176	DLG2/ADGRL1/ADAM22/SNAP25/SYN1/STX6/ATAT1/CPNE6/ATP1A3/EPHB2/OPRM1/BSN/DTNA/SPTBN1/CNTN2/DNM1/SLC17A7/AAK1/KCNC2/KCNC1/APP/KCNA6/LRRK2/KATNB1/SYP/GRIA1/UHMK1/NTRK2/DISC1/KIF13B/DAB2IP/MTPN/TRIM46/PSEN1/STX1B/CDK5R1/P2RX4/ALCAM/FZD3	39	CellularComponent
GO:0031594	GO:0031594	neuromuscular junction	10/1046	55/18511	0.000909409601031373	0.0179478463464373	0.0150946649986176	POSTN/APP/SYP/KCNC4/PSEN1/CDK5R1/SYNGR3/DNAJA3/CDH15/CIB2	10	CellularComponent
GO:0030135	GO:0030135	coated vesicle	28/1046	262/18511	0.000917266423156931	0.0179478463464373	0.0150946649986176	RAB35/TBC1D5/STX6/FZD4/LDLR/CPNE6/SREBF2/SAR1A/ASTN2/SLC17A7/VTI1A/SORT1/CFTR/AAK1/APP/SFTPA2/RAB14/IGF2R/GRIA1/SYT2/SEC24C/SFTPB/VANGL2/ASTN1/TMED3/TMEM199/AVPR2/HLA-E	28	CellularComponent
GO:0014069	GO:0014069	postsynaptic density	23/1046	204/18511	0.00124880714065132	0.0236467674697523	0.0198876247526474	DLG2/LYN/ADGRB1/SRGAP2/GRIN2B/SIPA1L1/SYN1/NETO1/BSN/SPTBN1/STRN/PCLO/SHANK1/SEMA4C/ABHD17B/GRIA1/SHISA9/NTRK2/DISC1/NEURL1/MAP4/CDK5R1/P2RX4	23	CellularComponent
GO:0099572	GO:0099572	postsynaptic specialization	23/1046	205/18511	0.00133342201179998	0.0244599600289559	0.0205715435373089	DLG2/LYN/ADGRB1/SRGAP2/GRIN2B/SIPA1L1/SYN1/NETO1/BSN/SPTBN1/STRN/PCLO/SHANK1/SEMA4C/ABHD17B/GRIA1/SHISA9/NTRK2/DISC1/NEURL1/MAP4/CDK5R1/P2RX4	23	CellularComponent
GO:0043197	GO:0043197	dendritic spine	17/1046	134/18511	0.0014655700987009	0.0260693832708311	0.0219251156711554	CDC42/SLC8A1/ADGRB1/SRGAP2/RHOA/SIPA1L1/NR1D1/ATP1A3/STRN/SHANK1/APP/DDN/GRIA1/SHISA9/NEURL1/CDK5R1/P2RX4	17	CellularComponent
GO:0009898	GO:0009898	cytoplasmic side of plasma membrane	20/1046	170/18511	0.0015106835460529	0.0260815071039132	0.0219353121702417	LYN/RGS8/RHOA/SNAP25/SPTB/DTNA/TRAF3/NPHS2/GRB2/CDK16/LCK/ATP2A2/GNG12/RASAL2/SRMS/DAB2IP/CDH1/SLA2/GNA15/GNA13	20	CellularComponent
GO:0032279	GO:0032279	asymmetric synapse	23/1046	209/18511	0.0017229245231507	0.0281190196970713	0.023648919999868	DLG2/LYN/ADGRB1/SRGAP2/GRIN2B/SIPA1L1/SYN1/NETO1/BSN/SPTBN1/STRN/PCLO/SHANK1/SEMA4C/ABHD17B/GRIA1/SHISA9/NTRK2/DISC1/NEURL1/MAP4/CDK5R1/P2RX4	23	CellularComponent
GO:0044309	GO:0044309	neuron spine	17/1046	136/18511	0.00172450546694134	0.0281190196970713	0.023648919999868	CDC42/SLC8A1/ADGRB1/SRGAP2/RHOA/SIPA1L1/NR1D1/ATP1A3/STRN/SHANK1/APP/DDN/GRIA1/SHISA9/NEURL1/CDK5R1/P2RX4	17	CellularComponent
GO:0045121	GO:0045121	membrane raft	30/1046	301/18511	0.00186456009618905	0.0291654248625606	0.0245289774240849	LYN/PRKAR2A/ADRA1A/AKAP6/GJA1/OPRM1/MYADM/MYO1A/NPHS2/ADGRG1/FAIM2/PPP2R1B/LCK/TLR6/APP/ATP2B4/CFLAR/UNC5A/LRRK2/HYAL2/SLC9A1/CDH1/FLOT2/INSR/FLOT1/TGFBR2/PSEN1/SCARB1/FADD/CDH15	30	CellularComponent
GO:0055037	GO:0055037	recycling endosome	19/1046	161/18511	0.00188805135396474	0.0291654248625606	0.0245289774240849	RAB35/LAMP5/SORL1/ABCG1/VIPAS39/CFTR/AQP2/ZDHHC2/MYO5B/ABHD17B/RAB14/RABGEF1/VPS53/GRIA1/RAB11FIP1/PDIA3/SCAMP2/HLA-E/SLC9A7	19	CellularComponent
GO:0098857	GO:0098857	membrane microdomain	30/1046	302/18511	0.00196166592397237	0.0295255871120969	0.0248318844357096	LYN/PRKAR2A/ADRA1A/AKAP6/GJA1/OPRM1/MYADM/MYO1A/NPHS2/ADGRG1/FAIM2/PPP2R1B/LCK/TLR6/APP/ATP2B4/CFLAR/UNC5A/LRRK2/HYAL2/SLC9A1/CDH1/FLOT2/INSR/FLOT1/TGFBR2/PSEN1/SCARB1/FADD/CDH15	30	CellularComponent
GO:0098984	GO:0098984	neuron to neuron synapse	23/1046	212/18511	0.00207536999226509	0.0304560546364901	0.0256144349045349	DLG2/LYN/ADGRB1/SRGAP2/GRIN2B/SIPA1L1/SYN1/NETO1/BSN/SPTBN1/STRN/PCLO/SHANK1/SEMA4C/ABHD17B/GRIA1/SHISA9/NTRK2/DISC1/NEURL1/MAP4/CDK5R1/P2RX4	23	CellularComponent
GO:0098562	GO:0098562	cytoplasmic side of membrane	21/1046	189/18511	0.00237885875853014	0.0339104734745036	0.0285197024290185	LYN/RGS8/RHOA/SNAP25/SPTB/DTNA/TRAF3/NPHS2/GRB2/CDK16/LCK/ATP2A2/GNG12/LRRK2/RASAL2/SRMS/DAB2IP/CDH1/SLA2/GNA15/GNA13	21	CellularComponent
GO:0044297	GO:0044297	cell body	44/1046	500/18511	0.00242630304246874	0.0339104734745036	0.0285197024290185	CDC42/RGS8/TCP1/ENC1/GNB3/KCNN3/CPNE6/ATP1A3/EPHB2/OPRM1/NRSN1/PTPN13/STRN/CNTN2/ASTN2/ZNF385A/VTI1A/SORT1/KCNC2/KCNC1/PLXDC1/GABARAP/DDN/UNC5A/NF2/LRRK2/KATNB1/GRIA1/KNCN/TMPRSS5/DISC1/NEURL1/DAB2IP/INSR/PSD2/PSEN1/ASTN1/TMPRSS3/CDK5R1/RPL28/P2RX4/FADD/ALCAM/FZD3	44	CellularComponent
GO:0098858	GO:0098858	actin-based cell projection	21/1046	191/18511	0.00270191426786726	0.0368842715171647	0.031020753773066	CDC42/RDX/ANKS4B/CDH23/MYO1A/RAPH1/ITGB3/APP/RIPOR2/NF2/LRRK2/HYAL2/ENAH/KIF13B/ANTXR1/ATP8B1/USH1C/SCARB1/MYO7A/CIB2/FZD3	21	CellularComponent
GO:0044853	GO:0044853	plasma membrane raft	13/1046	96/18511	0.00286148015261799	0.0379974321792802	0.0319569545271809	PRKAR2A/ADRA1A/AKAP6/MYO1A/ATP2B4/LRRK2/CDH1/FLOT2/INSR/FLOT1/TGFBR2/SCARB1/CDH15	13	CellularComponent
GO:0030315	GO:0030315	T-tubule	8/1046	44/18511	0.0029129206951748	0.0379974321792802	0.0319569545271809	SLC8A1/ADRA1A/AKAP6/KCNJ5/RDX/ATP2B4/SLC9A1/CASQ1	8	CellularComponent
GO:0031234	GO:0031234	extrinsic component of cytoplasmic side of plasma membrane	14/1046	108/18511	0.00303377039279026	0.0387135482732148	0.0325592291583211	LYN/RGS8/RHOA/SNAP25/DTNA/GRB2/CDK16/LCK/ATP2A2/GNG12/SRMS/SLA2/GNA15/GNA13	14	CellularComponent
GO:0005901	GO:0005901	caveola	11/1046	76/18511	0.00348784429325579	0.0435609489391734	0.0366360352415894	ADRA1A/AKAP6/ATP2B4/LRRK2/CDH1/FLOT2/INSR/FLOT1/TGFBR2/SCARB1/CDH15	11	CellularComponent
GO:0034702	GO:0034702	ion channel complex	28/1046	288/18511	0.0036886277031895	0.0451088429535883	0.0379378594911377	DLG2/SNAP25/GRIN2B/AKAP6/CACNG4/KCNJ5/HCN4/CACNB1/CNTN2/CHRNB4/CAMK2D/CACNG7/PTPA/SHANK1/CHRNA2/KCNJ16/CFTR/KCNC2/KCNC1/KCNA6/LRRC38/GABRE/SHISA7/GRIA1/SHISA9/CHRNA5/KCNC4/STXBP5	28	CellularComponent
GO:0008328	GO:0008328	ionotropic glutamate receptor complex	8/1046	46/18511	0.00388220469991009	0.046507227731576	0.0391139420893197	DLG2/GRIN2B/CACNG4/CACNG7/SHANK1/SHISA7/GRIA1/SHISA9	8	CellularComponent
GO:0030139	GO:0030139	endocytic vesicle	27/1046	277/18511	0.00415458877771085	0.0481811447090593	0.0405217553457344	RAB35/SRGAP2/TBC1D5/STX6/FZD4/LDLR/CACNG4/CPNE6/TAP2/WNT1/LTF/CAMK2D/CLCN3/TLR6/SFTPA2/RAB14/IGF2R/HYAL2/GRIA1/RAB11FIP1/PDIA3/DAB2IP/FLOT2/SFTPB/RAB5B/SCARB1/HLA-E	27	CellularComponent
GO:0055038	GO:0055038	recycling endosome membrane	10/1046	67/18511	0.00418609604797619	0.0481811447090593	0.0405217553457344	RAB35/LAMP5/CFTR/ZDHHC2/ABHD17B/RAB14/PDIA3/SCAMP2/HLA-E/SLC9A7	10	CellularComponent
GO:0045211	GO:0045211	postsynaptic membrane	23/1046	225/18511	0.00439425106688797	0.0487829025974469	0.0410278513730881	DLG2/SLC8A1/ADGRB1/SRGAP2/GRIN2B/SIPA1L1/NETO1/STRN/CHRNB4/SHANK1/FAIM2/CHRNA2/KCNC2/SEMA4C/GABRE/GRIA1/SHISA9/CHRNA5/NTRK2/DISC1/NEURL1/LRRTM3/DNAJA3	23	CellularComponent
GO:0034703	GO:0034703	cation channel complex	22/1046	212/18511	0.00440458916126863	0.0487829025974469	0.0410278513730881	DLG2/SNAP25/GRIN2B/AKAP6/CACNG4/KCNJ5/HCN4/CACNB1/CNTN2/CAMK2D/CACNG7/PTPA/SHANK1/KCNJ16/KCNC2/KCNC1/KCNA6/LRRC38/SHISA7/GRIA1/SHISA9/KCNC4	22	CellularComponent
GO:0007156	GO:0007156	homophilic cell adhesion via plasma membrane adhesion molecules	28/1002	157/17381	8.28888425665224e-08	0.000422650208246698	0.000391671593980125	PCDHA8/PCDHAC1/PCDHAC2/PCDHA13/PCDHA10/PCDHA5/PCDHA6/PCDHA11/PCDHA3/PCDHA9/PCDHA4/PCDHA1/PCDHA7/PCDHA2/CDH4/PCDHA12/PCDH9/PCDH10/CDH23/CD84/DSC1/SDK1/CDH1/CDH11/ESAM/CDH15/CADM4/SDK2	28	BiologicalProcesses
GO:0098742	GO:0098742	cell-cell adhesion via plasma-membrane adhesion molecules	35/1002	239/17381	3.44631566301441e-07	0.000878638178285523	0.000814237421645878	PCDHA8/PCDHAC1/PCDHAC2/PCDHA13/PCDHA10/PCDHA5/ADGRL1/PCDHA6/PCDHA11/PCDHA3/PCDHA9/PCDHA4/PCDHA1/PCDHA7/PCDHA2/CDH4/PCDHA12/PCDH9/PCDH10/CD209/MYADM/CDH23/CD84/DSC1/SDK1/CDH1/CLDN18/TGFBR2/CD164/CDH11/ESAM/CDH15/CADM4/ALCAM/SDK2	35	BiologicalProcesses
GO:0050804	GO:0050804	modulation of chemical synaptic transmission	38/1002	308/17381	7.9035658056156e-06	0.0134334273476113	0.0124488094390907	PREPL/ADGRB1/MECP2/SNAP25/ADRA1A/SIPA1L1/YWHAG/SYN1/RHOT1/EPHB2/NETO1/EIF4EBP2/CNTN2/CHRNB4/GRM6/BTBD9/SLC24A2/SHANK1/NEUROD2/APP/ATP2A2/SHISA7/LRRK2/AGER/SYP/GRIA1/RIMS4/SHISA9/NTRK2/DISC1/NEURL1/RAB3B/FLOT1/KCNC4/PSEN1/STX1B/SYT12/CPLX4	38	BiologicalProcesses
GO:0001228	GO:0001228	transcriptional activator activity, RNA polymerase II transcription regulatory region sequence-specific binding	46/1011	411/17354	1.63669932408218e-05	0.0151885697274826	0.014058385773169	SIX3/SIX1/CSRNP2/RORA/PBX2/NFATC3/LHX2/PATZ1/CARF/SIX2/TCF12/AR/KLF7/NFATC1/CREBRF/NR6A1/MYBL1/PLAGL2/SSBP2/PAX5/POU4F2/FOXJ2/MLXIP/NFATC2/FOSL1/NEUROD2/FOXI1/MEOX1/TFDP1/POU2F2/PPARA/TCF21/CRX/BACH1/HOXB5/HNF4A/CREB3L2/MIXL1/REL/ONECUT2/MAFB/HOXC4/ETV1/FOSB/TEF/NHLH1	46	MolecularFunction
GO:0001077	GO:0001077	transcriptional activator activity, RNA polymerase II core promoter proximal region sequence-specific binding	32/1011	274/17354	0.000140373063230205	0.0390207317516137	0.0361171927283539	SIX1/NFATC3/LHX2/PATZ1/CARF/SIX2/TCF12/AR/KLF7/NR6A1/MYBL1/PLAGL2/SSBP2/PAX5/POU4F2/FOXJ2/NFATC2/FOSL1/FOXI1/MEOX1/POU2F2/PPARA/TCF21/CRX/HNF4A/CREB3L2/MIXL1/ONECUT2/MAFB/ETV1/FOSB/TEF	32	MolecularFunction
GO:0000982	GO:0000982	transcription factor activity, RNA polymerase II core promoter proximal region sequence-specific binding	42/1011	400/17354	0.000159939118496424	0.0390207317516137	0.0361171927283539	SIX1/MECP2/NFATC3/LHX2/PATZ1/CARF/SIX2/NR1D1/TCF12/SREBF2/AR/KLF7/LRRFIP1/NR6A1/MYBL1/TEAD1/PLAGL2/SSBP2/PAX5/POU4F2/FOXJ2/NFATC2/BTG2/FOSL1/FOXI1/MEOX1/POU2F2/DDN/PPARA/TCF21/CRX/BACH1/HNF4A/PROX1/CREB3L2/MIXL1/ONECUT2/ZBTB20/MAFB/ETV1/FOSB/TEF	42	MolecularFunction
GO:0001221	GO:0001221	transcription cofactor binding	9/1011	36/17354	0.000168192809274197	0.0390207317516137	0.0361171927283539	SIX3/SIX1/RORA/NR1D1/NFATC1/TEAD1/NEK6/PPARA/PHF12	9	MolecularFunction
GO:0001222	GO:0001222	transcription corepressor binding	5/1011	11/17354	0.000228433182764749	0.0423971987211374	0.0392424162391653	SIX3/RORA/NR1D1/NEK6/PHF12	5	MolecularFunction

## Sheet: 574
KEGG	Pathway_Name	Gene_Found	Gene_Pathway	Percentage	pvalue	pvalueAdj	genes
5200	Pathways in cancer	2	327	0.01	0.00255804727615922	0.027894896487641	IL6, RXRA,
5010	Alzheimer's disease	2	168	0.01	0.000393641156282299	0.0242540875272796	BACE1, ATP2A2,
5410	Hypertrophic cardiomyopathy (HCM)	2	83	0.02	5.01721122160097e-05	0.0114894136974662	IL6, ATP2A2,
GO	Description	GeneRatio	BgRatio	pvalue	p.adjust	qvalue	geneID	Count	ontology
none

## Sheet: 885
KEGG	Pathway_Name	Gene_Found	Gene_Pathway	Percentage	pvalue	pvalueAdj	genes
5214	Glioma	4	65	0.06	0.000661096656356207	0.0252318557175952	CDK6, EGFR, IGF1R, SOS1,
5223	Non-small cell lung cancer	4	54	0.07	0.000279945161335642	0.0213691473152873	CDK6, EGFR, PDPK1, SOS1,
4810	Regulation of actin cytoskeleton	8	214	0.04	0.000393612704296361	0.0225343273209667	CFL1, CRKL, CSK, EGFR, PFN1, PFN2, SOS1, PIP5K1A,
5131	Shigellosis	4	62	0.06	0.000532320514075949	0.0243802795446785	CRKL, CSK, PFN1, PFN2,
4360	Axon guidance	8	130	0.06	8.94699574779528e-06	0.00204886202624512	SEMA4B, CFL1, NTNG1, PLXNB2, L1CAM, PPP3CB, UNC5C, SEMA5A,
4070	Phosphatidylinositol signaling system	4	78	0.05	0.00150096583720423	0.0491030252456812	DGKA, DGKQ, INPP5B, PIP5K1A,
4320	Dorso-ventral axis formation	3	25	0.12	0.000141192100652752	0.0161664955247401	EGFR, ETS2, SOS1,
GO	ID	Description	GeneRatio	BgRatio	pvalue	p.adjust	qvalue	geneID	Count	ontology
GO:0098793	GO:0098793	presynapse	16/233	354/18511	1.1356264606229e-05	0.00379299237848049	0.00362205071124988	HNRNPR/PFN2/GRIK3/NTRK2/NECTIN1/RAB35/NPTN/ERC1/CPLX3/RAB7A/DNAJC5/CACNA1B/ZNRF2/SLC9A6/DOC2A/KCNH1	16	CellularComponent
GO:0031901	GO:0031901	early endosome membrane	9/233	132/18511	4.50696653472279e-05	0.00752663411298706	0.00718742557905793	MARCH3/NTRK2/SH3GL1/SNX6/EGFR/INPP5B/SLC9A6/RAB11FIP5/KCNH1	9	CellularComponent
GO:0033267	GO:0033267	axon part	10/233	181/18511	0.000101818163132382	0.0113357554954052	0.0108248783961795	PFN2/GRIK3/NTRK2/L1CAM/OLFM1/RAB7A/DNAJC5/KCNQ2/SLC9A6/AURKA	10	CellularComponent
GO:0005769	GO:0005769	early endosome	13/233	329/18511	0.000287027651305005	0.023966808883968	0.0228866785119517	MARCH3/NTRK2/NEURL1B/SH3GL1/SNX6/EGFR/VPS26B/C8orf44-SGK3/SGK3/INPP5B/SLC9A6/RAB11FIP5/KCNH1	13	CellularComponent
GO:0043204	GO:0043204	perikaryon	7/233	114/18511	0.000601382680203884	0.0352716866895012	0.0336820708065517	RGS8/GRIK3/PDPK1/OLFM1/ASTN1/BRD1/KCNH1	7	CellularComponent
GO:0043679	GO:0043679	axon terminus	7/233	115/18511	0.000633623114182656	0.0352716866895012	0.0336820708065517	HNRNPR/PFN2/GRIK3/NTRK2/RAB7A/DNAJC5/SLC9A6	7	CellularComponent
GO:0043195	GO:0043195	terminal bouton	5/233	62/18511	0.00109269045894943	0.0486185065725668	0.0464273794247959	PFN2/GRIK3/NTRK2/RAB7A/DNAJC5	5	CellularComponent
GO:0044306	GO:0044306	neuron projection terminus	7/233	130/18511	0.0013038380761739	0.0486185065725668	0.0464273794247959	HNRNPR/PFN2/GRIK3/NTRK2/RAB7A/DNAJC5/SLC9A6	7	CellularComponent
GO:0043025	GO:0043025	neuronal cell body	14/233	436/18511	0.00131007951842246	0.0486185065725668	0.0464273794247959	RGS8/GRIK3/L1CAM/PDPK1/OLFM1/BMPR1A/SLC12A5/ASTN1/CSNK1E/BRD1/CACNA1B/SOS1/AURKA/KCNH1	14	CellularComponent
GO:0010008	GO:0010008	endosome membrane	14/233	442/18511	0.00148913572035227	0.049737133059766	0.0474955919228147	MARCH3/NTRK2/SH3GL1/SNX6/EGFR/RAB35/ATG9A/RAB7A/INPP5B/ZNRF2/SPPL2B/SLC9A6/RAB11FIP5/KCNH1	14	CellularComponent
GO:0018209	GO:0018209	peptidyl-serine modification	15/217	308/17381	7.91677503959823e-06	0.0214069597070736	0.0204002792599331	PFN2/NTRK2/DGKQ/PDPK1/NAA11/EGFR/C8orf44-SGK3/SGK3/CSNK1E/STK32B/TCL1A/AURKA/LATS2/TTBK2/DYRK1A	15	BiologicalProcesses
GO:0018105	GO:0018105	peptidyl-serine phosphorylation	14/217	289/17381	1.69516186184675e-05	0.022918588372168	0.0218408223042149	PFN2/NTRK2/DGKQ/PDPK1/EGFR/C8orf44-SGK3/SGK3/CSNK1E/STK32B/TCL1A/AURKA/LATS2/TTBK2/DYRK1A	14	BiologicalProcesses

## Sheet: 1225
KEGG	Pathway_Name	Gene_Found	Gene_Pathway	Percentage	pvalue	pvalueAdj	genes
5016	Huntington's disease	7	183	0.04	0.000240951736769512	0.0248062731959107	CREB3, COX7B, PLCB1, NDUFB8, NDUFS2, DCTN4, CREB3L2,
5010	Alzheimer's disease	7	168	0.04	0.00013565572593865	0.0248062731959107	COX7B, PLCB1, BACE2, FAS, NDUFB8, NDUFS2, CALM2,
4916	Melanogenesis	5	101	0.05	0.00032497301130014	0.0248062731959107	CREB3, PLCB1, LEF1, CREB3L2, CALM2,
4962	Vasopressin-regulated water reabsorption	3	44	0.07	0.000729175929661277	0.0333962575784865	CREB3, DCTN4, CREB3L2,
GO	ID	Description	GeneRatio	BgRatio	pvalue	p.adjust	qvalue	geneID	Count	ontology
GO:0007156	GO:0007156	homophilic cell adhesion via plasma membrane adhesion molecules	25/184	157/17381	1.60607284648302e-22	3.96860600365955e-19	3.96860600365955e-19	NECTIN4/PCDHGA12/FAT4/PCDHGA10/PCDHGB6/PCDHGB2/PCDHGC5/PCDHGA6/PCDHGA2/PCDHGB7/PCDHGA5/PCDHGA8/PCDHGA11/PCDHGA4/PCDHGA7/PCDHGC4/PCDHGA3/PCDHGB5/PCDHGB4/PCDHGA1/PCDHGB1/PCDHGA9/PCDHGB3/PCDHGC3/AMIGO1	25	BiologicalProcesses
GO:0098742	GO:0098742	cell-cell adhesion via plasma-membrane adhesion molecules	26/184	239/17381	4.44540828683146e-19	5.49230193838027e-16	5.49230193838027e-16	NECTIN4/PCDHGA12/FAT4/PTPRD/PCDHGA10/PCDHGB6/PCDHGB2/PCDHGC5/PCDHGA6/PCDHGA2/PCDHGB7/PCDHGA5/PCDHGA8/PCDHGA11/PCDHGA4/PCDHGA7/PCDHGC4/PCDHGA3/PCDHGB5/PCDHGB4/PCDHGA1/PCDHGB1/PCDHGA9/PCDHGB3/PCDHGC3/AMIGO1	26	BiologicalProcesses

## Sheet: 4443
KEGG	Pathway_Name	Gene_Found	Gene_Pathway	Percentage	pvalue	pvalueAdj	genes
1100	Metabolic pathways	64	1131	0.06	0.000370783850459661	0.0424547508776312	GNPDA1, CKMT1B, COX6B2, COX4I1, COX10, COX15, CYP2C19, CYP8B1, LDHAL6A, DGKA, DGKB, DGKQ, DBT, IDO2, DHCR24, DLAT, AK4, ALDH3B2, FECH, ALDOB, PIP5K1C, HYAL4, ATP6V0D2, GALK1, PLA2G2D, UQCRQ, GCLM, HK1, NDST1, IMPDH1, MPI, MTHFR, NDUFA2, NDUFA4, NOS1, NT5E, ALDH7A1, PCK1, PDHA1, ATP6V1C1, PIK3C2B, PMM2, CKMT1A, ETNK2, SMPD3, GALNT10, PRPS2, AGPAT4, PTGIS, ALDH18A1, SCP2, MCCC2, ST3GAL1, ST3GAL2, U…
4920	Adipocytokine signaling pathway	10	68	0.15	0.000195291852494742	0.0424547508776312	AKT1, PCK1, PPARA, PRKAA2, PRKAG1, MAPK8, RXRB, CAMKK1, SOCS3, ADIPOQ,
5200	Pathways in cancer	26	327	0.08	0.00082613895719582	0.0442938830633988	DVL3, E2F3, AKT1, FGFR3, GLI3, FAS, AR, ITGA2B, JUP, MDM2, MITF, PIK3CD, PML, PRKCA, MAPK8, RARB, RXRB, SMO, TGFA, TGFB2, TRAF1, WNT2B, NCOA4, AXIN1, CUL2, TRAF4,
4070	Phosphatidylinositol signaling system	10	78	0.13	0.000655285779802527	0.0442938830633988	DGKA, DGKB, DGKQ, PIP5K1C, PIK3C2B, PIK3CD, PRKCA, PIP5K1A, DGKE, SYNJ1,
51	Fructose and mannose metabolism	6	36	0.17	0.000967115350729232	0.0442938830633988	ALDOB, HK1, MPI, PFKFB3, PMM2, MTMR7,
GO	ID	Description	GeneRatio	BgRatio	pvalue	p.adjust	qvalue	geneID	Count	ontology
GO:0007565	GO:0007565	female pregnancy	25/820	190/17381	3.39906442599909e-06	0.0109089164044747	0.0101199633208878	AGT/AR/ACVR1B/GJB2/PRLR/AKT1/PCSK5/SYDE1/STC1/IGFBP5/FOSL1/PSG1/PSG4/PSG7/TEAD3/VDR/STOX2/PAPPA/PGR/UMPS/EMP2/FBLN1/CALR/PTGIS/FKBP4	25	BiologicalProcesses
GO:0048545	GO:0048545	response to steroid hormone	40/820	394/17381	4.4120996580282e-06	0.0109089164044747	0.0101199633208878	S100B/TCF21/NCOA1/NR6A1/AR/NCOA4/RNF4/NTRK3/GJB2/RARB/FAS/THBS1/DDX17/STC1/FECH/CFLAR/FOSL1/IL1RN/SREBF1/CALCR/VDR/ADIPOQ/PAPPA/PGR/THRB/EIF4EBP1/TGFB2/CARM1/NEFL/CALR/MDM2/PPARGC1B/PAQR8/RXRB/RORA/FKBP4/AXIN1/PPARA/PRMT2/RBFOX2	40	BiologicalProcesses
GO:0010975	GO:0010975	regulation of neuron projection development	41/820	425/17381	1.16860716136286e-05	0.0192625413764644	0.0178694386288398	CAMK1D/AGT/MUL1/TRPC5/PMP22/NTRK3/NTRK2/AKT1/CUX2/CUX1/SYT1/FBXW8/CFLAR/PLXNA4/KNDC1/CPNE6/BCL11A/CHRNB2/NDEL1/SARM1/SCN1B/THY1/ZNF365/ITSN2/PACSIN1/OPA1/BHLHB9/ABL2/TBR1/CARM1/SEMA5A/TRIM67/PLXNA2/NEFL/MDM2/SYT2/RAP1GAP2/EPHB2/FKBP4/NRP1/RAB17	41	BiologicalProcesses
GO:0022604	GO:0022604	regulation of cell morphogenesis	41/820	432/17381	1.72212377796298e-05	0.0212897552050673	0.0197500405904281	S100B/MUL1/CAPZB/TRPC5/NTRK3/NTRK2/CUX2/DAG1/QRICH1/CUX1/SYT1/FBXW8/PLXNA4/WDR1/KNDC1/CPNE6/BCL11A/SYNE3/CHRNB2/CSNK1G3/NDEL1/SARM1/FMNL3/THY1/DMTN/ITSN2/MYH14/OPA1/DIAPH1/BHLHB9/MYADM/TBR1/FBLN1/SEMA5A/PLXNA2/TRIOBP/NEFL/CALR/SYT2/EPHB2/NRP1	41	BiologicalProcesses
GO:0044706	GO:0044706	multi-multicellular organism process	25/820	220/17381	4.38939926765287e-05	0.0382222747921488	0.0354579689306975	AGT/AR/ACVR1B/GJB2/PRLR/AKT1/PCSK5/SYDE1/STC1/IGFBP5/FOSL1/PSG1/PSG4/PSG7/TEAD3/VDR/STOX2/PAPPA/PGR/UMPS/EMP2/FBLN1/CALR/PTGIS/FKBP4	25	BiologicalProcesses
GO:0003416	GO:0003416	endochondral bone growth	7/820	22/17381	4.63768753797558e-05	0.0382222747921488	0.0354579689306975	RARB/NPPC/STC1/EVC/BNC2/CARM1/FGFR3	7	BiologicalProcesses
GO:0030900	GO:0030900	forebrain development	35/820	366/17381	6.01357001190969e-05	0.0424815767269906	0.0394092302434623	EFHC1/NCOA1/TACC1/CNTNAP2/NTRK2/LRP6/PAX5/SMO/ERBB4/RARB/ATRX/WNT2B/GLI3/KIF1A/PLXNA4/CREB1/NOG/CHRNB2/NDEL1/EIF2B3/TBR1/GNAO1/ZDHHC16/SZT2/TRA2B/SEMA5A/NF2/NDST1/NEFL/CNP/UQCRQ/EPHB2/AXIN1/POU3F3/NRP1	35	BiologicalProcesses
GO:0098868	GO:0098868	bone growth	7/820	24/17381	8.6644525713443e-05	0.0489689134917867	0.0454273907715835	RARB/NPPC/STC1/EVC/BNC2/CARM1/FGFR3	7	BiologicalProcesses
GO:0030522	GO:0030522	intracellular receptor signaling pathway	29/820	287/17381	9.69529520317634e-05	0.0489689134917867	0.0454273907715835	NCOA2/TCF21/NCOA1/TSPAN6/NR6A1/AR/NCOA4/RNF4/RARB/NOD1/DDX17/PML/SREBF1/VDR/IRAK1/PGR/THRB/CARM1/CALR/PUM1/PTGIS/PPARGC1B/RXRB/RORA/FKBP4/AXIN1/PPARA/PRMT2/RBFOX2	29	BiologicalProcesses
GO:0071383	GO:0071383	cellular response to steroid hormone stimulus	27/820	259/17381	9.90271253625616e-05	0.0489689134917867	0.0454273907715835	TCF21/NCOA1/NR6A1/AR/NCOA4/RNF4/GJB2/RARB/DDX17/STC1/FECH/CFLAR/VDR/PGR/THRB/EIF4EBP1/CARM1/CALR/PPARGC1B/PAQR8/RXRB/RORA/FKBP4/AXIN1/PPARA/PRMT2/RBFOX2	27	BiologicalProcesses
GO:0043401	GO:0043401	steroid hormone mediated signaling pathway	22/820	192/17381	0.000109431105873586	0.0491942562313529	0.0456364363059414	TCF21/NCOA1/NR6A1/AR/NCOA4/RNF4/RARB/DDX17/VDR/PGR/THRB/CARM1/CALR/PPARGC1B/PAQR8/RXRB/RORA/FKBP4/AXIN1/PPARA/PRMT2/RBFOX2	22	BiologicalProcesses
GO:0004879	GO:0004879	nuclear receptor activity	10/813	49/17354	7.50236699065584e-05	0.0232545391144623	0.0217396133053861	NR6A1/AR/RARB/SREBF1/VDR/PGR/THRB/RXRB/RORA/PPARA	10	MolecularFunction
GO:0098531	GO:0098531	transcription factor activity, direct ligand regulated sequence-specific DNA binding	10/813	49/17354	7.50236699065584e-05	0.0232545391144623	0.0217396133053861	NR6A1/AR/RARB/SREBF1/VDR/PGR/THRB/RXRB/RORA/PPARA	10	MolecularFunction
GO:0004143	GO:0004143	diacylglycerol kinase activity	5/813	11/17354	8.13095773232946e-05	0.0232545391144623	0.0217396133053861	DGKB/DGKA/DGKK/DGKE/DGKQ	5	MolecularFunction
GO:0042605	GO:0042605	peptide antigen binding	7/813	26/17354	0.000145135904178445	0.0311316514462764	0.0291035681536776	CD209/CLEC4M/DHCR24/HLA-DPB1/TAPBP/SLC7A5/HLA-E	7	MolecularFunction

## Sheet: 7110
KEGG	Pathway_Name	Gene_Found	Gene_Pathway	Percentage	pvalue	pvalueAdj	genes
4010	MAPK signaling pathway	20	268	0.07	0.00145963383571161	0.0334256148377959	MAPK14, EGFR, AKT2, MKNK2, NR4A1, FAS, MAPT, MAP3K3, PPM1A, PRKACA, PRKCA, PRKCB, PRKCG, TAOK1, CACNG6, RELB, MAPK12, TP53, CACNA1C, MKNK1,
4012	ErbB signaling pathway	11	87	0.13	0.000145949437048135	0.00835560527100575	CDKN1A, HBEGF, EGFR, AKT2, PIK3R5, ABL2, PRKCA, PRKCB, PRKCG, CAMK2A, CAMK2G,
4722	Neurotrophin signaling pathway	12	127	0.09	0.00139812775811758	0.0334256148377959	MAPK14, AKT2, PIK3R5, IRAK2, MAP3K3, NGFR, IRAK4, MAPK12, TP53, YWHAH, CAMK2A, CAMK2G,
5142	Chagas disease (American trypanosomiasis)	10	104	0.1	0.00255318813190464	0.0422363221476963	MAPK14, AKT2, PIK3R5, GNAL, GNAO1, FAS, IRAK4, MAPK12, C1QB, C1QC,
5200	Pathways in cancer	22	327	0.07	0.00320121171508531	0.0488718321836358	CDKN1A, APC2, CSF1R, DVL3, EGFR, AKT2, PIK3R5, FZD2, FAS, LEF1, PML, PRKCA, PRKCB, PRKCG, PTCH1, RARA, RET, BCL2L1, TP53, TPM3, WNT3, WNT7B,
5214	Glioma	10	65	0.15	4.23523433073681e-05	0.0032328955391291	CDKN1A, EGFR, AKT2, PIK3R5, PRKCA, PRKCB, PRKCG, TP53, CAMK2A, CAMK2G,
5215	Prostate cancer	9	89	0.1	0.00258213323173689	0.0422363221476963	CDKN1A, EGFR, AKT2, PIK3R5, LEF1, CREB3L2, TP53, CREB3L3, CREB3L1,
5223	Non-small cell lung cancer	7	54	0.13	0.00120913632322445	0.0334256148377959	EGFR, AKT2, PIK3R5, PRKCA, PRKCB, PRKCG, TP53,
4912	GnRH signaling pathway	11	101	0.11	0.000587376469229215	0.0192156016362129	MAPK14, HBEGF, EGFR, MAP3K3, PRKACA, PRKCA, PRKCB, MAPK12, CACNA1C, CAMK2A, CAMK2G,
4310	Wnt signaling pathway	17	151	0.11	2.23043868474609e-05	0.00255385229403427	APC2, DVL3, FZD2, LEF1, PRKACA, PRKCA, PRKCB, PRKCG, VANGL2, SFRP1, TP53, WNT3, WNT7B, FOSL1, CAMK2A, CAMK2G, CCND2,
5217	Basal cell carcinoma	8	55	0.15	0.000280435252494361	0.0128439345642417	APC2, DVL3, FZD2, LEF1, PTCH1, TP53, WNT3, WNT7B,
4916	Melanogenesis	15	101	0.15	1.75860356802158e-06	0.000402720217076941	DVL3, FZD2, GNAO1, LEF1, PRKACA, PRKCA, PRKCB, PRKCG, CREB3L2, WNT3, WNT7B, CAMK2A, CAMK2G, CREB3L3, CREB3L1,
4962	Vasopressin-regulated water reabsorption	6	44	0.14	0.00160807757391863	0.0334772513115788	NSF, PRKACA, RAB5B, CREB3L2, CREB3L3, CREB3L1,
4020	Calcium signaling pathway	16	177	0.09	0.000515675771630642	0.0192156016362129	EGFR, GNAL, SLC25A4, ATP2B2, NTSR1, ATP2B4, P2RX1, PRKACA, PRKCA, PRKCB, PRKCG, RYR1, SLC8A2, CACNA1C, CAMK2A, CAMK2G,
4970	Salivary secretion	9	89	0.1	0.00258213323173689	0.0422363221476963	CST2, CST3, CST4, ATP2B2, ATP2B4, PRKACA, PRKCA, PRKCB, PRKCG,
GO	ID	Description	GeneRatio	BgRatio	pvalue	p.adjust	qvalue	geneID	Count	ontology
GO:0030424	GO:0030424	axon	37/763	407/18511	6.09046813960187e-06	0.00303670579213452	0.00274251437333898	DAGLA/NECTIN1/PTCH1/RAB3A/SEMA6A/MYH14/KCNIP3/NTSR1/KIF21B/BSN/CPLX2/STX1B/TUBB4A/SNAP25/KCNH1/NAV1/BLOC1S3/SPTBN4/KCNAB2/NAPA/TBC1D24/EPHB2/CST3/ADAM22/UNC13A/KIF1A/KCNQ2/PHB2/MAG/RET/AP1S1/MAPT/KCNC3/DTNA/GRIK3/GARS/TRAK1	37	CellularComponent
GO:0098794	GO:0098794	postsynapse	37/763	424/18511	1.52591804011944e-05	0.00303670579213452	0.00274251437333898	DAGLA/PRKACA/SYNGAP1/CNIH2/P2RX1/PTCH1/PRKCG/LZTS3/CAMK2A/MECP2/ADGRB1/HIP1/DMTN/NTSR1/SLC8A2/BSN/GRIN3A/LIN7C/CACNA1C/SNAP25/KCNH1/KCNAB2/NLGN4X/CPEB1/EPHB2/GABRA3/CAMK2G/ADD2/PSD/KIF1A/KCTD12/CBLN1/NSMF/KCNC3/NSF/SEMA4C/GRIK3	37	CellularComponent
GO:0098984	GO:0098984	neuron to neuron synapse	23/763	212/18511	2.30881530182591e-05	0.00303670579213452	0.00274251437333898	SYNGAP1/CNIH2/PTCH1/PRKCG/LZTS3/CAMK2A/ADGRB1/DMTN/NTSR1/BSN/GRIN3A/LIN7C/CACNA1C/KCNH1/KCNAB2/NLGN4X/CPEB1/CAMK2G/ADD2/PSD/NSMF/NSF/SEMA4C	23	CellularComponent
GO:0098793	GO:0098793	presynapse	32/763	354/18511	2.85923459541884e-05	0.00303670579213452	0.00274251437333898	NECTIN1/FOSL1/RAB3A/CAMK2A/HIP1/KCNIP3/NTSR1/SYT5/BSN/LIN7C/SLC6A17/TOR1A/CPLX2/STX1B/SNAP25/KCNH1/KCNAB2/NAPA/TBC1D24/GRM4/BCL2L1/UNC13A/KIF1A/KCTD12/RIMS4/RAB37/RAB5B/AP1S1/KCNC3/SEMA4C/GRIK3/SCAMP5	32	CellularComponent
GO:0097060	GO:0097060	synaptic membrane	28/763	295/18511	3.77035533196164e-05	0.00303670579213452	0.00274251437333898	DAGLA/NECTIN1/CNIH2/FOSL1/OLFM2/P2RX1/PRKCG/LZTS3/CAMK2A/ADGRB1/HIP1/GRIN3A/LIN7C/STX1B/SNAP25/KCNH1/NLGN4X/CPEB1/GRM4/GABRA3/UNC13A/KCTD12/CBLN1/RIMS4/NSMF/KCNC3/SEMA4C/GRIK3	28	CellularComponent
GO:0014069	GO:0014069	postsynaptic density	22/763	204/18511	3.78588366485652e-05	0.00303670579213452	0.00274251437333898	SYNGAP1/CNIH2/PTCH1/PRKCG/LZTS3/CAMK2A/ADGRB1/DMTN/BSN/GRIN3A/LIN7C/CACNA1C/KCNH1/KCNAB2/NLGN4X/CPEB1/CAMK2G/ADD2/PSD/NSMF/NSF/SEMA4C	22	CellularComponent
GO:0099572	GO:0099572	postsynaptic specialization	22/763	205/18511	4.08002697599647e-05	0.00303670579213452	0.00274251437333898	SYNGAP1/CNIH2/PTCH1/PRKCG/LZTS3/CAMK2A/ADGRB1/DMTN/BSN/GRIN3A/LIN7C/CACNA1C/KCNH1/KCNAB2/NLGN4X/CPEB1/CAMK2G/ADD2/PSD/NSMF/NSF/SEMA4C	22	CellularComponent
GO:0032279	GO:0032279	asymmetric synapse	22/763	209/18511	5.47210588103156e-05	0.00345979049092059	0.00312461127273766	SYNGAP1/CNIH2/PTCH1/PRKCG/LZTS3/CAMK2A/ADGRB1/DMTN/BSN/GRIN3A/LIN7C/CACNA1C/KCNH1/KCNAB2/NLGN4X/CPEB1/CAMK2G/ADD2/PSD/NSMF/NSF/SEMA4C	22	CellularComponent
GO:0033267	GO:0033267	axon part	20/763	181/18511	5.97660545456532e-05	0.00345979049092059	0.00312461127273766	DAGLA/PTCH1/RAB3A/NTSR1/CPLX2/TUBB4A/NAV1/BLOC1S3/SPTBN4/KCNAB2/NAPA/TBC1D24/UNC13A/KIF1A/KCNQ2/MAG/AP1S1/MAPT/GRIK3/TRAK1	20	CellularComponent
GO:0042734	GO:0042734	presynaptic membrane	11/763	71/18511	0.000145275729325333	0.00756886549784986	0.00683560536930778	NECTIN1/FOSL1/CAMK2A/HIP1/STX1B/SNAP25/KCNH1/GRM4/UNC13A/KCTD12/KCNC3	11	CellularComponent
GO:0030425	GO:0030425	dendrite	38/763	495/18511	0.00018286255004734	0.00866103532496945	0.00782196745178572	PRKACA/SYNGAP1/CNIH2/PTCH1/PRKCG/NDFIP1/RARA/ZNF385A/CNNM1/ADGRB1/TRIM3/KCNIP3/NTSR1/SLC8A2/KIF21B/BSN/CPLX2/KCNH1/CRTC1/NLGN4X/CPEB1/EPHB2/GNAO1/CHL1/PPARGC1A/DPYSL5/RBM3/LYNX1/PSD/KIF1A/RET/MAPT/NSMF/KCNC3/LRP1/NSF/GRIK3/TRAK1	38	CellularComponent
GO:0001725	GO:0001725	stress fiber	9/763	52/18511	0.000245223796846876	0.00982781524286328	0.00887571151340516	SEPT9/MYH14/ABLIM3/TLNRD1/FBLIM1/SIPA1L3/TPM3/VANGL2/PDLIM7	9	CellularComponent
GO:0097517	GO:0097517	contractile actin filament bundle	9/763	52/18511	0.000245223796846876	0.00982781524286328	0.00887571151340516	SEPT9/MYH14/ABLIM3/TLNRD1/FBLIM1/SIPA1L3/TPM3/VANGL2/PDLIM7	9	CellularComponent
GO:0032432	GO:0032432	actin filament bundle	9/763	58/18511	0.000569540071426737	0.0211950269438093	0.0191416851073497	SEPT9/MYH14/ABLIM3/TLNRD1/FBLIM1/SIPA1L3/TPM3/VANGL2/PDLIM7	9	CellularComponent
GO:0000792	GO:0000792	heterochromatin	10/763	73/18511	0.000790990416257509	0.0274737337913442	0.0248121204257619	MECP2/KMT5C/PML/IKZF1/PHC2/CBX8/HSF1/CBX6/PCGF2/HMGA1	10	CellularComponent
GO:0042641	GO:0042641	actomyosin	9/763	64/18511	0.00118267581252469	0.0385108811453353	0.0347800058025354	SEPT9/MYH14/ABLIM3/TLNRD1/FBLIM1/SIPA1L3/TPM3/VANGL2/PDLIM7	9	CellularComponent
GO:0034703	GO:0034703	cation channel complex	19/763	212/18511	0.00127479466237261	0.0390687070056546	0.0352837903455452	PRKACA/CNIH2/OLFM2/KCNIP3/GRIN3A/RYR1/HCN2/CACNA1C/SNAP25/KCNH1/KCNAB2/KCNE5/MCU/SCN5A/MICU1/SHISA7/KCNQ2/CACNG6/KCNC3	19	CellularComponent
GO:0031338	GO:0031338	regulation of vesicle fusion	13/724	70/17381	5.39701244845238e-06	0.0129967265300372	0.0119074927465403	RAB3A/TBC1D30/AKT2/TBC1D25/TBC1D3G/TBC1D3C/TBC1D3K/TBC1D3E/TBC1D3I/TBC1D3F/TBC1D3H/TBC1D3D/TBC1D3	13	BiologicalProcesses
GO:0050804	GO:0050804	modulation of chemical synaptic transmission	31/724	308/17381	5.48732384633194e-06	0.0129967265300372	0.0119074927465403	PRKACA/SYNGAP1/RAB3A/CAMK2A/RARA/MECP2/ADGRB1/YWHAH/NTSR1/ASIC1/SLC8A2/EGFR/TOR1A/CPLX2/DMPK/STX1B/SNAP25/CRTC1/SLC24A2/NLGN4X/NAPA/EPHB2/GRM4/UNC13A/SHISA7/CBLN1/RIMS4/GFAP/NSMF/AGT/GRIK3	31	BiologicalProcesses
GO:0010975	GO:0010975	regulation of neuron projection development	37/724	425/17381	1.98522771514605e-05	0.0219259426381129	0.0200883662759996	SYNGAP1/LZTS3/FOXO6/EFNA5/YWHAH/PTPRD/STX1B/ISLR2/SNAP25/MACF1/TBX6/CRTC1/CPEB1/PLXNA4/EPHB2/LIMK1/CUX1/ATP8A2/SDK1/UNC13A/RAP1GAP2/NGFR/RND2/GFAP/RGMA/CDH4/MAG/NCKIPSD/RET/MAPT/NSMF/LRP1/WNT3/AGT/ABL2/SFRP1/TRAK1	37	BiologicalProcesses
GO:0090630	GO:0090630	activation of GTPase activity	14/724	90/17381	2.00365612208851e-05	0.0219259426381129	0.0200883662759996	TBC1D30/PIP5K1A/AKT2/TBC1D25/TBC1D3G/TBC1D3C/TBC1D3K/TBC1D3E/TBC1D3I/TBC1D3F/TBC1D3H/TBC1D3D/TBC1D3/APC2	14	BiologicalProcesses
GO:0048167	GO:0048167	regulation of synaptic plasticity	19/724	155/17381	2.47275969852527e-05	0.0219259426381129	0.0200883662759996	SYNGAP1/RAB3A/CAMK2A/RARA/MECP2/ADGRB1/YWHAH/SLC8A2/CPLX2/SNAP25/CRTC1/SLC24A2/EPHB2/UNC13A/SHISA7/CBLN1/GFAP/NSMF/AGT	19	BiologicalProcesses
GO:0007409	GO:0007409	axonogenesis	37/724	433/17381	2.9759220878482e-05	0.0219259426381129	0.0200883662759996	NECTIN1/SYNGAP1/PTCH1/RAB3A/SEMA6A/ADGRB1/EFNA5/BCL11B/EFNB1/ISLR2/MACF1/SPTBN4/PLXNA4/UNC5B/EPHB2/LIMK1/CHL1/DPYSL5/PRKCA/ATP8A2/NGFR/NUMBL/LYPLA2/CELSR3/RND2/NTNG1/CSF1R/VANGL2/CDH4/MAG/RET/MAPT/WNT3/PAX2/FAM129B/PDLIM7/TRAK1	37	BiologicalProcesses
GO:1902275	GO:1902275	regulation of chromatin organization	19/724	158/17381	3.24005907677413e-05	0.0219259426381129	0.0200883662759996	IGF2/CTCFL/MECP2/OTUB1/PADI2/MIER1/PAX7/PPARGC1A/TP53/PAF1/PYGO2/C6orf89/SETD1A/KMT2B/PAX5/KAT2A/SKI/MKI67/HMGA1	19	BiologicalProcesses
GO:0061564	GO:0061564	axon development	39/724	473/17381	4.04629750878143e-05	0.023959139123872	0.0219511639851392	NECTIN1/SYNGAP1/PTCH1/RAB3A/SEMA6A/ADGRB1/EFNA5/BCL11B/EFNB1/ISLR2/MACF1/SPTBN4/PLXNA4/UNC5B/EPHB2/LIMK1/CHL1/DDR1/DPYSL5/PRKCA/ATP8A2/NGFR/NUMBL/LYPLA2/CELSR3/RND2/NTNG1/CSF1R/RGMA/VANGL2/CDH4/MAG/RET/MAPT/WNT3/PAX2/FAM129B/PDLIM7/TRAK1	39	BiologicalProcesses
GO:0051402	GO:0051402	neuron apoptotic process	23/724	221/17381	5.20023480376288e-05	0.0273705691838053	0.0250766878314788	SYNGAP1/HYOU1/PIN1/PRKCG/MECP2/C5AR1/TFAP2B/UNC5B/TERT/CHL1/ATN1/GRM4/PPARGC1A/TP53/AKT2/CASP2/ANGPT1/BCL2L1/FAS/NGFR/MAG/NSMF/LRP1	23	BiologicalProcesses
GO:0061180	GO:0061180	mammary gland epithelium development	11/724	66/17381	8.04846202095553e-05	0.0351711131071422	0.0322234812930119	PTCH1/PML/DDR1/AKT2/PYGO2/KDM5B/WNT7B/VDR/CSF1R/PHB2/WNT3	11	BiologicalProcesses
GO:0007411	GO:0007411	axon guidance	23/724	229/17381	8.99485679106966e-05	0.0351711131071422	0.0322234812930119	NECTIN1/PTCH1/SEMA6A/EFNA5/BCL11B/EFNB1/SPTBN4/PLXNA4/UNC5B/EPHB2/CHL1/DPYSL5/PRKCA/NGFR/LYPLA2/CELSR3/CSF1R/VANGL2/CDH4/RET/WNT3/FAM129B/PDLIM7	23	BiologicalProcesses
GO:0001503	GO:0001503	ossification	32/724	373/17381	9.39995504127368e-05	0.0351711131071422	0.0322234812930119	PRKACA/IGF2/PHOSPHO1/PTCH1/MEF2D/RUNX3/IGFBP5/LEF1/EGFR/CREB3L1/RYR1/RBPJ/CHRD/MAPK14/ADAR/IMPAD1/MATN1/STC1/ITGA11/IGFBP3/RASSF2/WNT7B/DDR2/IHH/MYOG/SNAI1/SKI/SP7/WNT3/PDLIM7/SFRP1/TXLNG	32	BiologicalProcesses
GO:0097485	GO:0097485	neuron projection guidance	23/724	231/17381	0.000102649080539917	0.0351711131071422	0.0322234812930119	NECTIN1/PTCH1/SEMA6A/EFNA5/BCL11B/EFNB1/SPTBN4/PLXNA4/UNC5B/EPHB2/CHL1/DPYSL5/PRKCA/NGFR/LYPLA2/CELSR3/CSF1R/VANGL2/CDH4/RET/WNT3/FAM129B/PDLIM7	23	BiologicalProcesses
GO:0001654	GO:0001654	eye development	30/724	343/17381	0.000109446759705378	0.0351711131071422	0.0322234812930119	NECTIN1/RARA/CTNS/BCL11B/EGFR/RAB18/MAF/CACNA1C/TFAP2B/BLOC1S3/MFN2/EPHB2/UNC45B/BAK1/PYGO2/CASP2/KDM5B/CST3/ATP8A2/SDK1/SIPA1L3/SDK2/WNT7B/DIO3/IHH/ATP2B4/RET/SKI/PAX2/RD3	30	BiologicalProcesses
GO:0016570	GO:0016570	histone modification	36/724	444/17381	0.000111371479123313	0.0351711131071422	0.0322234812930119	IGF2/KMT2D/KMT5A/CTCFL/KDM6B/MECP2/OTUB1/PADI2/MIER2/LEF1/MIER1/ATXN7L3/PRKCB/KMT5C/EPOP/PAX7/PPARGC1A/MRGBP/TP53/PAF1/PRKCA/PYGO2/KDM5B/C6orf89/CBX8/KDM4D/SETD1A/KMT2B/PPM1F/PADI1/PAX5/PCGF2/SRCAP/KAT2A/SKI/LDB1	36	BiologicalProcesses
GO:0090179	GO:0090179	planar cell polarity pathway involved in neural tube closure	5/724	13/17381	0.000120405493630302	0.0356475514579213	0.0326599901472195	FZD2/DVL3/CELSR1/VANGL2/SFRP1	5	BiologicalProcesses
GO:0090178	GO:0090178	regulation of establishment of planar polarity involved in neural tube closure	5/724	14/17381	0.000180890524070752	0.0473869358442475	0.0434155164796356	FZD2/DVL3/CELSR1/VANGL2/SFRP1	5	BiologicalProcesses
GO:0043547	GO:0043547	positive regulation of GTPase activity	33/724	407/17381	0.000212559145250358	0.0473869358442475	0.0434155164796356	SYNGAP1/PIN1/TBC1D30/PIP5K1A/ARHGEF1/CDC42EP1/DVL3/TBC1D24/STARD8/GNAO1/RIN3/AKT2/TBC1D25/TBC1D3G/TBC1D3C/TBC1D3K/TBC1D3E/TBC1D3I/TBC1D3F/SIPA1L3/TBC1D3H/ABR/TBC1D3D/RAP1GAP2/TBC1D3/APC2/AGFG2/GIT1/AGRN/ARHGDIG/TRIP10/SFRP1/CCL25	33	BiologicalProcesses
GO:0048168	GO:0048168	regulation of neuronal synaptic plasticity	9/724	51/17381	0.000227097307239018	0.0473869358442475	0.0434155164796356	SYNGAP1/RAB3A/CAMK2A/SLC8A2/EPHB2/UNC13A/SHISA7/NSMF/AGT	9	BiologicalProcesses
GO:0060603	GO:0060603	mammary gland duct morphogenesis	7/724	31/17381	0.000231557051070349	0.0473869358442475	0.0434155164796356	PTCH1/PML/DDR1/KDM5B/VDR/CSF1R/PHB2	7	BiologicalProcesses
GO:0001843	GO:0001843	neural tube closure	12/724	87/17381	0.000251397152735547	0.0473869358442475	0.0434155164796356	PRKACA/PTCH1/RARA/FZD2/DVL3/CELSR1/KAT2A/VANGL2/SKI/PAX2/SEMA4C/SFRP1	12	BiologicalProcesses
GO:0090177	GO:0090177	establishment of planar polarity involved in neural tube closure	5/724	15/17381	0.000262063824092727	0.0473869358442475	0.0434155164796356	FZD2/DVL3/CELSR1/VANGL2/SFRP1	5	BiologicalProcesses
GO:0060627	GO:0060627	regulation of vesicle-mediated transport	36/724	465/17381	0.000274842300483187	0.0473869358442475	0.0434155164796356	CNIH2/RAB3A/PRKCG/TBC1D30/HIP1/RPH3AL/SYT5/CDK5R2/TOR1A/MSN/CPLX2/STX1B/CLIP3/NAPA/AKT2/ANGPT1/TBC1D25/TBC1D3G/TBC1D3C/TBC1D3K/TBC1D3E/TBC1D3I/MFGE8/TBC1D3F/TBC1D3H/ABR/TBC1D3D/TBC1D3/RIMS4/RAB37/RAB5B/RAB15/LRP1/NSF/ABL2/SCAMP5	36	BiologicalProcesses
GO:0060606	GO:0060606	tube closure	12/724	88/17381	0.000280268544726726	0.0473869358442475	0.0434155164796356	PRKACA/PTCH1/RARA/FZD2/DVL3/CELSR1/KAT2A/VANGL2/SKI/PAX2/SEMA4C/SFRP1	12	BiologicalProcesses
GO:0043010	GO:0043010	camera-type eye development	26/724	296/17381	0.000288047093746785	0.0473869358442475	0.0434155164796356	NECTIN1/RARA/CTNS/BCL11B/EGFR/MAF/CACNA1C/TFAP2B/MFN2/EPHB2/UNC45B/BAK1/PYGO2/CASP2/KDM5B/ATP8A2/SDK1/SDK2/WNT7B/DIO3/IHH/ATP2B4/RET/SKI/PAX2/RD3	26	BiologicalProcesses
GO:0034330	GO:0034330	cell junction organization	24/724	265/17381	0.000311090873407069	0.0473869358442475	0.0434155164796356	PRKACA/NECTIN1/PIP5K1A/EFNA5/DMTN/NECTIN4/CLDN6/MACF1/NLGN4X/PRKCA/KRT14/FBLIM1/SDK1/PPM1F/NECTIN2/SDK2/NUMBL/SNAI1/TNS1/CSF1R/CDH4/AGT/LDB1/SFRP1	24	BiologicalProcesses
GO:0001841	GO:0001841	neural tube formation	13/724	102/17381	0.000313122142453438	0.0473869358442475	0.0434155164796356	PRKACA/PTCH1/RARA/FZD2/DVL3/CELSR1/SOX4/KAT2A/VANGL2/SKI/PAX2/SEMA4C/SFRP1	13	BiologicalProcesses
GO:0006906	GO:0006906	vesicle fusion	17/724	158/17381	0.000323197531113588	0.0473869358442475	0.0434155164796356	RAB3A/TBC1D30/SYT5/STX1B/SNAP25/AKT2/TBC1D25/TBC1D3G/TBC1D3C/TBC1D3K/TBC1D3E/TBC1D3I/TBC1D3F/TBC1D3H/TBC1D3D/TBC1D3/TGFBRAP1	17	BiologicalProcesses
GO:0044262	GO:0044262	cellular carbohydrate metabolic process	23/724	250/17381	0.00032910234958034	0.0473869358442475	0.0434155164796356	IGF2/FOXA2/MECP2/NTSR1/IGFBP5/IDUA/PRKAG3/G6PC/GYS1/PPARGC1A/IMPAD1/SLC45A3/AKT2/NLN/MIOX/SESN2/IGFBP3/SOGA1/MYOG/HAS3/KAT2A/GCGR/STK40	23	BiologicalProcesses
GO:0048284	GO:0048284	organelle fusion	19/724	188/17381	0.000331187665909389	0.0473869358442475	0.0434155164796356	RAB3A/TBC1D30/SYT5/STX1B/SNAP25/MFN2/AKT2/BAK1/TBC1D25/TBC1D3G/TBC1D3C/TBC1D3K/TBC1D3E/TBC1D3I/TBC1D3F/TBC1D3H/TBC1D3D/TBC1D3/TGFBRAP1	19	BiologicalProcesses
GO:0003002	GO:0003002	regionalization	28/724	332/17381	0.000333825346475616	0.0473869358442475	0.0434155164796356	PRKACA/PTCH1/FOXA2/CITED2/LEF1/LMX1B/CELSR1/TBX6/RBPJ/HOXA7/CHRD/FOXH1/HOXC10/PAX7/TMEM107/HOXB5/CYP26B1/WNT7B/PCGF2/SNAI1/KAT2A/VANGL2/HOXB3/SKI/WNT3/PAX2/LDB1/SFRP1	28	BiologicalProcesses
GO:0010720	GO:0010720	positive regulation of cell development	37/724	488/17381	0.000340585740450214	0.0473869358442475	0.0434155164796356	PIN1/SEMA6A/RARA/TRIM58/FOXO6/EFNA5/DMTN/PTPRD/ISLR2/MACF1/CRTC1/CPEB1/EPHB2/LIMK1/CUX1/ZNF609/ATP8A2/UNC13A/NGFR/DUOXA1/NUMBL/RND2/GFAP/MYOG/CDH4/LIN28A/MAG/NCKIPSD/RET/MAPT/NSMF/CARMIL1/WNT3/FAM129B/AGT/ABL2/TRAK1	37	BiologicalProcesses
GO:0036003	GO:0036003	positive regulation of transcription from RNA polymerase II promoter in response to stress	6/724	24/17381	0.000361635176787375	0.0473869358442475	0.0434155164796356	CREB3L1/RBPJ/CREB3L3/TP53/HSF1/SESN2	6	BiologicalProcesses
GO:0032011	GO:0032011	ARF protein signal transduction	5/724	16/17381	0.000368171782600926	0.0473869358442475	0.0434155164796356	IQSEC2/PSD4/CYTH4/CYTH2/PSD	5	BiologicalProcesses
GO:0032012	GO:0032012	regulation of ARF protein signal transduction	5/724	16/17381	0.000368171782600926	0.0473869358442475	0.0434155164796356	IQSEC2/PSD4/CYTH4/CYTH2/PSD	5	BiologicalProcesses
GO:0016050	GO:0016050	vesicle organization	31/724	385/17381	0.000368600853468738	0.0473869358442475	0.0434155164796356	PPP6R1/CNIH2/RAB3A/TBC1D30/ZNF385A/SYT5/RAB1B/STX1B/SNAP25/BLOC1S3/NAPA/CD34/AKT2/TBC1D25/TBC1D3G/TBC1D3C/TBC1D3K/TBC1D3E/TBC1D3I/TBC1D3F/UNC13A/TBC1D3H/TBC1D3D/TBC1D3/NECTIN2/TGFBRAP1/TMEM127/RAB5B/LAMTOR1/F8/NSF	31	BiologicalProcesses
GO:0140029	GO:0140029	exocytic process	10/724	66/17381	0.000377288041100684	0.0473869358442475	0.0434155164796356	P2RX1/RAB3A/DMTN/CPLX2/STX1B/SNAP25/NAPA/UNC13A/RAB37/RAB15	10	BiologicalProcesses
GO:0001501	GO:0001501	skeletal system development	37/724	491/17381	0.0003829682367522	0.0473869358442475	0.0434155164796356	IGF2/PHOSPHO1/MEF2D/SPNS2/RARA/ZNF385A/RUNX3/RYR1/MAF/COL11A2/HOXA7/CHRD/HOXC10/HAPLN4/MAPK14/PAX7/IMPAD1/MATN1/STC1/SOX4/CREB3L2/HOXB5/RASSF2/PAX5/CYP26B1/WNT7B/SERPINH1/PCGF2/VDR/SOX6/IHH/SNAI1/HOXB3/SKI/WDR48/SFRP1/P3H1	37	BiologicalProcesses
GO:0045165	GO:0045165	cell fate commitment	23/724	253/17381	0.000390139433803177	0.0473869358442475	0.0434155164796356	PTCH1/FOXA2/RARA/KDM6B/BCL11B/OLIG3/TBX6/RBPJ/HOXC10/PML/EPOP/PAX7/IL12RB1/PAF1/CYP26B1/SOX12/WNT7B/SOX6/IHH/MYOG/WNT3/PAX2/SFRP1	23	BiologicalProcesses
GO:0001649	GO:0001649	osteoblast differentiation	20/724	207/17381	0.000421441374015871	0.0493660849301751	0.045228796410589	PRKACA/PTCH1/MEF2D/IGFBP5/LEF1/CREB3L1/CHRD/ADAR/ITGA11/IGFBP3/RASSF2/WNT7B/DDR2/IHH/SNAI1/SKI/SP7/WNT3/PDLIM7/SFRP1	20	BiologicalProcesses
GO:0051962	GO:0051962	positive regulation of nervous system development	36/724	476/17381	0.000427276648118467	0.0493660849301751	0.045228796410589	SEMA6A/RARA/MECP2/FOXO6/ADGRB1/EFNA5/PTPRD/ISLR2/MACF1/CRTC1/CPEB1/EPHB2/LIMK1/CUX1/ZNF609/ATP8A2/UNC13A/NGFR/DUOXA1/NUMBL/CBLN1/RND2/GFAP/AGRN/CDH4/LIN28A/MAG/NCKIPSD/RET/MAPT/NSMF/WNT3/PAX2/AGT/ABL2/TRAK1	36	BiologicalProcesses
GO:0009931	GO:0009931	calcium-dependent protein serine/threonine kinase activity	6/732	11/17354	2.12597821212175e-06	0.00161129878107962	0.00153210410414695	PRKCG/CAMK2A/PRKCB/MKNK2/PRKCA/MKNK1	6	MolecularFunction
GO:0010857	GO:0010857	calcium-dependent protein kinase activity	6/732	12/17354	4.09999689842142e-06	0.00161129878107962	0.00153210410414695	PRKCG/CAMK2A/PRKCB/MKNK2/PRKCA/MKNK1	6	MolecularFunction
GO:0000982	GO:0000982	transcription factor activity, RNA polymerase II core promoter proximal region sequence-specific binding	35/732	400/17354	3.85315081937543e-05	0.0100952551467636	0.00959907747984756	NFIC/FOSL1/SCRT2/ZBTB7A/MEF2D/ARID3B/CTCFL/MECP2/KLF16/KCNIP3/BCL11B/LEF1/CREB3L1/TFAP2C/TFAP2B/RBPJ/HOXA7/ERG/TSHZ2/ZBTB7B/NFIA/SOX4/HSF1/CREB3L2/PAX5/SOX12/ZFAT/SOX6/FOSB/NR4A1/MYOG/SNAI1/DLX4/HOXB3/SP7	35	MolecularFunction
GO:0001077	GO:0001077	transcriptional activator activity, RNA polymerase II core promoter proximal region sequence-specific binding	25/732	274/17354	0.00025358331515622	0.0498291214281973	0.047380040463399	NFIC/FOSL1/MEF2D/ARID3B/CTCFL/BCL11B/LEF1/CREB3L1/TFAP2C/TFAP2B/RBPJ/HOXA7/ERG/ZBTB7B/NFIA/SOX4/CREB3L2/PAX5/SOX12/ZFAT/FOSB/NR4A1/MYOG/HOXB3/SP7	25	MolecularFunction

## Sheet: targetscan 4417 subset 
KEGG	Pathway_Name	Gene_Found	Gene_Pathway	Percentage	pvalue	pvalueAdj	genes
4514	Cell adhesion molecules (CAMs)	38	136	0.28	0.000160237070169862	0.0091735722672246	CDH4, CD226, CLDN16, CLDN3, VCAN, CLDN19, NFASC, ICOSLG, NEGR1, GLG1, HLA-B, HLA-C, HLA-DOA, HLA-E, HLA-G, ICAM1, L1CAM, NCAM1, CLDN11, PDCD1, CADM3, PTPRC, PTPRF, JAM2, SDC2, SELE, SELL, SELPLG, SPN, JAM3, CNTNAP1, ITGA8, MPZL1, CLDN10, CLDN9, CD28, CD40LG, SDC3,
4010	MAPK signaling pathway	59	268	0.22	0.00293274775610341	0.0414140946313161	AKT3, RASGRP1, GADD45G, CHP1, DUSP2, DUSP9, EGFR, ELK1, AKT1, FGF1, FGF10, FGFR3, TAB2, FLNB, CACNG4, RPS6KA6, GNA12, MKNK2, GRB2, HSPA2, FAS, IL1R1, JUN, PLA2G2C, MAPT, MAP3K3, NFATC4, PDGFA, PDGFRB, PLA2G5, PPP3R2, PRKACA, PRKCA, PRKCB, MAPK1, MAP2K6, MAP2K7, TAOK1, PTPN7, MAP4K2, RASGRF2, CACNG7, RELA, RPS6KA2, SOS1, TGFB1, TGFB3, TGFBR2, CACNA1D, CACNA1E, CACNA1S, CACNB2, CACNG1, PLA2G6, MKNK…
4012	ErbB signaling pathway	26	87	0.3	0.00045428030910023	0.014861455826279	AKT3, CDKN1B, PAK4, HBEGF, EGFR, ELK1, ERBB2, AKT1, GAB1, ABL2, GRB2, JUN, PIK3CD, PLCG1, PRKCA, PRKCB, MAPK1, MAP2K7, PAK6, BAD, SOS1, CAMK2D, NCK2, CBL, CBLB, NRG2,
4660	T cell receptor signaling pathway	31	108	0.29	0.000341628475281713	0.0130388201399187	AKT3, RASGRP1, PAK4, NFAT5, MALT1, CHP1, AKT1, GRB2, JUN, NFATC1, NFATC3, NFATC4, PDCD1, PDK1, PIK3CD, PLCG1, PPP3R2, MAPK1, MAP2K7, PAK6, PTPRC, RELA, SOS1, VAV2, NCK2, CARD11, CBL, CBLB, CD3D, CD28, CD40LG,
4910	Insulin signaling pathway	38	138	0.28	0.00022267841434887	0.0101986713771782	AKT3, ELK1, AKT1, FASN, FOXO1, FLOT2, EXOC7, GCK, MKNK2, GRB2, HK2, ACACA, INPP5D, PCK1, PDE3A, PDPK1, PHKA2, PHKG2, PIK3CD, PKLR, PPP1R3D, PRKACA, PRKAR2A, PRKAR2B, PRKCI, MAPK1, BAD, RPTOR, PTPN1, PTPRF, PYGB, SOS1, CALM1, CALML3, MKNK1, CBL, CBLB, SOCS3,
5200	Pathways in cancer	78	327	0.24	3.93393886197758e-05	0.00435860149765574	AKT3, CDKN1B, APC2, CDKN2B, CEBPA, COL4A2, COL4A4, COL4A6, CREBBP, DCC, DVL3, E2F2, EGFR, ERBB2, AKT1, FGF1, FGF10, FGFR3, FOXO1, GLI3, GRB2, HDAC2, APC, FAS, AR, ITGA3, JUN, KITLG, MLH1, MMP2, PDGFA, PIAS4, PDGFRB, SUFU, PIK3CD, PLCG1, PPARD, PRKCA, PRKCB, MAPK1, BAD, PTCH1, PTGS2, RALGDS, RARA, CCND1, RELA, BCR, BID, SHH, SLC2A1, SOS1, TCF7L2, TGFB1, TGFB3, TGFBR2, TRAF3, TRAF5, VEGFC, WNT5A, W…
5213	Endometrial cancer	17	52	0.33	0.00102776625286014	0.0223705055519765	AKT3, APC2, EGFR, ELK1, ERBB2, AKT1, GRB2, APC, MLH1, PDPK1, PIK3CD, MAPK1, BAD, CCND1, SOS1, TCF7L2, CASP9,
5223	Non-small cell lung cancer	17	54	0.31	0.00167897754778461	0.0256323905628451	AKT3, E2F2, EGFR, ERBB2, AKT1, GRB2, PDPK1, PIK3CD, PLCG1, PRKCA, PRKCB, MAPK1, BAD, CCND1, SOS1, RASSF5, CASP9,
4912	GnRH signaling pathway	28	101	0.28	0.00112617884663567	0.0223705055519765	ADCY5, ADCY9, HBEGF, EGFR, ELK1, GNA11, GRB2, ITPR2, JUN, PLA2G2C, MAP3K3, MMP2, MMP14, PLA2G5, PLCB3, PRKACA, PRKCA, PRKCB, MAPK1, MAP2K6, MAP2K7, SOS1, CACNA1D, CACNA1S, CALM1, CALML3, CAMK2D, PLA2G6,
4144	Endocytosis	58	203	0.29	1.7048680824883e-06	0.000390414790889821	RNF41, STAMBP, RAB31, VPS45, ARAP1, AGAP1, AP2M1, CLTC, VPS37A, ADRB1, ADRB3, VPS37D, EGFR, FGFR3, IQSEC2, FLT1, PSD3, PIP5K1C, PSD4, GRK5, GRK6, EPN1, EHD4, EHD3, EHD2, HLA-B, HLA-C, HLA-E, HLA-G, HSPA2, ARF6, SMAD6, CHMP3, EPN3, ARFGAP1, PRKCI, SH3GLB2, SMURF1, RAB5A, RAB5C, GRK1, TFRC, TGFB1, TGFB3, TGFBR2, CHMP6, ITCH, PARD6B, CBL, CBLB, MVB12B, USP8, RABEP1, HGS, RAB11B, ZFYVE9, GIT2, IQSEC1,
4310	Wnt signaling pathway	38	151	0.25	0.00147107772937656	0.0256323905628451	APC2, NFAT5, CHP1, CREBBP, CSNK2A2, DVL3, APC, JUN, LRP6, NFATC1, NFATC3, NFATC4, PLCB3, PPARD, PPP2R1A, PPP2R5D, PPP3R2, PRKACA, PRKCA, PRKCB, CTNNBIP1, CCND1, ROCK1, SFRP1, SFRP2, TCF7L2, WNT5A, WNT11, WNT2B, WNT9B, FZD5, FOSL1, CAMK2D, VANGL1, FZD4, NKD1, NKD2, WNT3A,
3450	Non-homologous end-joining	6	14	0.43	0.00381086422408234	0.0456510898116443	DNTT, POLL, POLM, DCLRE1C, XRCC5, NHEJ1,
4080	Neuroactive ligand-receptor interaction	62	272	0.23	0.00094972685214497	0.0223705055519765	NMUR1, GPR83, CHRM3, CHRNA4, CHRNA7, CHRNB3, CHRND, CHRNE, GRIN3A, ADCYAP1R1, ADORA1, CRHR1, ADORA3, ADRA2A, ADRB1, ADRB3, GPR156, DRD2, S1PR1, S1PR3, EDNRA, FPR1, GABRA2, GABRA4, GABRE, GABRR2, MCHR1, GPR35, GRIA1, GRID1, GRIK3, GRIN1, GRIN2A, GRIN2B, GRIN2D, GRM1, GRM4, HRH1, LEP, LEPR, OPRK1, OXTR, P2RX3, P2RX5, P2RY1, P2RY2, P2RY13, NPY4R, CHRNA9, GABRQ, PRLR, CYSLTR2, PTGDR, PTGER1, TACR2, T…
5414	Dilated cardiomyopathy	24	90	0.27	0.00398699474337505	0.0456510898116443	ADCY5, ADCY9, ADRB1, ITGA11, CACNG4, ITGA1, ITGA3, ITGA5, ITGB4, ITGB5, MYL3, ATP2A2, PRKACA, CACNG7, SGCD, SLC8A1, TGFB1, TGFB3, CACNA1D, CACNA1S, CACNB2, CACNG1, ITGA8, CACNA2D2,
4720	Long-term potentiation	20	70	0.29	0.00307440877175709	0.0414140946313161	CHP1, CREBBP, RPS6KA6, GRIA1, GRIN1, GRIN2A, GRIN2B, GRIN2D, GRM1, ITPR2, PLCB3, PPP3R2, PRKACA, PRKCA, PRKCB, MAPK1, RPS6KA2, CALM1, CALML3, CAMK2D,
5014	Amyotrophic lateral sclerosis (ALS)	18	54	0.33	0.000594633693650843	0.0170213894807554	CHP1, GRIA1, GRIN1, GRIN2A, GRIN2B, GRIN2D, PPP3R2, MAP2K6, BAD, RAB5A, PRPH2, BID, SLC1A2, TNFRSF1B, CASP1, TOMM40L, CASP9, CCS,
4020	Calcium signaling pathway	48	177	0.27	5.70995829387216e-05	0.00435860149765574	CHP1, PLCD3, CHRM3, CHRNA7, ADCY9, ADRB1, ADRB3, EDNRA, EGFR, ERBB2, GNA11, GNA15, GNAL, GRIN1, GRIN2A, GRIN2D, GRM1, HRH1, ITPR2, ATP2A2, ATP2B1, ATP2B2, ATP2B4, OXTR, P2RX3, P2RX5, PDGFRB, PHKA2, PHKG2, PLCB3, PLCG1, PPP3R2, PRKACA, PRKCA, PRKCB, CYSLTR2, PTGER1, SLC8A1, TACR2, CACNA1D, CACNA1E, CACNA1S, CALM1, CALML3, CAMK2D, MYLK2, CACNA1I, P2RX6,
4971	Gastric acid secretion	22	74	0.3	0.00117225356604244	0.0223705055519765	CFTR, ADCY5, CHRM3, ADCY9, GNAI3, ITPR2, KCNJ1, KCNJ2, KCNJ16, KCNQ1, ATP1B2, ATP4A, ATP4B, PLCB3, PRKACA, PRKCA, PRKCB, SLC9A1, CALM1, CALML3, CAMK2D, MYLK2,
1040	Biosynthesis of unsaturated fatty acids	8	21	0.38	0.00384510862826809	0.0456510898116443	ACOT2, HADHA, HSD17B12, SCD, ELOVL6, SCD5, FADS2, TECR,
534	Glycosaminoglycan biosynthesis - heparan sulfate / heparin	10	26	0.38	0.0015997035639407	0.0256323905628451	EXT1, EXTL1, B3GAT3, HS6ST3, B3GAT1, NDST1, XYLT2, NDST4, NDST2, HS6ST1,
GO	ID	Description	GeneRatio	BgRatio	pvalue	p.adjust	qvalue	geneID	Count	ontology
GO:0005769	GO:0005769	early endosome	83/2961	329/18511	9.55261308809795e-06	0.00432963023318108	0.004006889850366	ADRB1/TOM1/PARM1/RAB31/ARF6/EGFR/INPP5B/RND2/DTX3L/CLIP3/TFRC/WLS/HLA-E/TMEM184A/KCNQ1/SNX16/HLA-G/EHD4/MVB12B/CHMP1A/PTPN23/EPHA8/HGS/LAPTM4B/DYSF/HMGB1/NUCB1/STX7/NEURL1B/PTP4A2/GJA1/ST8SIA2/SNX1/RASGEF1B/RAB5C/APPL2/MYO5A/HLA-B/NF2/HLA-C/RAB5A/ZFYVE28/WDR81/MGRN1/WNT3A/SAMD9/DIAPH2/USP8/TMEM127/WDFY2/RABEP1/RCC2/PTPN1/TBC1D16/SORL1/UVRAG/CCDC93/CFTR/STAMBP/GPR107/SLC30A10/SGK3/RAB1A/C8orf44-SG…	83	CellularComponent
GO:0034702	GO:0034702	ion channel complex	74/2961	288/18511	1.44980778297855e-05	0.00432963023318108	0.004006889850366	GABRE/KCNJ16/KCNJ6/KCNC4/GRIN2B/CNIH2/PRKACA/MCU/KCNJ4/KCNIP3/SCN8A/CLCN2/KCNQ1/CHRNE/CHRNA9/CLIC5/GRIA1/CHRNB3/KCNIP1/KCNQ3/CACNA2D2/GRIN2A/KCNA2/SCN3B/KCNG1/CACNB2/CHRNA7/CLIC6/GABRQ/TTYH3/SCN4B/CHRNA4/CAMK2D/KCNC1/CACNG7/DPP6/KCNF1/KCNS1/KCNJ5/GABRA2/KCNC3/PDE4D/CACNA1E/GABRA4/CACNA1I/CNTNAP1/HCN4/GRIN1/KCNJ2/CACNG4/KCND3/CFTR/KCNJ1/SCN4A/PDE4B/GRIN2D/CACNA1S/DLG2/CALM1/GRIN3A/CATSPERG/KCNB1/S…	74	CellularComponent
GO:0097060	GO:0097060	synaptic membrane	75/2961	295/18511	1.89066822409654e-05	0.00432963023318108	0.004006889850366	GABRE/ARC/ADORA1/FOSL1/GRIN2B/CNIH2/MPP2/KCNJ4/CHRNE/CHRNA9/GRIA1/LRRC4B/NCS1/CHRNB3/GRIN2A/KCNA2/CLSTN2/GRID1/CHRNA7/SYNJ1/GABRQ/ARF1/P2RY1/COL13A1/KCTD16/CHRNA4/SLC8A1/DAGLA/HIP1/FBXO45/DISC1/DLGAP3/GABRA2/PDLIM5/DRP2/KCNC3/BCR/GRM1/GABRA4/STX1B/GRIN1/SNPH/LZTS3/ANK3/PSD3/DLGAP2/COMT/ATP2B1/ITGA8/GRIK3/GRIN2D/DLG2/SHANK3/LZTS1/CHRM3/GABBR2/DGKI/ITGA3/GRIN3A/DLG5/KCNB1/ARHGAP32/STRN/CPE/SSPN/SYT…	75	CellularComponent
GO:1902495	GO:1902495	transmembrane transporter complex	80/2961	325/18511	3.50029426551196e-05	0.00601175540101679	0.00556362562202427	GABRE/KCNJ16/KCNJ6/KCNC4/GRIN2B/CNIH2/PRKACA/MCU/KCNJ4/KCNIP3/SCN8A/CLCN2/KCNQ1/CHRNE/CHRNA9/CLIC5/GRIA1/SLC9A1/ATP4B/CHRNB3/KCNIP1/KCNQ3/CACNA2D2/GRIN2A/KCNA2/SCN3B/KCNG1/CACNB2/CHRNA7/ABCF2/CLIC6/GABRQ/TTYH3/SCN4B/CHRNA4/CAMK2D/KCNC1/CACNG7/DPP6/KCNF1/KCNS1/KCNJ5/GABRA2/KCNC3/PDE4D/CACNA1E/GABRA4/CACNA1I/CNTNAP1/HCN4/GRIN1/KCNJ2/CACNG4/KCND3/CFTR/ATP1B2/KCNJ1/SCN4A/PDE4B/GRIN2D/CACNA1S/DLG2/CAL…	80	CellularComponent
GO:1990351	GO:1990351	transporter complex	80/2961	332/18511	7.62622747117677e-05	0.0104784365453969	0.00969735030019109	GABRE/KCNJ16/KCNJ6/KCNC4/GRIN2B/CNIH2/PRKACA/MCU/KCNJ4/KCNIP3/SCN8A/CLCN2/KCNQ1/CHRNE/CHRNA9/CLIC5/GRIA1/SLC9A1/ATP4B/CHRNB3/KCNIP1/KCNQ3/CACNA2D2/GRIN2A/KCNA2/SCN3B/KCNG1/CACNB2/CHRNA7/ABCF2/CLIC6/GABRQ/TTYH3/SCN4B/CHRNA4/CAMK2D/KCNC1/CACNG7/DPP6/KCNF1/KCNS1/KCNJ5/GABRA2/KCNC3/PDE4D/CACNA1E/GABRA4/CACNA1I/CNTNAP1/HCN4/GRIN1/KCNJ2/CACNG4/KCND3/CFTR/ATP1B2/KCNJ1/SCN4A/PDE4B/GRIN2D/CACNA1S/DLG2/CAL…	80	CellularComponent
GO:0034703	GO:0034703	cation channel complex	55/2961	212/18511	0.000131213253659138	0.0142146253322572	0.0131550351653771	KCNJ16/KCNJ6/KCNC4/GRIN2B/CNIH2/PRKACA/MCU/KCNJ4/KCNIP3/SCN8A/KCNQ1/GRIA1/KCNIP1/KCNQ3/CACNA2D2/GRIN2A/KCNA2/SCN3B/KCNG1/CACNB2/SCN4B/CAMK2D/KCNC1/CACNG7/DPP6/KCNF1/KCNS1/KCNJ5/KCNC3/PDE4D/CACNA1E/CACNA1I/CNTNAP1/HCN4/GRIN1/KCNJ2/CACNG4/KCND3/KCNJ1/SCN4A/PDE4B/GRIN2D/CACNA1S/DLG2/CALM1/GRIN3A/CATSPERG/KCNB1/HSPA2/CACNG1/KCNC2/CACNA1D/KCNJ3/AKAP6/SNAP25	55	CellularComponent
GO:0017053	GO:0017053	transcriptional repressor complex	27/2961	83/18511	0.00014483606597642	0.0142146253322572	0.0131550351653771	NCOR1/GLI3/PHF12/ELANE/SKI/TBX15/RCOR2/GATAD2A/HMGB1/ETV3/CHD5/HDAC4/APPL2/SP3/TNRC18/ZBTB16/RCOR1/SUV39H1/SMARCE1/NACC2/DEPDC1/CCND1/HDAC2/JUN/RRP8/CDX2/RLIM	27	CellularComponent
GO:0033267	GO:0033267	axon part	47/2961	181/18511	0.00038050285356017	0.0326756825494796	0.0302399636250451	ADORA1/MAPT/AP3S2/COBL/SCN8A/SLC1A2/MBP/GRIA1/P2RX3/KCNQ3/KCNA2/OLFM1/BOC/CHRNA7/SYNJ1/SPOCK1/BLOC1S5/RAB5A/TNFRSF1B/NFASC/DAGLA/KIF1A/KCNC1/PTCH1/KIF3B/L1CAM/AP3M1/TBC1D24/SYNGR1/NCMAP/CNTNAP1/DNAJC5/GRIN1/ANK3/AAK1/HAP1/SPTBN4/GRIK3/DLG2/TRPV2/PAFAH1B1/AP1S1/SYT7/NAPA/STX3/CAD/KCNC2	47	CellularComponent
GO:0030424	GO:0030424	axon	91/2961	407/18511	0.000428337395647821	0.032696421201117	0.0302591563709104	SNCG/ADORA1/VSTM5/ZFYVE27/KATNB1/HCFC1/C1QL1/MAPT/AP3S2/OMP/TGFB1/STMN3/DRD2/KCNIP3/COBL/SCN8A/SARM1/TENM3/SLC1A2/IQGAP1/MBP/GRIA1/P2RX3/LRRC4B/NCS1/KCNQ3/BSN/KCNA2/RTN4RL2/OLFM1/KIRREL3/BOC/CHRNA7/SLC6A1/SYNJ1/SPOCK1/BLOC1S5/WDFY3/BACE1/RAB5A/TNFRSF1B/NFASC/DAGLA/KIF1A/KCNC1/NECAB2/PTCH1/KIF21B/KIF3B/L1CAM/AP3M1/DISC1/EPHB2/TBC1D24/SYNGR1/KCNC3/NCMAP/CNTNAP1/DNAJC5/STX1B/GRIN1/ANK3/SMURF1/CBL/CO…	91	CellularComponent
GO:0043235	GO:0043235	receptor complex	75/2961	325/18511	0.000506943355619957	0.034827008531091	0.032230924925732	GABRE/AIP/EGFR/GPR63/TRAF5/GRIN2B/CNIH2/TFRC/CHRNE/CHRNA9/GRIA1/FLT1/TRPV3/P2RX3/ACVR1B/ITGB5/CHRNB3/GRIN2A/GPR62/RFFL/LEPR/CHRNA7/RAMP1/TAS1R3/GABRQ/PLXNA1/IMPG2/MTTP/KCTD16/VDR/CHRNA4/CARD11/NRP2/CACNG7/IL6R/ADRA2A/SYK/NPR1/GABRA2/NT5DC3/CSF2RB/GRM1/GABRA4/RIPK1/PLXDC1/ITGA11/ITGB4/GRIN1/PLXNA2/CACNG4/ADRB3/ADCYAP1R1/TOLLIP/ITGA8/NPNT/ITGA5/GRIN2D/DLG2/TRAF3/GABBR2/RNMT/ITPR2/LRP6/ITGA3/GRIN3A/…	75	CellularComponent
GO:0045211	GO:0045211	postsynaptic membrane	55/2961	225/18511	0.000650917254021917	0.0406527412284597	0.0376223943951424	GABRE/ARC/ADORA1/GRIN2B/CNIH2/KCNJ4/CHRNE/CHRNA9/GRIA1/NCS1/CHRNB3/GRIN2A/CLSTN2/GRID1/CHRNA7/GABRQ/ARF1/P2RY1/COL13A1/KCTD16/CHRNA4/SLC8A1/DAGLA/HIP1/FBXO45/DISC1/DLGAP3/GABRA2/PDLIM5/DRP2/BCR/GABRA4/GRIN1/LZTS3/ANK3/PSD3/DLGAP2/COMT/GRIK3/GRIN2D/DLG2/SHANK3/LZTS1/CHRM3/GABBR2/GRIN3A/DLG5/KCNB1/ARHGAP32/STRN/SSPN/KCNC2/GABRR2/CHRND/NETO1	55	CellularComponent
GO:0010008	GO:0010008	endosome membrane	96/2961	442/18511	0.00084513730955157	0.0483841109718274	0.0447774504358902	TAB2/ARL8A/ATP6V0C/PARM1/RAB31/PLEKHM1/ZFYVE27/ARF6/EGFR/INPP5B/CLIP3/TFRC/SLC9A9/UBAP1/WLS/AP2M1/HLA-E/TMEM184A/SNX16/RNF144A/HLA-G/EHD4/VPS45/MVB12B/TSPAN15/DIO3/CHMP1A/TMEM59/EPHA8/HGS/LAPTM4B/EHD2/PLEKHM2/IRF7/STX7/RFFL/STEAP3/SNX1/RAB5C/APPL2/HLA-B/ANTXR2/IRAK4/HLA-C/BACE1/SLC9A7/STARD3/RAB5A/ZFYVE28/PIP5K1C/WDR81/WNT3A/CLEC16A/CHMP6/CYB561A3/CLCN6/USP8/GNPNAT1/RIPK1/VPS53/VPS37D/RABEP1/RCC2…	96	CellularComponent
GO:0046873	GO:0046873	metal ion transmembrane transporter activity	113/2831	449/17354	7.75351906823449e-07	0.000466772989236551	0.000428347682430304	RASA3/KCNJ16/KCNJ6/KCNC4/ATOX1/TRPC7/GRIN2B/CALHM1/MCU/NIPAL4/KCNJ4/TFRC/SLC9A9/KCNIP3/SCN8A/SLC5A10/SLC1A2/KCNQ1/SLC6A17/SLC28A2/CHRNA9/SLC9A1/TRPV3/ATP4B/NCS1/KCNIP1/KCNQ3/CACNA2D2/GRIN2A/KCNA2/SCN3B/SLC6A9/KCNG1/CACNB2/CNNM4/CHRNA7/SLC5A5/SLC6A20/SLC6A1/JPH2/CLDN16/ATP4A/CNGA1/SLC25A22/SCN4B/SLC24A1/SLC9A7/SLC9A8/KCNK3/LETM1/SLC8A1/KCNC1/CACNG7/ATP2C2/KCNF1/ASIC1/KCNS1/KCNK5/ATP2B4/KCNJ5/ATP2B…	113	MolecularFunction
GO:0005216	GO:0005216	ion channel activity	108/2831	425/17354	8.25416426589835e-07	0.000466772989236551	0.000428347682430304	RASA3/TMEM63C/GABRE/KCNJ16/KCNJ6/ANO9/KCNC4/TRPC7/GRIN2B/CALHM1/MCU/KCNJ4/CHRFAM7A/KCNIP3/SCN8A/CLCN2/KCNQ1/CHRNE/CHRNA9/CLIC5/GRIA1/TRPV3/P2RX3/NCS1/CHRNB3/KCNIP1/KCNQ3/NOX5/CACNA2D2/GRIN2A/KCNA2/SLC26A9/SCN3B/P2RX5/KCNG1/GRID1/CACNB2/GJD3/CHRNA7/SLC26A1/JPH2/P2RX6/CLIC6/GABRQ/CNGA1/TTYH3/SCN4B/SLC24A1/KCNK3/CHRNA4/KCNC1/CACNG7/KCNF1/ASIC1/KCNS1/KCNK5/KCNJ5/CLCN6/SLC40A1/PANX1/KCNH5/GABRA2/KCNN3…	108	MolecularFunction
GO:0022838	GO:0022838	substrate-specific channel activity	109/2831	435/17354	1.51168154858161e-06	0.000569903943815268	0.000522988774351393	RASA3/TMEM63C/GABRE/KCNJ16/KCNJ6/ANO9/KCNC4/TRPC7/GRIN2B/CALHM1/MCU/KCNJ4/CHRFAM7A/KCNIP3/SCN8A/CLCN2/KCNQ1/CHRNE/AQP2/CHRNA9/CLIC5/GRIA1/TRPV3/P2RX3/NCS1/CHRNB3/KCNIP1/KCNQ3/NOX5/CACNA2D2/GRIN2A/KCNA2/SLC26A9/SCN3B/P2RX5/KCNG1/GRID1/CACNB2/GJD3/CHRNA7/SLC26A1/JPH2/P2RX6/CLIC6/GABRQ/CNGA1/TTYH3/SCN4B/SLC24A1/KCNK3/CHRNA4/KCNC1/CACNG7/KCNF1/ASIC1/KCNS1/KCNK5/KCNJ5/CLCN6/SLC40A1/PANX1/KCNH5/GABRA2/…	109	MolecularFunction
GO:0005261	GO:0005261	cation channel activity	83/2831	314/17354	2.95242092094817e-06	0.000834797015398096	0.000766075533698657	RASA3/TMEM63C/KCNJ16/KCNJ6/KCNC4/TRPC7/GRIN2B/CALHM1/MCU/KCNJ4/KCNIP3/SCN8A/KCNQ1/CHRNE/CHRNA9/GRIA1/TRPV3/P2RX3/NCS1/CHRNB3/KCNIP1/KCNQ3/NOX5/CACNA2D2/GRIN2A/KCNA2/SCN3B/P2RX5/KCNG1/CACNB2/CHRNA7/JPH2/P2RX6/CNGA1/SCN4B/SLC24A1/KCNK3/CHRNA4/KCNC1/CACNG7/KCNF1/ASIC1/KCNS1/KCNK5/KCNJ5/SLC40A1/PANX1/KCNH5/KCNN3/KCNC3/TRPM3/CACNA1E/CACNA1I/HCN4/GRIN1/KCNJ2/ORAI2/CACNG4/KCND3/ORAI1/KCNJ1/SCN4A/SLC24A2…	83	MolecularFunction
GO:0015267	GO:0015267	channel activity	113/2831	466/17354	5.1897147754892e-06	0.00108712975014043	0.000997635938050597	RASA3/TMEM63C/GABRE/KCNJ16/KCNJ6/ANO9/KCNC4/TRPC7/GRIN2B/CALHM1/MCU/KCNJ4/CHRFAM7A/KCNIP3/SCN8A/CLCN2/KCNQ1/CHRNE/AQP2/PRF1/CHRNA9/CLIC5/GRIA1/TRPV3/P2RX3/TOMM40L/NCS1/CHRNB3/KCNIP1/KCNQ3/NOX5/CACNA2D2/GRIN2A/KCNA2/SLC26A9/SCN3B/P2RX5/KCNG1/GRID1/CACNB2/GJD3/CHRNA7/GJA1/SLC26A1/JPH2/P2RX6/CLIC6/GABRQ/CNGA1/TTYH3/SCN4B/SLC24A1/KCNK3/CHRNA4/KCNC1/CACNG7/KCNF1/ASIC1/KCNS1/KCNK5/KCNJ5/CLCN6/SLC40A1/P…	113	MolecularFunction
GO:0022803	GO:0022803	passive transmembrane transporter activity	113/2831	467/17354	5.76726657899432e-06	0.00108712975014043	0.000997635938050597	RASA3/TMEM63C/GABRE/KCNJ16/KCNJ6/ANO9/KCNC4/TRPC7/GRIN2B/CALHM1/MCU/KCNJ4/CHRFAM7A/KCNIP3/SCN8A/CLCN2/KCNQ1/CHRNE/AQP2/PRF1/CHRNA9/CLIC5/GRIA1/TRPV3/P2RX3/TOMM40L/NCS1/CHRNB3/KCNIP1/KCNQ3/NOX5/CACNA2D2/GRIN2A/KCNA2/SLC26A9/SCN3B/P2RX5/KCNG1/GRID1/CACNB2/GJD3/CHRNA7/GJA1/SLC26A1/JPH2/P2RX6/CLIC6/GABRQ/CNGA1/TTYH3/SCN4B/SLC24A1/KCNK3/CHRNA4/KCNC1/CACNG7/KCNF1/ASIC1/KCNS1/KCNK5/KCNJ5/CLCN6/SLC40A1/P…	113	MolecularFunction
GO:0015085	GO:0015085	calcium ion transmembrane transporter activity	43/2831	136/17354	7.07817049299258e-06	0.00114363011822494	0.00104948512873544	RASA3/TRPC7/GRIN2B/CALHM1/MCU/CHRNA9/TRPV3/NCS1/CACNA2D2/GRIN2A/CACNB2/CHRNA7/JPH2/SLC24A1/LETM1/SLC8A1/CACNG7/ATP2C2/ATP2B4/ATP2B2/PANX1/ATP2A2/TRPM3/CACNA1E/CACNA1I/GRIN1/ORAI2/CACNG4/ORAI1/ATP2B1/SLC24A2/GRIN2D/CACNA1S/ITPR2/TRPM2/GRIN3A/TRPV2/ATP13A3/MCOLN3/TPCN2/CACNG1/CACNA1D/TMCO1	43	MolecularFunction
GO:0022836	GO:0022836	gated channel activity	84/2831	332/17354	1.58016107716453e-05	0.00223395272284136	0.00205005108168978	RASA3/TMEM63C/GABRE/KCNJ16/KCNJ6/ANO9/KCNC4/GRIN2B/CALHM1/KCNJ4/CHRFAM7A/KCNIP3/SCN8A/CLCN2/KCNQ1/CHRNE/CHRNA9/CLIC5/GRIA1/P2RX3/NCS1/CHRNB3/KCNIP1/KCNQ3/CACNA2D2/GRIN2A/KCNA2/SCN3B/P2RX5/KCNG1/GRID1/CACNB2/CHRNA7/JPH2/P2RX6/CLIC6/GABRQ/CNGA1/TTYH3/SCN4B/KCNK3/CHRNA4/KCNC1/CACNG7/KCNF1/ASIC1/KCNS1/KCNK5/KCNJ5/CLCN6/KCNH5/GABRA2/KCNN3/KCNC3/TRPM3/CACNA1E/GABRA4/CACNA1I/HCN4/GRIN1/KCNJ2/CACNG4/KCND…	84	MolecularFunction
GO:0072509	GO:0072509	divalent inorganic cation transmembrane transporter activity	50/2831	177/17354	4.21482404731624e-05	0.0052966288861274	0.00486060410602785	RASA3/TRPC7/GRIN2B/CALHM1/MCU/NIPAL4/CHRNA9/TRPV3/NCS1/CACNA2D2/GRIN2A/CACNB2/CNNM4/CHRNA7/JPH2/CLDN16/SLC24A1/LETM1/SLC8A1/CACNG7/ATP2C2/ATP2B4/ATP2B2/SLC40A1/PANX1/SLC39A14/ATP2A2/TRPM3/CACNA1E/CACNA1I/GRIN1/ORAI2/CACNG4/ORAI1/ATP2B1/SLC24A2/GRIN2D/CACNA1S/SLC30A10/ITPR2/TRPM2/GRIN3A/TRPV2/ATP13A3/MCOLN3/CNNM2/TPCN2/CACNG1/CACNA1D/TMCO1	50	MolecularFunction
GO:0001227	GO:0001227	transcriptional repressor activity, RNA polymerase II transcription regulatory region sequence-specific binding	60/2831	226/17354	5.76225325149303e-05	0.00562053150796774	0.0051578426793766	PRRX1/RELA/IRX2/FOXO1/PPARA/ETV3L/NFATC3/KCNIP3/SNAI3/PCBP3/HOXB13/HES3/TBX15/ARID5B/DMBX1/ZNF202/DEAF1/PRDM1/TGIF1/ETV3/OVOL1/ASCL2/NR2F1/DLX4/ZNF589/KLF8/ZNF140/PPARD/SP3/TBX21/MSC/SCRT1/KLF12/MXD1/HOXD9/ZBTB16/TSHZ2/BTG2/RCOR1/CTCF/PURB/ZNF175/NFATC4/ETV7/ETV6/NFX1/DACH1/NACC2/MECP2/KLF17/ZFHX3/SP2/ZBTB20/SATB1/CREBBP/HMX1/ZNF668/PAX6/NR2F6/CDX2	60	MolecularFunction
GO:0005244	GO:0005244	voltage-gated ion channel activity	54/2831	198/17354	6.09727097504183e-05	0.00562053150796774	0.0051578426793766	KCNJ16/KCNJ6/KCNC4/GRIN2B/CALHM1/KCNJ4/KCNIP3/SCN8A/CLCN2/KCNQ1/CLIC5/NCS1/KCNIP1/KCNQ3/CACNA2D2/GRIN2A/KCNA2/SCN3B/KCNG1/CACNB2/CLIC6/CNGA1/SCN4B/KCNK3/KCNC1/CACNG7/KCNF1/KCNS1/KCNK5/KCNJ5/CLCN6/KCNH5/KCNC3/CACNA1E/CACNA1I/HCN4/GRIN1/KCNJ2/CACNG4/KCND3/KCNJ1/SCN4A/GRIN2D/CACNA1S/GRIN3A/KCNB1/KCNK12/KCNJ12/TPCN2/CACNG1/KCNC2/BSND/CACNA1D/KCNJ3	54	MolecularFunction
GO:0022832	GO:0022832	voltage-gated channel activity	54/2831	198/17354	6.09727097504183e-05	0.00562053150796774	0.0051578426793766	KCNJ16/KCNJ6/KCNC4/GRIN2B/CALHM1/KCNJ4/KCNIP3/SCN8A/CLCN2/KCNQ1/CLIC5/NCS1/KCNIP1/KCNQ3/CACNA2D2/GRIN2A/KCNA2/SCN3B/KCNG1/CACNB2/CLIC6/CNGA1/SCN4B/KCNK3/KCNC1/CACNG7/KCNF1/KCNS1/KCNK5/KCNJ5/CLCN6/KCNH5/KCNC3/CACNA1E/CACNA1I/HCN4/GRIN1/KCNJ2/CACNG4/KCND3/KCNJ1/SCN4A/GRIN2D/CACNA1S/GRIN3A/KCNB1/KCNK12/KCNJ12/TPCN2/CACNG1/KCNC2/BSND/CACNA1D/KCNJ3	54	MolecularFunction
GO:0015276	GO:0015276	ligand-gated ion channel activity	41/2831	139/17354	6.95733343161347e-05	0.00562053150796774	0.0051578426793766	RASA3/GABRE/KCNJ16/KCNJ6/GRIN2B/KCNJ4/CHRFAM7A/CHRNE/CHRNA9/GRIA1/P2RX3/CHRNB3/GRIN2A/P2RX5/GRID1/CHRNA7/JPH2/P2RX6/GABRQ/CNGA1/CHRNA4/ASIC1/KCNJ5/GABRA2/GABRA4/HCN4/GRIN1/KCNJ2/CFTR/KCNJ1/GRIK3/GRIN2D/CALM1/ITPR2/TRPM2/GRIN3A/KCNJ12/TPCN2/GABRR2/CHRND/KCNJ3	41	MolecularFunction
GO:0022834	GO:0022834	ligand-gated channel activity	41/2831	139/17354	6.95733343161347e-05	0.00562053150796774	0.0051578426793766	RASA3/GABRE/KCNJ16/KCNJ6/GRIN2B/KCNJ4/CHRFAM7A/CHRNE/CHRNA9/GRIA1/P2RX3/CHRNB3/GRIN2A/P2RX5/GRID1/CHRNA7/JPH2/P2RX6/GABRQ/CNGA1/CHRNA4/ASIC1/KCNJ5/GABRA2/GABRA4/HCN4/GRIN1/KCNJ2/CFTR/KCNJ1/GRIK3/GRIN2D/CALM1/ITPR2/TRPM2/GRIN3A/KCNJ12/TPCN2/GABRR2/CHRND/KCNJ3	41	MolecularFunction
GO:0099094	GO:0099094	ligand-gated cation channel activity	27/2831	80/17354	0.000100401569211027	0.00757027831851141	0.00694708401698753	RASA3/KCNJ16/KCNJ6/GRIN2B/KCNJ4/CHRNE/CHRNA9/GRIA1/CHRNB3/GRIN2A/CHRNA7/JPH2/CHRNA4/ASIC1/KCNJ5/GRIN1/KCNJ2/KCNJ1/GRIK3/GRIN2D/ITPR2/TRPM2/GRIN3A/KCNJ12/TPCN2/CHRND/KCNJ3	27	MolecularFunction
GO:0005262	GO:0005262	calcium channel activity	35/2831	115/17354	0.000115443422285844	0.00816040691283062	0.0074886325245949	RASA3/TRPC7/GRIN2B/CALHM1/MCU/CHRNA9/TRPV3/NCS1/CACNA2D2/GRIN2A/CACNB2/CHRNA7/JPH2/SLC24A1/CACNG7/PANX1/TRPM3/CACNA1E/CACNA1I/GRIN1/ORAI2/CACNG4/ORAI1/SLC24A2/GRIN2D/CACNA1S/ITPR2/TRPM2/GRIN3A/TRPV2/MCOLN3/TPCN2/CACNG1/CACNA1D/TMCO1	35	MolecularFunction
GO:0015467	GO:0015467	G-protein activated inward rectifier potassium channel activity	2831-07-01	10/17354	0.000231534135004716	0.0154038298053137	0.0141357682423932	KCNJ16/KCNJ6/KCNJ4/KCNJ5/KCNJ2/KCNJ12/KCNJ3	7	MolecularFunction
GO:0044548	GO:0044548	S100 protein binding	2831-08-01	13/17354	0.000294133048464438	0.0184813598785155	0.0169599523851424	S100A11/FGF1/IQGAP1/AGER/KCNK3/ANXA11/AHNAK/ATP2A2	8	MolecularFunction
GO:0070006	GO:0070006	metalloaminopeptidase activity	2831-10-01	20/17354	0.000497002425963322	0.0295847233560272	0.0271492737950047	MMP15/RNPEP/ANPEP/MMP17/MMP14/XPNPEP2/RNPEPL1/C9orf3/ENPEP/MMP16	10	MolecularFunction
GO:0017110	GO:0017110	nucleoside-diphosphatase activity	2831-08-01	14/17354	0.000588107831347361	0.0332574978626933	0.0305197011425525	ENTPD8/SLC25A42/ENTPD5/NUDT9/NUDT15/CANT1/ENTPD2/ENTPD1	8	MolecularFunction
GO:0022843	GO:0022843	voltage-gated cation channel activity	37/2831	135/17354	0.000741989211958667	0.0399614189869168	0.0366717475183582	KCNJ16/KCNJ6/KCNC4/CALHM1/KCNJ4/KCNQ1/NCS1/KCNQ3/CACNA2D2/KCNA2/KCNG1/CACNB2/CNGA1/KCNK3/KCNC1/CACNG7/KCNF1/KCNS1/KCNK5/KCNJ5/KCNH5/KCNC3/CACNA1E/CACNA1I/HCN4/KCNJ2/CACNG4/KCND3/KCNJ1/CACNA1S/KCNB1/KCNJ12/TPCN2/CACNG1/KCNC2/CACNA1D/KCNJ3	37	MolecularFunction
