# Supplementary material for: Epithelial to mesenchymal transition and microRNA expression are associated with spindle and apocrine cell morphology in triple-negative breast cancer
Source: Sci Rep. 2021 Mar 4;11:5145. doi: 10.1038/s41598-021-84350-2 (PMC7933252; doi:10.1038/s41598-021-84350-2)
Supplement: Supplementary file 11 — Supplementary Table 3b. [file 41598_2021_84350_MOESM11_ESM.xlsx]

## Sheet: legend
Supplementary Table 3b.
Analysis of upregulated miRNAs without relationship to EMT (see Table 3; not included in Table 4a-b) and their target genes (see Suppl. Table 2b) by KEGG and gene onthology (GO) pathways.

## Sheet: 1231
KEGG	Pathway_Name	Gene_Found	Gene_Pathway	Percentage	pvalue	pvalueAdj	genes
4010	MAPK signaling pathway	10	268	0.04	0.00128420411788003	0.0407879517577583	CRKL, DUSP4, RRAS2, FASLG, MEF2C, PPP3CA, RASA1, CACNA1E, MAP3K6, CACNA2D2,
4062	Chemokine signaling pathway	8	189	0.04	0.00142490661162474	0.0407879517577583	ADCY1, CCR5, CRKL, GNAI2, GSK3B, PXN, STAT1, TIAM1,
4310	Wnt signaling pathway	8	151	0.05	0.000293208579649288	0.0203787646566991	GSK3B, SMAD4, PPP2R1B, PPP3CA, CAMK2A, FZD4, RUVBL1, BTRC,
4710	Circadian rhythm	4	23	0.17	1.67752604615122e-05	0.00384153464568629	ARNTL, RORA, BTRC, CLOCK,
4360	Axon guidance	7	130	0.05	0.000533941432053252	0.0203787646566991	NTNG1, GNAI2, GSK3B, PPP3CA, DPYSL5, LRRC4C, RASA1,
4916	Melanogenesis	7	101	0.07	9.65252931168615e-05	0.0110521460618806	ADCY1, GNAI2, GSK3B, CREB3L2, CAMK2A, FZD4, CREB3L3,
4962	Vasopressin-regulated water reabsorption	4	44	0.09	0.000417863185558485	0.0203787646566991	AQP2, AQP4, CREB3L2, CREB3L3,
514	Other types of O-glycan biosynthesis	4	46	0.09	0.000514650714799091	0.0203787646566991	UGT2A1, B3GLCT, COLGALT2, UGT2A2,
GO	Description	GeneRatio	BgRatio	pvalue	p.adjust	qvalue	geneID	Count	ontology
GO:0001228	transcriptional activator activity, RNA polymerase II transcription regulatory region sequence-specific binding	18/274	411/17354	9.94466741558856e-05	0.0355756266938238	0.0338815492322131	ONECUT2/CREB3L3/SOX12/MEIS2/HOXC4/NFIA/NR2C2/RORA/SMAD4/HOXB3/ESR1/CREB3L2/SIX3/KLF15/ZIC1/MEF2C/TEF/FOXO4	18	MolecularFunction
GO:0001076	transcription factor activity, RNA polymerase II transcription factor binding	10/274	155/17354	0.000179778008181942	0.0355756266938238	0.0338815492322131	ARNTL/SOX12/CLOCK/HDGF/SMARCA2/RIOX2/SMAD4/BEND6/MED26/PPARGC1B	10	MolecularFunction
GO:0000982	transcription factor activity, RNA polymerase II core promoter proximal region sequence-specific binding	17/274	400/17354	0.000220966625427477	0.0355756266938238	0.0338815492322131	ONECUT2/CC2D1A/ARNTL/SOX12/MECP2/CLOCK/MEIS2/NFIA/NR2C2/SMAD4/HOXB3/ESR1/CREB3L2/KLF15/ZIC1/MEF2C/TEF	17	MolecularFunction
GO:0001046	core promoter sequence-specific DNA binding	8/274	112/17354	0.000402104231599103	0.0419093432950799	0.0399136602810284	ARNTL/CLOCK/RORA/HOXB3/ESR1/MEF2C/STAT1/KMT2A	8	MolecularFunction
GO:0001077	transcriptional activator activity, RNA polymerase II core promoter proximal region sequence-specific binding	13/274	274/17354	0.00043384413348944	0.0419093432950799	0.0399136602810284	ONECUT2/SOX12/MEIS2/NFIA/NR2C2/SMAD4/HOXB3/ESR1/CREB3L2/KLF15/ZIC1/MEF2C/TEF	13	MolecularFunction
GO:0001222	transcription corepressor binding	3/274	11/17354	0.000584805361530846	0.0470768316032331	0.0448350777173649	HDGF/RORA/SIX3	3	MolecularFunction

## Sheet: 1268
KEGG	Pathway_Name	Gene_Found	Gene_Pathway	Percentage	pvalue	pvalueAdj	genes
350	Tyrosine metabolism	2	41	0.05	0.000634008514414679	0.0483959832669871	DBH, HPD,
51	Fructose and mannose metabolism	2	36	0.06	0.000431658121528838	0.0483959832669871	MPI, MTMR1,
GO	Description	GeneRatio	BgRatio	pvalue	p.adjust	qvalue	geneID	Count	ontology
GO:0017157	regulation of exocytosis	1970-07-01	171/17381	5.6152844864663e-06	0.00539067310700765	0.00506557768937013	STXBP1/ITGAM/LGI3/LLGL1/EXPH5/DOC2B/NCS1	7	BiologicalProcesses
GO:0045921	positive regulation of exocytosis	1970-05-01	81/17381	1.85211027340315e-05	0.0088901293123351	0.00835399212792893	STXBP1/ITGAM/EXPH5/DOC2B/NCS1	5	BiologicalProcesses

## Sheet: 3135
KEGG	Pathway_Name	Gene_Found	Gene_Pathway	Percentage	pvalue	pvalueAdj	genes
4012	ErbB signaling pathway	9	87	0.1	0.0006724	0.0192475	AKT3, CDKN1A, ELK1, PIK3R5, GRB2, NRG1, NCK1, RPS6KB1, PIK3R3,
4660	T cell receptor signaling pathway	11	108	0.1	0.000263958	0.0120893	AKT3, RASGRP1, PIK3R5, GRB2, RHOA, NCK1, NFATC1, NFATC2, PPP3R1, PIK3R3, CD28,
4666	Fc gamma R-mediated phagocytosis	9	95	0.09	0.00132809	0.0337925	AKT3, DNM1L, ARPC1A, CFL2, PIK3R5, ASAP1, RPS6KB1, PIK3R3, WASL,
4910	Insulin signaling pathway	13	138	0.09	0.000206774	0.0118378	AKT3, ELK1, FLOT2, RHOQ, PIK3R5, G6PC, GRB2, RAPGEF1, HK1, PHKG2, RPS6KB1, PIK3R3, EIF4E2,
4973	Carbohydrate digestion and absorption	6	44	0.14	0.000646727	0.0192475	AKT3, PIK3R5, G6PC, HK1, ATP1B2, PIK3R3,
5211	Renal cell carcinoma	7	70	0.1	0.00243537	0.046475	AKT3, PIK3R5, GRB2, RAPGEF1, SLC2A1, VHL, PIK3R3,
5213	Endometrial cancer	6	52	0.12	0.00177796	0.0370139	AKT3, ELK1, PIK3R5, GRB2, PTEN, PIK3R3,
5214	Glioma	7	65	0.11	0.00151369	0.0346636	AKT3, CDKN1A, E2F2, PIK3R5, GRB2, PTEN, PIK3R3,
5221	Acute myeloid leukemia	8	58	0.14	0.000131803	0.0118378	AKT3, PIK3R5, GRB2, JUP, PIM1, RPS6KB1, STAT3, PIK3R3,
5100	Bacterial invasion of epithelial cells	8	71	0.11	0.000618233	0.0192475	DNM1L, ARPC1A, FN1, PIK3R5, RHOA, PXN, PIK3R3, WASL,
4360	Axon guidance	14	130	0.11	2.77208e-05	0.00634806	SEMA6C, CFL2, EPHA4, SRGAP2, RHOA, NCK1, NFATC1, NFATC2, PLXNA1, PPP3R1, DPYSL5, SRGAP1, RGS3, SLIT3,
471	D-Glutamine and D-glutamate metabolism	2	4	0.5	0.000156839	0.0118378	GLS, GLUD1,
GO	Description	GeneRatio	BgRatio	pvalue	p.adjust	qvalue	geneID	Count	ontology
GO:0030425	dendrite	34/637	495/18511	0.000110218	0.0328792	0.0276211	RHOA/PTEN/NOS1/INPP5J/EPHA4/XRN1/PPP1R9B/ARRB1/ASAP1/CAPRIN1/NFASC/SYN1/GPER1/GLRX5/RPL28/NCDN/ZFYVE27/MCRS1/GRM1/MAF1/KCNH1/SHANK1/NRG1/OPRM1/ELK1/SHANK3/SRGAP2/SLC8A3/GNAQ/P2RX4/ACVRL1/DPYSL5/THY1/HTR5A	34	CellularComponent
GO:0098794	postsynapse	30/637	424/18511	0.000165416	0.0328792	0.0276211	RHOA/PTEN/NOS1/STX1A/GABBR2/LZTS3/EPHA4/PPP1R9B/ARRB1/ASAP1/SYN1/GPER1/BCL11A/ANK2/GRM1/KCNJ4/KCNH1/GABRP/PICALM/SHANK1/OPRM1/SHANK3/SRGAP2/HIP1/GRIN3A/SLC8A3/CACNA1C/P2RX4/SPTBN1/SCRIB	30	CellularComponent
GO:0008287	protein serine/threonine phosphatase complex	8/637	50/18511	0.000281627	0.0328792	0.0276211	NCK1/PPP1R12A/PPP1R9B/PPP2R5E/PPP3R1/NKD1/PPP1R11/CNEP1R1	8	CellularComponent
GO:1903293	phosphatase complex	8/637	50/18511	0.000281627	0.0328792	0.0276211	NCK1/PPP1R12A/PPP1R9B/PPP2R5E/PPP3R1/NKD1/PPP1R11/CNEP1R1	8	CellularComponent
GO:0031252	cell leading edge	26/637	369/18511	0.000470594	0.0328792	0.0276211	RHOA/ACTA1/INPP5J/PPP1R9B/WASL/TPM1/GPER1/PKN2/NF2/EPB41L5/MKLN1/MYO1C/S100B/TRPM7/NRG1/FLOT2/OPRM1/SRGAP2/PTPN13/PXN/DPYSL3/KANK1/PACSIN1/THY1/SPTBN1/SCRIB	26	CellularComponent
GO:0098793	presynapse	25/637	354/18511	0.000580834	0.0328792	0.0276211	DNM1L/PFN2/FOSL1/STX1A/RAB7A/RAB37/EPHA4/SYN1/GPER1/SYP/KCNA6/GRM1/KCNH1/PICALM/SLC6A17/SLC18A3/SYT5/ELK1/SYPL2/SV2C/HIP1/TMEM163/P2RX4/PACSIN1/SCRIB	25	CellularComponent
GO:0015629	actin cytoskeleton	30/637	457/18511	0.000584712	0.0328792	0.0276211	SPTBN2/ACTA1/STX1A/CFL2/PPP1R12A/JUP/WASL/CLDN5/TPM1/CLIC5/ASAP1/NF2/SH3PXD2B/TNNI1/MYO1C/SLC2A1/ARHGAP6/SYNPO2/BIN3/FLOT2/CTTNBP2NL/SHROOM2/PXN/ARPC1A/DPYSL3/FHL3/RHOQ/MPRIP/CTDP1/SPTBN1	30	CellularComponent
GO:0042734	presynaptic membrane	9/637	71/18511	0.000709672	0.0328792	0.0276211	FOSL1/STX1A/GPER1/SYP/GRM1/KCNH1/PICALM/HIP1/SCRIB	9	CellularComponent
GO:0014069	postsynaptic density	17/637	204/18511	0.000715253	0.0328792	0.0276211	STX1A/LZTS3/EPHA4/ARRB1/SYN1/GPER1/BCL11A/GRM1/KCNH1/SHANK1/SHANK3/SRGAP2/GRIN3A/CACNA1C/P2RX4/SPTBN1/SCRIB	17	CellularComponent
GO:0043197	dendritic spine	13/637	134/18511	0.000732916	0.0328792	0.0276211	RHOA/PTEN/NOS1/EPHA4/PPP1R9B/ARRB1/ASAP1/GPER1/SHANK1/SHANK3/SRGAP2/SLC8A3/P2RX4	13	CellularComponent
GO:0099572	postsynaptic specialization	17/637	205/18511	0.00075566	0.0328792	0.0276211	STX1A/LZTS3/EPHA4/ARRB1/SYN1/GPER1/BCL11A/GRM1/KCNH1/SHANK1/SHANK3/SRGAP2/GRIN3A/CACNA1C/P2RX4/SPTBN1/SCRIB	17	CellularComponent
GO:0044309	neuron spine	13/637	136/18511	0.00084252	0.0328792	0.0276211	RHOA/PTEN/NOS1/EPHA4/PPP1R9B/ARRB1/ASAP1/GPER1/SHANK1/SHANK3/SRGAP2/SLC8A3/P2RX4	13	CellularComponent
GO:0030864	cortical actin cytoskeleton	8/637	59/18511	0.000886982	0.0328792	0.0276211	SPTBN2/WASL/CLDN5/NF2/SLC2A1/FLOT2/SHROOM2/SPTBN1	8	CellularComponent
GO:0032279	asymmetric synapse	17/637	209/18511	0.000937408	0.0328792	0.0276211	STX1A/LZTS3/EPHA4/ARRB1/SYN1/GPER1/BCL11A/GRM1/KCNH1/SHANK1/SHANK3/SRGAP2/GRIN3A/CACNA1C/P2RX4/SPTBN1/SCRIB	17	CellularComponent
GO:0005938	cell cortex	19/637	247/18511	0.000948437	0.0328792	0.0276211	RHOA/PHLDB1/SPTBN2/FNBP1/FNBP1L/WASL/CLDN5/CLIC5/NF2/MKLN1/RIC8B/SLC2A1/FLOT2/ITCH/MPP1/SHROOM2/SPRR4/PXN/SPTBN1	19	CellularComponent
GO:0098984	neuron to neuron synapse	17/637	212/18511	0.00109704	0.0356539	0.0299522	STX1A/LZTS3/EPHA4/ARRB1/SYN1/GPER1/BCL11A/GRM1/KCNH1/SHANK1/SHANK3/SRGAP2/GRIN3A/CACNA1C/P2RX4/SPTBN1/SCRIB	17	CellularComponent
GO:0097060	synaptic membrane	21/637	295/18511	0.00140571	0.0429983	0.036122	PTEN/FOSL1/STX1A/GABBR2/LZTS3/EPHA4/ARRB1/GPER1/SYP/ANK2/GRM1/KCNJ4/KCNH1/GABRP/PICALM/SHANK1/SHANK3/SRGAP2/HIP1/GRIN3A/SCRIB	21	CellularComponent
GO:0030336	negative regulation of cell migration	24/600	259/17381	1.1671e-05	0.022836	0.0217931	RNF41/RHOA/PTEN/PFN2/RAP2C/WNT4/WASL/TPM1/SRGAP1/ABR/NF2/ABHD2/TCAF1/STAT3/NRG1/SRGAP2/PADI2/DCN/DPYSL3/ACVRL1/VASH1/KANK1/THY1/IGFBP5	24	BiologicalProcesses
GO:0043434	response to peptide hormone	32/600	410/17381	1.59486e-05	0.022836	0.0217931	PTEN/PRLR/CREB1/PIK3R3/IDE/TRIM16/GLP1R/ADCY1/GPER1/LPIN1/SESN3/APRT/MEN1/GALP/RPS6KB1/ENPP1/MYO1C/NGFR/SLC2A1/STAT3/UCP3/SOCS7/WDTC1/GRB2/PXN/DENND4C/PNPT1/RHOQ/HDAC9/KANK1/RBBP4/IGFBP5	32	BiologicalProcesses
GO:0032535	regulation of cellular component size	27/600	325/17381	2.46698e-05	0.022836	0.0217931	RHOA/PTEN/PFN2/SPTBN2/NCK1/PLXNA4/CFL2/CREB1/WASL/FN1/RAP1GAP2/AKT3/ZFYVE27/PICALM/ATP13A2/MYO1C/NRG1/SHANK3/WDTC1/PLXNA1/GRB2/CLCN6/ARPC1A/KANK1/MSN/IL7R/SPTBN1	27	BiologicalProcesses
GO:2000146	negative regulation of cell motility	24/600	274/17381	2.95776e-05	0.022836	0.0217931	RNF41/RHOA/PTEN/PFN2/RAP2C/WNT4/WASL/TPM1/SRGAP1/ABR/NF2/ABHD2/TCAF1/STAT3/NRG1/SRGAP2/PADI2/DCN/DPYSL3/ACVRL1/VASH1/KANK1/THY1/IGFBP5	24	BiologicalProcesses
GO:0032231	regulation of actin filament bundle assembly	12/600	87/17381	4.28047e-05	0.022836	0.0217931	RHOA/PFN2/WNT4/TPM1/NF2/SH3PXD2B/SHANK1/SDC4/ARHGAP6/SYNPO2/SHANK3/PXN	12	BiologicalProcesses
GO:0034330	cell junction organization	23/600	265/17381	4.97256e-05	0.022836	0.0217931	RHOA/PTEN/RASSF8/DSG1/WNT4/JUP/CLDN5/FN1/NFASC/PKN2/RAPGEF1/NF2/EPB41L5/ANK2/PVR/GRHL2/MYO1C/SDC4/ARHGAP6/MPP7/CADM3/ACVRL1/THY1	23	BiologicalProcesses
GO:0051017	actin filament bundle assembly	15/600	132/17381	5.11528e-05	0.022836	0.0217931	RHOA/PFN2/WNT4/TPM1/ARRB1/PHACTR1/NF2/SH3PXD2B/SHANK1/SDC4/ARHGAP6/SYNPO2/SHANK3/PXN/DPYSL3	15	BiologicalProcesses
GO:0071375	cellular response to peptide hormone stimulus	25/600	303/17381	5.47258e-05	0.022836	0.0217931	PTEN/PRLR/CREB1/PIK3R3/IDE/GLP1R/ADCY1/GPER1/LPIN1/SESN3/APRT/MEN1/RPS6KB1/ENPP1/MYO1C/NGFR/STAT3/SOCS7/WDTC1/GRB2/PXN/DENND4C/RHOQ/HDAC9/KANK1	25	BiologicalProcesses
GO:1901652	response to peptide	34/600	477/17381	5.59767e-05	0.022836	0.0217931	PTEN/EPHA4/PRLR/CREB1/PIK3R3/IDE/TRIM16/GLP1R/ADCY1/GPER1/LPIN1/SESN3/APRT/MEN1/GALP/RPS6KB1/ENPP1/MYO1C/NGFR/SLC2A1/CACNA2D1/STAT3/UCP3/SOCS7/WDTC1/GRB2/PXN/DENND4C/PNPT1/RHOQ/HDAC9/KANK1/RBBP4/IGFBP5	34	BiologicalProcesses
GO:0045216	cell-cell junction organization	21/600	233/17381	6.08788e-05	0.022836	0.0217931	RHOA/PTEN/RASSF8/DSG1/WNT4/JUP/CLDN5/NFASC/PKN2/NF2/EPB41L5/ANK2/PVR/GRHL2/MYO1C/SDC4/ARHGAP6/MPP7/CADM3/ACVRL1/THY1	21	BiologicalProcesses
GO:0110053	regulation of actin filament organization	21/600	234/17381	6.477e-05	0.022836	0.0217931	RHOA/PFN2/SPTBN2/WNT4/NCK1/CFL2/WASL/TPM1/NF2/SH3PXD2B/MYO1C/SHANK1/SDC4/ARHGAP6/SYNPO2/SHANK3/GRB2/PXN/ARPC1A/KANK1/SPTBN1	21	BiologicalProcesses
GO:1901653	cellular response to peptide	27/600	345/17381	6.93127e-05	0.022836	0.0217931	PTEN/EPHA4/PRLR/CREB1/PIK3R3/IDE/GLP1R/ADCY1/GPER1/LPIN1/SESN3/APRT/MEN1/RPS6KB1/ENPP1/MYO1C/NGFR/CACNA2D1/STAT3/SOCS7/WDTC1/GRB2/PXN/DENND4C/RHOQ/HDAC9/KANK1	27	BiologicalProcesses
GO:0061572	actin filament bundle organization	15/600	136/17381	7.23226e-05	0.022836	0.0217931	RHOA/PFN2/WNT4/TPM1/ARRB1/PHACTR1/NF2/SH3PXD2B/SHANK1/SDC4/ARHGAP6/SYNPO2/SHANK3/PXN/DPYSL3	15	BiologicalProcesses
GO:0051271	negative regulation of cellular component movement	24/600	290/17381	7.31755e-05	0.022836	0.0217931	RNF41/RHOA/PTEN/PFN2/RAP2C/WNT4/WASL/TPM1/SRGAP1/ABR/NF2/ABHD2/TCAF1/STAT3/NRG1/SRGAP2/PADI2/DCN/DPYSL3/ACVRL1/VASH1/KANK1/THY1/IGFBP5	24	BiologicalProcesses
GO:0034329	cell junction assembly	19/600	204/17381	8.72031e-05	0.0253993	0.0242394	RHOA/PTEN/DSG1/WNT4/JUP/CLDN5/FN1/NFASC/PKN2/RAPGEF1/EPB41L5/ANK2/GRHL2/MYO1C/SDC4/ARHGAP6/MPP7/ACVRL1/THY1	19	BiologicalProcesses
GO:0007015	actin filament organization	27/600	352/17381	9.71732e-05	0.0259172	0.0247336	RHOA/PFN2/SPTBN2/ACTA1/WNT4/NCK1/CFL2/WASL/TPM1/ARRB1/PHACTR1/NF2/SH3PXD2B/MYO1C/SHANK1/SDC4/ARHGAP6/SYNPO2/BIN3/SHANK3/GRB2/PXN/ARPC1A/DPYSL3/KANK1/PACSIN1/SPTBN1	27	BiologicalProcesses
GO:0032233	positive regulation of actin filament bundle assembly	9/600	55/17381	0.000100845	0.0259172	0.0247336	RHOA/PFN2/WNT4/TPM1/NF2/SH3PXD2B/SDC4/SYNPO2/PXN	9	BiologicalProcesses
GO:1901888	regulation of cell junction assembly	11/600	82/17381	0.000114687	0.0278372	0.0265659	RHOA/PTEN/WNT4/CLDN5/RAPGEF1/EPB41L5/MYO1C/SDC4/ARHGAP6/ACVRL1/THY1	11	BiologicalProcesses
GO:0032970	regulation of actin filament-based process	26/600	338/17381	0.00012433	0.0284307	0.0271323	RHOA/PFN2/SPTBN2/WNT4/NCK1/CFL2/JUP/WASL/TPM1/NF2/ANK2/SH3PXD2B/MYO1C/SHANK1/SDC4/ARHGAP6/SYNPO2/SHANK3/CACNA1C/GRB2/PXN/ARPC1A/RHOQ/JAM3/KANK1/SPTBN1	26	BiologicalProcesses
GO:0031032	actomyosin structure organization	17/600	176/17381	0.000130147	0.0284307	0.0271323	RHOA/PFN2/ACTA1/WNT4/CFL2/TPM1/ARRB1/EPB41L1/PHACTR1/NF2/EPB41L5/SH3PXD2B/KIF23/SDC4/ARHGAP6/TRPM7/PXN	17	BiologicalProcesses
GO:0040013	negative regulation of locomotion	24/600	303/17381	0.000144067	0.0299727	0.0286039	RNF41/RHOA/PTEN/PFN2/RAP2C/WNT4/WASL/TPM1/SRGAP1/ABR/NF2/ABHD2/TCAF1/STAT3/NRG1/SRGAP2/PADI2/DCN/DPYSL3/ACVRL1/VASH1/KANK1/THY1/IGFBP5	24	BiologicalProcesses
GO:1902903	regulation of supramolecular fiber organization	24/600	305/17381	0.000159201	0.0316159	0.0301721	RHOA/PFN2/SPTBN2/WNT4/INPP5J/NCK1/KATNB1/CFL2/WASL/TPM1/NF2/SH3PXD2B/MYO1C/SHANK1/SDC4/ARHGAP6/SYNPO2/SHANK3/PSRC1/GRB2/PXN/ARPC1A/KANK1/SPTBN1	24	BiologicalProcesses
GO:0030038	contractile actin filament bundle assembly	11/600	86/17381	0.000176947	0.0316234	0.0301792	RHOA/PFN2/WNT4/TPM1/ARRB1/PHACTR1/NF2/SH3PXD2B/SDC4/ARHGAP6/PXN	11	BiologicalProcesses
GO:0043149	stress fiber assembly	11/600	86/17381	0.000176947	0.0316234	0.0301792	RHOA/PFN2/WNT4/TPM1/ARRB1/PHACTR1/NF2/SH3PXD2B/SDC4/ARHGAP6/PXN	11	BiologicalProcesses
GO:0051496	positive regulation of stress fiber assembly	8/600	47/17381	0.000184176	0.0316234	0.0301792	RHOA/PFN2/WNT4/TPM1/NF2/SH3PXD2B/SDC4/PXN	8	BiologicalProcesses
GO:1902905	positive regulation of supramolecular fiber organization	17/600	182/17381	0.000195383	0.0316234	0.0301792	RHOA/PFN2/WNT4/NCK1/KATNB1/CFL2/WASL/TPM1/NF2/SH3PXD2B/MYO1C/SDC4/SYNPO2/PSRC1/GRB2/PXN/ARPC1A	17	BiologicalProcesses
GO:0060416	response to growth hormone	7/600	36/17381	0.000196796	0.0316234	0.0301792	PRLR/TRIM16/STAT3/PXN/PNPT1/RBBP4/IGFBP5	7	BiologicalProcesses
GO:0008361	regulation of cell size	15/600	149/17381	0.000202667	0.0316234	0.0301792	RHOA/PTEN/PLXNA4/CREB1/FN1/RAP1GAP2/AKT3/ZFYVE27/NRG1/SHANK3/WDTC1/PLXNA1/CLCN6/MSN/IL7R	15	BiologicalProcesses
GO:0032956	regulation of actin cytoskeleton organization	23/600	294/17381	0.000235787	0.0350458	0.0334453	RHOA/PFN2/SPTBN2/WNT4/NCK1/CFL2/WASL/TPM1/NF2/SH3PXD2B/MYO1C/SHANK1/SDC4/ARHGAP6/SYNPO2/SHANK3/GRB2/PXN/ARPC1A/RHOQ/JAM3/KANK1/SPTBN1	23	BiologicalProcesses
GO:0060996	dendritic spine development	11/600	89/17381	0.000240644	0.0350458	0.0334453	DNM1L/PTEN/LZTS3/EPHA4/WASL/ASAP1/CAPRIN1/SHANK1/NRG1/SHANK3/SRGAP2	11	BiologicalProcesses
GO:0072583	clathrin-dependent endocytosis	9/600	62/17381	0.000259675	0.0365974	0.034926	DNM1L/FNBP1L/WASL/SYP/PICALM/SYT5/HIP1/PACSIN1/SCRIB	9	BiologicalProcesses
GO:0097320	plasma membrane tubulation	5/600	18/17381	0.000284191	0.038801	0.037029	FNBP1L/CAVIN2/WASL/ASAP1/PACSIN1	5	BiologicalProcesses
GO:0060997	dendritic spine morphogenesis	8/600	51/17381	0.000330412	0.0437446	0.0417468	DNM1L/PTEN/LZTS3/EPHA4/WASL/CAPRIN1/SHANK1/SHANK3	8	BiologicalProcesses
GO:0016358	dendrite development	18/600	210/17381	0.000371557	0.0477451	0.0455646	DNM1L/PTEN/CAMK1D/LZTS3/EPHA4/WASL/ASAP1/CAPRIN1/PTPRD/BCL11A/PICALM/SHANK1/NRG1/SHANK3/SRGAP2/GRIN3A/KLF7/PACSIN1	18	BiologicalProcesses
GO:0032868	response to insulin	20/600	248/17381	0.000399716	0.049896	0.0476173	PTEN/PIK3R3/IDE/LPIN1/SESN3/APRT/GALP/RPS6KB1/ENPP1/MYO1C/NGFR/SLC2A1/UCP3/SOCS7/WDTC1/GRB2/DENND4C/RHOQ/HDAC9/KANK1	20	BiologicalProcesses
GO:0004896	cytokine receptor activity	4/51	91/17354	0.0001464398	0.02606628	0.02080986	GPR17/GFRA2/CSF2RB/IFNAR1	4	MolecularFunction

## Sheet: 3648
KEGG	Pathway_Name	Gene_Found	Gene_Pathway	Percentage	pvalue	pvalueAdj	genes
none
GO	Description	GeneRatio	BgRatio	pvalue	p.adjust	qvalue	geneID	Count	ontology
none

## Sheet: 3937
KEGG	Pathway_Name	Gene_Found	Gene_Pathway	Percentage	pvalue	pvalueAdj	genes
none
GO	Description	GeneRatio	BgRatio	pvalue	p.adjust	qvalue	geneID	Count	ontology
GO:0032281	AMPA glutamate receptor complex	6/563	27/18511	0.000132249638748721	0.0392837023172943	0.036862192922722	CACNG4/ABHD6/SHISA9/DLG4/CACNG8/CACNG2	6	CellularComponent
GO:0036452	ESCRT complex	6/563	28/18511	0.000164023809258014	0.0392837023172943	0.036862192922722	CHMP6/HGS/MVB12A/VPS37B/CHMP7/MVB12B	6	CellularComponent
GO:1900449	regulation of glutamate receptor signaling pathway	9/544	36/17381	1.1939621092799e-06	0.00498240388202503	0.00480475488818638	ARC/CACNG4/RASGRF1/SHISA9/DLG4/CACNG8/CACNG2/NETO1/FRRS1L	9	BiologicalProcesses
GO:0099601	regulation of neurotransmitter receptor activity	9/544	41/17381	3.86470250930509e-06	0.00806370178566507	0.00777618825951229	LYNX1/ARC/CACNG4/RASGRF1/SHISA9/DLG4/CACNG8/CACNG2/NETO1	9	BiologicalProcesses
GO:0031290	retinal ganglion cell axon guidance	6/544	21/17381	3.32233778031126e-05	0.0402073966445835	0.0387737907531481	VEGFA/EFNA5/SLIT1/ROBO2/RPL24/ISL2	6	BiologicalProcesses
GO:0010761	fibroblast migration	8/544	43/17381	4.82479194158038e-05	0.0402073966445835	0.0387737907531481	MTA2/GNA12/FER/TMEM201/ARHGEF7/RFFL/ITGB1BP1/ZFAND5	8	BiologicalProcesses
GO:0046530	photoreceptor cell differentiation	9/544	56/17381	5.50617074423425e-05	0.0402073966445835	0.0387737907531481	DLX1/RDH13/MFRP/VEGFA/TULP1/C2orf71/SOX8/GNAT1/NKD1	9	BiologicalProcesses
GO:0019751	polyol metabolic process	13/544	114/17381	5.78107787844479e-05	0.0402073966445835	0.0387737907531481	GCH1/PLCB2/INPPL1/NTSR1/PTAFR/PGP/CD244/GBA/PLCB3/MECP2/ADCYAP1R1/IMPA2/IP6K1	13	BiologicalProcesses
GO:1901215	negative regulation of neuron death	17/544	186/17381	7.87735105455827e-05	0.0436990540428203	0.0421409521373496	FAIM2/HMOX1/DLX1/DRAXIN/TERT/IKBKG/BARHL1/TMEM259/TFAP2B/TYRO3/GBA/TSC1/MECP2/XRCC2/STAMBP/PM20D1/TLDC1	17	BiologicalProcesses
GO:0032409	regulation of transporter activity	20/544	243/17381	8.37748459963005e-05	0.0436990540428203	0.0421409521373496	ARC/CACNG4/FHL1/DRD2/SYNGR3/ATP1A2/NTSR1/RASGRF1/PTAFR/SHISA9/DLG4/WNK2/GOPC/NOS1/RIPK1/CACNG8/CACNG2/NETO1/GPR35/PM20D1	20	BiologicalProcesses
GO:0022898	regulation of transmembrane transporter activity	19/544	228/17381	0.000106310012485583	0.0447672395634777	0.0431710512066733	ARC/CACNG4/FHL1/DRD2/ATP1A2/NTSR1/RASGRF1/PTAFR/SHISA9/DLG4/WNK2/GOPC/NOS1/RIPK1/CACNG8/CACNG2/NETO1/GPR35/PM20D1	19	BiologicalProcesses
GO:0016197	endosomal transport	21/544	267/17381	0.000107278311918231	0.0447672395634777	0.0431710512066733	CHMP6/BET1L/HGS/MVB12A/STX16/UBE2O/VPS37B/CHMP7/MVB12B/FAM109A/HOOK3/TRIM27/MGRN1/RAB13/CORO7/EHD1/MAPK1/CDX2/EMP2/RNF126/CACNG2	21	BiologicalProcesses
GO:0004896	cytokine receptor activity	1951-04-01	91/17354	0.000146439783031718	0.0260662813796458	0.0208098639045073	GPR17/GFRA2/CSF2RB/IFNAR1	4	MolecularFunction

## Sheet: 3687_TS
KEGG	Pathway_Name	Gene_Found	Gene_Pathway	Percentage	pvalue	pvalueAdj	genes
4144	Endocytosis	17	203	0.08	2.14744132582275e-05	0.00491764063613411	PDCD6IP, STAMBP, EHD1, IQSEC2, GIT1, HSPA1B, IGF1R, LDLR, ASAP1, PSD, RAB4A, SMURF2, CHMP6, VPS37B, MVB12B, HGS, MVB12A,
GO	Description	GeneRatio	BgRatio	pvalue	p.adjust	qvalue	geneID	Count	ontology
GO:0032281	AMPA glutamate receptor complex	6/563	27/18511	0.000132249638748721	0.0392837023172943	0.036862192922722	CACNG4/ABHD6/SHISA9/DLG4/CACNG8/CACNG2	6	CellularComponent
GO:0036452	ESCRT complex	6/563	28/18511	0.000164023809258014	0.0392837023172943	0.036862192922722	CHMP6/HGS/MVB12A/VPS37B/CHMP7/MVB12B	6	CellularComponent
GO:1900449	regulation of glutamate receptor signaling pathway	9/544	36/17381	1.1939621092799e-06	0.00498240388202503	0.00480475488818638	ARC/CACNG4/RASGRF1/SHISA9/DLG4/CACNG8/CACNG2/NETO1/FRRS1L	9	BiologicalProcesses
GO:0099601	regulation of neurotransmitter receptor activity	9/544	41/17381	3.86470250930509e-06	0.00806370178566507	0.00777618825951229	LYNX1/ARC/CACNG4/RASGRF1/SHISA9/DLG4/CACNG8/CACNG2/NETO1	9	BiologicalProcesses
GO:0031290	retinal ganglion cell axon guidance	6/544	21/17381	3.32233778031126e-05	0.0402073966445835	0.0387737907531481	VEGFA/EFNA5/SLIT1/ROBO2/RPL24/ISL2	6	BiologicalProcesses
GO:0010761	fibroblast migration	8/544	43/17381	4.82479194158038e-05	0.0402073966445835	0.0387737907531481	MTA2/GNA12/FER/TMEM201/ARHGEF7/RFFL/ITGB1BP1/ZFAND5	8	BiologicalProcesses
GO:0046530	photoreceptor cell differentiation	9/544	56/17381	5.50617074423425e-05	0.0402073966445835	0.0387737907531481	DLX1/RDH13/MFRP/VEGFA/TULP1/C2orf71/SOX8/GNAT1/NKD1	9	BiologicalProcesses
GO:0019751	polyol metabolic process	13/544	114/17381	5.78107787844479e-05	0.0402073966445835	0.0387737907531481	GCH1/PLCB2/INPPL1/NTSR1/PTAFR/PGP/CD244/GBA/PLCB3/MECP2/ADCYAP1R1/IMPA2/IP6K1	13	BiologicalProcesses
GO:1901215	negative regulation of neuron death	17/544	186/17381	7.87735105455827e-05	0.0436990540428203	0.0421409521373496	FAIM2/HMOX1/DLX1/DRAXIN/TERT/IKBKG/BARHL1/TMEM259/TFAP2B/TYRO3/GBA/TSC1/MECP2/XRCC2/STAMBP/PM20D1/TLDC1	17	BiologicalProcesses
GO:0032409	regulation of transporter activity	20/544	243/17381	8.37748459963005e-05	0.0436990540428203	0.0421409521373496	ARC/CACNG4/FHL1/DRD2/SYNGR3/ATP1A2/NTSR1/RASGRF1/PTAFR/SHISA9/DLG4/WNK2/GOPC/NOS1/RIPK1/CACNG8/CACNG2/NETO1/GPR35/PM20D1	20	BiologicalProcesses
GO:0022898	regulation of transmembrane transporter activity	19/544	228/17381	0.000106310012485583	0.0447672395634777	0.0431710512066733	ARC/CACNG4/FHL1/DRD2/ATP1A2/NTSR1/RASGRF1/PTAFR/SHISA9/DLG4/WNK2/GOPC/NOS1/RIPK1/CACNG8/CACNG2/NETO1/GPR35/PM20D1	19	BiologicalProcesses
GO:0016197	endosomal transport	21/544	267/17381	0.000107278311918231	0.0447672395634777	0.0431710512066733	CHMP6/BET1L/HGS/MVB12A/STX16/UBE2O/VPS37B/CHMP7/MVB12B/FAM109A/HOOK3/TRIM27/MGRN1/RAB13/CORO7/EHD1/MAPK1/CDX2/EMP2/RNF126/CACNG2	21	BiologicalProcesses
GO:0004896	cytokine receptor activity	1951-04-01	91/17354	0.000146439783031718	0.0260662813796458	0.0208098639045073	GPR17/GFRA2/CSF2RB/IFNAR1	4	MolecularFunction

## Sheet: subset__miR-3687_444
KEGG	Pathway_Name	Gene_Found	Gene_Pathway	Percentage	pvalue	pvalueAdj	genes
none
ID	Description	GeneRatio	BgRatio	pvalue	p.adjust	qvalue	geneID	Count	ontology
GO:0032281	AMPA glutamate receptor complex	6/563	27/18511	0.000132249638748721	0.0392837023172943	0.036862192922722	CACNG4/ABHD6/SHISA9/DLG4/CACNG8/CACNG2	6	CellularComponent
GO:0036452	ESCRT complex	6/563	28/18511	0.000164023809258014	0.0392837023172943	0.036862192922722	CHMP6/HGS/MVB12A/VPS37B/CHMP7/MVB12B	6	CellularComponent
GO:1900449	regulation of glutamate receptor signaling pathway	9/544	36/17381	1.1939621092799e-06	0.00498240388202503	0.00480475488818638	ARC/CACNG4/RASGRF1/SHISA9/DLG4/CACNG8/CACNG2/NETO1/FRRS1L	9	BiologicalProcesses
GO:0099601	regulation of neurotransmitter receptor activity	9/544	41/17381	3.86470250930509e-06	0.00806370178566507	0.00777618825951229	LYNX1/ARC/CACNG4/RASGRF1/SHISA9/DLG4/CACNG8/CACNG2/NETO1	9	BiologicalProcesses
GO:0031290	retinal ganglion cell axon guidance	6/544	21/17381	3.32233778031126e-05	0.0402073966445835	0.0387737907531481	VEGFA/EFNA5/SLIT1/ROBO2/RPL24/ISL2	6	BiologicalProcesses
GO:0010761	fibroblast migration	8/544	43/17381	4.82479194158038e-05	0.0402073966445835	0.0387737907531481	MTA2/GNA12/FER/TMEM201/ARHGEF7/RFFL/ITGB1BP1/ZFAND5	8	BiologicalProcesses
GO:0046530	photoreceptor cell differentiation	9/544	56/17381	5.50617074423425e-05	0.0402073966445835	0.0387737907531481	DLX1/RDH13/MFRP/VEGFA/TULP1/C2orf71/SOX8/GNAT1/NKD1	9	BiologicalProcesses
GO:0019751	polyol metabolic process	13/544	114/17381	5.78107787844479e-05	0.0402073966445835	0.0387737907531481	GCH1/PLCB2/INPPL1/NTSR1/PTAFR/PGP/CD244/GBA/PLCB3/MECP2/ADCYAP1R1/IMPA2/IP6K1	13	BiologicalProcesses
GO:1901215	negative regulation of neuron death	17/544	186/17381	7.87735105455827e-05	0.0436990540428203	0.0421409521373496	FAIM2/HMOX1/DLX1/DRAXIN/TERT/IKBKG/BARHL1/TMEM259/TFAP2B/TYRO3/GBA/TSC1/MECP2/XRCC2/STAMBP/PM20D1/TLDC1	17	BiologicalProcesses
GO:0032409	regulation of transporter activity	20/544	243/17381	8.37748459963005e-05	0.0436990540428203	0.0421409521373496	ARC/CACNG4/FHL1/DRD2/SYNGR3/ATP1A2/NTSR1/RASGRF1/PTAFR/SHISA9/DLG4/WNK2/GOPC/NOS1/RIPK1/CACNG8/CACNG2/NETO1/GPR35/PM20D1	20	BiologicalProcesses
GO:0022898	regulation of transmembrane transporter activity	19/544	228/17381	0.000106310012485583	0.0447672395634777	0.0431710512066733	ARC/CACNG4/FHL1/DRD2/ATP1A2/NTSR1/RASGRF1/PTAFR/SHISA9/DLG4/WNK2/GOPC/NOS1/RIPK1/CACNG8/CACNG2/NETO1/GPR35/PM20D1	19	BiologicalProcesses
GO:0016197	endosomal transport	21/544	267/17381	0.000107278311918231	0.0447672395634777	0.0431710512066733	CHMP6/BET1L/HGS/MVB12A/STX16/UBE2O/VPS37B/CHMP7/MVB12B/FAM109A/HOOK3/TRIM27/MGRN1/RAB13/CORO7/EHD1/MAPK1/CDX2/EMP2/RNF126/CACNG2	21	BiologicalProcesses
GO:0001228	transcriptional activator activity, RNA polymerase II transcription regulatory region sequence-specific binding	18/274	411/17354	9.94466741558856e-05	0.0355756266938238	0.0338815492322131	ONECUT2/CREB3L3/SOX12/MEIS2/HOXC4/NFIA/NR2C2/RORA/SMAD4/HOXB3/ESR1/CREB3L2/SIX3/KLF15/ZIC1/MEF2C/TEF/FOXO4	18	MolecularFunction
GO:0001076	transcription factor activity, RNA polymerase II transcription factor binding	10/274	155/17354	0.000179778008181942	0.0355756266938238	0.0338815492322131	ARNTL/SOX12/CLOCK/HDGF/SMARCA2/RIOX2/SMAD4/BEND6/MED26/PPARGC1B	10	MolecularFunction
GO:0000982	transcription factor activity, RNA polymerase II core promoter proximal region sequence-specific binding	17/274	400/17354	0.000220966625427477	0.0355756266938238	0.0338815492322131	ONECUT2/CC2D1A/ARNTL/SOX12/MECP2/CLOCK/MEIS2/NFIA/NR2C2/SMAD4/HOXB3/ESR1/CREB3L2/KLF15/ZIC1/MEF2C/TEF	17	MolecularFunction
GO:0001046	core promoter sequence-specific DNA binding	8/274	112/17354	0.000402104231599103	0.0419093432950799	0.0399136602810284	ARNTL/CLOCK/RORA/HOXB3/ESR1/MEF2C/STAT1/KMT2A	8	MolecularFunction
GO:0001077	transcriptional activator activity, RNA polymerase II core promoter proximal region sequence-specific binding	13/274	274/17354	0.00043384413348944	0.0419093432950799	0.0399136602810284	ONECUT2/SOX12/MEIS2/NFIA/NR2C2/SMAD4/HOXB3/ESR1/CREB3L2/KLF15/ZIC1/MEF2C/TEF	13	MolecularFunction
GO:0001222	transcription corepressor binding	3/274	11/17354	0.000584805361530846	0.0470768316032331	0.0448350777173649	HDGF/RORA/SIX3	3	MolecularFunction

## Sheet: 4632
KEGG	Pathway_Name	Gene_Found	Gene_Pathway	Percentage	pvalue	pvalueAdj	genes
4010	MAPK signaling pathway	22	268	0.08	1.20831076982126e-05	0.00138351583144534	CHP1, AKT2, FGF5, JUND, ARRB1, MEF2C, MAP3K11, NRAS, NTRK2, MAPK8, RELA, STK3, TRAF2, CACNA1E, FGF23, PLA2G6, MAP3K14, CACNA2D2, MAPKAPK2, CACNA2D4, RAPGEF2, CDC25B,
4062	Chemokine signaling pathway	15	189	0.08	0.000365336704572832	0.0167324210694357	ADCY6, GRK3, AKT2, GNAI2, GNB2, ARRB1, NRAS, PLCB3, RELA, CCL1, CX3CL1, CXCR5, STAT3, TIAM1, VAV2,
4920	Adipocytokine signaling pathway	9	68	0.13	6.54573288195536e-05	0.00499657609989259	CPT1B, AKT2, MAPK8, RELA, RXRA, SLC2A1, STAT3, TRAF2, ADIPOR2,
5145	Toxoplasmosis	11	133	0.08	0.00123499741294209	0.0404020582233912	AKT2, GNAI2, GNAO1, HLA-DOB, HLA-DPA1, HLA-DQA1, MYD88, MAPK8, RELA, STAT3, PLA2G6,
4144	Endocytosis	15	203	0.07	0.00078627064281525	0.0300093295341154	EHD1, AGAP1, CSF1R, GRK3, DAB2, LDLRAP1, IGF1R, ARRB1, CHMP3, ARFGAP1, SH3GL2, RAB11FIP1, ITCH, RAB11FIP4, CAV2,
4360	Axon guidance	16	130	0.12	8.54043767733122e-07	0.000195576022810885	SEMA4F, CHP1, EFNB3, EPHB2, UNC5B, SRGAP2, ABL1, RND1, GNAI2, NRAS, PLXNA1, SEMA4G, SEMA4A, SEMA7A, UNC5A, SEMA5A,
604	Glycosphingolipid biosynthesis - ganglio series	4	15	0.27	8.76455346836562e-05	0.00501770686063932	ST6GALNAC6, ST3GAL1, ST6GALNAC5, ST3GAL5,
GO	Description	GeneRatio	BgRatio	pvalue	p.adjust	qvalue	geneID	Count	ontology
GO:0043194	axon initial segment	6/641	12/18511	1.30234e-06	0.000613402	0.000551095	TRIM46/NAV1/KCNQ3/SPTBN4/NFASC/KCNQ2	6	CellularComponent
GO:0097060	synaptic membrane	27/641	295/18511	4.55261e-06	0.00107214	0.000963237	RIMS2/SRGAP2/KCNB1/GABRA4/DGKI/STRN/CNIH2/NEURL1/CPEB4/NECTIN1/LRP4/GRM2/GRM4/SYT7/GABRB2/DAGLA/SEMA4F/NTRK2/SH2D5/NLGN4X/ARRB1/RIMS1/CLSTN2/NCS1/SNPH/CHRNA1/STX1A	27	CellularComponent
GO:0030425	dendrite	35/641	495/18511	5.56762e-05	0.00766712	0.00688833	KCNIP1/HNRNPR/KIF21B/SRGAP2/NOS1/KCNB1/KCND1/DGKI/STRN/CNIH2/NEURL1/CPEB4/LRP4/GRM2/ARHGEF2/SV2A/ZNF385A/CTNND1/SYT7/LRIT3/NLGN4X/ABHD12/OPRK1/ARRB1/TIAM1/ABL1/PPP1R9B/RUFY3/TRIM9/SARM1/NFASC/NCS1/EPHB2/GNAI2/GNAO1	35	CellularComponent
GO:0098794	postsynapse	31/641	424/18511	7.98394e-05	0.00766712	0.00688833	SRGAP2/NOS1/KCNB1/GABRA4/ADAM10/DGKI/STRN/CNIH2/NEURL1/CPEB4/LRP4/ARHGEF2/CTNND1/MEF2C/SPTBN1/GABRB2/DAGLA/SEMA4F/NTRK2/SH2D5/NLGN4X/ARRB1/TIAM1/ABL1/PPP1R9B/CLSTN2/ARFGAP1/NCS1/EPHB2/CHRNA1/STX1A	31	CellularComponent
GO:0014069	postsynaptic density	19/641	204/18511	9.15085e-05	0.00766712	0.00688833	SRGAP2/ADAM10/DGKI/STRN/CNIH2/NEURL1/CPEB4/LRP4/ARHGEF2/SPTBN1/NTRK2/SH2D5/NLGN4X/ARRB1/TIAM1/CLSTN2/ARFGAP1/NCS1/STX1A	19	CellularComponent
GO:0099572	postsynaptic specialization	19/641	205/18511	9.76703e-05	0.00766712	0.00688833	SRGAP2/ADAM10/DGKI/STRN/CNIH2/NEURL1/CPEB4/LRP4/ARHGEF2/SPTBN1/NTRK2/SH2D5/NLGN4X/ARRB1/TIAM1/CLSTN2/ARFGAP1/NCS1/STX1A	19	CellularComponent
GO:0032279	asymmetric synapse	19/641	209/18511	0.000126139	0.00848738	0.00762527	SRGAP2/ADAM10/DGKI/STRN/CNIH2/NEURL1/CPEB4/LRP4/ARHGEF2/SPTBN1/NTRK2/SH2D5/NLGN4X/ARRB1/TIAM1/CLSTN2/ARFGAP1/NCS1/STX1A	19	CellularComponent
GO:0098984	neuron to neuron synapse	19/641	212/18511	0.000152056	0.00895231	0.00804297	SRGAP2/ADAM10/DGKI/STRN/CNIH2/NEURL1/CPEB4/LRP4/ARHGEF2/SPTBN1/NTRK2/SH2D5/NLGN4X/ARRB1/TIAM1/CLSTN2/ARFGAP1/NCS1/STX1A	19	CellularComponent
GO:0044304	main axon	9/641	63/18511	0.000301299	0.015768	0.0141663	TRIM46/NAV1/KCNQ3/SPTBN1/DAGLA/TIAM1/SPTBN4/NFASC/KCNQ2	9	CellularComponent
GO:0034702	ion channel complex	22/641	288/18511	0.000466309	0.0200576	0.0180203	KCNIP1/NOS1/KCNB1/GABRA4/CLIC5/TTYH3/KCND1/CACNA2D2/CNIH2/KCNJ6/AKAP6/KCNQ3/CACNA1E/GABRB2/ABHD12/KCNE1/KCNS1/CACNA2D4/CLIC6/CHRNA1/KCNQ2/STX1A	22	CellularComponent
GO:0030424	axon	28/641	407/18511	0.000468437	0.0200576	0.0180203	KIF21B/TRIM46/KCNB1/LDLRAP1/NAV1/CPEB4/NECTIN1/GRM2/HAP1/SV2A/SYT7/KCNQ3/SPTBN1/PVALB/DAGLA/NTRK2/TIAM1/SNCG/SPTBN4/RUFY3/SARM1/NFASC/NCS1/SYNGR1/EPHB2/KCNQ2/NCAM2/STX1A	28	CellularComponent
GO:0032587	ruffle membrane	10/641	88/18511	0.000917932	0.0360288	0.0323692	AIF1L/ARHGEF2/ARHGEF4/TIAM1/PPP1R9B/LCP1/ADAM17/C2CD5/PLEKHA1/AKT2	10	CellularComponent
GO:1902495	transmembrane transporter complex	23/641	325/18511	0.00100217	0.0363095	0.0326213	KCNIP1/NOS1/KCNB1/GABRA4/CLIC5/TTYH3/KCND1/CACNA2D2/CNIH2/KCNJ6/AKAP6/KCNQ3/CACNA1E/GABRB2/ATP1B1/ABHD12/KCNE1/KCNS1/CACNA2D4/CLIC6/CHRNA1/KCNQ2/STX1A	23	CellularComponent
GO:1990351	transporter complex	23/641	332/18511	0.00132908	0.0418716	0.0376185	KCNIP1/NOS1/KCNB1/GABRA4/CLIC5/TTYH3/KCND1/CACNA2D2/CNIH2/KCNJ6/AKAP6/KCNQ3/CACNA1E/GABRB2/ATP1B1/ABHD12/KCNE1/KCNS1/CACNA2D4/CLIC6/CHRNA1/KCNQ2/STX1A	23	CellularComponent
GO:0015629	actin cytoskeleton	29/641	457/18511	0.00133349	0.0418716	0.0376185	WASF2/KLHL14/AMOT/AIF1L/CLIC5/TRIOBP/JUP/HAP1/ARHGEF2/LIMA1/SPTBN1/ACACA/ANKRD23/RND1/MST1R/ABL1/SPTBN4/LCP1/LASP1/SH3PXD2B/ADAM17/TLN2/ONECUT2/MPRIP/SLC2A1/MARK2/LSP1/SPPL2B/STX1A	29	CellularComponent
GO:0033268	node of Ranvier	4/641	15/18511	0.0014332	0.0421899	0.0379044	KCNQ3/SPTBN4/NFASC/KCNQ2	4	CellularComponent
GO:0033267	axon part	15/641	181/18511	0.00161666	0.0429951	0.0386278	TRIM46/NAV1/HAP1/SV2A/SYT7/KCNQ3/SPTBN1/PVALB/DAGLA/NTRK2/TIAM1/SPTBN4/NFASC/SYNGR1/KCNQ2	15	CellularComponent
GO:0010008	endosome membrane	28/641	442/18511	0.00164312	0.0429951	0.0386278	GOSR2/ANKFY1/HLA-DOB/VPS39/STEAP2/VPS53/RAB11FIP4/HLA-DPA1/ATG9A/TBC1D5/CDIP1/GGA3/ATP11B/NTRK2/SNX17/MTMR4/ITCH/ANXA6/MYD88/TICAM1/CHMP3/HLA-DQA1/SNX8/ERBB2/STEAP3/EHD1/SPPL2B/LAPTM4B	28	CellularComponent
GO:0050804	modulation of chemical synaptic transmission	29/603	308/17381	1.16738e-06	0.00494968	0.00476413	RIMS2/KCNB1/CACNA2D2/DGKI/NEURL1/GRM2/HAP1/GRM4/KMT2A/SYT7/CA7/MEF2C/PNKD/GDNF/ASIC1/NTRK2/NLGN4X/ABL1/RIMS1/PPP1R9B/CLSTN2/PLA2G6/SNCG/RAPGEF2/SYNGR1/EPHB2/GNAI2/BTBD9/STX1A	29	BiologicalProcesses
GO:0090174	organelle membrane fusion	18/603	163/17381	1.48612e-05	0.0220322	0.0212063	GOSR2/ANKFY1/VPS39/SYT7/DOC2A/TBC1D5/TBC1D22A/TBC1D13/TBC1D16/TBC1D9B/SEC22C/CAV2/TRIM9/C2CD5/CHMP3/SGSM3/AKT2/STX1A	18	BiologicalProcesses
GO:0060627	regulation of vesicle-mediated transport	35/603	465/17381	1.55889e-05	0.0220322	0.0212063	RIMS2/KCNB1/LDLRAP1/ANKFY1/SH3GL2/CNIH2/HAP1/SYT7/DAB2/DOC2A/TBC1D5/TBC1D22A/CLASP1/TBC1D13/TBC1D16/SNX17/CDK5R2/TBC1D9B/LGI3/ARRB1/ABL1/RIMS1/PLA2G6/TRIM9/ARFGAP1/NCS1/C2CD5/CHMP3/ABR/SGSM3/BTBD9/AKT2/EHD1/CD47/STX1A	35	BiologicalProcesses
GO:0007422	peripheral nervous system development	11/603	71/17381	3.09212e-05	0.0302953	0.0291596	SOX10/NAB2/GDNF/NTRK2/GSTM3/ONECUT2/NFASC/SH3TC2/RELA/ERBB2/AKT2	11	BiologicalProcesses
GO:0006906	vesicle fusion	17/603	158/17381	3.57256e-05	0.0302953	0.0291596	GOSR2/ANKFY1/VPS39/SYT7/DOC2A/TBC1D5/TBC1D22A/TBC1D13/TBC1D16/TBC1D9B/SEC22C/CAV2/TRIM9/C2CD5/SGSM3/AKT2/STX1A	17	BiologicalProcesses
GO:0006836	neurotransmitter transport	18/603	183/17381	7.01042e-05	0.0489529	0.0471178	SLC6A17/RIMS2/NOS1/DGKI/GRM4/SV2A/SYT7/MEF2C/PNKD/DOC2A/GDNF/ASIC1/HRH3/RIMS1/SNCG/TRIM9/SNPH/STX1A	18	BiologicalProcesses
GO:0034765	regulation of ion transmembrane transport	32/603	444/17381	8.21992e-05	0.0489529	0.0471178	KCNIP1/FHL1/NOS1/KCNB1/ATP2B4/CLIC5/KCND1/CACNA2D2/CNIH2/HAP1/KCNJ6/AKAP6/CHP1/STIMATE/KCNQ3/CACNA1E/MEF2C/ATP1B1/KCNE1/PTPN3/OPRK1/KCNS1/ABL1/PLA2G6/CACNA2D4/STIM1/CLIC6/REM1/EPHB2/KCNQ2/SLC31A2/AKT2	32	BiologicalProcesses
GO:0048284	organelle fusion	18/603	188/17381	9.93466e-05	0.0489529	0.0471178	GOSR2/ANKFY1/VPS39/SYT7/DOC2A/TBC1D5/TBC1D22A/TBC1D13/TBC1D16/TBC1D9B/SEC22C/CAV2/TRIM9/C2CD5/CHMP3/SGSM3/AKT2/STX1A	18	BiologicalProcesses
GO:0009311	oligosaccharide metabolic process	9/603	55/17381	0.000104743	0.0489529	0.0471178	ST3GAL5/FUT8/NEU1/ST8SIA3/ST6GALNAC6/IDUA/SLC2A1/ST6GALNAC5/ST3GAL1	9	BiologicalProcesses
GO:0001764	neuron migration	15/603	141/17381	0.000115455	0.0489529	0.0471178	DCX/SRGAP2/TRIM46/NEUROD4/NAV1/ARHGEF2/MEF2C/ALKBH1/NTRK2/CDK5R2/MDGA1/RAPGEF2/UNK/STAT3/MARK2	15	BiologicalProcesses

## Sheet: 6802
KEGG	Pathway_Name	Gene_Found	Gene_Pathway	Percentage	pvalue	pvalueAdj	genes
4310	Wnt signaling pathway	5	151	0.03	0.000804608416606376	0.046063831850715	NLK, WNT4, PPP3R2, PRKACB, VANGL2,
4360	Axon guidance	5	130	0.04	0.000369007300306118	0.0422513358850506	SEMA3A, EFNA5, EPHB1, EPHA6, PPP3R2,
4720	Long-term potentiation	4	70	0.06	0.000164140428501345	0.037588158126808	PPP3R2, PRKACB, RPS6KA3, CACNA1C,
4340	Hedgehog signaling pathway	3	56	0.05	0.000788800223881554	0.046063831850715	WNT4, PRKACB, PTCH1,
GO	Description	GeneRatio	BgRatio	pvalue	p.adjust	qvalue	geneID	Count	ontology
GO:0043194	axon initial segment	6/641	12/18511	1.30233926713264e-06	0.000613401794819471	0.000551095142512968	TRIM46/NAV1/KCNQ3/SPTBN4/NFASC/KCNQ2	6	CellularComponent
GO:0097060	synaptic membrane	27/641	295/18511	4.55261480038707e-06	0.00107214078549116	0.000963237447239791	RIMS2/SRGAP2/KCNB1/GABRA4/DGKI/STRN/CNIH2/NEURL1/CPEB4/NECTIN1/LRP4/GRM2/GRM4/SYT7/GABRB2/DAGLA/SEMA4F/NTRK2/SH2D5/NLGN4X/ARRB1/RIMS1/CLSTN2/NCS1/SNPH/CHRNA1/STX1A	27	CellularComponent
GO:0030425	dendrite	35/641	495/18511	5.56761758423751e-05	0.00766711746741517	0.006888325448432	KCNIP1/HNRNPR/KIF21B/SRGAP2/NOS1/KCNB1/KCND1/DGKI/STRN/CNIH2/NEURL1/CPEB4/LRP4/GRM2/ARHGEF2/SV2A/ZNF385A/CTNND1/SYT7/LRIT3/NLGN4X/ABHD12/OPRK1/ARRB1/TIAM1/ABL1/PPP1R9B/RUFY3/TRIM9/SARM1/NFASC/NCS1/EPHB2/GNAI2/GNAO1	35	CellularComponent
GO:0098794	postsynapse	31/641	424/18511	7.98394230987061e-05	0.00766711746741517	0.006888325448432	SRGAP2/NOS1/KCNB1/GABRA4/ADAM10/DGKI/STRN/CNIH2/NEURL1/CPEB4/LRP4/ARHGEF2/CTNND1/MEF2C/SPTBN1/GABRB2/DAGLA/SEMA4F/NTRK2/SH2D5/NLGN4X/ARRB1/TIAM1/ABL1/PPP1R9B/CLSTN2/ARFGAP1/NCS1/EPHB2/CHRNA1/STX1A	31	CellularComponent
GO:0014069	postsynaptic density	19/641	204/18511	9.15084557245962e-05	0.00766711746741517	0.006888325448432	SRGAP2/ADAM10/DGKI/STRN/CNIH2/NEURL1/CPEB4/LRP4/ARHGEF2/SPTBN1/NTRK2/SH2D5/NLGN4X/ARRB1/TIAM1/CLSTN2/ARFGAP1/NCS1/STX1A	19	CellularComponent
GO:0099572	postsynaptic specialization	19/641	205/18511	9.76702862091105e-05	0.00766711746741517	0.006888325448432	SRGAP2/ADAM10/DGKI/STRN/CNIH2/NEURL1/CPEB4/LRP4/ARHGEF2/SPTBN1/NTRK2/SH2D5/NLGN4X/ARRB1/TIAM1/CLSTN2/ARFGAP1/NCS1/STX1A	19	CellularComponent
GO:0032279	asymmetric synapse	19/641	209/18511	0.000126139414249988	0.00848738058739208	0.00762526985390908	SRGAP2/ADAM10/DGKI/STRN/CNIH2/NEURL1/CPEB4/LRP4/ARHGEF2/SPTBN1/NTRK2/SH2D5/NLGN4X/ARRB1/TIAM1/CLSTN2/ARFGAP1/NCS1/STX1A	19	CellularComponent
GO:0098984	neuron to neuron synapse	19/641	212/18511	0.000152056241893106	0.0089523112414566	0.00804297490013533	SRGAP2/ADAM10/DGKI/STRN/CNIH2/NEURL1/CPEB4/LRP4/ARHGEF2/SPTBN1/NTRK2/SH2D5/NLGN4X/ARRB1/TIAM1/CLSTN2/ARFGAP1/NCS1/STX1A	19	CellularComponent
GO:0044304	main axon	9/641	63/18511	0.000301298699641926	0.0157679652812608	0.0141663248252695	TRIM46/NAV1/KCNQ3/SPTBN1/DAGLA/TIAM1/SPTBN4/NFASC/KCNQ2	9	CellularComponent
GO:0034702	ion channel complex	22/641	288/18511	0.000466308800176393	0.0200576345042149	0.0180202683443835	KCNIP1/NOS1/KCNB1/GABRA4/CLIC5/TTYH3/KCND1/CACNA2D2/CNIH2/KCNJ6/AKAP6/KCNQ3/CACNA1E/GABRB2/ABHD12/KCNE1/KCNS1/CACNA2D4/CLIC6/CHRNA1/KCNQ2/STX1A	22	CellularComponent
GO:0030424	axon	28/641	407/18511	0.000468437323877631	0.0200576345042149	0.0180202683443835	KIF21B/TRIM46/KCNB1/LDLRAP1/NAV1/CPEB4/NECTIN1/GRM2/HAP1/SV2A/SYT7/KCNQ3/SPTBN1/PVALB/DAGLA/NTRK2/TIAM1/SNCG/SPTBN4/RUFY3/SARM1/NFASC/NCS1/SYNGR1/EPHB2/KCNQ2/NCAM2/STX1A	28	CellularComponent
GO:0032587	ruffle membrane	10/641	88/18511	0.000917932234678262	0.0360288402111218	0.0323691893281282	AIF1L/ARHGEF2/ARHGEF4/TIAM1/PPP1R9B/LCP1/ADAM17/C2CD5/PLEKHA1/AKT2	10	CellularComponent
GO:1902495	transmembrane transporter complex	23/641	325/18511	0.00100217259218231	0.0363094839167589	0.0326213264823714	KCNIP1/NOS1/KCNB1/GABRA4/CLIC5/TTYH3/KCND1/CACNA2D2/CNIH2/KCNJ6/AKAP6/KCNQ3/CACNA1E/GABRB2/ATP1B1/ABHD12/KCNE1/KCNS1/CACNA2D4/CLIC6/CHRNA1/KCNQ2/STX1A	23	CellularComponent
GO:1990351	transporter complex	23/641	332/18511	0.00132908017073398	0.0418716032909824	0.0376184702714827	KCNIP1/NOS1/KCNB1/GABRA4/CLIC5/TTYH3/KCND1/CACNA2D2/CNIH2/KCNJ6/AKAP6/KCNQ3/CACNA1E/GABRB2/ATP1B1/ABHD12/KCNE1/KCNS1/CACNA2D4/CLIC6/CHRNA1/KCNQ2/STX1A	23	CellularComponent
GO:0015629	actin cytoskeleton	29/641	457/18511	0.00133349055066823	0.0418716032909824	0.0376184702714827	WASF2/KLHL14/AMOT/AIF1L/CLIC5/TRIOBP/JUP/HAP1/ARHGEF2/LIMA1/SPTBN1/ACACA/ANKRD23/RND1/MST1R/ABL1/SPTBN4/LCP1/LASP1/SH3PXD2B/ADAM17/TLN2/ONECUT2/MPRIP/SLC2A1/MARK2/LSP1/SPPL2B/STX1A	29	CellularComponent
GO:0033268	node of Ranvier	4/641	15/18511	0.00143320158712269	0.0421898717209242	0.0379044103962712	KCNQ3/SPTBN4/NFASC/KCNQ2	4	CellularComponent
GO:0033267	axon part	15/641	181/18511	0.00161666279053102	0.0429950657353946	0.0386278163496002	TRIM46/NAV1/HAP1/SV2A/SYT7/KCNQ3/SPTBN1/PVALB/DAGLA/NTRK2/TIAM1/SPTBN4/NFASC/SYNGR1/KCNQ2	15	CellularComponent
GO:0010008	endosome membrane	28/641	442/18511	0.00164312353128897	0.0429950657353946	0.0386278163496002	GOSR2/ANKFY1/HLA-DOB/VPS39/STEAP2/VPS53/RAB11FIP4/HLA-DPA1/ATG9A/TBC1D5/CDIP1/GGA3/ATP11B/NTRK2/SNX17/MTMR4/ITCH/ANXA6/MYD88/TICAM1/CHMP3/HLA-DQA1/SNX8/ERBB2/STEAP3/EHD1/SPPL2B/LAPTM4B	28	CellularComponent
GO:0050804	modulation of chemical synaptic transmission	29/603	308/17381	1.16737787050604e-06	0.00494968217094559	0.00476413053047568	RIMS2/KCNB1/CACNA2D2/DGKI/NEURL1/GRM2/HAP1/GRM4/KMT2A/SYT7/CA7/MEF2C/PNKD/GDNF/ASIC1/NTRK2/NLGN4X/ABL1/RIMS1/PPP1R9B/CLSTN2/PLA2G6/SNCG/RAPGEF2/SYNGR1/EPHB2/GNAI2/BTBD9/STX1A	29	BiologicalProcesses
GO:0090174	organelle membrane fusion	18/603	163/17381	1.4861177234186e-05	0.0220322448312031	0.0212063091386729	GOSR2/ANKFY1/VPS39/SYT7/DOC2A/TBC1D5/TBC1D22A/TBC1D13/TBC1D16/TBC1D9B/SEC22C/CAV2/TRIM9/C2CD5/CHMP3/SGSM3/AKT2/STX1A	18	BiologicalProcesses
GO:0060627	regulation of vesicle-mediated transport	35/603	465/17381	1.55888524749078e-05	0.0220322448312031	0.0212063091386729	RIMS2/KCNB1/LDLRAP1/ANKFY1/SH3GL2/CNIH2/HAP1/SYT7/DAB2/DOC2A/TBC1D5/TBC1D22A/CLASP1/TBC1D13/TBC1D16/SNX17/CDK5R2/TBC1D9B/LGI3/ARRB1/ABL1/RIMS1/PLA2G6/TRIM9/ARFGAP1/NCS1/C2CD5/CHMP3/ABR/SGSM3/BTBD9/AKT2/EHD1/CD47/STX1A	35	BiologicalProcesses
GO:0007422	peripheral nervous system development	11/603	71/17381	3.09212007520123e-05	0.0302953240971221	0.0291596255026173	SOX10/NAB2/GDNF/NTRK2/GSTM3/ONECUT2/NFASC/SH3TC2/RELA/ERBB2/AKT2	11	BiologicalProcesses
GO:0006906	vesicle fusion	17/603	158/17381	3.57256180390591e-05	0.0302953240971221	0.0291596255026173	GOSR2/ANKFY1/VPS39/SYT7/DOC2A/TBC1D5/TBC1D22A/TBC1D13/TBC1D16/TBC1D9B/SEC22C/CAV2/TRIM9/C2CD5/SGSM3/AKT2/STX1A	17	BiologicalProcesses
GO:0006836	neurotransmitter transport	18/603	183/17381	7.01042207933025e-05	0.0489529285915053	0.0471178014273252	SLC6A17/RIMS2/NOS1/DGKI/GRM4/SV2A/SYT7/MEF2C/PNKD/DOC2A/GDNF/ASIC1/HRH3/RIMS1/SNCG/TRIM9/SNPH/STX1A	18	BiologicalProcesses
GO:0034765	regulation of ion transmembrane transport	32/603	444/17381	8.21992366302174e-05	0.0489529285915053	0.0471178014273252	KCNIP1/FHL1/NOS1/KCNB1/ATP2B4/CLIC5/KCND1/CACNA2D2/CNIH2/HAP1/KCNJ6/AKAP6/CHP1/STIMATE/KCNQ3/CACNA1E/MEF2C/ATP1B1/KCNE1/PTPN3/OPRK1/KCNS1/ABL1/PLA2G6/CACNA2D4/STIM1/CLIC6/REM1/EPHB2/KCNQ2/SLC31A2/AKT2	32	BiologicalProcesses
GO:0048284	organelle fusion	18/603	188/17381	9.9346568899592e-05	0.0489529285915053	0.0471178014273252	GOSR2/ANKFY1/VPS39/SYT7/DOC2A/TBC1D5/TBC1D22A/TBC1D13/TBC1D16/TBC1D9B/SEC22C/CAV2/TRIM9/C2CD5/CHMP3/SGSM3/AKT2/STX1A	18	BiologicalProcesses
GO:0009311	oligosaccharide metabolic process	9/603	55/17381	0.000104743215999961	0.0489529285915053	0.0471178014273252	ST3GAL5/FUT8/NEU1/ST8SIA3/ST6GALNAC6/IDUA/SLC2A1/ST6GALNAC5/ST3GAL1	9	BiologicalProcesses
GO:0001764	neuron migration	15/603	141/17381	0.000115455020262984	0.0489529285915053	0.0471178014273252	DCX/SRGAP2/TRIM46/NEUROD4/NAV1/ARHGEF2/MEF2C/ALKBH1/NTRK2/CDK5R2/MDGA1/RAPGEF2/UNK/STAT3/MARK2	15	BiologicalProcesses
GO:0004896	cytokine receptor activity	1951-04-01	91/17354	0.000146439783031718	0.0260662813796458	0.0208098639045073	GPR17/GFRA2/CSF2RB/IFNAR1	4	MolecularFunction
