# Supplementary material for: Epithelial to mesenchymal transition and microRNA expression are associated with spindle and apocrine cell morphology in triple-negative breast cancer
Source: Sci Rep. 2021 Mar 4;11:5145. doi: 10.1038/s41598-021-84350-2 (PMC7933252; doi:10.1038/s41598-021-84350-2)
Supplement: Supplementary file 12 — Supplementary Table 3c. [file 41598_2021_84350_MOESM12_ESM.xlsx]

## Sheet: 3135
KEGG	Pathway_Name	Gene_Found	Gene_Pathway	Percentage	pvalue	pvalueAdj	genes
4012	ErbB signaling pathway	9	87	0.1	0.0006724	0.0192475	AKT3, CDKN1A, ELK1, PIK3R5, GRB2, NRG1, NCK1, RPS6KB1, PIK3R3,
4660	T cell receptor signaling pathway	11	108	0.1	0.000263958	0.0120893	AKT3, RASGRP1, PIK3R5, GRB2, RHOA, NCK1, NFATC1, NFATC2, PPP3R1, PIK3R3, CD28,
4666	Fc gamma R-mediated phagocytosis	9	95	0.09	0.00132809	0.0337925	AKT3, DNM1L, ARPC1A, CFL2, PIK3R5, ASAP1, RPS6KB1, PIK3R3, WASL,
4910	Insulin signaling pathway	13	138	0.09	0.000206774	0.0118378	AKT3, ELK1, FLOT2, RHOQ, PIK3R5, G6PC, GRB2, RAPGEF1, HK1, PHKG2, RPS6KB1, PIK3R3, EIF4E2,
4973	Carbohydrate digestion and absorption	6	44	0.14	0.000646727	0.0192475	AKT3, PIK3R5, G6PC, HK1, ATP1B2, PIK3R3,
5211	Renal cell carcinoma	7	70	0.1	0.00243537	0.046475	AKT3, PIK3R5, GRB2, RAPGEF1, SLC2A1, VHL, PIK3R3,
5213	Endometrial cancer	6	52	0.12	0.00177796	0.0370139	AKT3, ELK1, PIK3R5, GRB2, PTEN, PIK3R3,
5214	Glioma	7	65	0.11	0.00151369	0.0346636	AKT3, CDKN1A, E2F2, PIK3R5, GRB2, PTEN, PIK3R3,
5221	Acute myeloid leukemia	8	58	0.14	0.000131803	0.0118378	AKT3, PIK3R5, GRB2, JUP, PIM1, RPS6KB1, STAT3, PIK3R3,
5100	Bacterial invasion of epithelial cells	8	71	0.11	0.000618233	0.0192475	DNM1L, ARPC1A, FN1, PIK3R5, RHOA, PXN, PIK3R3, WASL,
4360	Axon guidance	14	130	0.11	2.77208e-05	0.00634806	SEMA6C, CFL2, EPHA4, SRGAP2, RHOA, NCK1, NFATC1, NFATC2, PLXNA1, PPP3R1, DPYSL5, SRGAP1, RGS3, SLIT3,
471	D-Glutamine and D-glutamate metabolism	2	4	0.5	0.000156839	0.0118378	GLS, GLUD1,
GO	Description	GeneRatio	BgRatio	pvalue	p.adjust	qvalue	geneID	Count	ontology
GO:0030425	dendrite	34/637	495/18511	0.000110218	0.0328792	0.0276211	RHOA/PTEN/NOS1/INPP5J/EPHA4/XRN1/PPP1R9B/ARRB1/ASAP1/CAPRIN1/NFASC/SYN1/GPER1/GLRX5/RPL28/NCDN/ZFYVE27/MCRS1/GRM1/MAF1/KCNH1/SHANK1/NRG1/OPRM1/ELK1/SHANK3/SRGAP2/SLC8A3/GNAQ/P2RX4/ACVRL1/DPYSL5/THY1/HTR5A	34	CellularComponent
GO:0098794	postsynapse	30/637	424/18511	0.000165416	0.0328792	0.0276211	RHOA/PTEN/NOS1/STX1A/GABBR2/LZTS3/EPHA4/PPP1R9B/ARRB1/ASAP1/SYN1/GPER1/BCL11A/ANK2/GRM1/KCNJ4/KCNH1/GABRP/PICALM/SHANK1/OPRM1/SHANK3/SRGAP2/HIP1/GRIN3A/SLC8A3/CACNA1C/P2RX4/SPTBN1/SCRIB	30	CellularComponent
GO:0008287	protein serine/threonine phosphatase complex	8/637	50/18511	0.000281627	0.0328792	0.0276211	NCK1/PPP1R12A/PPP1R9B/PPP2R5E/PPP3R1/NKD1/PPP1R11/CNEP1R1	8	CellularComponent
GO:1903293	phosphatase complex	8/637	50/18511	0.000281627	0.0328792	0.0276211	NCK1/PPP1R12A/PPP1R9B/PPP2R5E/PPP3R1/NKD1/PPP1R11/CNEP1R1	8	CellularComponent
GO:0031252	cell leading edge	26/637	369/18511	0.000470594	0.0328792	0.0276211	RHOA/ACTA1/INPP5J/PPP1R9B/WASL/TPM1/GPER1/PKN2/NF2/EPB41L5/MKLN1/MYO1C/S100B/TRPM7/NRG1/FLOT2/OPRM1/SRGAP2/PTPN13/PXN/DPYSL3/KANK1/PACSIN1/THY1/SPTBN1/SCRIB	26	CellularComponent
GO:0098793	presynapse	25/637	354/18511	0.000580834	0.0328792	0.0276211	DNM1L/PFN2/FOSL1/STX1A/RAB7A/RAB37/EPHA4/SYN1/GPER1/SYP/KCNA6/GRM1/KCNH1/PICALM/SLC6A17/SLC18A3/SYT5/ELK1/SYPL2/SV2C/HIP1/TMEM163/P2RX4/PACSIN1/SCRIB	25	CellularComponent
GO:0015629	actin cytoskeleton	30/637	457/18511	0.000584712	0.0328792	0.0276211	SPTBN2/ACTA1/STX1A/CFL2/PPP1R12A/JUP/WASL/CLDN5/TPM1/CLIC5/ASAP1/NF2/SH3PXD2B/TNNI1/MYO1C/SLC2A1/ARHGAP6/SYNPO2/BIN3/FLOT2/CTTNBP2NL/SHROOM2/PXN/ARPC1A/DPYSL3/FHL3/RHOQ/MPRIP/CTDP1/SPTBN1	30	CellularComponent
GO:0042734	presynaptic membrane	9/637	71/18511	0.000709672	0.0328792	0.0276211	FOSL1/STX1A/GPER1/SYP/GRM1/KCNH1/PICALM/HIP1/SCRIB	9	CellularComponent
GO:0014069	postsynaptic density	17/637	204/18511	0.000715253	0.0328792	0.0276211	STX1A/LZTS3/EPHA4/ARRB1/SYN1/GPER1/BCL11A/GRM1/KCNH1/SHANK1/SHANK3/SRGAP2/GRIN3A/CACNA1C/P2RX4/SPTBN1/SCRIB	17	CellularComponent
GO:0043197	dendritic spine	13/637	134/18511	0.000732916	0.0328792	0.0276211	RHOA/PTEN/NOS1/EPHA4/PPP1R9B/ARRB1/ASAP1/GPER1/SHANK1/SHANK3/SRGAP2/SLC8A3/P2RX4	13	CellularComponent
GO:0099572	postsynaptic specialization	17/637	205/18511	0.00075566	0.0328792	0.0276211	STX1A/LZTS3/EPHA4/ARRB1/SYN1/GPER1/BCL11A/GRM1/KCNH1/SHANK1/SHANK3/SRGAP2/GRIN3A/CACNA1C/P2RX4/SPTBN1/SCRIB	17	CellularComponent
GO:0044309	neuron spine	13/637	136/18511	0.00084252	0.0328792	0.0276211	RHOA/PTEN/NOS1/EPHA4/PPP1R9B/ARRB1/ASAP1/GPER1/SHANK1/SHANK3/SRGAP2/SLC8A3/P2RX4	13	CellularComponent
GO:0030864	cortical actin cytoskeleton	8/637	59/18511	0.000886982	0.0328792	0.0276211	SPTBN2/WASL/CLDN5/NF2/SLC2A1/FLOT2/SHROOM2/SPTBN1	8	CellularComponent
GO:0032279	asymmetric synapse	17/637	209/18511	0.000937408	0.0328792	0.0276211	STX1A/LZTS3/EPHA4/ARRB1/SYN1/GPER1/BCL11A/GRM1/KCNH1/SHANK1/SHANK3/SRGAP2/GRIN3A/CACNA1C/P2RX4/SPTBN1/SCRIB	17	CellularComponent
GO:0005938	cell cortex	19/637	247/18511	0.000948437	0.0328792	0.0276211	RHOA/PHLDB1/SPTBN2/FNBP1/FNBP1L/WASL/CLDN5/CLIC5/NF2/MKLN1/RIC8B/SLC2A1/FLOT2/ITCH/MPP1/SHROOM2/SPRR4/PXN/SPTBN1	19	CellularComponent
GO:0098984	neuron to neuron synapse	17/637	212/18511	0.00109704	0.0356539	0.0299522	STX1A/LZTS3/EPHA4/ARRB1/SYN1/GPER1/BCL11A/GRM1/KCNH1/SHANK1/SHANK3/SRGAP2/GRIN3A/CACNA1C/P2RX4/SPTBN1/SCRIB	17	CellularComponent
GO:0097060	synaptic membrane	21/637	295/18511	0.00140571	0.0429983	0.036122	PTEN/FOSL1/STX1A/GABBR2/LZTS3/EPHA4/ARRB1/GPER1/SYP/ANK2/GRM1/KCNJ4/KCNH1/GABRP/PICALM/SHANK1/SHANK3/SRGAP2/HIP1/GRIN3A/SCRIB	21	CellularComponent
GO:0030336	negative regulation of cell migration	24/600	259/17381	1.1671e-05	0.022836	0.0217931	RNF41/RHOA/PTEN/PFN2/RAP2C/WNT4/WASL/TPM1/SRGAP1/ABR/NF2/ABHD2/TCAF1/STAT3/NRG1/SRGAP2/PADI2/DCN/DPYSL3/ACVRL1/VASH1/KANK1/THY1/IGFBP5	24	BiologicalProcesses
GO:0043434	response to peptide hormone	32/600	410/17381	1.59486e-05	0.022836	0.0217931	PTEN/PRLR/CREB1/PIK3R3/IDE/TRIM16/GLP1R/ADCY1/GPER1/LPIN1/SESN3/APRT/MEN1/GALP/RPS6KB1/ENPP1/MYO1C/NGFR/SLC2A1/STAT3/UCP3/SOCS7/WDTC1/GRB2/PXN/DENND4C/PNPT1/RHOQ/HDAC9/KANK1/RBBP4/IGFBP5	32	BiologicalProcesses
GO:0032535	regulation of cellular component size	27/600	325/17381	2.46698e-05	0.022836	0.0217931	RHOA/PTEN/PFN2/SPTBN2/NCK1/PLXNA4/CFL2/CREB1/WASL/FN1/RAP1GAP2/AKT3/ZFYVE27/PICALM/ATP13A2/MYO1C/NRG1/SHANK3/WDTC1/PLXNA1/GRB2/CLCN6/ARPC1A/KANK1/MSN/IL7R/SPTBN1	27	BiologicalProcesses
GO:2000146	negative regulation of cell motility	24/600	274/17381	2.95776e-05	0.022836	0.0217931	RNF41/RHOA/PTEN/PFN2/RAP2C/WNT4/WASL/TPM1/SRGAP1/ABR/NF2/ABHD2/TCAF1/STAT3/NRG1/SRGAP2/PADI2/DCN/DPYSL3/ACVRL1/VASH1/KANK1/THY1/IGFBP5	24	BiologicalProcesses
GO:0032231	regulation of actin filament bundle assembly	12/600	87/17381	4.28047e-05	0.022836	0.0217931	RHOA/PFN2/WNT4/TPM1/NF2/SH3PXD2B/SHANK1/SDC4/ARHGAP6/SYNPO2/SHANK3/PXN	12	BiologicalProcesses
GO:0034330	cell junction organization	23/600	265/17381	4.97256e-05	0.022836	0.0217931	RHOA/PTEN/RASSF8/DSG1/WNT4/JUP/CLDN5/FN1/NFASC/PKN2/RAPGEF1/NF2/EPB41L5/ANK2/PVR/GRHL2/MYO1C/SDC4/ARHGAP6/MPP7/CADM3/ACVRL1/THY1	23	BiologicalProcesses
GO:0051017	actin filament bundle assembly	15/600	132/17381	5.11528e-05	0.022836	0.0217931	RHOA/PFN2/WNT4/TPM1/ARRB1/PHACTR1/NF2/SH3PXD2B/SHANK1/SDC4/ARHGAP6/SYNPO2/SHANK3/PXN/DPYSL3	15	BiologicalProcesses
GO:0071375	cellular response to peptide hormone stimulus	25/600	303/17381	5.47258e-05	0.022836	0.0217931	PTEN/PRLR/CREB1/PIK3R3/IDE/GLP1R/ADCY1/GPER1/LPIN1/SESN3/APRT/MEN1/RPS6KB1/ENPP1/MYO1C/NGFR/STAT3/SOCS7/WDTC1/GRB2/PXN/DENND4C/RHOQ/HDAC9/KANK1	25	BiologicalProcesses
GO:1901652	response to peptide	34/600	477/17381	5.59767e-05	0.022836	0.0217931	PTEN/EPHA4/PRLR/CREB1/PIK3R3/IDE/TRIM16/GLP1R/ADCY1/GPER1/LPIN1/SESN3/APRT/MEN1/GALP/RPS6KB1/ENPP1/MYO1C/NGFR/SLC2A1/CACNA2D1/STAT3/UCP3/SOCS7/WDTC1/GRB2/PXN/DENND4C/PNPT1/RHOQ/HDAC9/KANK1/RBBP4/IGFBP5	34	BiologicalProcesses
GO:0045216	cell-cell junction organization	21/600	233/17381	6.08788e-05	0.022836	0.0217931	RHOA/PTEN/RASSF8/DSG1/WNT4/JUP/CLDN5/NFASC/PKN2/NF2/EPB41L5/ANK2/PVR/GRHL2/MYO1C/SDC4/ARHGAP6/MPP7/CADM3/ACVRL1/THY1	21	BiologicalProcesses
GO:0110053	regulation of actin filament organization	21/600	234/17381	6.477e-05	0.022836	0.0217931	RHOA/PFN2/SPTBN2/WNT4/NCK1/CFL2/WASL/TPM1/NF2/SH3PXD2B/MYO1C/SHANK1/SDC4/ARHGAP6/SYNPO2/SHANK3/GRB2/PXN/ARPC1A/KANK1/SPTBN1	21	BiologicalProcesses
GO:1901653	cellular response to peptide	27/600	345/17381	6.93127e-05	0.022836	0.0217931	PTEN/EPHA4/PRLR/CREB1/PIK3R3/IDE/GLP1R/ADCY1/GPER1/LPIN1/SESN3/APRT/MEN1/RPS6KB1/ENPP1/MYO1C/NGFR/CACNA2D1/STAT3/SOCS7/WDTC1/GRB2/PXN/DENND4C/RHOQ/HDAC9/KANK1	27	BiologicalProcesses
GO:0061572	actin filament bundle organization	15/600	136/17381	7.23226e-05	0.022836	0.0217931	RHOA/PFN2/WNT4/TPM1/ARRB1/PHACTR1/NF2/SH3PXD2B/SHANK1/SDC4/ARHGAP6/SYNPO2/SHANK3/PXN/DPYSL3	15	BiologicalProcesses
GO:0051271	negative regulation of cellular component movement	24/600	290/17381	7.31755e-05	0.022836	0.0217931	RNF41/RHOA/PTEN/PFN2/RAP2C/WNT4/WASL/TPM1/SRGAP1/ABR/NF2/ABHD2/TCAF1/STAT3/NRG1/SRGAP2/PADI2/DCN/DPYSL3/ACVRL1/VASH1/KANK1/THY1/IGFBP5	24	BiologicalProcesses
GO:0034329	cell junction assembly	19/600	204/17381	8.72031e-05	0.0253993	0.0242394	RHOA/PTEN/DSG1/WNT4/JUP/CLDN5/FN1/NFASC/PKN2/RAPGEF1/EPB41L5/ANK2/GRHL2/MYO1C/SDC4/ARHGAP6/MPP7/ACVRL1/THY1	19	BiologicalProcesses
GO:0007015	actin filament organization	27/600	352/17381	9.71732e-05	0.0259172	0.0247336	RHOA/PFN2/SPTBN2/ACTA1/WNT4/NCK1/CFL2/WASL/TPM1/ARRB1/PHACTR1/NF2/SH3PXD2B/MYO1C/SHANK1/SDC4/ARHGAP6/SYNPO2/BIN3/SHANK3/GRB2/PXN/ARPC1A/DPYSL3/KANK1/PACSIN1/SPTBN1	27	BiologicalProcesses
GO:0032233	positive regulation of actin filament bundle assembly	9/600	55/17381	0.000100845	0.0259172	0.0247336	RHOA/PFN2/WNT4/TPM1/NF2/SH3PXD2B/SDC4/SYNPO2/PXN	9	BiologicalProcesses
GO:1901888	regulation of cell junction assembly	11/600	82/17381	0.000114687	0.0278372	0.0265659	RHOA/PTEN/WNT4/CLDN5/RAPGEF1/EPB41L5/MYO1C/SDC4/ARHGAP6/ACVRL1/THY1	11	BiologicalProcesses
GO:0032970	regulation of actin filament-based process	26/600	338/17381	0.00012433	0.0284307	0.0271323	RHOA/PFN2/SPTBN2/WNT4/NCK1/CFL2/JUP/WASL/TPM1/NF2/ANK2/SH3PXD2B/MYO1C/SHANK1/SDC4/ARHGAP6/SYNPO2/SHANK3/CACNA1C/GRB2/PXN/ARPC1A/RHOQ/JAM3/KANK1/SPTBN1	26	BiologicalProcesses
GO:0031032	actomyosin structure organization	17/600	176/17381	0.000130147	0.0284307	0.0271323	RHOA/PFN2/ACTA1/WNT4/CFL2/TPM1/ARRB1/EPB41L1/PHACTR1/NF2/EPB41L5/SH3PXD2B/KIF23/SDC4/ARHGAP6/TRPM7/PXN	17	BiologicalProcesses
GO:0040013	negative regulation of locomotion	24/600	303/17381	0.000144067	0.0299727	0.0286039	RNF41/RHOA/PTEN/PFN2/RAP2C/WNT4/WASL/TPM1/SRGAP1/ABR/NF2/ABHD2/TCAF1/STAT3/NRG1/SRGAP2/PADI2/DCN/DPYSL3/ACVRL1/VASH1/KANK1/THY1/IGFBP5	24	BiologicalProcesses
GO:1902903	regulation of supramolecular fiber organization	24/600	305/17381	0.000159201	0.0316159	0.0301721	RHOA/PFN2/SPTBN2/WNT4/INPP5J/NCK1/KATNB1/CFL2/WASL/TPM1/NF2/SH3PXD2B/MYO1C/SHANK1/SDC4/ARHGAP6/SYNPO2/SHANK3/PSRC1/GRB2/PXN/ARPC1A/KANK1/SPTBN1	24	BiologicalProcesses
GO:0030038	contractile actin filament bundle assembly	11/600	86/17381	0.000176947	0.0316234	0.0301792	RHOA/PFN2/WNT4/TPM1/ARRB1/PHACTR1/NF2/SH3PXD2B/SDC4/ARHGAP6/PXN	11	BiologicalProcesses
GO:0043149	stress fiber assembly	11/600	86/17381	0.000176947	0.0316234	0.0301792	RHOA/PFN2/WNT4/TPM1/ARRB1/PHACTR1/NF2/SH3PXD2B/SDC4/ARHGAP6/PXN	11	BiologicalProcesses
GO:0051496	positive regulation of stress fiber assembly	8/600	47/17381	0.000184176	0.0316234	0.0301792	RHOA/PFN2/WNT4/TPM1/NF2/SH3PXD2B/SDC4/PXN	8	BiologicalProcesses
GO:1902905	positive regulation of supramolecular fiber organization	17/600	182/17381	0.000195383	0.0316234	0.0301792	RHOA/PFN2/WNT4/NCK1/KATNB1/CFL2/WASL/TPM1/NF2/SH3PXD2B/MYO1C/SDC4/SYNPO2/PSRC1/GRB2/PXN/ARPC1A	17	BiologicalProcesses
GO:0060416	response to growth hormone	7/600	36/17381	0.000196796	0.0316234	0.0301792	PRLR/TRIM16/STAT3/PXN/PNPT1/RBBP4/IGFBP5	7	BiologicalProcesses
GO:0008361	regulation of cell size	15/600	149/17381	0.000202667	0.0316234	0.0301792	RHOA/PTEN/PLXNA4/CREB1/FN1/RAP1GAP2/AKT3/ZFYVE27/NRG1/SHANK3/WDTC1/PLXNA1/CLCN6/MSN/IL7R	15	BiologicalProcesses
GO:0032956	regulation of actin cytoskeleton organization	23/600	294/17381	0.000235787	0.0350458	0.0334453	RHOA/PFN2/SPTBN2/WNT4/NCK1/CFL2/WASL/TPM1/NF2/SH3PXD2B/MYO1C/SHANK1/SDC4/ARHGAP6/SYNPO2/SHANK3/GRB2/PXN/ARPC1A/RHOQ/JAM3/KANK1/SPTBN1	23	BiologicalProcesses
GO:0060996	dendritic spine development	11/600	89/17381	0.000240644	0.0350458	0.0334453	DNM1L/PTEN/LZTS3/EPHA4/WASL/ASAP1/CAPRIN1/SHANK1/NRG1/SHANK3/SRGAP2	11	BiologicalProcesses
GO:0072583	clathrin-dependent endocytosis	9/600	62/17381	0.000259675	0.0365974	0.034926	DNM1L/FNBP1L/WASL/SYP/PICALM/SYT5/HIP1/PACSIN1/SCRIB	9	BiologicalProcesses
GO:0097320	plasma membrane tubulation	5/600	18/17381	0.000284191	0.038801	0.037029	FNBP1L/CAVIN2/WASL/ASAP1/PACSIN1	5	BiologicalProcesses
GO:0060997	dendritic spine morphogenesis	8/600	51/17381	0.000330412	0.0437446	0.0417468	DNM1L/PTEN/LZTS3/EPHA4/WASL/CAPRIN1/SHANK1/SHANK3	8	BiologicalProcesses
GO:0016358	dendrite development	18/600	210/17381	0.000371557	0.0477451	0.0455646	DNM1L/PTEN/CAMK1D/LZTS3/EPHA4/WASL/ASAP1/CAPRIN1/PTPRD/BCL11A/PICALM/SHANK1/NRG1/SHANK3/SRGAP2/GRIN3A/KLF7/PACSIN1	18	BiologicalProcesses
GO:0032868	response to insulin	20/600	248/17381	0.000399716	0.049896	0.0476173	PTEN/PIK3R3/IDE/LPIN1/SESN3/APRT/GALP/RPS6KB1/ENPP1/MYO1C/NGFR/SLC2A1/UCP3/SOCS7/WDTC1/GRB2/DENND4C/RHOQ/HDAC9/KANK1	20	BiologicalProcesses
GO:0004896	cytokine receptor activity	4/51	91/17354	0.0001464398	0.02606628	0.02080986	GPR17/GFRA2/CSF2RB/IFNAR1	4	MolecularFunction

## Sheet: 4632
KEGG	Pathway_Name	Gene_Found	Gene_Pathway	Percentage	pvalue	pvalueAdj	genes
4010	MAPK signaling pathway	22	268	0.08	1.20831076982126e-05	0.00138351583144534	CHP1, AKT2, FGF5, JUND, ARRB1, MEF2C, MAP3K11, NRAS, NTRK2, MAPK8, RELA, STK3, TRAF2, CACNA1E, FGF23, PLA2G6, MAP3K14, CACNA2D2, MAPKAPK2, CACNA2D4, RAPGEF2, CDC25B,
4062	Chemokine signaling pathway	15	189	0.08	0.000365336704572832	0.0167324210694357	ADCY6, GRK3, AKT2, GNAI2, GNB2, ARRB1, NRAS, PLCB3, RELA, CCL1, CX3CL1, CXCR5, STAT3, TIAM1, VAV2,
4920	Adipocytokine signaling pathway	9	68	0.13	6.54573288195536e-05	0.00499657609989259	CPT1B, AKT2, MAPK8, RELA, RXRA, SLC2A1, STAT3, TRAF2, ADIPOR2,
5145	Toxoplasmosis	11	133	0.08	0.00123499741294209	0.0404020582233912	AKT2, GNAI2, GNAO1, HLA-DOB, HLA-DPA1, HLA-DQA1, MYD88, MAPK8, RELA, STAT3, PLA2G6,
4144	Endocytosis	15	203	0.07	0.00078627064281525	0.0300093295341154	EHD1, AGAP1, CSF1R, GRK3, DAB2, LDLRAP1, IGF1R, ARRB1, CHMP3, ARFGAP1, SH3GL2, RAB11FIP1, ITCH, RAB11FIP4, CAV2,
4360	Axon guidance	16	130	0.12	8.54043767733122e-07	0.000195576022810885	SEMA4F, CHP1, EFNB3, EPHB2, UNC5B, SRGAP2, ABL1, RND1, GNAI2, NRAS, PLXNA1, SEMA4G, SEMA4A, SEMA7A, UNC5A, SEMA5A,
604	Glycosphingolipid biosynthesis - ganglio series	4	15	0.27	8.76455346836562e-05	0.00501770686063932	ST6GALNAC6, ST3GAL1, ST6GALNAC5, ST3GAL5,
GO	Description	GeneRatio	BgRatio	pvalue	p.adjust	qvalue	geneID	Count	ontology
GO:0043194	axon initial segment	6/641	12/18511	1.30234e-06	0.000613402	0.000551095	TRIM46/NAV1/KCNQ3/SPTBN4/NFASC/KCNQ2	6	CellularComponent
GO:0097060	synaptic membrane	27/641	295/18511	4.55261e-06	0.00107214	0.000963237	RIMS2/SRGAP2/KCNB1/GABRA4/DGKI/STRN/CNIH2/NEURL1/CPEB4/NECTIN1/LRP4/GRM2/GRM4/SYT7/GABRB2/DAGLA/SEMA4F/NTRK2/SH2D5/NLGN4X/ARRB1/RIMS1/CLSTN2/NCS1/SNPH/CHRNA1/STX1A	27	CellularComponent
GO:0030425	dendrite	35/641	495/18511	5.56762e-05	0.00766712	0.00688833	KCNIP1/HNRNPR/KIF21B/SRGAP2/NOS1/KCNB1/KCND1/DGKI/STRN/CNIH2/NEURL1/CPEB4/LRP4/GRM2/ARHGEF2/SV2A/ZNF385A/CTNND1/SYT7/LRIT3/NLGN4X/ABHD12/OPRK1/ARRB1/TIAM1/ABL1/PPP1R9B/RUFY3/TRIM9/SARM1/NFASC/NCS1/EPHB2/GNAI2/GNAO1	35	CellularComponent
GO:0098794	postsynapse	31/641	424/18511	7.98394e-05	0.00766712	0.00688833	SRGAP2/NOS1/KCNB1/GABRA4/ADAM10/DGKI/STRN/CNIH2/NEURL1/CPEB4/LRP4/ARHGEF2/CTNND1/MEF2C/SPTBN1/GABRB2/DAGLA/SEMA4F/NTRK2/SH2D5/NLGN4X/ARRB1/TIAM1/ABL1/PPP1R9B/CLSTN2/ARFGAP1/NCS1/EPHB2/CHRNA1/STX1A	31	CellularComponent
GO:0014069	postsynaptic density	19/641	204/18511	9.15085e-05	0.00766712	0.00688833	SRGAP2/ADAM10/DGKI/STRN/CNIH2/NEURL1/CPEB4/LRP4/ARHGEF2/SPTBN1/NTRK2/SH2D5/NLGN4X/ARRB1/TIAM1/CLSTN2/ARFGAP1/NCS1/STX1A	19	CellularComponent
GO:0099572	postsynaptic specialization	19/641	205/18511	9.76703e-05	0.00766712	0.00688833	SRGAP2/ADAM10/DGKI/STRN/CNIH2/NEURL1/CPEB4/LRP4/ARHGEF2/SPTBN1/NTRK2/SH2D5/NLGN4X/ARRB1/TIAM1/CLSTN2/ARFGAP1/NCS1/STX1A	19	CellularComponent
GO:0032279	asymmetric synapse	19/641	209/18511	0.000126139	0.00848738	0.00762527	SRGAP2/ADAM10/DGKI/STRN/CNIH2/NEURL1/CPEB4/LRP4/ARHGEF2/SPTBN1/NTRK2/SH2D5/NLGN4X/ARRB1/TIAM1/CLSTN2/ARFGAP1/NCS1/STX1A	19	CellularComponent
GO:0098984	neuron to neuron synapse	19/641	212/18511	0.000152056	0.00895231	0.00804297	SRGAP2/ADAM10/DGKI/STRN/CNIH2/NEURL1/CPEB4/LRP4/ARHGEF2/SPTBN1/NTRK2/SH2D5/NLGN4X/ARRB1/TIAM1/CLSTN2/ARFGAP1/NCS1/STX1A	19	CellularComponent
GO:0044304	main axon	9/641	63/18511	0.000301299	0.015768	0.0141663	TRIM46/NAV1/KCNQ3/SPTBN1/DAGLA/TIAM1/SPTBN4/NFASC/KCNQ2	9	CellularComponent
GO:0034702	ion channel complex	22/641	288/18511	0.000466309	0.0200576	0.0180203	KCNIP1/NOS1/KCNB1/GABRA4/CLIC5/TTYH3/KCND1/CACNA2D2/CNIH2/KCNJ6/AKAP6/KCNQ3/CACNA1E/GABRB2/ABHD12/KCNE1/KCNS1/CACNA2D4/CLIC6/CHRNA1/KCNQ2/STX1A	22	CellularComponent
GO:0030424	axon	28/641	407/18511	0.000468437	0.0200576	0.0180203	KIF21B/TRIM46/KCNB1/LDLRAP1/NAV1/CPEB4/NECTIN1/GRM2/HAP1/SV2A/SYT7/KCNQ3/SPTBN1/PVALB/DAGLA/NTRK2/TIAM1/SNCG/SPTBN4/RUFY3/SARM1/NFASC/NCS1/SYNGR1/EPHB2/KCNQ2/NCAM2/STX1A	28	CellularComponent
GO:0032587	ruffle membrane	10/641	88/18511	0.000917932	0.0360288	0.0323692	AIF1L/ARHGEF2/ARHGEF4/TIAM1/PPP1R9B/LCP1/ADAM17/C2CD5/PLEKHA1/AKT2	10	CellularComponent
GO:1902495	transmembrane transporter complex	23/641	325/18511	0.00100217	0.0363095	0.0326213	KCNIP1/NOS1/KCNB1/GABRA4/CLIC5/TTYH3/KCND1/CACNA2D2/CNIH2/KCNJ6/AKAP6/KCNQ3/CACNA1E/GABRB2/ATP1B1/ABHD12/KCNE1/KCNS1/CACNA2D4/CLIC6/CHRNA1/KCNQ2/STX1A	23	CellularComponent
GO:1990351	transporter complex	23/641	332/18511	0.00132908	0.0418716	0.0376185	KCNIP1/NOS1/KCNB1/GABRA4/CLIC5/TTYH3/KCND1/CACNA2D2/CNIH2/KCNJ6/AKAP6/KCNQ3/CACNA1E/GABRB2/ATP1B1/ABHD12/KCNE1/KCNS1/CACNA2D4/CLIC6/CHRNA1/KCNQ2/STX1A	23	CellularComponent
GO:0015629	actin cytoskeleton	29/641	457/18511	0.00133349	0.0418716	0.0376185	WASF2/KLHL14/AMOT/AIF1L/CLIC5/TRIOBP/JUP/HAP1/ARHGEF2/LIMA1/SPTBN1/ACACA/ANKRD23/RND1/MST1R/ABL1/SPTBN4/LCP1/LASP1/SH3PXD2B/ADAM17/TLN2/ONECUT2/MPRIP/SLC2A1/MARK2/LSP1/SPPL2B/STX1A	29	CellularComponent
GO:0033268	node of Ranvier	4/641	15/18511	0.0014332	0.0421899	0.0379044	KCNQ3/SPTBN4/NFASC/KCNQ2	4	CellularComponent
GO:0033267	axon part	15/641	181/18511	0.00161666	0.0429951	0.0386278	TRIM46/NAV1/HAP1/SV2A/SYT7/KCNQ3/SPTBN1/PVALB/DAGLA/NTRK2/TIAM1/SPTBN4/NFASC/SYNGR1/KCNQ2	15	CellularComponent
GO:0010008	endosome membrane	28/641	442/18511	0.00164312	0.0429951	0.0386278	GOSR2/ANKFY1/HLA-DOB/VPS39/STEAP2/VPS53/RAB11FIP4/HLA-DPA1/ATG9A/TBC1D5/CDIP1/GGA3/ATP11B/NTRK2/SNX17/MTMR4/ITCH/ANXA6/MYD88/TICAM1/CHMP3/HLA-DQA1/SNX8/ERBB2/STEAP3/EHD1/SPPL2B/LAPTM4B	28	CellularComponent
GO:0050804	modulation of chemical synaptic transmission	29/603	308/17381	1.16738e-06	0.00494968	0.00476413	RIMS2/KCNB1/CACNA2D2/DGKI/NEURL1/GRM2/HAP1/GRM4/KMT2A/SYT7/CA7/MEF2C/PNKD/GDNF/ASIC1/NTRK2/NLGN4X/ABL1/RIMS1/PPP1R9B/CLSTN2/PLA2G6/SNCG/RAPGEF2/SYNGR1/EPHB2/GNAI2/BTBD9/STX1A	29	BiologicalProcesses
GO:0090174	organelle membrane fusion	18/603	163/17381	1.48612e-05	0.0220322	0.0212063	GOSR2/ANKFY1/VPS39/SYT7/DOC2A/TBC1D5/TBC1D22A/TBC1D13/TBC1D16/TBC1D9B/SEC22C/CAV2/TRIM9/C2CD5/CHMP3/SGSM3/AKT2/STX1A	18	BiologicalProcesses
GO:0060627	regulation of vesicle-mediated transport	35/603	465/17381	1.55889e-05	0.0220322	0.0212063	RIMS2/KCNB1/LDLRAP1/ANKFY1/SH3GL2/CNIH2/HAP1/SYT7/DAB2/DOC2A/TBC1D5/TBC1D22A/CLASP1/TBC1D13/TBC1D16/SNX17/CDK5R2/TBC1D9B/LGI3/ARRB1/ABL1/RIMS1/PLA2G6/TRIM9/ARFGAP1/NCS1/C2CD5/CHMP3/ABR/SGSM3/BTBD9/AKT2/EHD1/CD47/STX1A	35	BiologicalProcesses
GO:0007422	peripheral nervous system development	11/603	71/17381	3.09212e-05	0.0302953	0.0291596	SOX10/NAB2/GDNF/NTRK2/GSTM3/ONECUT2/NFASC/SH3TC2/RELA/ERBB2/AKT2	11	BiologicalProcesses
GO:0006906	vesicle fusion	17/603	158/17381	3.57256e-05	0.0302953	0.0291596	GOSR2/ANKFY1/VPS39/SYT7/DOC2A/TBC1D5/TBC1D22A/TBC1D13/TBC1D16/TBC1D9B/SEC22C/CAV2/TRIM9/C2CD5/SGSM3/AKT2/STX1A	17	BiologicalProcesses
GO:0006836	neurotransmitter transport	18/603	183/17381	7.01042e-05	0.0489529	0.0471178	SLC6A17/RIMS2/NOS1/DGKI/GRM4/SV2A/SYT7/MEF2C/PNKD/DOC2A/GDNF/ASIC1/HRH3/RIMS1/SNCG/TRIM9/SNPH/STX1A	18	BiologicalProcesses
GO:0034765	regulation of ion transmembrane transport	32/603	444/17381	8.21992e-05	0.0489529	0.0471178	KCNIP1/FHL1/NOS1/KCNB1/ATP2B4/CLIC5/KCND1/CACNA2D2/CNIH2/HAP1/KCNJ6/AKAP6/CHP1/STIMATE/KCNQ3/CACNA1E/MEF2C/ATP1B1/KCNE1/PTPN3/OPRK1/KCNS1/ABL1/PLA2G6/CACNA2D4/STIM1/CLIC6/REM1/EPHB2/KCNQ2/SLC31A2/AKT2	32	BiologicalProcesses
GO:0048284	organelle fusion	18/603	188/17381	9.93466e-05	0.0489529	0.0471178	GOSR2/ANKFY1/VPS39/SYT7/DOC2A/TBC1D5/TBC1D22A/TBC1D13/TBC1D16/TBC1D9B/SEC22C/CAV2/TRIM9/C2CD5/CHMP3/SGSM3/AKT2/STX1A	18	BiologicalProcesses
GO:0009311	oligosaccharide metabolic process	9/603	55/17381	0.000104743	0.0489529	0.0471178	ST3GAL5/FUT8/NEU1/ST8SIA3/ST6GALNAC6/IDUA/SLC2A1/ST6GALNAC5/ST3GAL1	9	BiologicalProcesses
GO:0001764	neuron migration	15/603	141/17381	0.000115455	0.0489529	0.0471178	DCX/SRGAP2/TRIM46/NEUROD4/NAV1/ARHGEF2/MEF2C/ALKBH1/NTRK2/CDK5R2/MDGA1/RAPGEF2/UNK/STAT3/MARK2	15	BiologicalProcesses

## Sheet: 1268
KEGG	Pathway_Name	Gene_Found	Gene_Pathway	Percentage	pvalue	pvalueAdj	genes
350	Tyrosine metabolism	2	41	0.05	0.000634008514414679	0.0483959832669871	DBH, HPD,
51	Fructose and mannose metabolism	2	36	0.06	0.000431658121528838	0.0483959832669871	MPI, MTMR1,
GO	Description	GeneRatio	BgRatio	pvalue	p.adjust	qvalue	geneID	Count	ontology
GO:0017157	regulation of exocytosis	1970-07-01	171/17381	5.6152844864663e-06	0.00539067310700765	0.00506557768937013	STXBP1/ITGAM/LGI3/LLGL1/EXPH5/DOC2B/NCS1	7	BiologicalProcesses
GO:0045921	positive regulation of exocytosis	1970-05-01	81/17381	1.85211027340315e-05	0.0088901293123351	0.00835399212792893	STXBP1/ITGAM/EXPH5/DOC2B/NCS1	5	BiologicalProcesses

## Sheet: legend
Supplementary Table 3c.
Analysis of downregulated miRNAs (see Table 3) and their target genes (see Suppl. Table 3c) by KEGG and gene onthology (GO) pathways.

## Sheet: 143
KEGG	Pathway_Name	Gene_Found	Gene_Pathway	Percentage	pvalue	pvalueAdj	genes
4012	ErbB signaling pathway	9	87	0.1	0.00174690937215282	0.0465446489499154	ERBB3, ABL2, KRAS, NRAS, PIK3CG, MAPK1, STAT5A, CAMK2A, CBL,
5200	Pathways in cancer	28	327	0.09	9.0689236919698e-06	0.00207678352546108	RALBP1, CTBP2, DAPK1, FGF1, FGF9, FOXO1, FN1, GLI3, CTNNA3, BIRC3, ITGA6, KRAS, NRAS, PIK3CG, EGLN1, MAPK1, PTCH1, RB1, BCL2, STAT5A, TCF7, TPM3, VHL, WNT3, WNT9B, CASP8, CBL, PIAS2,
5215	Prostate cancer	9	89	0.1	0.00207112805147441	0.0474288323787641	FOXO1, KRAS, NRAS, PIK3CG, MAPK1, RB1, BCL2, TCF7, CREB5,
5220	Chronic myeloid leukemia	8	73	0.11	0.00182926567925432	0.0465446489499154	CTBP2, KRAS, NRAS, PIK3CG, MAPK1, RB1, STAT5A, CBL,
4310	Wnt signaling pathway	14	151	0.09	0.000588463918985006	0.0330998073018575	NFAT5, CSNK2A1, CTBP2, NFATC1, NFATC2, PRKX, PSEN1, SKP1, MAP3K7, TCF7, WNT3, WNT9B, TBL1XR1, CAMK2A,
4520	Adherens junction	8	73	0.11	0.00182926567925432	0.0465446489499154	WASF3, CSNK2A1, CTNNA3, LMO7, MAPK1, PTPRB, MAP3K7, TCF7,
5216	Thyroid cancer	5	29	0.17	0.000722703216197761	0.0330998073018575	KRAS, NRAS, MAPK1, TCF7, TPM3,
4540	Gap junction	10	90	0.11	0.000614742836127641	0.0330998073018575	GNAQ, GUCY1A2, HTR2B, HTR2C, KRAS, NRAS, MAPK1, MAPK7, PRKX, CDK1,
4720	Long-term potentiation	8	70	0.11	0.00135937544446753	0.0465446489499154	GNAQ, KRAS, NRAS, MAPK1, PRKX, CACNA1C, CAMK4, CAMK2A,
4930	Type II diabetes mellitus	7	48	0.15	0.000443863607850955	0.0330998073018575	HK2, PIK3CG, PRKCE, MAPK1, CACNA1A, CACNA1C, CACNA1E,
GO	ID	Description	GeneRatio	BgRatio	pvalue	p.adjust	qvalue	geneID	Count	ontology
GO:0044297	GO:0044297	cell body	37/694	500/18511	6.94334942047181e-05	0.0350639145733827	0.0341320439932667	MYO5A/NEURL1/DISC1/STRN3/GABARAPL1/GIGYF2/SRD5A1/CACNA1A/SLC38A2/KCNN3/PSEN1/UNC5A/HTR3A/SLC4A8/KCND1/KCNB1/ANXA3/ALS2/CPLX2/RIC3/NRSN1/SYT11/DLG3/CIT/BMPR1A/SLC38A7/TMPRSS3/CASP8/TRPC5/SMURF1/BPTF/MAPK1/IAPP/LRIT3/KCNC1/ASIC2/GNAQ	37	CellularComponent
GO:0007409	GO:0007409	axonogenesis	37/668	433/17381	5.04925363967613e-06	0.0221409772099798	0.0218552957540508	DCLK1/KRAS/SEMA5A/FRS2/DISC1/VAX1/GLI3/RND2/MAPK7/COL25A1/PSEN1/UNC5A/RNF6/LIMK1/MAP1B/XK/SSH2/NRAS/ALS2/UNC5C/MCF2/LRRN2/ETV1/NUMB/FN1/NFASC/ATP8A2/BCL2/PTCH1/TRPC5/MAPK1/NPTX1/CDH11/TSKU/CDKL3/WNT3/SPTBN1	37	BiologicalProcesses
GO:0004674	GO:0004674	protein serine/threonine kinase activity	39/654	450/17354	1.23337541679557e-06	0.000969433077601322	0.000943856766326719	AKAP13/DCLK1/HIPK2/EIF2AK3/MAP3K7/NEK5/MAPK7/CDC42BPA/TP53RK/TAF1L/NUAK2/LIMK1/PRKCE/DSTYK/CAMK4/MYO3A/CAMK1D/CSNK2A1/PHKG2/CAMK2A/PRKX/AAK1/DAPK1/CIT/BMPR1A/TAF1/TAOK2/WNK4/STK16/TTN/CDK12/MAP3K20/MAPK1/CSNK1G3/PIK3CG/NEK9/CDKL3/KSR2/CDK1	39	MolecularFunction

## Sheet: 145
KEGG	Pathway_Name	Gene_Found	Gene_Pathway	Percentage	pvalue	pvalueAdj	genes
4010	MAPK signaling pathway	33	268	0.12	5.41819542858452e-08	1.24076675314586e-05	AKT3, CHP1, CRKL, DUSP6, ELK4, FLNB, MAP3K1, MAP3K11, NRAS, NTRK2, PAK1, PLA2G4A, PPP3CA, PPP3R2, MAPK8, MAPK9, PRKX, TAOK1, MAP4K2, RASA1, RASA2, MAP2K4, SOS2, TGFB2, TGFBR1, TGFBR2, TRAF6, CACNA1D, CACNB2, LAMTOR3, MAP3K13, MAP4K4, RAPGEF2,
4012	ErbB signaling pathway	13	87	0.15	5.19516815802149e-05	0.00169956215455274	AKT3, CRKL, ERBB4, ABL2, NRAS, PAK1, MAPK8, MAPK9, PAK5, RPS6KB1, MAP2K4, SOS2, CAMK2D,
4510	Focal adhesion	23	200	0.12	1.70527430248649e-05	0.000781015630538812	AKT3, MYL12B, MYL12A, COL11A1, CRKL, FLNB, FLT1, FN1, BIRC2, IGF1R, ITGB8, ARHGAP5, PAK1, MAPK8, MAPK9, PAK5, PXN, ACTB, SOS2, ACTG1, PDGFD, TLN2, CAV2,
4722	Neurotrophin signaling pathway	13	127	0.1	0.00252475926597034	0.0321205484392893	AKT3, CRKL, IRAK2, IRS1, MAP3K1, NRAS, NTRK2, MAPK8, MAPK9, SOS2, TRAF6, YWHAG, CAMK2D,
5142	Chagas disease (American trypanosomiasis)	12	104	0.12	0.00117599242043955	0.0192358760200469	AKT3, IFNGR2, SMAD2, SMAD3, SERPINE1, MAPK8, MAPK9, MAP2K4, TGFB2, TGFBR1, TGFBR2, TRAF6,
5200	Pathways in cancer	29	327	0.09	0.000187759620263362	0.004299695304031	AKT3, CDK6, CRKL, ETS1, FOXO1, FN1, APPL1, BIRC2, IGF1R, AR, SMAD2, SMAD3, SMAD4, MDM2, NRAS, MAPK8, MAPK9, BCR, SOS2, TGFB2, TGFBR1, TGFBR2, TPM3, TPR, TRAF6, FZD4, FZD6, RASSF5, PIAS2,
5210	Colorectal cancer	10	62	0.16	0.00013976426700772	0.004000752143096	AKT3, APPL1, SMAD2, SMAD3, SMAD4, MAPK8, MAPK9, TGFB2, TGFBR1, TGFBR2,
5212	Pancreatic cancer	10	70	0.14	0.00041850737589749	0.00871256264368411	AKT3, CDK6, SMAD2, SMAD3, SMAD4, MAPK8, MAPK9, TGFB2, TGFBR1, TGFBR2,
5215	Prostate cancer	11	89	0.12	0.000940876902772027	0.0165739085180611	AKT3, FOXO1, IGF1R, AR, MDM2, NRAS, CREB3L2, SOS2, SRD5A2, PDGFD, CREB5,
5220	Chronic myeloid leukemia	12	73	0.16	3.28036081193091e-05	0.00125200437655363	AKT3, CDK6, CRKL, SMAD3, SMAD4, MDM2, NRAS, BCR, SOS2, TGFB2, TGFBR1, TGFBR2,
4912	GnRH signaling pathway	11	101	0.11	0.00279571612262494	0.0336957364253216	ITPR2, MAP3K1, NRAS, PLA2G4A, MAPK8, MAPK9, PRKX, MAP2K4, SOS2, CACNA1D, CAMK2D,
4144	Endocytosis	27	203	0.13	1.85537415456325e-07	2.12440340697492e-05	ARAP2, DAB2, AP2B1, EPS15, ERBB4, FLT1, NEDD4L, PSD3, GIT1, IGF1R, ARF6, SMAD2, SMAD3, MDM2, EPN3, RAB5C, TGFB2, TGFBR1, TGFBR2, TRAF6, RAB11FIP1, STAM, EEA1, RAB11FIP4, CAV2, ASAP2, ZFYVE9,
4310	Wnt signaling pathway	16	151	0.11	0.000682153032615329	0.0130177537057425	CHP1, LRP6, SMAD2, SMAD3, SMAD4, PPP3CA, PPP3R2, MAPK8, MAPK9, PRKX, CTNNBIP1, SENP2, SKP1, CAMK2D, FZD4, FZD6,
4350	TGF-beta signaling pathway	12	85	0.14	0.000164536410219247	0.00418653754891195	SMAD1, SMAD2, SMAD3, SMAD4, SMAD5, RPS6KB1, SKP1, TGFB2, TGFBR1, TGFBR2, ACVR2A, ZFYVE9,
4810	Regulation of actin cytoskeleton	19	214	0.09	0.00220053112377198	0.0314951017089865	ARPC5, MYL12B, MYL12A, CRKL, PIKFYVE, FN1, GIT1, ITGB8, PFN4, NRAS, PAK1, PAK5, PXN, ACTB, SOS2, TIAM1, ACTG1, PDGFD, SSH2,
5131	Shigellosis	8	62	0.13	0.00247727853208439	0.0321205484392893	ARPC5, CRKL, PFN4, MAPK8, MAPK9, ACTB, ACTG1, ELMO1,
4360	Axon guidance	18	130	0.14	9.33417320750909e-06	0.000534381416129896	SEMA3A, CHP1, UNC5D, EFNB3, EPHA4, SRGAP2, NRAS, PAK1, PLXNA2, PPP3CA, PPP3R2, PAK5, SRGAP1, SEMA6A, RASA1, NTN4, SEMA5A, SRGAP3,
4520	Adherens junction	13	73	0.18	6.66108116625776e-06	0.000508462529024343	CTNND1, FER, NECTIN3, IGF1R, SMAD2, SMAD3, SMAD4, NECTIN1, ACTB, TGFBR1, TGFBR2, ACTG1, YES1,
750	Vitamin B6 metabolism	2	6	0.33	0.00198231129310529	0.0302632857414074	PSAT1, PDXK,
GO	ID	Description	GeneRatio	BgRatio	pvalue	p.adjust	qvalue	geneID	Count	ontology
GO:0099568	GO:0099568	cytoplasmic region	35/861	309/18511	1.11361873500526e-06	0.000584649835877764	0.00050288677612343	ADD3/MYO6/GABARAPL1/ARF6/DLC1/TPM4/NEDD9/PXN/C2CD5/EXOC8/AKAP12/FLNB/ITPR2/ACTB/TMOD1/BLOC1S6/FRYL/UHMK1/DLG4/CABP1/MAP2K4/EXOC2/PPP1R9A/CLASP2/PFN4/FAM110C/MYL12B/PHLDB2/EXOC5/FER/AP3S1/AKR1B1/LASP1/ACTR2/TRAF6	35	CellularComponent
GO:0031252	GO:0031252	cell leading edge	38/861	369/18511	4.00799083198183e-06	0.000789095081879679	0.000678740431331093	FSCN1/SRGAP2/MYO6/MYO5A/GABARAPL1/RASA1/EPB41L5/ARF6/DLC1/NEDD9/PXN/PSD3/C2CD5/EXOC8/CTNND1/CARMIL1/ADAM17/ALS2/PAK1/RAPH1/TIAM1/ARPC5/CDK6/FGD6/MYO1D/PODXL/RAB3IP/TLN2/PLXND1/SLC1A2/PPP1R9A/SHTN1/CLASP2/CLIP1/PHLDB2/FER/PHACTR4/ACTR2	38	CellularComponent
GO:0005938	GO:0005938	cell cortex	29/861	247/18511	4.50911475359817e-06	0.000789095081879679	0.000678740431331093	ADD3/MYO6/ARF6/DLC1/TPM4/NEDD9/PXN/C2CD5/EXOC8/AKAP12/FLNB/ITPR2/ACTB/TMOD1/FRYL/DLG4/CABP1/EXOC2/PPP1R9A/CLASP2/PFN4/FAM110C/MYL12B/PHLDB2/EXOC5/FER/LASP1/ACTR2/TRAF6	29	CellularComponent
GO:0005884	GO:0005884	actin filament	15/861	88/18511	1.2088083841823e-05	0.00158656100423927	0.00136468104424791	FSCN1/MYO6/MYO5A/TPM3/ARHGAP6/ACTG1/TPM4/YES1/CARMIL1/PAK1/TMOD1/CAPZB/XIRP1/XIRP2/GAS2	15	CellularComponent
GO:0044440	GO:0044440	endosomal part	43/861	484/18511	3.84031643654626e-05	0.00403233225837358	0.00346841210795442	CLCN3/AP2B1/TMEM9B/ABHD17B/LAMP2/NDFIP2/ZFYVE9/SNX8/STAM/RAB11FIP4/ARF6/EPS15/EPHA4/RAB14/SNX27/TMEM184A/VPS26A/ECE1/SLC11A2/APPL1/CFTR/VPS41/ZNRF2/HLA-DOA/ZDHHC2/CD1D/VPS35/CLCN5/PRLR/LRP2/LAMTOR3/LRP6/EEA1/STEAP2/IRAK2/MRC1/TGFBRAP1/PIKFYVE/RAB5C/ANKFY1/ANTXR2/NTRK2/TRAF6	43	CellularComponent
GO:0010008	GO:0010008	endosome membrane	40/861	442/18511	4.72327943755592e-05	0.00413286950786143	0.00355488926089735	CLCN3/AP2B1/TMEM9B/ABHD17B/LAMP2/NDFIP2/ZFYVE9/SNX8/STAM/RAB11FIP4/ARF6/EPS15/EPHA4/RAB14/SNX27/TMEM184A/VPS26A/ECE1/SLC11A2/APPL1/CFTR/VPS41/ZNRF2/HLA-DOA/ZDHHC2/CD1D/VPS35/CLCN5/LAMTOR3/LRP6/EEA1/STEAP2/IRAK2/MRC1/PIKFYVE/RAB5C/ANKFY1/ANTXR2/NTRK2/TRAF6	40	CellularComponent
GO:0031941	GO:0031941	filamentous actin	8/861	31/18511	6.43497797143833e-05	0.00482623347857875	0.004151286540973	FSCN1/MYO6/ACTG1/TPM4/CARMIL1/PAK1/XIRP1/XIRP2	8	CellularComponent
GO:0014069	GO:0014069	postsynaptic density	23/861	204/18511	8.04361149057837e-05	0.00505807911160319	0.00435070864937898	SRGAP2/ABHD17C/ADD3/DLGAP1/ABHD17B/BCR/BNIP3/MAGI2/EPHA4/PSD3/ALS2/TIAM1/CPEB1/SORCS3/DLG4/CABP1/VPS35/PPP1R9A/PDE4B/NETO1/NTRK2/ACTR2/SH2D5	23	CellularComponent
GO:0099572	GO:0099572	postsynaptic specialization	23/861	205/18511	8.67099276274832e-05	0.00505807911160319	0.00435070864937898	SRGAP2/ABHD17C/ADD3/DLGAP1/ABHD17B/BCR/BNIP3/MAGI2/EPHA4/PSD3/ALS2/TIAM1/CPEB1/SORCS3/DLG4/CABP1/VPS35/PPP1R9A/PDE4B/NETO1/NTRK2/ACTR2/SH2D5	23	CellularComponent
GO:0015629	GO:0015629	actin cytoskeleton	40/861	457/18511	9.80250784530349e-05	0.00514631661878433	0.00442660617435284	FSCN1/MYO6/MYO5A/IVNS1ABP/TPM3/ARHGAP6/CORO2B/DLC1/ACTG1/TPM4/YES1/ARHGAP21/PXN/PTPN12/CARMIL1/TMOD2/ADAM17/FLNB/ACTB/PAK1/TMOD1/ONECUT2/ARPC5/CAPZB/MYO1D/TMOD3/STK38L/TLN2/MYL12A/PPP1R9A/ABL2/XIRP1/PFN4/MYL12B/XIRP2/FER/FLT1/LASP1/GAS2/ACTR2	40	CellularComponent
GO:0032279	GO:0032279	asymmetric synapse	23/861	209/18511	0.000116392623470937	0.00555510248384018	0.00477822348985952	SRGAP2/ABHD17C/ADD3/DLGAP1/ABHD17B/BCR/BNIP3/MAGI2/EPHA4/PSD3/ALS2/TIAM1/CPEB1/SORCS3/DLG4/CABP1/VPS35/PPP1R9A/PDE4B/NETO1/NTRK2/ACTR2/SH2D5	23	CellularComponent
GO:0031901	GO:0031901	early endosome membrane	17/861	132/18511	0.000134508435267388	0.00582590644112372	0.00501115561552296	CLCN3/TMEM9B/ZFYVE9/SNX8/STAM/EPS15/EPHA4/RAB14/SNX27/TMEM184A/APPL1/CFTR/LRP6/EEA1/PIKFYVE/RAB5C/NTRK2	17	CellularComponent
GO:0098984	GO:0098984	neuron to neuron synapse	23/861	212/18511	0.000144260540446873	0.00582590644112372	0.00501115561552296	SRGAP2/ABHD17C/ADD3/DLGAP1/ABHD17B/BCR/BNIP3/MAGI2/EPHA4/PSD3/ALS2/TIAM1/CPEB1/SORCS3/DLG4/CABP1/VPS35/PPP1R9A/PDE4B/NETO1/NTRK2/ACTR2/SH2D5	23	CellularComponent
GO:0005769	GO:0005769	early endosome	31/861	329/18511	0.000159751831290359	0.00599069367338846	0.00515289741530556	CLCN3/MYO5A/TMEM9B/ZFYVE9/SNX8/STAM/ARF6/EPS15/EPHA4/RAB14/SNX27/TMEM184A/ALS2/VPS26A/DERL2/TM9SF4/PTP4A2/SLC11A2/APPL1/CFTR/VPS41/UVRAG/VPS35/LRP6/EEA1/STEAP2/TGFBRAP1/PIKFYVE/RAB5C/ANKFY1/NTRK2	31	CellularComponent
GO:0001726	GO:0001726	ruffle	19/861	162/18511	0.000195561712278436	0.00648416464457856	0.00557735665669013	FSCN1/MYO6/MYO5A/RASA1/EPB41L5/ARF6/DLC1/PSD3/C2CD5/ADAM17/ALS2/PAK1/TIAM1/CDK6/FGD6/PODXL/TLN2/CLASP2/CLIP1	19	CellularComponent
GO:0005925	GO:0005925	focal adhesion	35/861	394/18511	0.000197612636787156	0.00648416464457856	0.00557735665669013	DAB2/EPB41L5/ARF6/DLC1/ACTG1/TPM4/YES1/SNTB2/NEDD9/PXN/PTPN12/FLRT3/G3BP1/ADAM17/AKAP12/FLNB/ACTB/CHP1/PAK1/ARPC5/CAV2/TLN2/SNTB1/CLASP2/XIRP1/LAMTOR3/PHLDB2/YWHAG/XIRP2/FLT1/GIT1/NCSTN/LASP1/MPZL1/ACTR2	35	CellularComponent
GO:0005924	GO:0005924	cell-substrate adherens junction	35/861	397/18511	0.000228388513316765	0.00705317467595893	0.0060667908490955	DAB2/EPB41L5/ARF6/DLC1/ACTG1/TPM4/YES1/SNTB2/NEDD9/PXN/PTPN12/FLRT3/G3BP1/ADAM17/AKAP12/FLNB/ACTB/CHP1/PAK1/ARPC5/CAV2/TLN2/SNTB1/CLASP2/XIRP1/LAMTOR3/PHLDB2/YWHAG/XIRP2/FLT1/GIT1/NCSTN/LASP1/MPZL1/ACTR2	35	CellularComponent
GO:0030055	GO:0030055	cell-substrate junction	35/861	402/18511	0.000289306894927059	0.0084381177687059	0.00725805017097711	DAB2/EPB41L5/ARF6/DLC1/ACTG1/TPM4/YES1/SNTB2/NEDD9/PXN/PTPN12/FLRT3/G3BP1/ADAM17/AKAP12/FLNB/ACTB/CHP1/PAK1/ARPC5/CAV2/TLN2/SNTB1/CLASP2/XIRP1/LAMTOR3/PHLDB2/YWHAG/XIRP2/FLT1/GIT1/NCSTN/LASP1/MPZL1/ACTR2	35	CellularComponent
GO:0031414	GO:0031414	N-terminal protein acetyltransferase complex	4/861	10/18511	0.000779206112506589	0.0215306952139979	0.0185196355825666	NAA30/NAA15/NAA50/NAA25	4	CellularComponent
GO:0010494	GO:0010494	cytoplasmic stress granule	8/861	44/18511	0.000846547723007705	0.0222218777289523	0.0191141564826477	RC3H1/NUFIP2/ATXN2/G3BP1/LARP4B/RBPMS/CAPRIN1/ZFP36	8	CellularComponent
GO:0030027	GO:0030027	lamellipodium	19/861	185/18511	0.00103319420250351	0.0258298550625878	0.0222175595425567	FSCN1/SRGAP2/NEDD9/PXN/CTNND1/CARMIL1/ALS2/PAK1/RAPH1/ARPC5/FGD6/PODXL/RAB3IP/PLXND1/PPP1R9A/SHTN1/FER/PHACTR4/ACTR2	19	CellularComponent
GO:1902554	GO:1902554	serine/threonine protein kinase complex	11/861	85/18511	0.00190033191548322	0.045348829801304	0.0390068130020239	DAB2/TGFBR2/MAP3K13/CDK6/CCNL1/CDK14/TGFBR1/UVRAG/ACVR1B/CCNT1/SMCR8	11	CellularComponent
GO:1902911	GO:1902911	protein kinase complex	12/861	99/18511	0.0021287574309755	0.0477339526500624	0.0410583773170461	DAB2/TGFBR2/MAP3K13/IRS1/CDK6/CCNL1/CDK14/TGFBR1/UVRAG/ACVR1B/CCNT1/SMCR8	12	CellularComponent
GO:0005865	GO:0005865	striated muscle thin filament	5/861	21/18511	0.00234875067215827	0.0477339526500624	0.0410583773170461	TPM3/TPM4/TMOD2/TMOD1/TMOD3	5	CellularComponent
GO:0030904	GO:0030904	retromer complex	5/861	21/18511	0.00234875067215827	0.0477339526500624	0.0410583773170461	SNX8/SNX27/VPS26A/VPS35/ANKFY1	5	CellularComponent
GO:0001725	GO:0001725	stress fiber	8/861	52/18511	0.0025916607615771	0.0477339526500624	0.0410583773170461	FSCN1/TPM3/TPM4/PXN/FLNB/XIRP1/MYL12B/XIRP2	8	CellularComponent
GO:0097517	GO:0097517	contractile actin filament bundle	8/861	52/18511	0.0025916607615771	0.0477339526500624	0.0410583773170461	FSCN1/TPM3/TPM4/PXN/FLNB/XIRP1/MYL12B/XIRP2	8	CellularComponent
GO:0043235	GO:0043235	receptor complex	27/861	325/18511	0.00266909265544944	0.0477339526500624	0.0410583773170461	DAB2/ITGB8/SMAD3/ERBB4/PLA2R1/KCNK1/TGFBR2/PLXNA2/ITPR2/PLXNA4/IRS1/ACVR2A/DLG4/IGF1R/GRIK4/TGFBR1/BIRC2/ACVR1B/GABRA4/BCL10/LRP2/SACM1L/LRP6/FLT1/VLDLR/NTRK2/TRAF6	27	CellularComponent
GO:0042641	GO:0042641	actomyosin	9/861	64/18511	0.00270460186181772	0.0477339526500624	0.0410583773170461	FSCN1/MYO5A/TPM3/TPM4/PXN/FLNB/XIRP1/MYL12B/XIRP2	9	CellularComponent
GO:0030424	GO:0030424	axon	32/861	407/18511	0.00272765443714642	0.0477339526500624	0.0410583773170461	KCNA4/SEMA3A/SEMA6A/DDC/HTR2A/EPHA4/TGFB2/FLRT3/CNTN4/ALS2/ADCYAP1/PAK1/SCN2A/TIAM1/BLOC1S6/KCNA6/SYNJ1/MYO1D/CABP4/UHMK1/DLG4/MAP2K4/SLC1A2/NECTIN1/SLC38A2/KCNA1/SHTN1/LRP2/EEA1/NRCAM/AP3S1/NTRK2	32	CellularComponent
GO:0071559	GO:0071559	response to transforming growth factor beta	29/826	225/17381	1.02236150034654e-06	0.00486541838014919	0.00449623826152405	DAB2/SMAD3/SOX9/SMAD5/ZFYVE9/EPB41L5/YES1/TGFB2/PXN/TGFBR2/SOX11/CITED2/ADAM17/VASN/ONECUT2/SMAD1/CD109/CAV2/ZNF451/GLG1/TGFBR1/HIPK2/SMAD2/APAF1/RUNX3/DUSP15/TGFBRAP1/SMAD4/PDGFD	29	BiologicalProcesses
GO:0071560	GO:0071560	cellular response to transforming growth factor beta stimulus	28/826	221/17381	2.20406196474632e-06	0.00524456544511386	0.00484661625721584	DAB2/SMAD3/SOX9/SMAD5/ZFYVE9/EPB41L5/YES1/TGFB2/PXN/TGFBR2/SOX11/CITED2/ADAM17/VASN/ONECUT2/SMAD1/CD109/CAV2/ZNF451/GLG1/TGFBR1/HIPK2/SMAD2/APAF1/DUSP15/TGFBRAP1/SMAD4/PDGFD	28	BiologicalProcesses
GO:0007265	GO:0007265	Ras protein signal transduction	36/826	338/17381	5.30304721446757e-06	0.00841240056455039	0.00777408114457737	PLCE1/ABCA1/RREB1/TRIO/ELMO1/BCR/RASA1/ARHGAP6/RTKN/NRAS/ABR/ARF6/DLC1/RASA2/TGFB2/PSD3/G3BP1/NET1/OGT/CRKL/ALS2/PAK1/FARP1/TIAM1/FGD6/DENND4B/ARHGAP29/RAPGEF2/SOS2/PAK5/PLEKHG7/ADRA1A/SHTN1/CELSR1/PHACTR4/ARHGAP5	36	BiologicalProcesses
GO:0007179	GO:0007179	transforming growth factor beta receptor signaling pathway	23/826	174/17381	8.64151842217355e-06	0.00903979649563219	0.00835387128183747	DAB2/SMAD3/SMAD5/ZFYVE9/TGFB2/PXN/TGFBR2/SOX11/CITED2/ADAM17/VASN/ONECUT2/SMAD1/CD109/CAV2/ZNF451/GLG1/TGFBR1/HIPK2/SMAD2/DUSP15/TGFBRAP1/SMAD4	23	BiologicalProcesses
GO:0003281	GO:0003281	ventricular septum development	13/826	65/17381	9.49757984411871e-06	0.00903979649563219	0.00835387128183747	AP2B1/PRDM1/HEY1/TGFB2/TGFBR2/SOX11/CITED2/TGFBR1/LRP2/XIRP2/MDM2/SMAD4/ZFPM2	13	BiologicalProcesses
GO:0048013	GO:0048013	ephrin receptor signaling pathway	15/826	87/17381	1.34487090018706e-05	0.00975275884920001	0.00901273519911473	AP2B1/RASA1/ACTG1/EPHA4/YES1/ACTB/PAK1/TIAM1/ARPC5/SS18/MYL12A/EFNB3/GIT1/NCSTN/ACTR2	15	BiologicalProcesses
GO:0060485	GO:0060485	mesenchyme development	28/826	246/17381	1.72918122405956e-05	0.00975275884920001	0.00901273519911473	DAB2/SMAD3/SEMA3A/ERBB4/SOX9/ERG/EPB41L5/HEY1/TGFB2/PDCD4/TGFBR2/SOX11/CITED2/VASN/TIAM1/SIX4/TGFBR1/HOXA5/KBTBD8/DDX17/SMAD2/CLASP2/PHLDB2/LRP6/PHACTR4/MDM2/SMAD4/ZFPM2	28	BiologicalProcesses
GO:0043087	GO:0043087	regulation of GTPase activity	44/826	475/17381	1.86821156091759e-05	0.00975275884920001	0.00901273519911473	SRGAP2/SRGAP1/DOCK9/RIN2/ASAP2/BCR/RASA1/ARHGAP6/RTKN/RGS7/AGFG1/ABR/DLC1/RASA2/EPHA4/TBC1D15/ARHGAP21/NET1/ALS2/RANBP2/ADCYAP1/ARHGAP28/TIAM1/SBF2/FGD6/TBC1D12/CAV2/ARHGAP29/RAPGEF2/SRGAP2C/EIF5/TBC1D14/SRGAP3/PLXND1/ARHGAP17/ARAP2/TBC1D22B/RGPD4/GIT1/TBC1D2B/STXBP5L/SRGAP2B/ARHGAP5/NTRK2	44	BiologicalProcesses
GO:0001837	GO:0001837	epithelial to mesenchymal transition	19/826	134/17381	1.89896236555637e-05	0.00975275884920001	0.00901273519911473	DAB2/SMAD3/SOX9/ERG/EPB41L5/HEY1/TGFB2/PDCD4/TGFBR2/VASN/TIAM1/TGFBR1/KBTBD8/DDX17/SMAD2/CLASP2/PHLDB2/LRP6/SMAD4	19	BiologicalProcesses
GO:0031098	GO:0031098	stress-activated protein kinase signaling cascade	31/826	289/17381	2.04932944929607e-05	0.00975275884920001	0.00901273519911473	MDFIC/MAP4K4/EPHA4/TGFB2/FOXO1/PDCD4/CRKL/ARL6IP5/RASSF2/PAK1/TAOK1/MAP3K13/TIAM1/MAP3K1/SKP1/PAK5/IGF1R/MAP2K4/HIPK2/MAP4K2/PBK/HIPK3/MAPK9/MAP3K11/IRAK2/DUSP15/FZD4/AKR1B1/MAPK8/ZFP36/TRAF6	31	BiologicalProcesses
GO:0017015	GO:0017015	regulation of transforming growth factor beta receptor signaling pathway	16/826	103/17381	2.72104107641559e-05	0.011548408043525	0.0106721334216271	DAB2/SMAD3/TGFBR2/SOX11/CITED2/ADAM17/VASN/ONECUT2/CD109/CAV2/ZNF451/GLG1/TGFBR1/HIPK2/SMAD2/SMAD4	16	BiologicalProcesses
GO:0032970	GO:0032970	regulation of actin filament-based process	34/826	338/17381	3.18858895337236e-05	0.011548408043525	0.0106721334216271	FSCN1/SMAD3/SSH2/GMFB/RASA1/ARHGAP6/ARF6/DLC1/CAMK2D/PXN/AKAP9/CARMIL1/ATP1A2/TMOD2/RNF207/PAK1/TMOD1/ARHGAP28/ARPC5/CAPZB/TENM1/TMOD3/SEMA5A/TGFBR1/PPP1R9A/CLASP2/ABL2/PFN4/PHLDB2/CELSR1/FER/SMAD4/PDE4B/ACTR2	34	BiologicalProcesses
GO:0060562	GO:0060562	epithelial tube morphogenesis	32/826	310/17381	3.26258345260579e-05	0.011548408043525	0.0106721334216271	SMAD3/SOX9/DLC1/EPHA4/TGFB2/TGFBR2/MYCN/SOX11/RNF207/PAK1/PRKX/CTNNBIP1/SIX4/PODXL/KDM2B/PLXND1/HOXA5/NOTO/HHEX/BCL10/NRARP/LRP2/APAF1/FZD6/CELSR1/LRP6/PHACTR4/CCDC39/SMAD4/AR/KDM6A/TRAF6	32	BiologicalProcesses
GO:1903844	GO:1903844	regulation of cellular response to transforming growth factor beta stimulus	16/826	105/17381	3.47213205219464e-05	0.011548408043525	0.0106721334216271	DAB2/SMAD3/TGFBR2/SOX11/CITED2/ADAM17/VASN/ONECUT2/CD109/CAV2/ZNF451/GLG1/TGFBR1/HIPK2/SMAD2/SMAD4	16	BiologicalProcesses
GO:0048762	GO:0048762	mesenchymal cell differentiation	23/826	190/17381	3.63996891474836e-05	0.011548408043525	0.0106721334216271	DAB2/SMAD3/SEMA3A/ERBB4/SOX9/ERG/EPB41L5/HEY1/TGFB2/PDCD4/TGFBR2/SOX11/VASN/TIAM1/TGFBR1/KBTBD8/DDX17/SMAD2/CLASP2/PHLDB2/LRP6/PHACTR4/SMAD4	23	BiologicalProcesses
GO:0007266	GO:0007266	Rho protein signal transduction	22/826	180/17381	4.60899058449922e-05	0.0127544854920328	0.0117866956538223	ABCA1/TRIO/BCR/ARHGAP6/RTKN/ABR/DLC1/NET1/ALS2/PAK1/FARP1/TIAM1/FGD6/ARHGAP29/SOS2/PAK5/PLEKHG7/ADRA1A/SHTN1/CELSR1/PHACTR4/ARHGAP5	22	BiologicalProcesses
GO:0051403	GO:0051403	stress-activated MAPK cascade	28/826	260/17381	4.73467566713533e-05	0.0127544854920328	0.0117866956538223	MDFIC/MAP4K4/EPHA4/TGFB2/FOXO1/PDCD4/CRKL/ARL6IP5/RASSF2/PAK1/TAOK1/MAP3K13/TIAM1/SKP1/IGF1R/MAP2K4/HIPK2/MAP4K2/PBK/HIPK3/MAPK9/MAP3K11/IRAK2/DUSP15/FZD4/MAPK8/ZFP36/TRAF6	28	BiologicalProcesses
GO:0009880	GO:0009880	embryonic pattern specification	12/826	65/17381	4.82413824031501e-05	0.0127544854920328	0.0117866956538223	SMAD3/SEMA3A/ERBB4/SMAD5/EPB41L5/SMAD1/NOTO/SMAD2/NRARP/LRP6/SMAD4/KDM6A	12	BiologicalProcesses
GO:0035239	GO:0035239	tube morphogenesis	34/826	347/17381	5.4283055559649e-05	0.0131091606749011	0.0121144586544579	SMAD3/SOX9/EPB41L5/DLC1/EPHA4/TGFB2/TGFBR2/MYCN/SOX11/RNF207/PAK1/PRKX/CTNNBIP1/SIX4/PODXL/KDM2B/PLXND1/HOXA5/NOTO/SMAD2/HHEX/BCL10/NRARP/LRP2/APAF1/FZD6/CELSR1/LRP6/PHACTR4/CCDC39/SMAD4/AR/KDM6A/TRAF6	34	BiologicalProcesses
GO:0003279	GO:0003279	cardiac septum development	15/826	98/17381	5.74174361982065e-05	0.0131091606749011	0.0121144586544579	AP2B1/PRDM1/HEY1/TGFB2/PCSK5/TGFBR2/SOX11/CITED2/PLXND1/TGFBR1/LRP2/XIRP2/MDM2/SMAD4/ZFPM2	15	BiologicalProcesses
GO:0043547	GO:0043547	positive regulation of GTPase activity	38/826	407/17381	5.78466850541968e-05	0.0131091606749011	0.0121144586544579	SRGAP2/SRGAP1/DOCK9/RIN2/ASAP2/BCR/RASA1/ARHGAP6/RGS7/AGFG1/ABR/DLC1/RASA2/TBC1D15/ARHGAP21/NET1/ALS2/RANBP2/ADCYAP1/ARHGAP28/TIAM1/TBC1D12/CAV2/ARHGAP29/RAPGEF2/SRGAP2C/EIF5/TBC1D14/SRGAP3/ARHGAP17/ARAP2/TBC1D22B/RGPD4/GIT1/TBC1D2B/STXBP5L/SRGAP2B/ARHGAP5	38	BiologicalProcesses
GO:0010975	GO:0010975	regulation of neuron projection development	39/826	425/17381	6.76049648873291e-05	0.0146241830863091	0.0135145236028355	CAMSAP2/PPP3CA/SEMA3A/SSH2/RIMS1/CAMK1D/MAP4K4/ARF6/MAGI2/EPHA4/PMP22/TRPC6/PLXNA2/CSMD3/NEGR1/ADCYAP1/PAK1/ATF1/PLXNA4/TIAM1/CRTC1/CPEB1/RAPGEF2/SRGAP2C/LLPH/PLXND1/SEMA5A/FN1/NEDD4L/PPP1R9A/SHTN1/ABL2/EFNB3/NRCAM/CAPRIN1/MDM2/VLDLR/NTRK2/ACTR2	39	BiologicalProcesses
GO:0051056	GO:0051056	regulation of small GTPase mediated signal transduction	31/826	309/17381	7.38545376146082e-05	0.0152814671525183	0.0141219340116171	SRGAP2/SRGAP1/PLCE1/ABCA1/TRIO/BCR/RASA1/ARHGAP6/ABR/ARF6/DLC1/RASA2/TGFB2/ARHGAP21/PSD3/NET1/OGT/ALS2/FARP1/ARHGAP28/TIAM1/FGD6/DENND4B/ARHGAP29/SOS2/PLEKHG7/ADRA1A/SRGAP3/ARHGAP17/ARAP2/ARHGAP5	31	BiologicalProcesses
GO:0110053	GO:0110053	regulation of actin filament organization	25/826	234/17381	0.000134414949291674	0.0266533643199616	0.024630949918448	SMAD3/SSH2/GMFB/RASA1/ARHGAP6/ARF6/DLC1/PXN/CARMIL1/TMOD2/PAK1/TMOD1/ARHGAP28/ARPC5/CAPZB/TENM1/TMOD3/SEMA5A/TGFBR1/PPP1R9A/CLASP2/PFN4/PHLDB2/FER/ACTR2	25	BiologicalProcesses
GO:2001222	GO:2001222	regulation of neuron migration	8/826	34/17381	0.000151595893510925	0.0279264807305768	0.0258074643041661	SRGAP2/SEMA3A/ERBB4/SEMA6A/RAPGEF2/SRGAP2C/UNC5D/SHTN1	8	BiologicalProcesses
GO:0030335	GO:0030335	positive regulation of cell migration	39/826	442/17381	0.000155064365259433	0.0279264807305768	0.0258074643041661	DAB2/SMAD3/SEMA3A/SOX9/SEMA6A/RREB1/CAMK1D/EPB41L5/TGFB2/ATP8A1/TGFBR2/CARMIL1/RPS6KB1/ADAM17/PAK1/ONECUT2/TIAM1/ANGPT4/SERPINE1/CPEB1/RAPGEF2/PODXL/SRGAP2C/IGF1R/SEMA5A/TGFBR1/FN1/C5AR1/ACVR1B/SHTN1/CLASP2/ETS1/FAM110C/FER/FLT1/ELP1/ANO6/MDM2/PDGFD	39	BiologicalProcesses
GO:0040017	GO:0040017	positive regulation of locomotion	42/826	490/17381	0.000165719831057437	0.0279264807305768	0.0258074643041661	DAB2/SMAD3/SEMA3A/SOX9/SEMA6A/RREB1/CAMK1D/EPB41L5/TGFB2/ATP8A1/TGFBR2/CARMIL1/RPS6KB1/ADAM17/PAK1/ONECUT2/TIAM1/ANGPT4/CAV2/SERPINE1/CPEB1/RAPGEF2/PODXL/SRGAP2C/VAPA/IGF1R/SEMA5A/TGFBR1/FN1/C5AR1/VPS35/ACVR1B/SHTN1/CLASP2/ETS1/FAM110C/FER/FLT1/ELP1/ANO6/MDM2/PDGFD	42	BiologicalProcesses
GO:0032956	GO:0032956	regulation of actin cytoskeleton organization	29/826	294/17381	0.000167279831773138	0.0279264807305768	0.0258074643041661	FSCN1/SMAD3/SSH2/GMFB/RASA1/ARHGAP6/ARF6/DLC1/PXN/CARMIL1/TMOD2/PAK1/TMOD1/ARHGAP28/ARPC5/CAPZB/TENM1/TMOD3/SEMA5A/TGFBR1/PPP1R9A/CLASP2/ABL2/PFN4/PHLDB2/CELSR1/FER/SMAD4/ACTR2	29	BiologicalProcesses
GO:0016358	GO:0016358	dendrite development	23/826	210/17381	0.000170176075054996	0.0279264807305768	0.0258074643041661	SRGAP2/CAMSAP2/PPP3CA/SEMA3A/UBA6/CAMK1D/ARF6/EPHA4/TRPC6/CSMD3/FARP1/TIAM1/ACSL4/CRTC1/RAPGEF2/SRGAP2C/DLG4/SLC11A2/LLPH/PPP1R9A/CAPRIN1/VLDLR/ACTR2	23	BiologicalProcesses
GO:0007254	GO:0007254	JNK cascade	22/826	199/17381	0.000204456542565193	0.0324336228689252	0.0299726117486799	MDFIC/MAP4K4/EPHA4/PDCD4/CRKL/RASSF2/PAK1/TAOK1/MAP3K13/TIAM1/IGF1R/MAP2K4/HIPK2/MAP4K2/HIPK3/MAPK9/MAP3K11/IRAK2/DUSP15/FZD4/MAPK8/TRAF6	22	BiologicalProcesses
GO:0051494	GO:0051494	negative regulation of cytoskeleton organization	16/826	122/17381	0.000215301114907607	0.0330521937369453	0.0305442464544646	GMFB/NAV3/ARHGAP6/DLC1/CARMIL1/TMOD2/TMOD1/ARHGAP28/CAPZB/TMOD3/PPP1R9A/CLASP2/PFN4/PHLDB2/MDM1/SMAD4	16	BiologicalProcesses
GO:0016331	GO:0016331	morphogenesis of embryonic epithelium	18/826	148/17381	0.000234089468853058	0.0348134931959908	0.0321719013443447	SOX9/EPB41L5/DLC1/TGFB2/SOX11/SIX4/KDM2B/HHEX/BCL10/LRP2/APAF1/FZD6/CELSR1/LRP6/PHACTR4/AR/KDM6A/TRAF6	18	BiologicalProcesses
GO:0007389	GO:0007389	pattern specification process	37/826	422/17381	0.000256876325788127	0.035926967917541	0.0332008873955135	SMAD3/SEMA3A/ERBB4/SMAD5/BICC1/EPB41L5/PCSK5/TGFBR2/CRKL/CITED2/PLXNA2/DUSP6/DAW1/RNF207/CTNNBIP1/PBX3/SMAD1/RFX3/ACVR2A/KDM2B/TGFBR1/HOXA5/HIPK2/NOTO/SMAD2/HHEX/NRARP/SSBP3/LRP2/MDFI/CELSR1/LRP6/CCDC39/SMAD4/AR/PRKDC/KDM6A	37	BiologicalProcesses
GO:0090092	GO:0090092	regulation of transmembrane receptor protein serine/threonine kinase signaling pathway	23/826	216/17381	0.000257788303230328	0.035926967917541	0.0332008873955135	DAB2/SMAD3/MAGI2/TGFB2/TGFBR2/SOX11/CITED2/ADAM17/VASN/ONECUT2/CD109/CAV2/ZNF451/ACVR2A/BMP3/GLG1/TGFBR1/HIPK2/SMAD2/ACVR1B/LRP2/RBPMS/SMAD4	23	BiologicalProcesses
GO:0072132	GO:0072132	mesenchyme morphogenesis	9/826	46/17381	0.000267109677444211	0.035926967917541	0.0332008873955135	SMAD3/SOX9/HEY1/TGFB2/TGFBR2/TGFBR1/SMAD2/MDM2/SMAD4	9	BiologicalProcesses
GO:0031032	GO:0031032	actomyosin structure organization	20/826	176/17381	0.000271773659388837	0.035926967917541	0.0332008873955135	SMAD3/ARHGAP6/EPB41L5/DLC1/ACTG1/PXN/CARMIL1/TMOD2/PAK1/TMOD1/ARHGAP28/SIX4/TMOD3/EPB41L4A/TGFBR1/PPP1R9A/CLASP2/PHLDB2/FRMD3/SMAD4	20	BiologicalProcesses
GO:0051493	GO:0051493	regulation of cytoskeleton organization	39/826	457/17381	0.000306160529447952	0.0362460013083832	0.0334957130459573	FSCN1/SMAD3/CAMSAP2/SSH2/TPR/GMFB/NAV3/RASA1/ARHGAP6/ARF6/DLC1/PXN/CARMIL1/TMOD2/KATNBL1/RANBP2/PAK1/TAOK1/TMOD1/ARHGAP28/ARPC5/CAPZB/TENM1/TMOD3/SEMA5A/TGFBR1/PPP1R9A/CLASP2/ABL2/CLIP1/PFN4/MCPH1/PHLDB2/CELSR1/FER/MDM1/RGPD4/SMAD4/ACTR2	39	BiologicalProcesses
GO:0051272	GO:0051272	positive regulation of cellular component movement	40/826	473/17381	0.000310056203141678	0.0362460013083832	0.0334957130459573	DAB2/SMAD3/SEMA3A/SOX9/SEMA6A/RREB1/CAMK1D/EPB41L5/TGFB2/ATP8A1/TGFBR2/CARMIL1/RPS6KB1/ADAM17/RNF207/PAK1/ONECUT2/TIAM1/ANGPT4/SERPINE1/CPEB1/RAPGEF2/PODXL/SRGAP2C/IGF1R/SEMA5A/TGFBR1/FN1/C5AR1/ACVR1B/SHTN1/CLASP2/ETS1/FAM110C/FER/FLT1/ELP1/ANO6/MDM2/PDGFD	40	BiologicalProcesses
GO:1902903	GO:1902903	regulation of supramolecular fiber organization	29/826	305/17381	0.00031184148679202	0.0362460013083832	0.0334957130459573	SMAD3/CAMSAP2/SSH2/GMFB/NAV3/RASA1/ARHGAP6/ARF6/DLC1/PXN/CARMIL1/TMOD2/PAK1/TMOD1/ARHGAP28/ARPC5/CAPZB/TENM1/TMOD3/SEMA5A/TGFBR1/PPP1R9A/CLASP2/CLIP1/PFN4/PHLDB2/FER/SMAD4/ACTR2	29	BiologicalProcesses
GO:0010718	GO:0010718	positive regulation of epithelial to mesenchymal transition	9/826	47/17381	0.000316623886649211	0.0362460013083832	0.0334957130459573	DAB2/SMAD3/EPB41L5/TGFB2/TGFBR2/TIAM1/TGFBR1/SMAD2/SMAD4	9	BiologicalProcesses
GO:0051497	GO:0051497	negative regulation of stress fiber assembly	6/826	21/17381	0.000331944248293225	0.0362460013083832	0.0334957130459573	ARHGAP6/DLC1/ARHGAP28/PPP1R9A/CLASP2/PHLDB2	6	BiologicalProcesses
GO:0003203	GO:0003203	endocardial cushion morphogenesis	7/826	29/17381	0.000332325397614293	0.0362460013083832	0.0334957130459573	SOX9/HEY1/TGFB2/TGFBR2/TGFBR1/MDM2/SMAD4	7	BiologicalProcesses
GO:0007183	GO:0007183	SMAD protein complex assembly	5/826	14/17381	0.000334730220518845	0.0362460013083832	0.0334957130459573	SMAD3/ZFYVE9/SMAD1/SMAD2/SMAD4	5	BiologicalProcesses
GO:0060412	GO:0060412	ventricular septum morphogenesis	8/826	38/17381	0.000345047289066405	0.0362460013083832	0.0334957130459573	HEY1/TGFB2/TGFBR2/SOX11/CITED2/TGFBR1/SMAD4/ZFPM2	8	BiologicalProcesses
GO:2000147	GO:2000147	positive regulation of cell motility	39/826	460/17381	0.000348838989579502	0.0362460013083832	0.0334957130459573	DAB2/SMAD3/SEMA3A/SOX9/SEMA6A/RREB1/CAMK1D/EPB41L5/TGFB2/ATP8A1/TGFBR2/CARMIL1/RPS6KB1/ADAM17/PAK1/ONECUT2/TIAM1/ANGPT4/SERPINE1/CPEB1/RAPGEF2/PODXL/SRGAP2C/IGF1R/SEMA5A/TGFBR1/FN1/C5AR1/ACVR1B/SHTN1/CLASP2/ETS1/FAM110C/FER/FLT1/ELP1/ANO6/MDM2/PDGFD	39	BiologicalProcesses
GO:0007178	GO:0007178	transmembrane receptor protein serine/threonine kinase signaling pathway	30/826	322/17381	0.000350350086191559	0.0362460013083832	0.0334957130459573	DAB2/SMAD3/SMAD5/ZFYVE9/MAGI2/TGFB2/PDCD4/PXN/TGFBR2/SOX11/CITED2/ADAM17/VASN/ONECUT2/SMAD1/CD109/CAV2/ZNF451/ACVR2A/BMP3/GLG1/TGFBR1/HIPK2/SMAD2/ACVR1B/LRP2/RBPMS/DUSP15/TGFBRAP1/SMAD4	30	BiologicalProcesses
GO:0003197	GO:0003197	endocardial cushion development	8/826	39/17381	0.00041622661394603	0.042116294465101	0.0389205778027653	SOX9/ERG/HEY1/TGFB2/TGFBR2/TGFBR1/MDM2/SMAD4	8	BiologicalProcesses
GO:1902904	GO:1902904	negative regulation of supramolecular fiber organization	15/826	117/17381	0.000429870544612102	0.042116294465101	0.0389205778027653	GMFB/NAV3/ARHGAP6/DLC1/CARMIL1/TMOD2/TMOD1/ARHGAP28/CAPZB/TMOD3/PPP1R9A/CLASP2/PFN4/PHLDB2/SMAD4	15	BiologicalProcesses
GO:0030512	GO:0030512	negative regulation of transforming growth factor beta receptor signaling pathway	11/826	70/17381	0.000433641191172505	0.042116294465101	0.0389205778027653	SMAD3/TGFBR2/ADAM17/VASN/ONECUT2/CD109/CAV2/ZNF451/GLG1/TGFBR1/SMAD2	11	BiologicalProcesses
GO:0072175	GO:0072175	epithelial tube formation	16/826	130/17381	0.000446505064889631	0.0421798216869223	0.0389792846812049	SOX9/DLC1/TGFB2/SOX11/SIX4/PODXL/KDM2B/BCL10/LRP2/APAF1/FZD6/CELSR1/LRP6/PHACTR4/KDM6A/TRAF6	16	BiologicalProcesses
GO:0016482	GO:0016482	cytosolic transport	17/826	143/17381	0.000452021623457247	0.0421798216869223	0.0389792846812049	DAB2/AP1G1/SNX8/EPS15/RAB14/VPS26A/MYO1D/TBC1D14/SRSF10/VPS35/MON2/GCC2/EEA1/VPS54/PIKFYVE/ANKFY1/ACTR2	17	BiologicalProcesses
GO:0048562	GO:0048562	embryonic organ morphogenesis	27/826	283/17381	0.00046970345282903	0.0429868986925645	0.0397251219821799	SMAD3/SOX9/BCR/ABR/TGFBR2/MYCN/SOX11/COL11A1/DLX6/RNF207/SIX4/KDM2B/TGFBR1/HOXA5/HIPK2/NOTO/SMAD2/SLITRK6/MDFI/FZD6/CELSR1/FOXE1/PHACTR4/CCDC39/MMP16/SP3/KDM6A	27	BiologicalProcesses
GO:2001224	GO:2001224	positive regulation of neuron migration	5/826	15/17381	0.000482532455783654	0.0433277727749888	0.0400401310876684	SEMA3A/SEMA6A/RAPGEF2/SRGAP2C/SHTN1	5	BiologicalProcesses
GO:0003170	GO:0003170	heart valve development	8/826	40/17381	0.000498884538724252	0.0439665096257169	0.0406304016138387	SOX9/PRDM1/ERG/HEY1/TGFB2/TGFBR2/MDM2/SMAD4	8	BiologicalProcesses
GO:0003231	GO:0003231	cardiac ventricle development	15/826	119/17381	0.000516125951932606	0.0446589710044959	0.0412703201373096	AP2B1/PRDM1/HEY1/TGFB2/TGFBR2/SOX11/COL11A1/CITED2/TGFBR1/LRP2/XIRP2/TMEM65/MDM2/SMAD4/ZFPM2	15	BiologicalProcesses
GO:1903845	GO:1903845	negative regulation of cellular response to transforming growth factor beta stimulus	11/826	72/17381	0.000555663972417821	0.0472087546598012	0.0436266303112439	SMAD3/TGFBR2/ADAM17/VASN/ONECUT2/CD109/CAV2/ZNF451/GLG1/TGFBR1/SMAD2	11	BiologicalProcesses
GO:0007184	GO:0007184	SMAD protein import into nucleus	6/826	23/17381	0.000569219668108209	0.0472087546598012	0.0436266303112439	DAB2/ZFYVE9/TGFB2/TGFBR1/RBPMS/SMAD4	6	BiologicalProcesses
GO:0050773	GO:0050773	regulation of dendrite development	16/826	133/17381	0.000576498203411978	0.0472087546598012	0.0436266303112439	CAMSAP2/PPP3CA/CAMK1D/ARF6/EPHA4/TRPC6/CSMD3/TIAM1/CRTC1/RAPGEF2/SRGAP2C/LLPH/PPP1R9A/CAPRIN1/VLDLR/ACTR2	16	BiologicalProcesses
GO:0060317	GO:0060317	cardiac epithelial to mesenchymal transition	7/826	32/17381	0.000632892427387547	0.0472087546598012	0.0436266303112439	ERG/HEY1/TGFB2/PDCD4/TGFBR2/TGFBR1/SMAD4	7	BiologicalProcesses
GO:0009952	GO:0009952	anterior/posterior pattern specification	21/826	202/17381	0.000644978196121787	0.0472087546598012	0.0436266303112439	SMAD3/EPB41L5/PCSK5/CRKL/PLXNA2/CTNNBIP1/PBX3/ACVR2A/KDM2B/TGFBR1/HOXA5/HIPK2/SMAD2/HHEX/NRARP/SSBP3/CELSR1/LRP6/SMAD4/PRKDC/KDM6A	21	BiologicalProcesses
GO:0010976	GO:0010976	positive regulation of neuron projection development	24/826	245/17381	0.000653108453797565	0.0472087546598012	0.0436266303112439	RIMS1/CAMK1D/MAGI2/EPHA4/NEGR1/ADCYAP1/PAK1/ATF1/TIAM1/CRTC1/CPEB1/RAPGEF2/LLPH/PLXND1/SEMA5A/FN1/NEDD4L/PPP1R9A/SHTN1/ABL2/CAPRIN1/VLDLR/NTRK2/ACTR2	24	BiologicalProcesses
GO:0010717	GO:0010717	regulation of epithelial to mesenchymal transition	12/826	85/17381	0.000660771708692441	0.0472087546598012	0.0436266303112439	DAB2/SMAD3/EPB41L5/TGFB2/TGFBR2/VASN/TIAM1/TGFBR1/SMAD2/CLASP2/PHLDB2/SMAD4	12	BiologicalProcesses
GO:0110020	GO:0110020	regulation of actomyosin structure organization	12/826	85/17381	0.000660771708692441	0.0472087546598012	0.0436266303112439	SMAD3/ARHGAP6/DLC1/PXN/CARMIL1/PAK1/ARHGAP28/TGFBR1/PPP1R9A/CLASP2/PHLDB2/SMAD4	12	BiologicalProcesses
GO:0043244	GO:0043244	regulation of protein complex disassembly	13/826	97/17381	0.000665152408257887	0.0472087546598012	0.0436266303112439	NAV3/BNIP3/CARMIL1/TMOD2/TMOD1/CAPZB/TMOD3/IGF1R/SEMA5A/UVRAG/CLASP2/SMCR8/SLN	13	BiologicalProcesses
GO:0071902	GO:0071902	positive regulation of protein serine/threonine kinase activity	31/826	350/17381	0.000666839577872197	0.0472087546598012	0.0436266303112439	MDFIC/PLCE1/HTR2A/MAP4K4/EPHA4/CRKL/ADAM17/DUSP6/ALS2/PAK1/TAOK1/MAP3K13/TIAM1/MAP3K1/ADRA2B/TENM1/RAPGEF2/SLC27A1/CCNL1/MAP2K4/TGFBR1/C5AR1/MAP4K2/LAMTOR3/CCNT1/FLT1/MAP3K11/IRAK2/FZD4/PDGFD/TRAF6	31	BiologicalProcesses
GO:0001838	GO:0001838	embryonic epithelial tube formation	15/826	122/17381	0.00067302466490749	0.0472087546598012	0.0436266303112439	SOX9/DLC1/TGFB2/SOX11/SIX4/KDM2B/BCL10/LRP2/APAF1/FZD6/CELSR1/LRP6/PHACTR4/KDM6A/TRAF6	15	BiologicalProcesses
GO:0048706	GO:0048706	embryonic skeletal system development	15/826	122/17381	0.00067302466490749	0.0472087546598012	0.0436266303112439	MBTD1/SMAD3/PCSK5/TGFBR2/MYCN/SOX11/COL11A1/SIX4/ACVR2A/TGFBR1/HOXA5/SMAD2/MDFI/MMP16/SP3	15	BiologicalProcesses
GO:0006474	GO:0006474	N-terminal protein amino acid acetylation	5/826	16/17381	0.000674552493563034	0.0472087546598012	0.0436266303112439	NAA40/NAA30/NAA15/NAA50/NAA25	5	BiologicalProcesses
GO:0090101	GO:0090101	negative regulation of transmembrane receptor protein serine/threonine kinase signaling pathway	14/826	110/17381	0.000710900093770788	0.0490315006703649	0.0453110692871755	SMAD3/MAGI2/TGFBR2/ADAM17/VASN/ONECUT2/CD109/CAV2/ZNF451/GLG1/TGFBR1/HIPK2/SMAD2/LRP2	14	BiologicalProcesses
GO:0032232	GO:0032232	negative regulation of actin filament bundle assembly	6/826	24/17381	0.000728720738146028	0.0491299031367098	0.0454020051326957	ARHGAP6/DLC1/ARHGAP28/PPP1R9A/CLASP2/PHLDB2	6	BiologicalProcesses
GO:0007015	GO:0007015	actin filament organization	31/826	352/17381	0.000732973969889977	0.0491299031367098	0.0454020051326957	FSCN1/SMAD3/SSH2/GMFB/TPM3/RASA1/ARHGAP6/ARF6/DLC1/TPM4/NEDD9/PXN/CARMIL1/TMOD2/PAK1/TMOD1/ARHGAP28/ARPC5/CAPZB/TENM1/FRYL/TMOD3/SEMA5A/TGFBR1/PPP1R9A/SHTN1/CLASP2/PFN4/PHLDB2/FER/ACTR2	31	BiologicalProcesses
GO:0031346	GO:0031346	positive regulation of cell projection organization	30/826	338/17381	0.000781540622484833	0.049989167115975	0.0461960695436997	FSCN1/RREB1/NAV3/RIMS1/CAMK1D/MAGI2/EPHA4/CARMIL1/NEGR1/ADCYAP1/PAK1/ATF1/TIAM1/TENM1/CRTC1/CPEB1/RAPGEF2/LLPH/PLXND1/SEMA5A/TGFBR1/FN1/NEDD4L/PPP1R9A/SHTN1/ABL2/CAPRIN1/VLDLR/NTRK2/ACTR2	30	BiologicalProcesses
GO:0043406	GO:0043406	positive regulation of MAP kinase activity	25/826	263/17381	0.000790443915722224	0.049989167115975	0.0461960695436997	MDFIC/PLCE1/HTR2A/MAP4K4/EPHA4/CRKL/DUSP6/PAK1/TAOK1/MAP3K13/TIAM1/MAP3K1/ADRA2B/TENM1/MAP2K4/TGFBR1/C5AR1/MAP4K2/LAMTOR3/FLT1/MAP3K11/IRAK2/FZD4/PDGFD/TRAF6	25	BiologicalProcesses
GO:0051492	GO:0051492	regulation of stress fiber assembly	11/826	75/17381	0.000791467617032184	0.049989167115975	0.0461960695436997	SMAD3/ARHGAP6/DLC1/PXN/CARMIL1/PAK1/ARHGAP28/TGFBR1/PPP1R9A/CLASP2/PHLDB2	11	BiologicalProcesses
GO:0022604	GO:0022604	regulation of cell morphogenesis	36/826	432/17381	0.000794526541014677	0.049989167115975	0.0461960695436997	PPP3CA/SEMA3A/SSH2/RREB1/RIMS1/RASA1/DLC1/EPHA4/CARMIL1/NET1/CRKL/ZMYM5/TRPC6/PLXNA2/PAK1/PLXNA4/TIAM1/CAPZB/FGD6/RAPGEF2/PLXND1/SEMA5A/FN1/NEDD4L/BRWD3/FMNL2/PPP1R9A/SHTN1/MYL12B/EFNB3/NRCAM/CAPRIN1/SYNE3/GAS2/NTRK2/ACTR2	36	BiologicalProcesses
GO:0002011	GO:0002011	morphogenesis of an epithelial sheet	9/826	53/17381	0.000798314078759005	0.049989167115975	0.0461960695436997	RREB1/MPP5/FLRT3/SOX11/ADAM17/CLASP2/PHLDB2/LRP6/PHACTR4	9	BiologicalProcesses
GO:0005057	GO:0005057	signal transducer activity, downstream of receptor	23/826	122/17354	1.31601469390382e-08	1.13177263675729e-05	1.05142647649789e-05	SMAD3/ERBB4/PLCE1/SMAD5/MAP4K4/FLRT3/TGFBR2/ADCYAP1/TAOK1/MAP3K13/TIAM1/MAP3K1/SMAD1/ACVR2A/TGFBR1/MAP4K2/MAPK4/SMAD2/ACVR1B/MAPK9/MAP3K11/SMAD4/MAPK8	23	MolecularFunction
GO:0030695	GO:0030695	GTPase regulator activity	34/826	313/17354	6.50505062865122e-06	0.00279717177032002	0.0025985965406033	SRGAP2/SRGAP1/RIN2/ASAP2/BCR/RIMS1/RASA1/ARHGAP6/RTKN/RGS7/AGFG1/ABR/DLC1/RASA2/TBC1D15/ARHGAP21/RANBP2/ARHGAP28/TBC1D12/ARHGAP29/RAPGEF2/SRGAP2C/TBC1D14/SRGAP3/ARHGAP17/ARAP2/TBC1D22B/RGPD4/GIT1/TBC1D2B/STXBP5L/SRGAP2B/ARHGAP5/IPO7	34	MolecularFunction
GO:0005096	GO:0005096	GTPase activator activity	31/826	284/17354	1.49504979941256e-05	0.00428580942498268	0.00398155367633029	SRGAP2/SRGAP1/RIN2/ASAP2/BCR/RASA1/ARHGAP6/RGS7/AGFG1/ABR/DLC1/RASA2/TBC1D15/ARHGAP21/RANBP2/ARHGAP28/TBC1D12/ARHGAP29/RAPGEF2/SRGAP2C/TBC1D14/SRGAP3/ARHGAP17/ARAP2/TBC1D22B/RGPD4/GIT1/TBC1D2B/STXBP5L/SRGAP2B/ARHGAP5	31	MolecularFunction
GO:0004702	GO:0004702	signal transducer, downstream of receptor, with serine/threonine kinase activity	13/826	70/17354	2.2402969233633e-05	0.0048166383852311	0.00447469832850722	MAP4K4/TGFBR2/TAOK1/MAP3K13/MAP3K1/ACVR2A/TGFBR1/MAP4K2/MAPK4/ACVR1B/MAPK9/MAP3K11/MAPK8	13	MolecularFunction
GO:0046332	GO:0046332	SMAD binding	13/826	74/17354	4.14376026409813e-05	0.00611675251597349	0.00568251549525566	DAB2/SMAD3/MAGI2/TGFBR2/PURA/SMAD1/TGFBR1/HIPK2/SMAD2/ACVR1B/TGFBRAP1/SMAD4/IPO7	13	MolecularFunction
GO:0003779	GO:0003779	actin binding	38/826	403/17354	4.8343349364796e-05	0.00611675251597349	0.00568251549525566	FSCN1/ADD3/MYO6/MYO5A/SSH2/GMFB/TPM3/CORO2B/TPM4/SNTB2/TMOD2/INO80/TRPC6/PHACTR2/FLNB/CACNB2/TMOD1/ARPC5/BLOC1S6/CAPZB/MYO1D/TMOD3/STK38L/TLN2/SNTB1/FMNL2/PPP1R9A/KCNMA1/SHTN1/CLMN/ABL2/XIRP1/PFN4/XIRP2/SYNE3/PHACTR4/LASP1/ACTR2	38	MolecularFunction
GO:0005072	GO:0005072	transforming growth factor beta receptor, cytoplasmic mediator activity	5/826	10/17354	4.9787520478854e-05	0.00611675251597349	0.00568251549525566	SMAD3/SMAD5/SMAD1/SMAD2/SMAD4	5	MolecularFunction
GO:0060589	GO:0060589	nucleoside-triphosphatase regulator activity	34/826	350/17354	6.64212939649974e-05	0.00714028910123722	0.00663338975255698	SRGAP2/SRGAP1/RIN2/ASAP2/BCR/RIMS1/RASA1/ARHGAP6/RTKN/RGS7/AGFG1/ABR/DLC1/RASA2/TBC1D15/ARHGAP21/RANBP2/ARHGAP28/TBC1D12/ARHGAP29/RAPGEF2/SRGAP2C/TBC1D14/SRGAP3/ARHGAP17/ARAP2/TBC1D22B/RGPD4/GIT1/TBC1D2B/STXBP5L/SRGAP2B/ARHGAP5/IPO7	34	MolecularFunction
GO:0017048	GO:0017048	Rho GTPase binding	20/826	161/17354	8.17938186563833e-05	0.00754204058507173	0.00700662032321841	SRGAP2/SRGAP1/TRIO/BCR/RTKN/ABR/NET1/ALS2/PAK1/FARP1/TIAM1/FGD6/SOS2/SRGAP2C/PAK5/PLEKHG7/SRGAP3/FMNL2/MAP3K11/SRGAP2B	20	MolecularFunction
GO:0004596	GO:0004596	peptide alpha-N-acetyltransferase activity	5/826	11/17354	8.76981463380434e-05	0.00754204058507173	0.00700662032321841	NAA40/NAA30/NAA15/NAA50/NAA25	5	MolecularFunction
GO:0004674	GO:0004674	protein serine/threonine kinase activity	40/826	450/17354	0.000113148945574292	0.00884619029035377	0.00821818657329071	NUAK1/TRIO/BCR/CAMK1D/MAP4K4/PRKD3/CAMK2D/TGFBR2/RPS6KB1/DYRK1A/CAMKK1/PAK1/TAOK1/CLK4/MAP3K13/PRKX/CDK6/MAP3K1/EIF2AK1/AKT3/ACVR2A/UHMK1/PAK5/STK38L/MAP2K4/CDK14/TGFBR1/HIPK2/MAP4K2/MAPK4/ACVR1B/PBK/HIPK3/MAPK9/CCNT1/MAP3K11/IRAK2/CDK15/MAPK8/PRKDC	40	MolecularFunction
GO:0048365	GO:0048365	Rac GTPase binding	11/826	64/17354	0.000195684793512688	0.0140240768684093	0.0130284875680816	SRGAP2/SRGAP1/ALS2/PAK1/FARP1/TIAM1/SRGAP2C/PAK5/SRGAP3/MAP3K11/SRGAP2B	11	MolecularFunction
GO:0061659	GO:0061659	ubiquitin-like protein ligase activity	24/826	231/17354	0.000283107023625642	0.018728618486004	0.0173990470390172	RC3H1/HECW2/UBE2W/HECTD1/CUL5/AREL1/RLIM/PEX2/ZNF451/SKP1/ZNRF2/NEDD4L/ARIH1/FBXO40/RNF216/UBE2G2/PIAS2/UHRF1/UBE2B/RNF24/MDM2/RAD18/MED21/TRAF6	24	MolecularFunction
GO:0017137	GO:0017137	Rab GTPase binding	20/826	178/17354	0.000322114991637546	0.0197870637720207	0.0183823517784133	AP1G1/MYO5A/RIN2/DENND5B/RIMS1/RAB11FIP4/TBC1D15/ALS2/KIF3A/SBF2/DENND4B/TBC1D12/TBC1D14/RAB3IP/RAB11FIP1/TBC1D22B/SMCR8/TBC1D2B/STXBP5L/ANKFY1	20	MolecularFunction
GO:0051015	GO:0051015	actin filament binding	18/826	156/17354	0.000456860196508662	0.0261933179331633	0.0243338167824613	FSCN1/MYO6/TPM3/CORO2B/TPM4/CACNB2/TMOD1/ARPC5/BLOC1S6/CAPZB/MYO1D/TLN2/PPP1R9A/SHTN1/ABL2/SYNE3/LASP1/ACTR2	18	MolecularFunction
GO:0000987	GO:0000987	core promoter proximal region sequence-specific DNA binding	33/826	376/17354	0.000547455015533889	0.0294257070849465	0.0273367339993567	FLI1/SMAD3/ELK4/EBF3/PRDM1/MTF1/KLF5/ERG/MYCN/ACTB/TFEC/ONECUT2/NFIA/SIX4/SMAD1/RFX3/CREB3L2/HOXA5/CLOCK/SMAD2/HHEX/SSBP3/ETS1/TBPL1/ZBTB2/ZNF516/PAXBP1/UHRF1/SMAD4/AR/SP3/ATF6/KDM6A	33	MolecularFunction
GO:0001159	GO:0001159	core promoter proximal region DNA binding	33/826	379/17354	0.000628756291046256	0.0318076711941047	0.0295495990652699	FLI1/SMAD3/ELK4/EBF3/PRDM1/MTF1/KLF5/ERG/MYCN/ACTB/TFEC/ONECUT2/NFIA/SIX4/SMAD1/RFX3/CREB3L2/HOXA5/CLOCK/SMAD2/HHEX/SSBP3/ETS1/TBPL1/ZBTB2/ZNF516/PAXBP1/UHRF1/SMAD4/AR/SP3/ATF6/KDM6A	33	MolecularFunction
GO:0031435	GO:0031435	mitogen-activated protein kinase kinase kinase binding	5/826	16/17354	0.000679345862124005	0.0324576356348136	0.0301534215995392	TGFBR2/MAP2K4/MAP4K2/MAP3K11/TRAF6	5	MolecularFunction
GO:0000982	GO:0000982	transcription factor activity, RNA polymerase II core promoter proximal region sequence-specific binding	34/826	400/17354	0.000800840275110385	0.0362485598207859	0.033675222648686	FLI1/ELK4/EBF3/SOX9/PRDM1/MTF1/KLF5/ERG/DACH1/NR4A2/FOXO1/ZBTB20/MYCN/SOX11/TFEC/ONECUT2/NFIA/SIX4/SMAD1/CREB3L2/HOXA5/CLOCK/SMAD2/HHEX/SSBP3/ETS1/TBPL1/ZBTB2/ZFP90/SMAD4/AR/ZFPM2/SP3/ATF6	34	MolecularFunction

## Sheet: 205
KEGG	Pathway_Name	Gene_Found	Gene_Pathway	Percentage	pvalue	pvalueAdj	genes
4530	Tight junction	16	133	0.12	1.3209909188795e-05	0.00302506920423406	PATJ, EPB41, EPB41L1, AFDN, CLDN11, PRKCA, PRKCE, PPP2R2D, PTEN, ACTB, YES1, PARD6B, CLDN8, VAPA, MAGI1, MAGI2,
4310	Wnt signaling pathway	14	151	0.09	0.000704771426485677	0.040348164166305	FRAT1, NFAT5, PLCB1, LRP6, SMAD2, SMAD4, PPP3R1, PRKCA, SIAH1, FZD3, AXIN2, NKD1, RUVBL1, ROCK2,
4350	TGF-beta signaling pathway	10	85	0.12	0.000435831471523017	0.0332684689929236	E2F5, INHBA, SMAD1, SMAD2, SMAD4, BMPR1B, THBS1, ACVR2A, ROCK2, ZFYVE16,
4520	Adherens junction	10	73	0.14	0.000112029957688244	0.012827430155304	SORBS1, INSR, SMAD2, SMAD4, AFDN, PTPRJ, PTPRM, ACTB, YES1, IQGAP1,
GO	ID	Description	GeneRatio	BgRatio	pvalue	p.adjust	qvalue	geneID	Count	ontology
GO:0031248	GO:0031248	protein acetyltransferase complex	12/686	93/18511	0.000162760669803531	0.0422363938140163	0.0382059256486184	KAT2B/RUVBL1/JADE1/KANSL3/NAA30/MORF4L2/NAA25/JADE3/NAA50/ACTB/MSL2/ENY2	12	CellularComponent
GO:1902493	GO:1902493	acetyltransferase complex	12/686	93/18511	0.000162760669803531	0.0422363938140163	0.0382059256486184	KAT2B/RUVBL1/JADE1/KANSL3/NAA30/MORF4L2/NAA25/JADE3/NAA50/ACTB/MSL2/ENY2	12	CellularComponent
GO:0061564	GO:0061564	axon development	40/656	473/17381	1.73196552328833e-06	0.0064543846473175	0.00587067742227996	CHN1/CDH11/PTPRM/EZR/NFIB/SIPA1L1/FZD3/SMAD4/VEGFA/MTR/TRAK2/DHFR/EFNA2/CAMSAP2/DISC1/NTNG1/SEMA7A/NCAM1/SIAH1/PAFAH1B1/EPHA4/ZEB2/PRKCA/UNC5C/RELN/COBL/GATA3/PTEN/PICALM/GAB2/CREB1/UNC5D/PARD6B/NCAM2/RPS6KA5/BMPR1B/RNF165/DOK1/KIF13B/KIF5C	40	BiologicalProcesses
GO:0072001	GO:0072001	renal system development	28/656	280/17381	2.77607941820108e-06	0.0064543846473175	0.00587067742227996	MAGI2/LRRK2/FOXF1/SMAD4/VEGFA/SMAD1/SPRY1/COL4A1/PROX1/FMN1/EPHA4/BMPER/CENPF/GATA3/SULF1/SMAD2/KIF26B/PCSK5/EMX2/CD24/RARA/TBX18/NFIA/TIPARP/ANGPT2/IQGAP1/MYOCD/CAT	28	BiologicalProcesses
GO:0007409	GO:0007409	axonogenesis	36/656	433/17381	8.34722738860639e-06	0.00775653798158204	0.00705506952122165	CHN1/CDH11/PTPRM/EZR/NFIB/SIPA1L1/FZD3/SMAD4/VEGFA/TRAK2/EFNA2/DISC1/NTNG1/SEMA7A/NCAM1/SIAH1/PAFAH1B1/EPHA4/ZEB2/PRKCA/UNC5C/RELN/COBL/GATA3/PTEN/PICALM/GAB2/CREB1/UNC5D/PARD6B/RPS6KA5/BMPR1B/RNF165/DOK1/KIF13B/KIF5C	36	BiologicalProcesses
GO:0035239	GO:0035239	tube morphogenesis	31/656	347/17381	8.58540963864261e-06	0.00775653798158204	0.00705506952122165	LRP6/NFIB/FOXF1/FZD3/ZEB1/SMAD4/VEGFA/CSF1/SPRY1/RBPMS2/MICAL2/COL4A1/PTK7/PROX1/TBX3/CCM2/MED1/FMN1/SALL4/EPHA4/SHROOM3/NKX2-3/ZEB2/COBL/GATA3/STK3/ARL13B/SMAD2/KIF26B/RARA/SEMA4C	31	BiologicalProcesses
GO:0061001	GO:0061001	regulation of dendritic spine morphogenesis	9/656	38/17381	8.97790609365171e-06	0.00775653798158204	0.00705506952122165	LRRK2/SIPA1L1/PAFAH1B1/EPHA4/RELN/DNM1L/PTEN/CUX2/KALRN	9	BiologicalProcesses
GO:0001655	GO:0001655	urogenital system development	29/656	316/17381	1.00084361052671e-05	0.00775653798158204	0.00705506952122165	MAGI2/LRRK2/FOXF1/SMAD4/VEGFA/SMAD1/SPRY1/COL4A1/PROX1/FMN1/EPHA4/BMPER/CENPF/GATA3/PTEN/SULF1/SMAD2/KIF26B/PCSK5/EMX2/CD24/RARA/TBX18/NFIA/TIPARP/ANGPT2/IQGAP1/MYOCD/CAT	29	BiologicalProcesses
GO:0007411	GO:0007411	axon guidance	23/656	229/17381	1.97918081134974e-05	0.0126909124555314	0.0115432000557612	CHN1/PTPRM/EZR/NFIB/FZD3/SMAD4/VEGFA/EFNA2/NCAM1/SIAH1/EPHA4/PRKCA/UNC5C/RELN/GATA3/GAB2/CREB1/UNC5D/RPS6KA5/BMPR1B/RNF165/DOK1/KIF5C	23	BiologicalProcesses
GO:0097485	GO:0097485	neuron projection guidance	23/656	231/17381	2.27566058078811e-05	0.0126909124555314	0.0115432000557612	CHN1/PTPRM/EZR/NFIB/FZD3/SMAD4/VEGFA/EFNA2/NCAM1/SIAH1/EPHA4/PRKCA/UNC5C/RELN/GATA3/GAB2/CREB1/UNC5D/RPS6KA5/BMPR1B/RNF165/DOK1/KIF5C	23	BiologicalProcesses
GO:0030900	GO:0030900	forebrain development	31/656	366/17381	2.45630563655446e-05	0.0126909124555314	0.0115432000557612	BTBD3/PLCB1/LRP6/ERBB4/LRRK2/NFIB/SATB2/LRP1/DCT/EFNA2/PROX1/TBX3/DISC1/SEMA7A/LPAR1/PAFAH1B1/AVPR1A/INHBA/ZEB2/RELN/HOOK3/PTEN/GNAQ/ARL13B/CREB1/EMX2/RARA/E2F1/ATP7A/CDON/PTCHD1	31	BiologicalProcesses
GO:0060998	GO:0060998	regulation of dendritic spine development	11/656	67/17381	3.81649514738056e-05	0.0177467024353196	0.0161417657917633	LRRK2/SIPA1L1/DISC1/LPAR1/PAFAH1B1/EPHA4/RELN/DNM1L/PTEN/CUX2/KALRN	11	BiologicalProcesses
GO:0097061	GO:0097061	dendritic spine organization	11/656	69/17381	5.05868495371917e-05	0.0206385791263814	0.0187721133966724	LRRK2/SIPA1L1/ABHD17B/INSR/PAFAH1B1/EPHA4/RELN/DNM1L/PTEN/CUX2/KALRN	11	BiologicalProcesses
GO:0006473	GO:0006473	protein acetylation	19/656	181/17381	5.63415200137293e-05	0.0206385791263814	0.0187721133966724	KAT2B/RUVBL1/SMAD4/JADE1/KANSL3/NAA30/MORF4L2/CLOCK/NAA25/JADE3/KMT2A/MDH2/NAA50/MSL2/CRTC2/GATA3/RPS6KA5/ATG5/MYOCD	19	BiologicalProcesses
GO:0035329	GO:0035329	hippo signaling	8/656	37/17381	5.76992534716039e-05	0.0206385791263814	0.0187721133966724	AMOT/YAP1/PJA2/WWC1/TEAD1/WWC2/WWC3/STK3	8	BiologicalProcesses
GO:0043970	GO:0043970	histone H3-K9 acetylation	5/656	13/17381	7.54191563173943e-05	0.0224402042024337	0.0204108071274201	KAT2B/SMAD4/KMT2A/CRTC2/GATA3	5	BiologicalProcesses
GO:0106027	GO:0106027	neuron projection organization	11/656	72/17381	7.56661318188499e-05	0.0224402042024337	0.0204108071274201	LRRK2/SIPA1L1/ABHD17B/INSR/PAFAH1B1/EPHA4/RELN/DNM1L/PTEN/CUX2/KALRN	11	BiologicalProcesses
GO:0043543	GO:0043543	protein acylation	21/656	217/17381	7.72136058578363e-05	0.0224402042024337	0.0204108071274201	KAT2B/RUVBL1/SMAD4/JADE1/KANSL3/NAA30/MORF4L2/CLOCK/NAA25/JADE3/KMT2A/ABHD17B/MDH2/NAA50/MSL2/CRTC2/GATA3/RPS6KA5/ZDHHC9/ATG5/MYOCD	21	BiologicalProcesses
GO:0006475	GO:0006475	internal protein amino acid acetylation	17/656	156/17381	8.59908401473852e-05	0.0235210239226671	0.0213938820874423	KAT2B/RUVBL1/SMAD4/JADE1/KANSL3/MORF4L2/CLOCK/JADE3/KMT2A/MDH2/NAA50/MSL2/CRTC2/GATA3/RPS6KA5/ATG5/MYOCD	17	BiologicalProcesses
GO:0021537	GO:0021537	telencephalon development	22/656	238/17381	0.00010385311352196	0.0251724503938242	0.0228959605393063	BTBD3/PLCB1/LRP6/ERBB4/LRRK2/NFIB/LRP1/EFNA2/PROX1/DISC1/SEMA7A/LPAR1/PAFAH1B1/AVPR1A/INHBA/ZEB2/RELN/PTEN/ARL13B/EMX2/RARA/CDON	22	BiologicalProcesses
GO:0060997	GO:0060997	dendritic spine morphogenesis	9/656	51/17381	0.000108131612810174	0.0251724503938242	0.0228959605393063	LRRK2/SIPA1L1/PAFAH1B1/EPHA4/RELN/DNM1L/PTEN/CUX2/KALRN	9	BiologicalProcesses
GO:0042711	GO:0042711	maternal behavior	5/656	14/17381	0.000113682034036625	0.0251724503938242	0.0228959605393063	CREBRF/AVPR1A/PTEN/GNAQ/KALRN	5	BiologicalProcesses
GO:0060746	GO:0060746	parental behavior	5/656	14/17381	0.000113682034036625	0.0251724503938242	0.0228959605393063	CREBRF/AVPR1A/PTEN/GNAQ/KALRN	5	BiologicalProcesses
GO:0060562	GO:0060562	epithelial tube morphogenesis	26/656	310/17381	0.000127982540784778	0.0259168344867205	0.0235730256859407	LRP6/FOXF1/FZD3/SMAD4/VEGFA/CSF1/SPRY1/MICAL2/COL4A1/PTK7/PROX1/TBX3/CCM2/MED1/FMN1/SALL4/EPHA4/SHROOM3/ZEB2/COBL/GATA3/STK3/ARL13B/KIF26B/RARA/SEMA4C	26	BiologicalProcesses
GO:0016573	GO:0016573	histone acetylation	16/656	146/17381	0.000128848393467415	0.0259168344867205	0.0235730256859407	KAT2B/RUVBL1/SMAD4/JADE1/KANSL3/MORF4L2/CLOCK/JADE3/KMT2A/NAA50/MSL2/CRTC2/GATA3/RPS6KA5/ATG5/MYOCD	16	BiologicalProcesses
GO:0007589	GO:0007589	body fluid secretion	12/656	90/17381	0.000139989071292014	0.0259168344867205	0.0235730256859407	PRKCE/ERBB4/VEGFA/MED1/XBP1/WNK3/CREB1/GPAT4/VIP/ATG5/ATP7A/KALRN	12	BiologicalProcesses
GO:0016358	GO:0016358	dendrite development	20/656	210/17381	0.000141262172404411	0.0259168344867205	0.0235730256859407	BTBD3/LRRK2/SIPA1L1/TRAK2/CAMSAP2/DISC1/FMN1/LPAR1/PAFAH1B1/EPHA4/RELN/DNM1L/COBL/PTEN/PICALM/MAP6/CUX2/KALRN/KIAA0319/IQGAP1	20	BiologicalProcesses
GO:0007595	GO:0007595	lactation	8/656	42/17381	0.000149358727444839	0.0259168344867205	0.0235730256859407	ERBB4/VEGFA/MED1/XBP1/CREB1/GPAT4/ATP7A/KALRN	8	BiologicalProcesses
GO:0050773	GO:0050773	regulation of dendrite development	15/656	133/17381	0.000150484845406764	0.0259168344867205	0.0235730256859407	LRRK2/SIPA1L1/CAMSAP2/DISC1/LPAR1/PAFAH1B1/EPHA4/RELN/DNM1L/COBL/PTEN/CUX2/KALRN/KIAA0319/IQGAP1	15	BiologicalProcesses
GO:0016055	GO:0016055	Wnt signaling pathway	35/656	481/17381	0.00016832325066418	0.0277650741935599	0.0252541184175945	BICC1/PLCB1/LRP6/MAGI2/CDK14/NKD1/LRRK2/GPC6/LRP1/CLTC/FZD3/CCNY/JADE1/AXIN2/SCYL2/PTK7/DISC1/TNRC6B/BAMBI/AMER2/ZEB2/UBA52/ZBTB33/PSMA4/GATA3/PTEN/SULF1/STK3/FRAT1/CD24/TBX18/TLE4/FERMT2/PPP3R1/RSPO3	35	BiologicalProcesses
GO:0007041	GO:0007041	lysosomal transport	12/656	92/17381	0.000173158527228653	0.0277650741935599	0.0252541184175945	ZFYVE16/MGRN1/LRRK2/TRAK2/SCYL2/AP1G1/HSPA8/CHMP2B/HOOK3/GCC2/SNX27/NCOA4	12	BiologicalProcesses
GO:0198738	GO:0198738	cell-cell signaling by wnt	35/656	483/17381	0.000182255909027942	0.0282496658993309	0.0256948857008516	BICC1/PLCB1/LRP6/MAGI2/CDK14/NKD1/LRRK2/GPC6/LRP1/CLTC/FZD3/CCNY/JADE1/AXIN2/SCYL2/PTK7/DISC1/TNRC6B/BAMBI/AMER2/ZEB2/UBA52/ZBTB33/PSMA4/GATA3/PTEN/SULF1/STK3/FRAT1/CD24/TBX18/TLE4/FERMT2/PPP3R1/RSPO3	35	BiologicalProcesses
GO:0018393	GO:0018393	internal peptidyl-lysine acetylation	16/656	151/17381	0.000191092846312236	0.0286639269468354	0.0260716827328544	KAT2B/RUVBL1/SMAD4/JADE1/KANSL3/MORF4L2/CLOCK/JADE3/KMT2A/NAA50/MSL2/CRTC2/GATA3/RPS6KA5/ATG5/MYOCD	16	BiologicalProcesses
GO:0016197	GO:0016197	endosomal transport	23/656	267/17381	0.000209198385620659	0.030399140410502	0.0276499708363094	ZFYVE16/MGRN1/VTI1B/EZR/LRRK2/ANKRD50/CLTC/TRAK2/SCYL2/AP1AR/AP1G1/RAB14/BLOC1S5/CHMP2B/PIKFYVE/UBA52/DNM1L/HOOK3/GCC2/PICALM/SNX27/TGOLN2/RAB9B	23	BiologicalProcesses
GO:0050931	GO:0050931	pigment cell differentiation	7/656	34/17381	0.000233402040321016	0.0328884693179613	0.0299141753751146	ADAMTS9/AP1G1/BLOC1S5/ZEB2/GNAQ/USP13/EDN3	7	BiologicalProcesses
GO:0072073	GO:0072073	kidney epithelium development	15/656	139/17381	0.000245785147098898	0.0336147333532317	0.0305747591654295	MAGI2/SMAD4/VEGFA/SMAD1/SPRY1/FMN1/EPHA4/BMPER/GATA3/SMAD2/KIF26B/CD24/RARA/IQGAP1/CAT	15	BiologicalProcesses
GO:0021953	GO:0021953	central nervous system neuron differentiation	17/656	171/17381	0.000263454832665049	0.0350018563397851	0.0318364366209975	CDH11/LRP6/ERBB4/NFIB/SATB2/RORA/PROX1/DISC1/PAFAH1B1/EPHA4/INHBA/ZEB2/PTEN/GNAQ/UNC5D/GIGYF2/ATP7A	17	BiologicalProcesses
GO:0048813	GO:0048813	dendrite morphogenesis	14/656	126/17381	0.000289446529971611	0.0373868434546664	0.0340057355972495	BTBD3/LRRK2/SIPA1L1/TRAK2/FMN1/PAFAH1B1/EPHA4/RELN/DNM1L/PTEN/PICALM/MAP6/CUX2/KALRN	14	BiologicalProcesses
GO:0018394	GO:0018394	peptidyl-lysine acetylation	16/656	157/17381	0.000298950561700117	0.037570813835285	0.0341730684754217	KAT2B/RUVBL1/SMAD4/JADE1/KANSL3/MORF4L2/CLOCK/JADE3/KMT2A/NAA50/MSL2/CRTC2/GATA3/RPS6KA5/ATG5/MYOCD	16	BiologicalProcesses
GO:0048070	GO:0048070	regulation of developmental pigmentation	5/656	17/17381	0.000319764112804205	0.0381257211420399	0.034677792314367	ADAMTS9/BLOC1S5/ZEB2/GNAQ/EDN3	5	BiologicalProcesses
GO:0055012	GO:0055012	ventricular cardiac muscle cell differentiation	5/656	17/17381	0.000319764112804205	0.0381257211420399	0.034677792314367	PROX1/LMNA/RARA/ATG5/MYOCD	5	BiologicalProcesses
GO:0048066	GO:0048066	developmental pigmentation	8/656	47/17381	0.000337068233751222	0.0391841821735795	0.0356405306108529	ADAMTS9/DCT/AP1G1/BLOC1S5/ZEB2/GNAQ/USP13/EDN3	8	BiologicalProcesses
GO:0016570	GO:0016570	histone modification	32/656	444/17381	0.000374219595620294	0.0424419785276675	0.0386037056534619	LRRK2/KAT2B/NACC2/RUVBL1/SMAD4/JADE1/VEGFA/KANSL3/MORF4L2/KDM4B/CLOCK/JADE3/KMT2A/TRIP12/NAA50/MSL2/USP51/CRTC2/PRKCA/PHB/C6orf89/GATA3/DCAF1/PRMT2/RPS6KA5/ENY2/TET1/ATG5/EYA3/PRDM12/RBBP4/MYOCD	32	BiologicalProcesses
GO:2001235	GO:2001235	positive regulation of apoptotic signaling pathway	17/656	177/17381	0.000395447728457355	0.0437817127934929	0.0398222800236004	SEPT4/NACC2/TP53BP2/SERINC3/SIAH1/INHBA/BMF/DNM1L/TP53INP1/PTEN/STK3/TFDP2/BMPR1B/WDR35/E2F1/THBS1/PPP3R1	17	BiologicalProcesses
GO:1904375	GO:1904375	regulation of protein localization to cell periphery	11/656	87/17381	0.000420664496159893	0.0453456792251554	0.041244807951709	VTI1B/PRKCE/EZR/LRP1/CLTC/SORBS1/EPB41/WNK3/PICALM/DPP10/KALRN	11	BiologicalProcesses
GO:0061003	GO:0061003	positive regulation of dendritic spine morphogenesis	5/656	18/17381	0.000429077394818675	0.0453456792251554	0.041244807951709	PAFAH1B1/RELN/DNM1L/CUX2/KALRN	5	BiologicalProcesses
GO:0001822	GO:0001822	kidney development	22/656	264/17381	0.0004506977034306	0.046572096021162	0.0423603128043077	MAGI2/LRRK2/SMAD4/VEGFA/SMAD1/SPRY1/PROX1/FMN1/EPHA4/BMPER/CENPF/GATA3/SULF1/SMAD2/KIF26B/PCSK5/CD24/RARA/TIPARP/ANGPT2/IQGAP1/CAT	22	BiologicalProcesses
