# Supplementary material for: Epithelial to mesenchymal transition and microRNA expression are associated with spindle and apocrine cell morphology in triple-negative breast cancer
Source: Sci Rep. 2021 Mar 4;11:5145. doi: 10.1038/s41598-021-84350-2 (PMC7933252; doi:10.1038/s41598-021-84350-2)
Supplement: Supplementary file 13 — Supplementary Table 4. [file 41598_2021_84350_MOESM13_ESM.xlsx]

## Sheet: legend
Supplementary Table 4
Analysis of groups of miRNAs and their target genes by KEGG and gene onthology (GO) pathways.
All target genes for relevant miRNA groups (see List names and Tables 3 and 4a-b, as well as Supplementary Tables 2 and 3) were analyzed together by KEGG and GO pathways.

## Sheet: up miRNAs (N=17)
KEGG	Pathway_Name	Gene_Found	Gene_Pathway	Percentage	pvalue	pvalueAdj	genes							pvalueAdj
4360	Axon guidance	86	130	0.66	2.74364771792379e-12	6.28295327404548e-10	PAK4, SEMA3A, SEMA6C, SEMA4F, SEMA4D, SEMA4B, CFL1, NFAT5, CFL2, CHP1, UNC5D, DCC, EFNA2, EFNA5, EFNB1, EFNB2, EFNB3, EPHA3, EPHA4, EPHA7, EPHA8, EPHB1, EPHB2, UNC5B, SEMA3D, NTNG1, ABLIM3, ARHGEF12, SRGAP2, PLXNB2, ABL1, RND1, GNAI2, GNAI3, EPHA6, GSK3B, RHOA, L1CAM, ABLIM1, LIMK1, LIMK2, MET, NCK1, NFATC1, NFATC2, NFATC3, NFATC4, NRAS, PAK2, PAK3, PLXNA1, PLXNA2, PLXNB3, SEMA4C, PPP3CA, PPP3CB,…							6.28295e-10
4144	Endocytosis	117	203	0.58	2.66361617723786e-10	3.04984052293735e-08	DNM1L, RNF41, STAMBP, EHD1, RAB31, VPS45, ARAP1, AGAP1, AP2M1, CLTC, CCR5, VPS37A, CSF1R, ADRB1, ADRB3, VPS37D, GRK2, GRK3, DAB2, DNM1, EGFR, ERBB3, ERBB4, FGFR3, EPN2, IQSEC2, FLT1, PSD3, PIP5K1C, ACAP2, PSD4, CHMP2B, DNM3, RAB11FIP5, LDLRAP1, GRK5, GRK6, GIT1, EPN1, SH3KBP1, EHD4, EHD3, EHD2, HLA-A, HLA-B, HLA-C, HLA-E, HLA-G, HSPA1B, HSPA2, HSPA6, IGF1R, IL2RA, ARF6, RHOA, LDLR, ARRB1, SMAD6, …							3.04984e-08
5200	Pathways in cancer	166	327	0.51	1.50677826025841e-08	1.15017407199725e-06	AKT3, CDK6, CDKN1A, CDKN1B, APC2, CDKN2B, CEBPA, COL4A1, COL4A2, COL4A4, COL4A6, CREBBP, CRKL, CSF1R, CTBP2, DCC, DVL3, E2F2, E2F3, EGFR, EP300, EPAS1, ERBB2, AKT1, AKT2, MECOM, FGF1, FGF5, FGF9, FGF10, FGF11, FGFR3, FOXO1, FLT3, FN1, PIK3R5, ABL1, FZD2, APPL1, GLI2, GLI3, GRB2, CTNNA3, GSK3B, HDAC2, APC, IGF1R, FAS, FASLG, IL6, CXCL8, ITGA6, AR, ITGA2B, ITGA3, JUN, JUP, RHOA, LAMC1, SMAD4, MAX, …							1.15017e-06
4310	Wnt signaling pathway	87	151	0.58	5.42911446621067e-08	2.48653442552449e-06	APC2, NFAT5, CHP1, CREBBP, PRICKLE1, CSNK1A1, CSNK1E, CSNK2A2, CTBP2, PRICKLE2, DVL3, EP300, DAAM1, PLCB1, FBXW11, FRAT2, FZD2, CACYBP, DKK2, GSK3B, APC, JUN, RHOA, LRP6, SMAD4, NFATC1, NFATC2, NFATC3, NFATC4, LEF1, NLK, PLCB2, PLCB3, PLCB4, WNT4, PPARD, PPP2R1A, PPP2R1B, PPP2R5B, PPP2R5D, PPP2R5E, PPP3CA, PPP3CB, PPP3R1, PPP3R2, PRKACA, PRKACB, PRKCA, PRKCB, PRKCG, MAPK8, MAPK9, PSEN1, CTNNBIP1,…							2.48653e-06
4020	Calcium signaling pathway	99	177	0.56	5.24535007204637e-08	2.48653442552449e-06	ADCY1, ADCY2, CYSLTR1, CHP1, PLCD3, CHRM3, CHRM5, CHRNA7, ADCY9, ADRA1A, ADRB1, ADRB3, EDNRA, EDNRB, EGFR, ERBB2, ERBB3, ERBB4, PLCB1, GNA11, GNA15, GNAL, GNAQ, GRIN1, GRIN2A, GRIN2D, SLC25A4, GRM1, GRM5, HRH1, HTR2C, HTR5A, HTR7, ITPR1, ITPR2, MYLK, NOS1, ATP2A2, ATP2B1, ATP2B2, NTSR1, ATP2B4, OXTR, P2RX1, P2RX3, P2RX4, P2RX5, PDE1A, PDE1C, PDE1B, PDGFRA, PDGFRB, PHKA2, PHKG2, PLCB2, PLCB3, PLCB…							2.48653e-06
4010	MAPK signaling pathway	138	268	0.51	1.10507953325733e-07	4.21772021859883e-06	AKT3, RASGRP1, CACNG2, MAP3K2, GADD45G, DUSP10, CHP1, MAP3K8, CRKL, MAPK14, DUSP2, DUSP4, DUSP6, DUSP8, DUSP9, EGFR, ELK1, AKT1, AKT2, MECOM, FGF1, FGF5, FGF9, FGF10, FGF11, FGFR3, RRAS2, MRAS, TAB2, MAPK8IP3, FLNB, PLA2G2D, CACNG4, RPS6KA6, GNA12, MKNK2, GRB2, NR4A1, HSPA1B, HSPA2, HSPA6, FAS, IL1R1, FASLG, JUN, JUND, PLA2G2C, ARRB1, MAPT, MAX, MEF2C, MAP3K3, MAP3K11, NF1, NFATC2, NFATC4, NRAS, …							4.21772e-06
4012	ErbB signaling pathway	55	87	0.63	1.89717204884116e-07	6.20646284549467e-06	AKT3, CDKN1A, CDKN1B, PAK4, CRKL, HBEGF, EGFR, EIF4EBP1, ELK1, ERBB2, ERBB3, ERBB4, AKT1, AKT2, PIK3R5, ABL1, GAB1, ABL2, GRB2, GSK3B, NRG1, JUN, SHC4, NCK1, NRAS, PAK2, PAK3, PIK3CA, PIK3CD, PIK3R1, PLCG1, SHC3, PRKCA, PRKCB, PRKCG, MAPK1, MAPK8, MAPK9, MAP2K7, PAK6, PAK5, BAD, RPS6KB1, MAP2K4, SOS1, STAT5A, TGFA, CAMK2A, CAMK2D, CAMK2G, NCK2, PIK3R3, CBL, CBLB, NRG2,							6.20646e-06
4514	Cell adhesion molecules (CAMs)	76	136	0.56	1.8629426510253e-06	4.74015407871993e-05	CDH4, CDH5, CDH15, CD226, CLDN16, CNTN1, CLDN3, VCAN, CLDN19, ALCAM, NFASC, ICOSLG, CADM1, NEGR1, CNTNAP2, GLG1, CD274, HLA-A, HLA-B, HLA-C, HLA-DOA, HLA-DOB, HLA-DPA1, HLA-DPB1, HLA-DQA1, HLA-E, HLA-G, ICAM1, ITGA6, ITGAM, ITGB8, L1CAM, MAG, MPZ, NCAM1, NCAM2, NRCAM, CLDN11, CLDN18, PDCD1, NLGN4X, NLGN2, CADM3, PTPRC, PTPRF, PVR, NECTIN1, NECTIN2, JAM2, SDC1, SDC2, SDC4, SELE, SELL, SELPLG, SIGL…							4.74015e-05
4910	Insulin signaling pathway	77	138	0.56	1.73612311406698e-06	4.74015407871993e-05	AKT3, FLOT1, PPARGC1A, SOCS4, CRKL, EIF4EBP1, ELK1, AKT1, AKT2, FASN, FOXO1, FLOT2, EXOC7, RHOQ, PIK3R5, G6PC, GCK, MKNK2, GRB2, RAPGEF1, GSK3B, GYS1, HK1, HK2, ACACA, ACACB, INPP5D, INSR, SHC4, NRAS, PCK1, PDE3A, PDPK1, PHKA2, PHKG2, PIK3CA, PIK3CD, PIK3R1, PKLR, SHC3, PRKAG3, PPP1R3D, PRKAA1, PRKAA2, PRKAB1, PRKAB2, PRKACA, PRKACB, PRKAG1, PRKAR1A, PRKAR2A, PRKAR2B, PRKCI, MAPK1, MAPK8, MAPK9, …							4.74015e-05
5142	Chagas disease (American trypanosomiasis)	60	104	0.58	5.14575507408378e-06	0.000117837791196519	AKT3, TLR6, ADCY1, MAPK14, TICAM1, ACE, AKT1, AKT2, PLCB1, PIK3R5, GNA11, GNA15, GNAI2, GNAI3, GNAL, GNAO1, GNAQ, IFNGR2, FAS, FASLG, IL6, CXCL8, IRAK1, JUN, CCL3L3, MYD88, SERPINE1, IRAK4, PIK3CA, PIK3CD, PIK3R1, PLCB2, PLCB3, PLCB4, PPP2R1A, PPP2R1B, MAPK1, MAPK8, MAPK9, MAPK13, RELA, MAPK12, MAP2K4, TGFB1, TGFB2, TGFB3, TGFBR1, TGFBR2, TLR4, C1QB, C1QC, C3, CALR, CASP8, PIK3R3, IKBKG, FADD, CF…							0.000117838
4971	Gastric acid secretion	45	74	0.61	9.66155411505991e-06	0.00020113599021352	ADCY1, ADCY2, CFTR, ADCY5, ADCY6, CHRM3, ADCY9, PLCB1, GNAI2, GNAI3, GNAQ, ITPR1, ITPR2, KCNJ1, KCNJ2, KCNJ16, KCNK2, KCNQ1, MYLK, ATP1A2, ATP1A3, ATP1B1, ATP1B2, ATP1B3, ATP4A, ATP4B, PLCB2, PLCB3, PLCB4, KCNK10, PRKACA, PRKACB, PRKCA, PRKCB, PRKCG, SLC9A1, SSTR2, CALM1, CALM2, CALML3, CAMK2A, CAMK2D, CAMK2G, MYLK2, CCKBR,							0.000201136
5220	Chronic myeloid leukemia	44	73	0.6	1.64887372161629e-05	0.000314660068541776	AKT3, CDK6, CDKN1A, CDKN1B, CRKL, CTBP2, E2F2, E2F3, AKT1, AKT2, MECOM, PIK3R5, ABL1, GRB2, HDAC2, SHC4, SMAD4, MDM2, NRAS, PIK3CA, PIK3CD, PIK3R1, SHC3, MAPK1, BAD, RB1, CCND1, RELA, BCL2L1, BCR, SOS1, STAT5A, TGFB1, TGFB2, TGFB3, TGFBR1, TGFBR2, TP53, PIK3R3, IKBKG, RUNX1, CBL, CBLB, GAB2,							0.00031466
5014	Amyotrophic lateral sclerosis (ALS)	34	54	0.63	3.24430197305596e-05	0.000571496270638319	CHP1, MAPK14, GPX1, GRIA1, GRIN1, GRIN2A, GRIN2B, GRIN2D, NEFM, NEFL, NOS1, PPP3CA, PPP3CB, PPP3R1, PPP3R2, MAPK13, MAP2K6, PRPH, BAD, RAB5A, RAC1, BCL2, PRPH2, BCL2L1, MAPK12, BID, SLC1A2, TNFRSF1B, TP53, DERL1, CASP1, TOMM40L, CASP9, CCS,							0.000571496
4722	Neurotrophin signaling pathway	68	127	0.54	4.13371982264979e-05	0.000676158456704858	AKT3, SH2B3, ZNF274, FRS2, PRDM4, CRKL, MAPK14, CSK, AKT1, AKT2, FOXO3, PIK3R5, ABL1, GAB1, RPS6KA6, GRB2, RAPGEF1, GSK3B, FASLG, IRAK1, IRAK2, JUN, RHOA, ARHGDIA, SHC4, MAP3K3, NGFR, NRAS, NTRK2, NTRK3, IRAK4, PDK1, PIK3CA, PIK3CD, PIK3R1, PLCG1, SHC3, MAPK1, MAPK8, MAPK9, MAPK13, MAP2K7, PSEN1, BAD, KIDINS220, RAC1, BCL2, RELA, RPS6KA2, RPS6KA3, SORT1, MAPK12, SOS1, TP53, TP73, YWHAG, YWHAH, YW…							0.000676158
5214	Glioma	39	65	0.6	5.19301698096438e-05	0.000792800592427228	AKT3, CDK6, CDKN1A, E2F2, E2F3, EGFR, AKT1, AKT2, PIK3R5, GRB2, IGF1R, SHC4, MDM2, NRAS, PDGFA, PDGFRA, PDGFRB, PIK3CA, PIK3CD, PIK3R1, PLCG1, SHC3, PRKCA, PRKCB, PRKCG, MAPK1, PTEN, RB1, CCND1, SOS1, TGFA, TP53, CALM1, CALM2, CALML3, CAMK2A, CAMK2D, CAMK2G, PIK3R3,							0.000792801
4660	T cell receptor signaling pathway	59	108	0.55	5.80162552497611e-05	0.000830357653262205	AKT3, RASGRP1, PAK4, NFAT5, MALT1, CHP1, MAP3K8, MAPK14, DLG1, AKT1, AKT2, PIK3R5, GRB2, GSK3B, JUN, RHOA, LCK, NCK1, NFATC1, NFATC2, NFATC3, NFATC4, NRAS, PAK2, PAK3, PDCD1, PDK1, PIK3CA, PIK3CD, PIK3R1, PLCG1, PPP3CA, PPP3CB, PPP3R1, PPP3R2, MAPK1, MAPK9, MAPK13, MAP2K7, PAK6, PAK5, PTPRC, RELA, MAPK12, SOS1, VAV2, NCK2, CARD11, PIK3R3, IKBKG, CBL, CBLB, BCL10, MAP3K14, CD3D, CD3G, CD28, CD40LG…							0.000830358
5212	Pancreatic cancer	41	70	0.59	7.79922409082314e-05	0.000992234620443611	AKT3, CDK6, E2F2, E2F3, EGFR, ERBB2, AKT1, AKT2, PIK3R5, SMAD4, PIK3CA, PIK3CD, PIK3R1, PLD1, MAPK1, MAPK8, MAPK9, BAD, RAC1, RALB, RALGDS, RB1, CCND1, RELA, BCL2L1, STAT1, STAT3, TGFA, TGFB1, TGFB2, TGFB3, TGFBR1, TGFBR2, TP53, VEGFA, VEGFC, CASP9, PIK3R3, IKBKG, ARHGEF6, CDC42,							0.000992235
4720	Long-term potentiation	41	70	0.59	7.79922409082314e-05	0.000992234620443611	RAPGEF3, ADCY1, CHP1, CREBBP, EP300, PLCB1, RPS6KA6, GNAQ, GRIA1, GRIN1, GRIN2A, GRIN2B, GRIN2D, GRM1, GRM5, ITPR1, ITPR2, PPP1R12A, NRAS, PLCB2, PLCB3, PLCB4, PPP3CA, PPP3CB, PPP3R1, PPP3R2, PRKACA, PRKACB, PRKCA, PRKCB, PRKCG, MAPK1, RPS6KA2, RPS6KA3, CACNA1C, CALM1, CALM2, CALML3, CAMK2A, CAMK2D, CAMK2G,							0.000992235
5410	Hypertrophic cardiomyopathy (HCM)	47	83	0.57	8.82184786582048e-05	0.00106326482172257	CACNG2, DAG1, ACE, ITGA11, CACNG4, IL6, ITGA6, ITGA1, ITGA2B, ITGA3, ITGA5, ITGB3, ITGB4, ITGB5, ITGB8, LMNA, MYL3, ATP2A2, PRKAG3, PRKAA1, PRKAA2, PRKAB1, PRKAB2, PRKAG1, CACNG8, CACNG7, CACNG6, SGCD, SLC8A1, TGFB1, TGFB2, TGFB3, TNNC1, TPM1, TPM3, TTN, CACNA1C, CACNA1D, CACNA1S, CACNA2D1, CACNB1, CACNB2, CACNB4, CACNG1, ITGA8, CACNA2D2, CACNA2D4,							0.00106326
5213	Endometrial cancer	32	52	0.62	0.000101275536927732	0.00110438561697383	AKT3, APC2, EGFR, ELK1, ERBB2, AKT1, AKT2, FOXO3, PIK3R5, GRB2, CTNNA3, GSK3B, APC, MLH1, NRAS, LEF1, PDPK1, PIK3CA, PIK3CD, PIK3R1, MAPK1, BAD, PTEN, CCND1, SOS1, TCF7L2, TP53, AXIN1, AXIN2, CASP9, PIK3R3, CDH1,							0.00110439
5223	Non-small cell lung cancer	33	54	0.61	9.99826919062447e-05	0.00110438561697383	AKT3, CDK6, E2F2, E2F3, EGFR, ERBB2, AKT1, AKT2, FOXO3, PIK3R5, GRB2, NRAS, PDPK1, PIK3CA, PIK3CD, PIK3R1, PLCG1, PRKCA, PRKCB, PRKCG, MAPK1, BAD, RARB, RB1, CCND1, RXRA, RXRB, SOS1, TGFA, TP53, RASSF5, CASP9, PIK3R3,							0.00110439
4912	GnRH signaling pathway	55	101	0.54	0.000111038228262663	0.00115580701237044	ADCY1, MAP3K2, ADCY2, ADCY5, ADCY6, ADCY9, MAPK14, HBEGF, EGFR, ELK1, PLCB1, FSHB, PLA2G2D, GNA11, GNAQ, GNRHR, GRB2, ITPR1, ITPR2, JUN, PLA2G2C, MAP3K3, MMP2, MMP14, NRAS, PLA2G5, PLCB2, PLCB3, PLCB4, PLD1, PRKACA, PRKACB, PRKCA, PRKCB, MAPK1, MAPK8, MAPK9, MAPK13, MAP2K6, MAP2K7, MAPK12, MAP2K4, PLA2G2F, SOS1, CACNA1C, CACNA1D, CACNA1S, CALM1, CALM2, CALML3, CAMK2A, CAMK2D, CAMK2G, PLA2G6, CDC4…							0.00115581
5100	Bacterial invasion of epithelial cells	41	71	0.58	0.000122539435944806	0.00122006655788524	DNM1L, ARPC5, ARPC4, WASF2, ARPC1A, CLTC, CRKL, DNM1, DOCK1, CTTN, FN1, PIK3R5, CD2AP, GAB1, DNM3, ARHGEF26, CTNNA3, ITGA5, RHOA, RHOG, SHC4, MET, PIK3CA, PIK3CD, PIK3R1, SHC3, PXN, RAC1, VCL, CLTCL1, PIK3R3, CAV2, CAV3, CBL, CBLB, WASF1, WASL, BCAR1, ELMO1, CDC42, CDH1,							0.00122007
4070	Phosphatidylinositol signaling system	44	78	0.56	0.00015879198232437	0.00151514016467836	PLCD3, DGKA, DGKB, DGKG, DGKH, DGKQ, PLCB1, PIP5K1C, PIK3R5, INPP5J, IMPA2, INPP5A, INPP5B, INPP5D, INPPL1, ITPR1, ITPR2, OCRL, PIK3C2B, PIK3CA, PIK3CD, PIK3R1, PLCB2, PLCB3, PLCB4, PLCG1, PRKCA, PRKCB, PRKCG, PTEN, IPPK, PIP4K2C, CALM1, CALM2, CALML3, PIP5K1A, PIP4K2B, PLCD4, PIK3R3, DGKE, DGKD, CDS2, SYNJ1, DGKI,							0.00151514
5215	Prostate cancer	49	89	0.55	0.000169818597963176	0.00155553835734269	AKT3, CDKN1A, CDKN1B, CREB3, CREB1, CREBBP, E2F2, E2F3, EGFR, EP300, ERBB2, AKT1, AKT2, FOXO1, PIK3R5, GRB2, GSK3B, IGF1R, AR, MDM2, NRAS, LEF1, PDGFA, PDGFRA, PDGFRB, PDPK1, PIK3CA, PIK3CD, PIK3R1, MAPK1, BAD, PTEN, RB1, CCND1, BCL2, RELA, CREB3L2, SOS1, TCF7L2, TGFA, TP53, HSP90B1, PDGFD, CASP9, CREB3L3, PIK3R3, IKBKG, CREB3L1, CREB5,							0.00155554
5210	Colorectal cancer	36	62	0.58	0.000243557152892164	0.00214517646201176	AKT3, APC2, DCC, AKT1, AKT2, PIK3R5, APPL1, GSK3B, APC, JUN, RHOA, SMAD4, MLH1, LEF1, PIK3CA, PIK3CD, PIK3R1, MAPK1, MAPK8, MAPK9, BAD, RAC1, RALGDS, CCND1, BCL2, TCF7L2, TGFB1, TGFB2, TGFB3, TGFBR1, TGFBR2, TP53, AXIN1, AXIN2, CASP9, PIK3R3,							0.00214518
4510	Focal adhesion	96	200	0.48	0.000327375160089489	0.00277662635779604	AKT3, PAK4, COL1A1, COL4A1, COL4A2, COL4A4, COL4A6, COL5A1, COL6A2, COL11A2, COL6A6, CRKL, DIAPH1, DOCK1, EGFR, ELK1, ERBB2, AKT1, AKT2, ITGA11, FLNB, FLT1, FN1, PIP5K1C, PIK3R5, GRB2, RAPGEF1, GSK3B, PARVB, IGF1R, ITGA6, ITGA1, ITGA2B, ITGA3, ITGA5, ITGB3, ITGB4, ITGB5, ITGB8, JUN, RHOA, LAMC1, SHC4, MET, MYLK, PPP1R12A, COL5A3, PAK2, PAK3, PDGFA, PDGFRA, PDGFRB, PDPK1, PIK3CA, PIK3CD, PIK3R1, S…							0.00277663
4350	TGF-beta signaling pathway	46	85	0.54	0.000435160196389105	0.00355898874903946	CDKN2B, FST, ACVR1C, CREBBP, GDF7, DCN, EP300, AMH, ID4, BMP8A, INHBA, RHOA, GDF6, SMAD1, SMAD4, SMAD5, SMAD6, SMAD7, PPP2R1A, PPP2R1B, MAPK1, SMURF1, RBL2, ROCK1, RPS6KB1, SMURF2, BMP8B, BMPR1A, BMPR1B, SP1, TFDP1, TGFB1, TGFB2, TGFB3, TGFBR1, TGFBR2, THBS1, THBS2, GDF5, INHBE, CHRD, ACVR1, NOG, ACVR2B, ZFYVE9, ZFYVE16,							0.00355899
4730	Long-term depression	39	70	0.56	0.000482453181825367	0.00367121980401147	GNA13, PPP1R17, CRHR1, PLCB1, PLA2G2D, GNA11, GNA12, GNAI2, GNAI3, GNAO1, GNAQ, GRIA1, GRID2, GRM1, GRM5, GUCY1A2, GUCY1A3, IGF1R, ITPR1, ITPR2, PLA2G2C, LYN, NOS1, NRAS, PLA2G5, PLCB2, PLCB3, PLCB4, PPP2R1A, PPP2R1B, PRKCA, PRKCB, PRKCG, PRKG1, PRKG2, MAPK1, RYR1, PLA2G2F, PLA2G6,							0.00367122
4810	Regulation of actin cytoskeleton	101	214	0.47	0.00048380146710644	0.00367121980401147	ARPC5, ARPC4, ABI2, WASF2, APC2, PAK4, ARPC1A, GNA13, CFL1, CFL2, NCKAP1, CHRM3, CHRM5, CRKL, CSK, DIAPH1, DIAPH2, DOCK1, EGFR, FGF1, FGF5, FGF9, FGF10, FGF11, FGFR3, RRAS2, ITGA11, MRAS, FN1, ARHGEF12, PIP5K1C, PIK3R5, CYFIP2, GNA12, GIT1, APC, ITGA6, ITGA1, ITGA2B, ITGA3, ITGA5, ITGAM, ITGB3, ITGB4, ITGB5, ITGB8, RHOA, LIMK1, LIMK2, MSN, MYH9, MYLK, PPP1R12A, NRAS, PAK2, PAK3, ARHGEF4, PDGFA, P…							0.00367122
4916	Melanogenesis	53	101	0.52	0.000496977353381466	0.00367121980401147	CREB3, ADCY1, ADCY2, ADCY5, ADCY6, ADCY9, CREB1, CREBBP, DVL3, EDNRB, EP300, PLCB1, FZD2, GNAI2, GNAI3, GNAO1, GNAQ, GSK3B, KITLG, MITF, NRAS, LEF1, PLCB2, PLCB3, PLCB4, WNT4, PRKACA, PRKACB, PRKCA, PRKCB, PRKCG, MAPK1, CREB3L2, TCF7L2, WNT1, WNT3, WNT5A, WNT7B, WNT11, WNT2B, WNT9B, FZD5, FZD3, CALM1, CALM2, CALML3, CAMK2A, CAMK2D, CAMK2G, FZD4, CREB3L3, WNT3A, CREB3L1,							0.00367122
5131	Shigellosis	35	62	0.56	0.000613809920344652	0.00439257724246642	ARPC5, ARPC4, WASF2, NOD1, ARPC1A, CRKL, MAPK14, CSK, DIAPH1, DOCK1, CTTN, FBXW11, ABL1, CXCL8, ITGA5, RHOG, PFN1, PFN2, MAPK1, MAPK8, MAPK9, MAPK13, RAC1, RELA, ROCK1, MAPK12, UBE2D2, VCL, IKBKG, RIPK2, WASF1, BTRC, WASL, ELMO1, CDC42,							0.00439258
4520	Adherens junction	40	73	0.55	0.000664331077441765	0.00461005505255043	WASF2, CREBBP, CSNK2A2, CTNND1, EGFR, EP300, ERBB2, FER, CTNNA3, IGF1R, INSR, RHOA, SMAD4, MET, AFDN, LEF1, NLK, MAPK1, PTPN1, PTPRB, PTPRF, PTPRJ, NECTIN1, NECTIN2, RAC1, SNAI2, SNAI1, TCF7L2, TGFBR1, TGFBR2, TJP1, VCL, YES1, ACTN4, NECTIN4, IQGAP1, WASF1, WASL, CDC42, CDH1,							0.00461006
534	Glycosaminoglycan biosynthesis - heparan sulfate / heparin	17	26	0.65	0.000917852193747849	0.00618200448141934	B4GALT7, EXT1, EXT2, EXTL1, EXTL3, GLCE, B3GAT3, HS6ST3, B3GAT1, NDST1, XYLT1, XYLT2, NDST4, NDST2, NDST3, HS6ST1, HS3ST3B1,							0.006182
5211	Renal cell carcinoma	38	70	0.54	0.00110506334871435	0.00702943074598851	AKT3, PAK4, CREBBP, CRKL, EP300, EPAS1, AKT1, AKT2, PIK3R5, GAB1, GRB2, RAPGEF1, JUN, MET, NRAS, PAK2, PAK3, PIK3CA, PIK3CD, PIK3R1, EGLN1, MAPK1, PAK6, PAK5, RAC1, SLC2A1, SOS1, TGFA, TGFB1, TGFB2, TGFB3, VEGFA, VEGFC, VHL, CUL2, PIK3R3, ARNT2, CDC42,							0.00702943
5414	Dilated cardiomyopathy	47	90	0.52	0.00109853989514334	0.00702943074598851	CACNG2, ADCY1, ADCY2, ADCY5, ADCY6, ADCY9, ADRB1, DAG1, ITGA11, CACNG4, ITGA6, ITGA1, ITGA2B, ITGA3, ITGA5, ITGB3, ITGB4, ITGB5, ITGB8, LMNA, MYL3, ATP2A2, PRKACA, PRKACB, CACNG8, CACNG7, CACNG6, SGCD, SLC8A1, TGFB1, TGFB2, TGFB3, TNNC1, TPM1, TPM3, TTN, CACNA1C, CACNA1D, CACNA1S, CACNA2D1, CACNB1, CACNB2, CACNB4, CACNG1, ITGA8, CACNA2D2, CACNA2D4,							0.00702943
4920	Adipocytokine signaling pathway	37	68	0.54	0.00118512497200429	0.00733496266456707	AKT3, CAMKK2, PPARGC1A, CPT1A, CPT1B, AKT1, AKT2, ACSL3, ACSL4, G6PC, ACACB, LEP, LEPR, PCK1, ADIPOR1, ACSL5, PRKAG3, PPARA, PRKAA1, PRKAA2, PRKAB1, PRKAB2, PRKAG1, MAPK8, MAPK9, RELA, RXRA, RXRB, SLC2A1, STAT3, TNFRSF1B, TRAF2, ADIPOR2, CAMKK1, IKBKG, SOCS3, ADIPOQ,							0.00733496
4666	Fc gamma R-mediated phagocytosis	49	95	0.52	0.00127065404420606	0.00765736252955754	AKT3, DNM1L, ARPC5, ARPC4, WASF2, ARPC1A, CFL1, CFL2, CRKL, DNM1, AKT1, AKT2, PIP5K1C, PIK3R5, PLA2G4F, DNM3, AMPH, HCK, INPP5D, ARF6, LIMK1, LIMK2, LYN, MARCKS, MYO10, ASAP1, PIK3CA, PIK3CD, PIK3R1, PLCG1, PLD1, PRKCA, PRKCB, PRKCE, PRKCG, MAPK1, PTPRC, RAC1, RPS6KB1, SYK, VASP, VAV2, PIP5K1A, PLA2G6, PIK3R3, WASF1, WASL, GAB2, CDC42,							0.00765736
4330	Notch signaling pathway	27	47	0.57	0.00144562102827541	0.00848839014038637	CREBBP, CTBP2, DTX3L, DVL3, DTX3, EP300, DTX4, NCSTN, KAT2A, HDAC2, HES1, RBPJ, JAG2, LFNG, MFNG, NOTCH2, NOTCH3, NOTCH4, APH1A, DLL4, MAML3, PSEN1, ADAM17, NUMB, KAT2B, NUMBL, MAML1,							0.00848839
4380	Osteoclast differentiation	63	128	0.49	0.00150597309376809	0.00862169596182233	AKT3, SIRPB1, LILRB1, LILRB5, LILRA2, CREB1, SIRPA, MAPK14, CSF1R, CTSK, CYLD, AKT1, AKT2, FCGR3B, FHL2, TAB2, PIK3R5, FOSB, FOSL2, NOX1, GRB2, IFNAR1, IFNGR2, IL1R1, ITGB3, JUN, JUND, LCK, MITF, NFATC1, NFATC2, PIK3CA, PIK3CD, PIK3R1, PPP3CA, PPP3CB, SIRPG, MAPK1, MAPK8, MAPK9, MAPK13, MAP2K6, MAP2K7, RAC1, RELA, RELB, MAPK12, STAT1, SYK, TGFB1, TGFB2, TGFBR1, TGFBR2, TRAF2, TYROBP, CALCR, FOSL1…							0.0086217
4210	Apoptosis	46	89	0.52	0.00162155171969886	0.00904039190093602	AKT3, CHP1, CSF2RB, DFFA, AKT1, AKT2, ENDOD1, PIK3R5, FAS, IL1R1, FASLG, IRAK1, IRAK2, MYD88, IRAK4, PIK3CA, PIK3CD, PIK3R1, PPP3CA, PPP3CB, PPP3R1, PPP3R2, PRKACA, PRKACB, PRKAR1A, PRKAR2A, PRKAR2B, BAD, BCL2, RELA, BCL2L1, BID, TP53, TRAF2, CASP8, CASP9, CASP10, PIK3R3, IKBKG, RIPK1, FADD, TNFRSF10D, CFLAR, MAP3K14, AIFM1, EXOG,							0.00904039
5221	Acute myeloid leukemia	32	58	0.55	0.00165806314340311	0.00904039190093602	AKT3, CEBPA, EIF4EBP1, AKT1, AKT2, FLT3, PIK3R5, GRB2, JUP, NRAS, LEF1, PIK3CA, PIM1, PIK3CD, PIK3R1, PML, PPARD, MAPK1, BAD, RARA, CCND1, RELA, RPS6KB1, SOS1, STAT3, STAT5A, TCF7L2, ZBTB16, PIK3R3, IKBKG, RUNX1, RUNX1T1,							0.00904039
4370	VEGF signaling pathway	40	76	0.53	0.00190447392538481	0.0101424309049563	AKT3, NFAT5, CHP1, MAPK14, AKT1, AKT2, PIK3R5, PLA2G2D, PLA2G2C, NFATC1, NFATC2, NFATC3, NFATC4, NRAS, PIK3CA, PIK3CD, PIK3R1, PLA2G5, PLCG1, PPP3CA, PPP3CB, PPP3R1, PPP3R2, PRKCA, PRKCB, PRKCG, MAPK1, MAPK13, BAD, PTGS2, PXN, RAC1, MAPK12, PLA2G2F, VEGFA, PLA2G6, CASP9, PIK3R3, MAPKAPK2, CDC42,							0.0101424
4150	mTOR signaling pathway	29	52	0.56	0.00199895859475881	0.0104036708681765	AKT3, EIF4B, EIF4EBP1, AKT1, AKT2, PIK3R5, RICTOR, ULK3, RPS6KA6, PDPK1, PIK3CA, PIK3CD, PIK3R1, DDIT4, PRKAA1, PRKAA2, MAPK1, RPTOR, RPS6KA2, RPS6KA3, RPS6KB1, MLST8, TSC1, VEGFA, VEGFC, PIK3R3, STRADA, EIF4E2, ULK2,							0.0104037
5160	Hepatitis C	65	135	0.48	0.00257429061718016	0.0131002789185391	AKT3, PSME3, CDKN1A, CLDN16, CLDN3, MAPK14, TICAM1, CLDN19, EGFR, EIF2S1, AKT1, AKT2, PIK3R5, DDX58, EIF2AK1, GRB2, GSK3B, IFIT1, IFNAR1, CXCL8, IRF7, LDLR, NRAS, OAS1, OAS2, OAS3, CLDN11, CLDN18, PIAS4, PDK1, PIK3CA, PIK3CD, PIK3R1, PPARA, PPP2R1A, PPP2R1B, MAPK1, MAPK8, MAPK9, MAPK13, EIF2AK2, BAD, MAVS, RELA, RNASEL, RXRA, MAPK12, SOS1, STAT1, STAT3, TLR3, CLDN5, TP53, TRAF2, TRAF3, PIK3R3, IK…							0.0131003
5222	Small cell lung cancer	43	85	0.51	0.00373440808039071	0.0185908576175972	AKT3, CDK6, CDKN1B, CDKN2B, COL4A1, COL4A2, COL4A4, COL4A6, E2F2, E2F3, AKT1, AKT2, FN1, PIK3R5, ITGA6, ITGA2B, ITGA3, LAMC1, MAX, PIAS4, PIK3CA, PIK3CD, PIK3R1, PTEN, PTGS2, RARB, RB1, CCND1, BCL2, RELA, BCL2L1, RXRA, RXRB, TP53, TRAF1, TRAF2, TRAF3, TRAF5, CASP9, PIK3R3, IKBKG, PIAS2, TRAF4,							0.0185909
5412	Arrhythmogenic right ventricular cardiomyopathy (ARVC)	38	74	0.51	0.00419938992092237	0.0200345894144005	CACNG2, DAG1, DSG2, ITGA11, GJA1, CACNG4, CTNNA3, ITGA6, ITGA1, ITGA2B, ITGA3, ITGA5, ITGB3, ITGB4, ITGB5, ITGB8, JUP, LMNA, ATP2A2, LEF1, CACNG8, CACNG7, CACNG6, SGCD, SLC8A1, TCF7L2, CACNA1C, CACNA1D, CACNA1S, CACNA2D1, CACNB1, CACNB2, CACNB4, CACNG1, ACTN4, ITGA8, CACNA2D2, CACNA2D4,							0.0200346
4540	Gap junction	45	90	0.5	0.00416896614691253	0.0200345894144005	TUBB4A, ADCY1, MAP3K2, ADCY2, ADCY5, ADCY6, ADCY9, ADRB1, DRD2, EGFR, TUBB, PLCB1, GJA1, GNA11, GNAI2, GNAI3, GNAQ, GRB2, GRM1, GRM5, GUCY1A2, GUCY1A3, HTR2C, ITPR1, ITPR2, NRAS, PDGFA, PDGFRA, PDGFRB, PLCB2, PLCB3, PLCB4, PRKACA, PRKACB, PRKCA, PRKCB, PRKCG, PRKG1, PRKG2, MAPK1, SOS1, TJP1, PDGFD, TUBB6, CDK1,							0.0200346
4080	Neuroactive ligand-receptor interaction	119	272	0.44	0.0042897075574798	0.0200478169523036	NMUR1, CYSLTR1, GPR83, HRH3, CHRM3, CHRM5, CHRNA1, CHRNA2, CHRNA4, CHRNA5, CHRNA7, CHRNB2, CHRNB3, CHRNB4, CHRND, CHRNE, GRIN3A, ADCYAP1R1, RXFP2, ADORA1, CRHR1, ADORA3, ADRA1A, ADRA2A, ADRA2C, ADRB1, ADRB3, GPR156, DRD2, S1PR1, S1PR3, EDNRA, EDNRB, F2RL2, FPR1, FSHB, GABRA1, GABRA2, GABRA3, GABRA4, GABRB1, GABRB2, GABRE, GABRP, GABRR2, GCGR, GHRHR, GLP1R, GNRHR, PRLHR, MCHR1, GPR35, P2RY8, GRIA1…							0.0200478
5120	Epithelial cell signaling in Helicobacter pylori infection	35	68	0.51	0.00535145932932685	0.024509683728317	ADAM10, NOD1, MAPK14, CSK, ATP6V0E2, HBEGF, EGFR, ATP6V0D2, GIT1, CXCL8, JUN, LYN, MET, ATP6V0C, ATP6V1C1, PLCG1, ATP6V0A1, MAPK8, MAPK9, MAPK13, PTPRZ1, JAM2, RAC1, RELA, MAPK12, MAP2K4, ADAM17, TJP1, JAM3, IKBKG, ATP6V0E1, MAP3K14, ATP6V0D1, ATP6V1F, CDC42,							0.0245097
4962	Vasopressin-regulated water reabsorption	24	44	0.55	0.0061336379703376	0.0275412371609277	CREB3, DCTN6, ADCY6, ADCY9, CREB1, DYNLL2, DYNC1LI2, AQP2, AQP4, ARHGDIA, NSF, DCTN4, AVPR2, PRKACA, PRKACB, RAB5A, RAB5B, RAB5C, CREB3L2, STX4, CREB3L3, CREB3L1, RAB11B, CREB5,							0.0275412
5218	Melanoma	36	71	0.51	0.00666449081987946	0.0293493922644692	AKT3, CDK6, CDKN1A, E2F2, E2F3, EGFR, AKT1, AKT2, FGF1, FGF5, FGF9, FGF10, FGF11, PIK3R5, IGF1R, MDM2, MET, MITF, NRAS, PDGFA, PDGFRA, PDGFRB, PIK3CA, PIK3CD, PIK3R1, MAPK1, BAD, PTEN, RB1, CCND1, TP53, PDGFD, FGF23, PIK3R3, FGF19, CDH1,							0.0293494
GO	Description	GeneRatio	BgRatio	pvalue	p.adjust	qvalue	geneID	Count	ontology
GO:0098794	postsynapse	242/6912	424/18511	6.183264499555e-17	4.41485085268227e-14	3.32594543081327e-14	GRM5/LIN7C/GABBR2/ARRB1/SYNE1/HOMER1/MECP2/MTMR2/DAGLA/CPEB1/CNKSR2/EEF2K/HTR3A/MAGI2/TIAM1/FBXO45/HOMER3/DNM3/KCNH1/DISC1/PTEN/KALRN/PALM/DGCR8/PCLO/SPOCK1/CHRNA2/NTRK2/CTTN/ACTR2/ITPR1/BNIP3/ADD3/RTN4/MAP1B/PCDH8/SHC4/BCL11A/MEF2C/ARF4/FMR1/ARHGEF2/FXR1/PPP3CA/GABRB1/ABHD17B/PLCB4/ANK3/FARP1/SYNDIG1/LRRC7/CHRNA4/ADAM10/CACNA1C/PJA2/GLRA3/GPHN/NLGN2/LRRC4/DTNBP1/EPHA7/IGF2BP1/GRID2/RAC1/CAMK2N1/…	242	CellularComponent
GO:0097060	synaptic membrane	172/6912	295/18511	1.53337516239744e-13	4.26311065673844e-11	3.21163135130966e-11	GRM5/LIN7C/GABBR2/ARRB1/SYNE1/HOMER1/MTMR2/DAGLA/CPEB1/CNKSR2/HTR3A/FBXO45/HOMER3/DNM3/KCNH1/ZNRF2/DISC1/PTEN/RIMS4/PALM/CHRNA2/NTRK2/PCDH8/SHC4/UNC13C/FMR1/GABRB1/ANK3/SYNDIG1/LRRC7/CHRNA4/PJA2/GLRA3/GPHN/NLGN2/LRRC4/DTNBP1/EPHA7/GRID2/CAMK2N1/SHANK2/UNC13A/KCNC2/CHRM5/GABRA1/IL31RA/DLG2/ADGRL1/SLC8A1/ADGRB1/SRGAP2/SNAP25/GRIN2B/SIPA1L1/NETO1/STRN/CHRNB4/GRM6/SHANK1/FAIM2/FOSL1/SEMA4C/GABRE/DDN/…	172	CellularComponent
GO:0030424	axon	224/6912	407/18511	1.79122296501615e-13	4.26311065673844e-11	3.21163135130966e-11	KIRREL3/HOMER1/KCNAB1/MTMR2/MAP2K4/DAGLA/CREB1/SV2A/CBL/NDEL1/HTR3A/NEFM/TIAM1/NCMAP/DNM3/KCNH1/NAV1/SLC9A6/DISC1/PALM/PSEN1/SLC6A1/HTT/SPOCK1/NTRK2/PENK/PALLD/CADM2/L1CAM/PAFAH1B1/ADRA2C/SETX/MYO1D/ADAM22/DSCAM/UNC13C/NRCAM/SLC1A2/FMR1/SPAST/ATAT1/FXR1/NF1/FZD3/OLFM1/AAK1/ANK3/RAB7A/COBL/EPHB1/KCNK2/DCC/SCN1B/DTNBP1/IGF2BP1/AP3M1/EEA1/AP3S1/SCN8A/UNC13A/CALB1/SCN2A/RET/SACS/KCNC2/SCN1A/DAB2IP/RA…	224	CellularComponent
GO:0031252	cell leading edge	204/6912	369/18511	1.2169634647244e-12	2.17227978453306e-10	1.63649560651097e-10	CARMIL1/CYTH3/TACR3/ARPC5/NDEL1/ARHGEF26/TRPM7/TIAM1/WASF1/ARFIP2/APBB2/FGD6/AMOT/VASP/RAPGEF3/PALM/ARHGAP45/SCYL3/PSD4/SLC9A1/PALLD/MTSS1/CD2AP/SPATA13/CTTN/ACTR2/RASA1/FLOT1/PAFAH1B1/NCKAP1/WASL/MYO1D/CORO1C/APC/SLC1A2/ARF4/SPRY4/CDC42BPA/ARHGEF2/AJUBA/CDK6/CFL1/ARHGEF7/CTNNA3/AAK1/PKN2/WIPF1/MYH9/MYADM/RDX/PIK3CA/COBL/ARPIN/SSH1/SYNE2/MYO1C/NME2/CCDC88A/IGF2BP1/RAC1/RAB3IP/PPP1R9B/FGD4/INSR/DD…	204	CellularComponent
GO:0098984	neuron to neuron synapse	129/6912	212/18511	2.64176981874885e-12	3.77244730117336e-10	2.84198816290666e-10	GRM5/LIN7C/ARRB1/HOMER1/MTMR2/CPEB1/CNKSR2/EEF2K/MAGI2/TIAM1/FBXO45/HOMER3/DNM3/KCNH1/DISC1/KALRN/PALM/DGCR8/PCLO/SPOCK1/NTRK2/PENK/ACTR2/ITPR1/BNIP3/ADD3/RTN4/MAP1B/BCL11A/FMR1/ARHGEF2/ABHD17B/PLCB4/SYNDIG1/LRRC7/ADAM10/CACNA1C/PJA2/NLGN2/DTNBP1/CAMK2N1/CNN3/SHANK2/SOS1/DLG2/LYN/ADGRB1/SRGAP2/GRIN2B/SIPA1L1/SYN1/NETO1/BSN/SPTBN1/STRN/SHANK1/SEMA4C/GRIA1/SHISA9/NEURL1/MAP4/CDK5R1/P2RX4/PDPK1/NPTN…	129	CellularComponent
GO:0005769	early endosome	184/6912	329/18511	3.98147634000192e-12	4.69774564767959e-10	3.53906534861311e-10	RPS6KC1/RAB5B/ZFYVE9/MTMR2/INPP5B/KCNH1/SLC9A6/GPR107/MVB12B/RCC2/PTP4A3/CD207/PTPN1/NTRK2/SNX8/LMTK2/FLOT1/ANKRD27/CHMP1A/APPL1/OCRL/VPS26B/MAGEL2/SNX4/NUMB/EPHA3/SYNDIG1/SORT1/EPHB1/PARM1/SNX17/ARRDC3/PHB/SNX16/NSG2/ATP9A/SNX27/EEA1/LITAF/STEAP2/WASF2/RET/MARCH3/RAB21/VPS26A/LAMP5/SORL1/GJA1/STX6/TMEM165/LDLR/ANKFY1/SNX19/CXCR4/ASTN2/VIPAS39/CLCN3/CFTR/SAMD9L/NF2/RAB14/IGF2R/RABGEF1/SNX20/STAM/…	184	CellularComponent
GO:0030425	dendrite	259/6912	495/18511	4.60563298792117e-12	4.69774564767959e-10	3.53906534861311e-10	MAX/KIRREL3/ARRB1/TACR3/KCNAB1/MTMR2/MAP2K4/GIGYF2/SV2A/CPEB1/EEF2K/MAGI2/TIAM1/DNM3/KCNH1/SLC9A6/PTEN/PALM/ABHD13/PSEN1/HTT/PENK/CTTN/GNAQ/BNIP3/PURA/L1CAM/MAP1B/PCDH8/BMPR1B/MYO1D/ARF4/FMR1/ARHGEF2/FXR1/NF1/GNAO1/KCNJ14/FZD3/GABRB1/PLCB4/KPNA1/ANK3/FARP1/SYNDIG1/SORT1/CHRNA4/COBL/CHL1/EPHB1/GLRA3/ADCY2/GPHN/IL6ST/LRRC4/DTNBP1/NSG2/EPHA7/IGF2BP1/GRID2/RAC1/CRTC1/CAMK2N1/PPP1R9B/CNN3/SHANK2/ASAP1…	259	CellularComponent
GO:0014069	postsynaptic density	124/6912	204/18511	7.73056778244062e-12	6.89953174582825e-10	5.19778965371994e-10	GRM5/LIN7C/ARRB1/HOMER1/MTMR2/CPEB1/CNKSR2/EEF2K/MAGI2/TIAM1/FBXO45/HOMER3/DNM3/KCNH1/DISC1/KALRN/PALM/DGCR8/PCLO/SPOCK1/NTRK2/ACTR2/ITPR1/BNIP3/ADD3/RTN4/MAP1B/BCL11A/FMR1/ARHGEF2/ABHD17B/PLCB4/SYNDIG1/LRRC7/ADAM10/CACNA1C/PJA2/DTNBP1/CAMK2N1/CNN3/SHANK2/SOS1/DLG2/LYN/ADGRB1/SRGAP2/GRIN2B/SIPA1L1/SYN1/NETO1/BSN/SPTBN1/STRN/SHANK1/SEMA4C/GRIA1/SHISA9/NEURL1/MAP4/CDK5R1/P2RX4/PDPK1/NPTN/STX1A/CAP2…	124	CellularComponent
GO:0032279	asymmetric synapse	126/6912	209/18511	1.17361496134698e-11	8.07152944056615e-10	6.08071877359473e-10	GRM5/LIN7C/ARRB1/HOMER1/MTMR2/CPEB1/CNKSR2/EEF2K/MAGI2/TIAM1/FBXO45/HOMER3/DNM3/KCNH1/DISC1/KALRN/PALM/DGCR8/PCLO/SPOCK1/NTRK2/ACTR2/ITPR1/BNIP3/ADD3/RTN4/MAP1B/BCL11A/FMR1/ARHGEF2/ABHD17B/PLCB4/SYNDIG1/LRRC7/ADAM10/CACNA1C/PJA2/DTNBP1/CAMK2N1/CNN3/SHANK2/SOS1/DLG2/LYN/ADGRB1/SRGAP2/GRIN2B/SIPA1L1/SYN1/NETO1/BSN/SPTBN1/STRN/SHANK1/SEMA4C/GRIA1/SHISA9/NEURL1/MAP4/CDK5R1/P2RX4/PDPK1/NPTN/STX1A/CAP2…	126	CellularComponent
GO:0099572	postsynaptic specialization	124/6912	205/18511	1.24022216538499e-11	8.07152944056615e-10	6.08071877359473e-10	GRM5/LIN7C/ARRB1/HOMER1/MTMR2/CPEB1/CNKSR2/EEF2K/MAGI2/TIAM1/FBXO45/HOMER3/DNM3/KCNH1/DISC1/KALRN/PALM/DGCR8/PCLO/SPOCK1/NTRK2/ACTR2/ITPR1/BNIP3/ADD3/RTN4/MAP1B/BCL11A/FMR1/ARHGEF2/ABHD17B/PLCB4/SYNDIG1/LRRC7/ADAM10/CACNA1C/PJA2/DTNBP1/CAMK2N1/CNN3/SHANK2/SOS1/DLG2/LYN/ADGRB1/SRGAP2/GRIN2B/SIPA1L1/SYN1/NETO1/BSN/SPTBN1/STRN/SHANK1/SEMA4C/GRIA1/SHISA9/NEURL1/MAP4/CDK5R1/P2RX4/PDPK1/NPTN/STX1A/CAP2…	124	CellularComponent
GO:0030133	transport vesicle	194/6912	354/18511	1.2435129390228e-11	8.07152944056615e-10	6.08071877359473e-10	RAB5B/SLC6A17/MTMR2/SV2A/SEC23B/NDEL1/DISC1/SLC30A8/RAB26/RAB3C/TRIP11/FURIN/VAMP3/NPTX1/NCALD/RAB10/ITPR1/MYRIP/SV2C/ANKRD27/STX5/KCNK9/KDELR1/ZNRF1/SEC24A/ARCN1/RAB27B/APBA2/SYPL1/CD59/AQP2/SORT1/SLC2A8/CNST/RAB40B/DTNBP1/RAB3B/BET1/ARFGEF3/STEAP2/RAB8B/AP3S1/SAR1B/CEACAM1/STXBP5/MCFD2/RAB35/SNAP25/SLC30A3/LAMP5/SYN1/STX6/YIPF1/DEFA5/SREBF2/NRSN1/RAB3D/SAR1A/DNM1/SNTB2/CLCN3/SLC17A7/VTI1A/PRG2/…	194	CellularComponent
GO:0033267	axon part	110/6912	181/18511	1.17310894333782e-10	6.97999821286005e-09	5.25840938636515e-09	KCNAB1/DAGLA/SV2A/NDEL1/TIAM1/NCMAP/NAV1/SLC9A6/SPOCK1/NTRK2/L1CAM/PAFAH1B1/MYO1D/UNC13C/NRCAM/SLC1A2/SPAST/OLFM1/AAK1/ANK3/RAB7A/COBL/SCN1B/DTNBP1/AP3M1/EEA1/AP3S1/SCN8A/UNC13A/CALB1/SCN2A/KCNC2/SCN1A/RAB21/DLG2/SYN1/STX6/SPTBN1/CNTN2/DNM1/KCNC1/APP/LRRK2/SYP/GRIA1/KIF13B/TRIM46/P2RX4/PFN2/GRIK3/DNAJC5/KCNQ2/AURKA/AP3D1/SYNJ1/SYT7/KIF1B/CNTNAP2/DAG1/SYT1/KIF1A/RANGAP1/NFASC/THY1/OPA1/CNTNAP1/NEF…	110	CellularComponent
GO:0098793	presynapse	189/6912	354/18511	4.25027338130137e-10	2.33438091865321e-08	1.75861513995547e-08	GRM5/LIN7C/RAB5B/SLC6A17/MTMR2/SV2A/NDEL1/FBXO45/KCNH1/SLC9A6/ZNRF2/DISC1/TSPOAP1/RIMS4/PSEN1/PCLO/NTRK2/RAB26/PENK/RAB3C/SV2C/ADRA2C/PCDH8/KCNK9/UNC13C/ZNRF1/FMR1/RIMS3/RAB27B/APBA2/NF1/SYPL1/FZD3/AAK1/RAB7A/SYNDIG1/SNAP23/SLC2A8/KCNK2/NLGN2/RAB40B/DTNBP1/RAB3B/EEA1/RAB8B/UNC13A/CALB1/KCNC2/STXBP5/CACNA1B/IL31RA/ADGRL1/RAB35/SNAP25/SLC30A3/LAMP5/SYN1/STX6/BSN/DNM1/GRM6/CLCN3/SLC17A7/VTI1A/SYPL2/…	189	CellularComponent
GO:0010008	endosome membrane	228/6912	442/18511	4.91906457172232e-10	2.50872293157838e-08	1.88995638808279e-08	RAB5B/ZFYVE9/MTMR2/INPP5B/KCNH1/SLC9A6/ZNRF2/MVB12B/RCC2/TSPAN15/TLR8/SNX18/CD207/VPS53/NTRK2/SNX8/SLC30A4/FURIN/VAMP3/RAB10/CHMP1A/APPL1/CHMP2B/CD164/ABCA2/OCRL/SPAST/RAB27B/MMD/CLCN5/ABHD17B/SNX4/CHMP1B/RAB7A/SYNDIG1/SORT1/PLD1/EPHB1/PARM1/SNX17/TAB3/ACAP2/RAB23/SNX16/DTNBP1/NSG2/ATP9A/SNX27/EEA1/LITAF/WDR44/STEAP2/RAB8B/INSR/GNPNAT1/RET/OPTN/MARCH3/RAB21/NDRG1/VPS26A/RAB35/TBC1D5/SLC30A3/LAMP5…	228	CellularComponent
GO:0005911	cell-cell junction	216/6912	423/18511	4.29368782751244e-09	2.04379540589592e-07	1.53970138937464e-07	LIN7C/CYTH3/CLIC4/CAV3/SV2A/MAGI2/TIAM1/TGFBR1/AMOT/SH3KBP1/TJAP1/CDH5/VASP/MTDH/CCDC85C/SLC9A1/FRS2/CD2AP/CADM2/RAB10/MAGI1/LIMS1/FLOT1/TMEM47/ADD3/APC/GRB2/CDC42BPA/ARHGEF2/AJUBA/CFL1/GJA3/CTNNA3/DSG2/PIK3R1/FLRT2/PDZD2/CADM1/ANK3/PKN2/AMOTL2/MYH9/MYADM/RDX/MPP5/SNAP23/CLDN16/GJC1/VCL/CD226/SMAD7/SCN1B/CNN3/MARVELD3/GJB6/GJB2/DDX58/WASF2/KCNJ2/SCN2A/PKP1/SCN1A/NHS/CEACAM1/NDRG1/FRMD4A/EPPK1/CDC…	216	CellularComponent
GO:0005925	focal adhesion	203/6912	394/18511	4.93621240549084e-09	2.20278478595029e-07	1.65947667053014e-07	EPB41L2/ARPC5/CBL/PRKAR2A/WASF1/SH3KBP1/MDC1/VASP/TRIOBP/YWHAZ/LPP/SLC9A1/PALLD/CTTN/ACTR2/RAB10/LIMS1/FLOT1/GIT2/L1CAM/YWHAG/NCKAP1/CORO1C/MSN/TNS1/TNS3/SPRY4/TSPAN9/YES1/ARHGEF2/ATAT1/AJUBA/CFL1/ARHGEF7/FLNB/FLRT2/CD59/NUMB/RND3/MYH9/RDX/SNAP23/GNA13/ADAM10/SYNE2/VCL/PPP1R12A/MARCKS/MISP/NOX4/PFN1/ADAM9/RAC1/CNN3/KLF11/NPM1/DIXDC1/TSPAN4/RAB21/NHS/CCND3/CDC42/ADGRB1/RHOA/GJA1/OPRM1/RSU1/SNTB2/R…	203	CellularComponent
GO:0005924	cell-substrate adherens junction	204/6912	397/18511	5.99387886481579e-09	2.28343562888453e-07	1.72023530349402e-07	EPB41L2/ARPC5/CBL/PRKAR2A/WASF1/SH3KBP1/MDC1/VASP/TRIOBP/YWHAZ/LPP/SLC9A1/PALLD/CTTN/ACTR2/RAB10/LIMS1/FLOT1/GIT2/L1CAM/YWHAG/NCKAP1/CORO1C/MSN/TNS1/TNS3/SPRY4/TSPAN9/YES1/ARHGEF2/ATAT1/AJUBA/CFL1/ARHGEF7/FLNB/FLRT2/CD59/NUMB/RND3/MYH9/RDX/SNAP23/GNA13/ADAM10/SYNE2/VCL/PPP1R12A/MARCKS/MISP/NOX4/PFN1/ADAM9/RAC1/CNN3/KLF11/NPM1/DIXDC1/TSPAN4/RAB21/NHS/CCND3/CDC42/ADGRB1/RHOA/GJA1/OPRM1/RSU1/SNTB2/R…	204	CellularComponent
GO:0044309	neuron spine	84/6912	136/18511	6.02109845979361e-09	2.28343562888453e-07	1.72023530349402e-07	ARRB1/MTMR2/EEF2K/TIAM1/DNM3/SLC9A6/PTEN/PALM/CTTN/MAP1B/ARF4/FMR1/FXR1/FARP1/SYNDIG1/LRRC4/DTNBP1/IGF2BP1/GRID2/RAC1/PPP1R9B/EEA1/CNN3/SHANK2/ASAP1/CALB1/KCNJ2/MOB4/CDC42/SLC8A1/ADGRB1/SRGAP2/RHOA/SIPA1L1/NR1D1/ATP1A3/STRN/SHANK1/APP/DDN/GRIA1/SHISA9/NEURL1/CDK5R1/P2RX4/TENM2/SEPT11/GIPC1/NOS1/ARHGAP32/PDE4B/PRKACA/CNIH2/NTSR1/SLC8A2/PSD/KCNC3/ARC/ADORA1/MPP2/DRD2/P2RX3/PRKAR2B/USP8/STX4/GRIN1/C…	84	CellularComponent
GO:0044440	endosomal part	242/6912	484/18511	6.07636932056108e-09	2.28343562888453e-07	1.72023530349402e-07	RAB5B/ZFYVE9/MTMR2/INPP5B/KCNH1/SLC9A6/ZNRF2/MVB12B/RCC2/TSPAN15/TLR8/SNX18/CD207/VPS53/NTRK2/SNX8/SLC30A4/FURIN/VAMP3/RAB10/ANKRD27/CHMP1A/APPL1/CHMP2B/CD164/ABCA2/OCRL/SPAST/RAB27B/MMD/CLCN5/ABHD17B/SNX4/CHMP1B/RAB7A/SYNDIG1/SORT1/PLD1/EPHB1/PARM1/SNX17/TAB3/ACAP2/RAB23/SNX16/DTNBP1/NSG2/ATP9A/SNX27/EEA1/LITAF/WDR44/STEAP2/RAB8B/INSR/GNPNAT1/RET/OPTN/MARCH3/RAB21/PRLR/NDRG1/VPS26A/RAB35/TBC1D5/…	242	CellularComponent
GO:0030055	cell-substrate junction	206/6912	402/18511	6.758551186384e-09	2.41280277353909e-07	1.81769455591696e-07	EPB41L2/ARPC5/CBL/PRKAR2A/WASF1/SH3KBP1/MDC1/VASP/TRIOBP/YWHAZ/LPP/SLC9A1/PALLD/CTTN/ACTR2/RAB10/LIMS1/FLOT1/GIT2/L1CAM/YWHAG/NCKAP1/CORO1C/MSN/TNS1/TNS3/SPRY4/TSPAN9/YES1/ARHGEF2/ATAT1/AJUBA/CFL1/ARHGEF7/FLNB/FLRT2/CD59/NUMB/RND3/MYH9/RDX/SNAP23/GNA13/ADAM10/SYNE2/VCL/PPP1R12A/MARCKS/MISP/NOX4/PFN1/ADAM9/RAC1/CNN3/KLF11/NPM1/DIXDC1/TSPAN4/RAB21/NHS/CCND3/EPPK1/CDC42/ADGRB1/RHOA/GJA1/OPRM1/RSU1/S…	206	CellularComponent
GO:0045211	postsynaptic membrane	126/6912	225/18511	8.45084720063552e-09	2.87328804821608e-07	2.16460296718033e-07	LIN7C/GABBR2/ARRB1/SYNE1/HOMER1/DAGLA/CPEB1/CNKSR2/HTR3A/FBXO45/HOMER3/DNM3/KCNH1/DISC1/PTEN/CHRNA2/NTRK2/PCDH8/SHC4/FMR1/GABRB1/ANK3/SYNDIG1/LRRC7/CHRNA4/PJA2/GLRA3/GPHN/NLGN2/LRRC4/DTNBP1/EPHA7/GRID2/CAMK2N1/SHANK2/KCNC2/CHRM5/GABRA1/DLG2/SLC8A1/ADGRB1/SRGAP2/GRIN2B/SIPA1L1/NETO1/STRN/CHRNB4/SHANK1/FAIM2/SEMA4C/GABRE/GRIA1/SHISA9/CHRNA5/NEURL1/LRRTM3/DNAJA3/GRIK3/TENM2/HIP1/DAG1/CHRNB2/GABRA3/T…	126	CellularComponent
GO:0070382	exocytic vesicle	98/6912	167/18511	1.57983265315759e-08	5.12727506524782e-07	3.86265304193076e-07	RAB5B/SLC6A17/MTMR2/SV2A/NDEL1/DISC1/RAB26/RAB3C/RAB10/SV2C/KCNK9/ZNRF1/RAB27B/APBA2/SYPL1/SLC2A8/RAB40B/DTNBP1/RAB3B/RAB8B/STXBP5/RAB35/SNAP25/SLC30A3/LAMP5/SYN1/STX6/DNM1/CLCN3/SLC17A7/VTI1A/SYPL2/CDK16/SEMA4C/COPS4/LRRK2/SYP/GRIA1/SYT2/SV2B/STX1B/SYT12/SYNGR3/WDR7/RAB6A/DNAJC5/DOC2A/SYT7/STX1A/SYT1/KIF1A/GIPC1/PDE4B/STON2/RAB3A/SYT5/TOR1A/BCL2L1/RAB37/SCAMP5/RAB40C/SYT10/DRD2/LGI3/OTOF/GRIN2A/…	98	CellularComponent
GO:0043197	dendritic spine	82/6912	134/18511	1.67731753161099e-08	5.20697703291411e-07	3.92269683594149e-07	ARRB1/MTMR2/EEF2K/TIAM1/DNM3/PTEN/PALM/CTTN/MAP1B/ARF4/FMR1/FXR1/FARP1/SYNDIG1/LRRC4/DTNBP1/IGF2BP1/GRID2/RAC1/PPP1R9B/CNN3/SHANK2/ASAP1/CALB1/KCNJ2/MOB4/CDC42/SLC8A1/ADGRB1/SRGAP2/RHOA/SIPA1L1/NR1D1/ATP1A3/STRN/SHANK1/APP/DDN/GRIA1/SHISA9/NEURL1/CDK5R1/P2RX4/TENM2/SEPT11/GIPC1/NOS1/ARHGAP32/PDE4B/PRKACA/CNIH2/NTSR1/SLC8A2/PSD/KCNC3/ARC/ADORA1/MPP2/DRD2/P2RX3/PRKAR2B/USP8/STX4/GRIN1/COMT/ATP2B1/I…	82	CellularComponent
GO:0044304	main axon	45/6912	63/18511	3.94799808493543e-08	1.17452943026829e-06	8.84836412895616e-07	KCNAB1/DAGLA/TIAM1/NCMAP/NAV1/SPOCK1/MYO1D/NRCAM/SLC1A2/ANK3/SCN1B/SCN8A/SCN2A/KCNC2/SCN1A/DLG2/SPTBN1/CNTN2/DNM1/KCNC1/APP/KIF13B/TRIM46/KCNQ2/CNTNAP2/DAG1/NFASC/THY1/CNTNAP1/TUBB4A/SPTBN4/KCNAB2/MAG/MAPT/ADORA1/MBP/KCNQ3/KCNA2/CHRNA7/TNFRSF1B/NRG1/ERMN/DLG1/ROBO2/DLG4	45	CellularComponent
GO:0099568	cytoplasmic region	160/6912	309/18511	1.34054152437843e-07	3.82858659362478e-06	2.88428092192579e-06	EPB41L2/KCNAB1/MAP2K4/MED28/NDEL1/RIC8B/ARFIP2/GPSM2/ENO1/HMCN1/RAPGEF3/ABHD13/PSEN1/PCLO/RYR1/CD302/SEPT9/CTTN/ACTR2/RAB10/FLOT1/MYRIP/ADD3/PAFAH1B1/WASL/FMR1/OOEP/SPAST/SEPT7/CFL1/ARHGEF7/SPIRE1/FLNB/MAPRE1/MYH9/MYADM/RDX/COBL/TMOD1/RALB/ANLN/MARCKS/MISP/PFN1/DTNBP1/AP3M1/EXOC4/EXOC5/FNBP1L/AP3S1/ABHD12/CALD1/RAB21/PLEKHH2/SLC4A1/RHOA/SPTB/PHLDB1/EXOC6B/OPRM1/BSN/SPTBN1/MYO1A/ASTN2/SPRR4/FRY/MY…	160	CellularComponent
GO:0008021	synaptic vesicle	88/6912	152/18511	1.96002356632295e-07	5.38252625520994e-06	4.05494754004464e-06	RAB5B/SLC6A17/MTMR2/SV2A/NDEL1/DISC1/RAB26/RAB3C/SV2C/KCNK9/ZNRF1/RAB27B/APBA2/SYPL1/SLC2A8/RAB40B/DTNBP1/RAB3B/RAB8B/STXBP5/RAB35/SNAP25/SLC30A3/LAMP5/SYN1/STX6/DNM1/CLCN3/SLC17A7/VTI1A/SYPL2/CDK16/SEMA4C/COPS4/LRRK2/SYP/GRIA1/SYT2/SV2B/STX1B/SYT12/SYNGR3/WDR7/DNAJC5/DOC2A/SYT7/STX1A/SYT1/KIF1A/GIPC1/PDE4B/STON2/RAB3A/SYT5/TOR1A/BCL2L1/RAB37/SCAMP5/RAB40C/DRD2/LGI3/OTOF/GRIN2A/RABAC1/RAB5A/RPH3A…	88	CellularComponent
GO:0098589	membrane region	189/6912	378/18511	2.7329881764902e-07	7.22723540005187e-06	5.44466650365105e-06	ARRB1/CAV3/LRP12/NECAP1/CBL/PRKAR2A/TGFBR1/FAS/PSEN1/GNAI3/SNAP91/TRIP11/FURIN/SLC9A1/CTTN/EDNRB/FLOT1/CNTN1/LRP3/MYO1D/CORO1C/VLDLR/OCRL/ATAT1/GPC1/LRP10/RFTN1/AAK1/MYADM/SORT1/SH3BP4/ADRA1A/EPHB1/EFNA5/PRKAR1A/CD226/MYO1C/ADCY2/BICD2/ATP1B3/INSR/RET/BCL10/PDPN/RAB35/LYN/TBC1D5/AKAP6/GJA1/LDLR/OPRM1/MYO1A/NPHS2/ADGRG1/FAIM2/PPP2R1B/LCK/TLR6/APP/ATP2B4/CFLAR/UNC5A/LRRK2/HYAL2/CDH1/FLOT2/TGFBR2/SC…	189	CellularComponent
GO:0043025	neuronal cell body	212/6912	436/18511	7.54001838882172e-07	1.92270468914954e-05	1.44847721679996e-05	TACR3/KCNAB1/MAP2K4/GIGYF2/SV2A/CPEB1/CNKSR2/NDEL1/HTR3A/TIAM1/KCNH1/PDE1A/PSEN1/PENK/LMTK2/PURA/L1CAM/RTN4/PAFAH1B1/BMPR1B/MYO1D/FMR1/ARHGEF2/KCNJ14/FZD3/ARHGEF7/OLFM1/FLNB/ASTN1/KCNN3/SORT1/CHRNA4/COBL/KCNK2/GLRA3/CSNK1E/IL6ST/EPHA7/CRTC1/CAMK2N1/CNN3/SLC4A8/SHANK2/EFHC1/INSR/CALB1/SEZ6L/KCNJ2/RET/KCNC2/SCN1A/DAB2IP/SOS1/MOB4/CACNA1B/CNGA3/CDC42/RGS8/ENC1/CPNE6/ATP1A3/EPHB2/OPRM1/NRSN1/STRN/CNT…	212	CellularComponent
GO:0034702	ion channel complex	147/6912	288/18511	1.26213959761901e-06	3.10747473344818e-05	2.34102843696303e-05	CLIC4/KCNAB1/HTR3A/KCNH1/KCNE5/TTYH3/CACNA1E/DPP10/RYR1/CHRNA2/CACNB4/CTTN/CACNA2D1/KCNJ14/GABRB1/CACNA2D2/CHRNA4/SCN9A/CACNA1C/KCNK2/GLRA3/SCN1B/GRID2/KCNMB2/SHANK2/ABHD12/SCN8A/LRRC55/KCNJ2/SCN2A/KCNC2/SCN1A/SESTD1/GABRA1/LRRC8C/STXBP5/CACNA1B/DLG2/SNAP25/GRIN2B/AKAP6/CACNG4/KCNJ5/HCN4/CACNB1/CNTN2/CHRNB4/CAMK2D/CACNG7/PTPA/SHANK1/KCNJ16/CFTR/KCNC1/KCNA6/LRRC38/GABRE/SHISA7/GRIA1/SHISA9/CHRNA5/…	147	CellularComponent
GO:0031901	early endosome membrane	76/6912	132/18511	1.74379889484744e-06	4.15024136973691e-05	3.12660082549839e-05	RAB5B/ZFYVE9/MTMR2/INPP5B/KCNH1/SLC9A6/RCC2/CD207/NTRK2/SNX8/APPL1/OCRL/SNX4/SYNDIG1/EPHB1/SNX16/ATP9A/SNX27/EEA1/LITAF/MARCH3/RAB21/LAMP5/TMEM165/SNX19/CLCN3/CFTR/RAB14/RABGEF1/SNX20/STAM/HLA-E/WDR91/MARCH8/SH3GL1/SNX6/EGFR/RAB11FIP5/WLS/LRP6/PML/SNX21/EHD4/GGA1/CLIP3/TBC1D3/HLA-A/RAB31/TMEM184A/HLA-G/EPHA8/HGS/STX7/SNX1/RAB5C/APPL2/HLA-B/HLA-C/RAB5A/ZFYVE28/WDR81/WNT3A/RABEP1/SNX2/FZD5/MCOLN3/L…	76	CellularComponent
GO:0044297	cell body	237/6912	500/18511	2.03946242007208e-06	4.69734247719827e-05	3.53876161852914e-05	TACR3/KCNAB1/MAP2K4/GIGYF2/SV2A/CPEB1/CNKSR2/NDEL1/HTR3A/TIAM1/KCNH1/DISC1/PDE1A/PSEN1/PENK/LMTK2/GNAQ/PURA/L1CAM/RTN4/PAFAH1B1/BMPR1B/MYO1D/FMR1/ARHGEF2/GNAO1/KCNJ14/FZD3/ARHGEF7/OLFM1/FLNB/ASTN1/KCNN3/SYNDIG1/SORT1/CHRNA4/COBL/KCNK2/GLRA3/CSNK1E/IL6ST/EPHA7/CRTC1/CAMK2N1/CNN3/SLC4A8/SHANK2/EFHC1/INSR/GJB2/CALB1/SEZ6L/KCNJ2/RET/KCNC2/SCN1A/DAB2IP/SOS1/MOB4/CACNA1B/CNGA3/CDC42/RGS8/TCP1/ENC1/GNB3…	237	CellularComponent
GO:0005938	cell cortex	128/6912	247/18511	2.18770171052122e-06	4.88130944160046e-05	3.67735386209323e-05	EPB41L2/MED28/RIC8B/ARFIP2/GPSM2/ENO1/HMCN1/RAPGEF3/PSEN1/PCLO/RYR1/CD302/SEPT9/CTTN/ACTR2/RAB10/FLOT1/MYRIP/ADD3/PAFAH1B1/WASL/OOEP/SEPT7/CFL1/ARHGEF7/SPIRE1/FLNB/MAPRE1/MYH9/MYADM/RDX/COBL/TMOD1/RALB/ANLN/MARCKS/MISP/PFN1/EXOC4/EXOC5/FNBP1L/CALD1/PLEKHH2/SLC4A1/RHOA/SPTB/PHLDB1/EXOC6B/BSN/SPTBN1/MYO1A/ASTN2/SPRR4/FRY/MYO5B/MICAL3/STIM1/PDZD4/NF2/GPSM1/KNCN/CLASP2/CDH1/FLOT2/ACTN4/MTSS1L/MYO7A/C…	128	CellularComponent
GO:0030658	transport vesicle membrane	99/6912	183/18511	2.69223364872267e-06	5.82501462178178e-05	4.38829790908225e-05	RAB5B/SLC6A17/SV2A/SEC23B/SLC30A8/RAB26/NCALD/ITPR1/SV2C/STX5/ZNRF1/SEC24A/RAB27B/SYPL1/CD59/AQP2/DTNBP1/RAB3B/ARFGEF3/SAR1B/CEACAM1/MCFD2/RAB35/SLC30A3/LAMP5/SYN1/STX6/SREBF2/SAR1A/SNTB2/CLCN3/SLC17A7/VTI1A/SYPL2/SEMA4C/LRRK2/SYP/GRIA1/SYT2/SV2B/SEC24C/SYT12/SYNGR3/HLA-E/CA4/CLTC/RAB11FIP5/DOC2A/SYT7/STX1A/HLA-DPB1/SYT1/CLTCL1/SREBF1/SPRED2/TMED7/TGFA/CD74/STX17/CNIH2/RAB3A/RPH3AL/SYT5/BCL2L1/HL…	99	CellularComponent
GO:0015629	actin cytoskeleton	218/6912	457/18511	2.98283760908963e-06	6.26395897908823e-05	4.71897838465883e-05	CARMIL1/CLIC4/EPB41L2/MED28/ARPC5/TPM3/WASF1/AMOT/HDAC4/KALRN/VASP/RAPGEF3/TRIOBP/FMN1/ULBP1/SH3PXD2A/PALLD/MTSS1/CD2AP/SEPT9/CTTN/ACTR2/FLOT1/MYRIP/INTS6/NCKAP1/ARHGAP6/WASL/MYO1D/CORO1C/CDC42BPA/DAAM1/ONECUT2/YES1/ARHGEF2/SEPT7/CFL1/FLNB/WIPF1/MYH9/MYADM/RDX/MYO19/COBL/TMOD1/VCL/PPP1R12A/MYO1C/ANLN/MARCKS/NOX4/MYO18B/RAC1/STK17B/CNN3/ASAP1/ALDOA/DDX58/WASF2/CALD1/PLEKHH2/SH3PXD2B/IVNS1ABP/SPTB/…	218	CellularComponent
GO:0045121	membrane raft	151/6912	301/18511	3.27985866622597e-06	6.69091167910099e-05	5.04062489756834e-05	CAV3/CBL/PRKAR2A/TGFBR1/FAS/PSEN1/GNAI3/FURIN/SLC9A1/EDNRB/FLOT1/CNTN1/MYO1D/CORO1C/GPC1/RFTN1/MYADM/ADRA1A/EPHB1/EFNA5/PRKAR1A/CD226/MYO1C/ADCY2/ATP1B3/INSR/RET/BCL10/PDPN/LYN/AKAP6/GJA1/OPRM1/MYO1A/NPHS2/ADGRG1/FAIM2/PPP2R1B/LCK/TLR6/APP/ATP2B4/CFLAR/UNC5A/LRRK2/HYAL2/CDH1/FLOT2/TGFBR2/SCARB1/FADD/CDH15/BACE1/CD79A/EGFR/BMPR1A/CSK/LAT2/HPSE/SELPLG/PLVAP/ERLIN2/TRPC5/LRP6/SMO/DAG1/UNC5B/STOML2/C…	151	CellularComponent
GO:0031256	leading edge membrane	83/6912	149/18511	3.70422469611274e-06	7.34671231395694e-05	5.53467491144331e-05	TACR3/TIAM1/VASP/PALM/ARHGAP45/PSD4/SPATA13/NCKAP1/MYO1D/APC/SLC1A2/ARF4/SPRY4/ARHGEF2/CFL1/SYNE2/MYO1C/RAC1/PPP1R9B/INSR/DDX58/KCNC2/PDPN/CDC42/LAMP5/OPRM1/SPTBN1/PLA2G4F/ITGB3/KCNC1/RIPOR2/DDN/UNC5A/NF2/GRIA1/SHISA9/CLASP2/PSD2/ANTXR1/MTSS1L/PIP5K1A/PTPRJ/WLS/CNTNAP2/PIP5K1C/THY1/PACSIN1/DIAPH1/MACF1/PDE4A/AKT2/PSD/APC2/MAPT/KCNC3/EPS8L2/ADORA1/MPP2/ARHGEF4/EEF1A1/KCNA2/CHRNA7/KSR1/PSD3/TLN1/AT…	83	CellularComponent
GO:1902495	transmembrane transporter complex	161/6912	325/18511	4.07038298682976e-06	7.81795643042291e-05	5.88968853891509e-05	CLIC4/KCNAB1/HTR3A/KCNH1/KCNE5/TTYH3/CACNA1E/DPP10/RYR1/CHRNA2/SLC9A1/CACNB4/CTTN/CACNA2D1/ABCA2/KCNJ14/GABRB1/CACNA2D2/CHRNA4/SCN9A/CACNA1C/KCNK2/GLRA3/SCN1B/GRID2/KCNMB2/ATP1B3/SHANK2/ABHD12/SCN8A/LRRC55/KCNJ2/SCN2A/KCNC2/SCN1A/SESTD1/GABRA1/LRRC8C/STXBP5/CACNA1B/CNGA3/DLG2/SNAP25/GRIN2B/AKAP6/CACNG4/KCNJ5/ATP1A3/HCN4/CACNB1/CNTN2/CHRNB4/CAMK2D/CACNG7/PTPA/SHANK1/KCNJ16/CFTR/KCNC1/KCNA6/LRRC38/…	161	CellularComponent
GO:0098857	membrane microdomain	151/6912	302/18511	4.16081714784413e-06	7.81795643042291e-05	5.88968853891509e-05	CAV3/CBL/PRKAR2A/TGFBR1/FAS/PSEN1/GNAI3/FURIN/SLC9A1/EDNRB/FLOT1/CNTN1/MYO1D/CORO1C/GPC1/RFTN1/MYADM/ADRA1A/EPHB1/EFNA5/PRKAR1A/CD226/MYO1C/ADCY2/ATP1B3/INSR/RET/BCL10/PDPN/LYN/AKAP6/GJA1/OPRM1/MYO1A/NPHS2/ADGRG1/FAIM2/PPP2R1B/LCK/TLR6/APP/ATP2B4/CFLAR/UNC5A/LRRK2/HYAL2/CDH1/FLOT2/TGFBR2/SCARB1/FADD/CDH15/BACE1/CD79A/EGFR/BMPR1A/CSK/LAT2/HPSE/SELPLG/PLVAP/ERLIN2/TRPC5/LRP6/SMO/DAG1/UNC5B/STOML2/C…	151	CellularComponent
GO:1990351	transporter complex	163/6912	332/18511	6.88103264276713e-06	0.000123977205693559	9.33987204915359e-05	CLIC4/KCNAB1/HTR3A/KCNH1/KCNE5/TTYH3/CACNA1E/DPP10/RYR1/CHRNA2/SLC9A1/CACNB4/CTTN/CACNA2D1/ABCA2/KCNJ14/GABRB1/CACNA2D2/TIMM9/CHRNA4/SCN9A/CACNA1C/KCNK2/GLRA3/SCN1B/GRID2/KCNMB2/ATP1B3/SHANK2/ABHD12/SCN8A/LRRC55/KCNJ2/SCN2A/KCNC2/SCN1A/SESTD1/GABRA1/LRRC8C/STXBP5/CACNA1B/CNGA3/DLG2/SNAP25/GRIN2B/AKAP6/CACNG4/KCNJ5/ATP1A3/HCN4/CACNB1/CNTN2/CHRNB4/CAMK2D/CACNG7/PTPA/SHANK1/KCNJ16/CFTR/KCNC1/KCNA6/L…	163	CellularComponent
GO:0017053	transcriptional repressor complex	51/6912	83/18511	6.94550171952713e-06	0.000123977205693559	9.33987204915359e-05	RCOR1/SIRT1/CDX2/SP1/HDAC4/PRDM16/SKI/HEY2/JAZF1/SP3/APPL1/SPEN/ARID4A/CTBP2/MIER1/SIN3A/ETV3/PHF12/CBX5/GLI3/MTA2/SALL2/SMARCC2/GATAD2A/NACC2/BAHCC1/RBPJ/TNRC18/NCOR1/ELANE/TBX15/RCOR2/HMGB1/CHD5/APPL2/ZBTB16/SUV39H1/SMARCE1/DEPDC1/CCND1/HDAC2/JUN/RRP8/RLIM/SDR16C5/RBBP4/BAZ2A/AKIRIN2/HDGF/TBL1XR1/MBD3	51	CellularComponent
GO:0001726	ruffle	88/6912	162/18511	7.58318724135705e-06	0.000132058431471437	9.94867440393698e-05	CYTH3/ARHGEF26/TRPM7/TIAM1/ARFIP2/FGD6/AMOT/ARHGAP45/PSD4/PALLD/MTSS1/CD2AP/SPATA13/CTTN/RASA1/NCKAP1/APC/ARF4/SPRY4/ARHGEF2/CDK6/CFL1/ARHGEF7/WIPF1/MYH9/MYADM/RDX/COBL/MYO1C/NME2/RAC1/PPP1R9B/FGD4/DDX58/WASF2/ROCK1/PDPN/PLA2G4F/ITGB3/TLN2/NF2/CLASP2/PSD2/MTSS1L/MTM1/PIP5K1A/MYO10/PTPRJ/S100B/PIP5K1C/PACSIN1/DIAPH1/MACF1/PDE4A/AKT2/FSCN3/PSD/PDLIM7/S100A11/EPS8L2/ARF6/INPP5J/ARHGEF4/IQGAP1/EEF1A1…	88	CellularComponent
GO:0030027	lamellipodium	98/6912	185/18511	9.94011713509791e-06	0.000168981991296665	0.000127303254537219	CARMIL1/ARPC5/WASF1/APBB2/FGD6/AMOT/VASP/RAPGEF3/SCYL3/SLC9A1/PALLD/SPATA13/CTTN/ACTR2/FLOT1/NCKAP1/WASL/CORO1C/APC/CDC42BPA/AJUBA/CFL1/ARHGEF7/CTNNA3/PKN2/RDX/PIK3CA/ARPIN/SSH1/SYNE2/NME2/CCDC88A/IGF2BP1/RAC1/RAB3IP/PPP1R9B/FGD4/WASF2/PLEKHH2/NHS/ROCK1/PDPN/SRGAP2/RHOA/PTPN13/RAPH1/ITGB3/APP/NF2/ENAH/PARVB/CDH1/FLOT2/ANTXR1/ARHGEF6/MYLK/MTSS1L/SLC39A14/PIP5K1A/AMOTL1/MYO10/ARHGAP31/DAG1/ABLIM3/L…	98	CellularComponent
GO:0034703	cation channel complex	110/6912	212/18511	1.0196778846077e-05	0.000169313955723233	0.000127553341256925	KCNAB1/HTR3A/KCNH1/KCNE5/CACNA1E/DPP10/RYR1/CACNB4/CTTN/CACNA2D1/KCNJ14/CACNA2D2/SCN9A/CACNA1C/KCNK2/SCN1B/KCNMB2/ABHD12/SCN8A/LRRC55/KCNJ2/SCN2A/KCNC2/SCN1A/SESTD1/CACNA1B/DLG2/SNAP25/GRIN2B/AKAP6/CACNG4/KCNJ5/HCN4/CACNB1/CNTN2/CAMK2D/CACNG7/PTPA/SHANK1/KCNJ16/KCNC1/KCNA6/LRRC38/SHISA7/GRIA1/SHISA9/KCNC4/CACNB2/KCNQ2/CALM2/AMIGO1/CACNA2D4/KCNS1/TRPC5/CNTNAP2/STX1A/FKBP1A/SHISA6/DPP6/KCNIP3/KCNIP…	110	CellularComponent
GO:0005913	cell-cell adherens junction	53/6912	88/18511	1.06544821803976e-05	0.000172893188109179	0.000130249770195769	CDH5/FRS2/CADM2/RAB10/FLOT1/APC/CTNNA3/CADM1/MYH9/RDX/SNAP23/VCL/CD226/SMAD7/CNN3/NDRG1/LYN/GJA1/TRIM29/TJP1/CDH1/FLOT2/TMOD3/AFDN/CADM4/NECTIN1/BAIAP2L1/NECTIN4/ITGA6/JUP/DAG1/CDC42EP1/NECTIN2/PDLIM7/S100A11/AJAP1/OXTR/FAT2/NCR3/PGM5/TIGIT/CADM3/PDLIM5/PAK4/DLG5/PLEKHA7/CDCA3/PDLIM1/PVR/SHROOM2/SCRIB/CTNND1/ADD1	53	CellularComponent
GO:0055037	recycling endosome	87/6912	161/18511	1.11891664200027e-05	0.000177534773864043	0.000133746527265997	SLC9A6/VPS53/VAMP3/RAB10/LMTK2/TBC1D12/ABHD17B/AQP2/DENND6A/AMOTL2/ATP9A/EEA1/SH3TC2/RAB8B/OPTN/ATP11C/NDRG1/RAB35/LAMP5/SORL1/ABCG1/VIPAS39/CFTR/ZDHHC2/MYO5B/RAB14/RABGEF1/GRIA1/RAB11FIP1/PDIA3/SCAMP2/HLA-E/SLC9A7/ATG9A/C8orf44-SGK3/SGK3/RAB11FIP5/RAB11FIP4/RAB12/TFRC/ST8SIA2/EHD4/RAB17/SYT5/CLIP3/HLA-A/SCAMP5/ZFYVE27/ARF6/SLC9A9/HLA-G/USP6/EHD2/STX7/RFFL/MYO5A/HLA-B/HLA-C/FCHSD1/RABEP1/RAB11B/T…	87	CellularComponent
GO:0032589	neuron projection membrane	29/6912	41/18511	1.4428526598216e-05	0.000223955825894049	0.000168718011251451	TACR3/PALM/MYO1D/SLC1A2/MYO1C/INSR/KCNC2/LAMP5/OPRM1/SPTBN1/KCNC1/RIPOR2/DDN/UNC5A/GRIA1/SHISA9/WLS/CNTNAP2/THY1/MAPT/KCNC3/ADORA1/MPP2/CHRNA7/ATP2B1/ITGA8/GPER1/NRG1/ROBO2	29	CellularComponent
GO:0043235	receptor complex	158/6912	325/18511	1.86679195626428e-05	0.000283593501440999	0.000213646291075263	ERBB3/GABBR2/HTR3A/IL13RA1/IL6R/TGFBR1/ACVR2B/ERBB4/NPNT/CHRNA2/NTRK2/IGF1R/BMPR1B/VLDLR/NT5DC3/GABRB1/ITGB8/ACVR1/MYH9/CHRNA4/NOTCH2/IL6ST/AHR/GRID2/SHANK2/INSR/ABHD12/RET/BCL10/GABRA1/CEACAM1/IMPG2/STXBP5/DLG2/GPR84/LYN/GRIN2B/LDLR/CACNG4/TRAF3/LIFR/CHRNB4/CACNG7/ITGB3/SHANK1/TLR6/TSHR/APP/PLXDC1/GABRE/SHISA7/GRIA1/SHISA9/CHRNA5/TOLLIP/TFR2/TGFBR2/NTRK3/ALCAM/RXRA/IL6/CD79A/EGFR/BMPR1A/ITGA6/AC…	158	CellularComponent
GO:0042734	presynaptic membrane	44/6912	71/18511	2.1498270744625e-05	0.000319786777326297	0.000240912639265425	GRM5/FBXO45/KCNH1/ZNRF2/PCDH8/UNC13C/FMR1/NLGN2/UNC13A/KCNC2/IL31RA/ADGRL1/SNAP25/GRM6/FOSL1/SYP/STX1B/NECTIN1/NPTN/ERC1/HIP1/SYT7/SNPH/STX1A/SYT1/GRM4/STXBP1/CAMK2A/KCTD12/KCNC3/ADORA1/LRRC4B/GRIN2A/KCNA2/KCTD16/GRM1/CASK/STX3/GPER1/PICALM/SCRIB/RIMS2/GRM2/RIMS1	44	CellularComponent
GO:0030315	T-tubule	30/6912	44/18511	3.20208913142981e-05	0.000466590130579773	0.000351507528713348	CAV3/RYR1/SLC9A1/CACNA2D1/SLC30A1/ANK3/RDX/ADRA1A/CACNA1C/SCN1B/KCNJ2/SCN2A/SCN1A/SLC8A1/AKAP6/KCNJ5/ATP2B4/CASQ1/PPP3CB/CACNB2/NOS1/SCN5A/TGFB3/DYSF/AHNAK/CACNA1S/CACNA1D/KCNJ3/ANK2/ATP1A2	30	CellularComponent
GO:0030427	site of polarized growth	83/6912	156/18511	3.73263123380719e-05	0.000533019740187667	0.000401552539047468	ARPC5/CPEB1/CBL/NDEL1/TIAM1/DISC1/APBB2/PSEN1/PALLD/CTTN/LMTK2/L1CAM/PAFAH1B1/SETX/DSCAM/FMR1/OLFM1/COBL/SSH1/CSNK1E/DTNBP1/IGF2BP1/EXOC4/SHANK2/ADGRL1/BASP1/PCDH9/SNAP25/LAMP5/NRSN1/GRM6/FRY/APP/TMOD2/LRRK2/KATNB1/CDK5R1/KLC1/HNRNPR/TENM2/NECTIN1/KIF20B/TIMP2/TRPC5/ORAI2/FRYL/THY1/MYH14/NEFL/FKBP4/NRP1/PTCH1/KIF21B/TOR1A/WHRN/CYTH2/FSCN3/MAPT/TRAK1/ZFYVE27/STMN3/INPP5J/IQGAP1/EXOC7/FSCN1/BOC/MYO…	83	CellularComponent
GO:0098802	plasma membrane receptor complex	92/6912	177/18511	4.77577538247234e-05	0.000668608553546127	0.000503698910308228	GABBR2/HTR3A/IL13RA1/IL6R/TGFBR1/NPNT/CHRNA2/BMPR1B/ITGB8/ACVR1/MYH9/CHRNA4/IL6ST/GRID2/SHANK2/INSR/ABHD12/BCL10/CEACAM1/STXBP5/DLG2/LYN/GRIN2B/CACNG4/TRAF3/CHRNB4/CACNG7/ITGB3/SHANK1/TLR6/SHISA7/GRIA1/SHISA9/CHRNA5/TOLLIP/TFR2/TGFBR2/ALCAM/IL6/CD79A/BMPR1A/ITGA6/ACVR1B/ITGA2B/TFRC/SHISA6/STOML2/CHRNB2/CALCR/IRAK1/CNIH2/OLFM2/GRIN3A/IL12RB1/ITGA11/IFNLR1/TRAF5/CHRNE/CHRNA9/ITGB5/CHRNB3/GRIN2A/CHR…	92	CellularComponent
GO:0042383	sarcolemma	67/6912	122/18511	5.6312218309857e-05	0.000773210074485345	0.000582500881707226	CAV3/RYR1/GHRHR/SLC9A1/FLOT1/CACNA2D1/PPP3R1/PPP3CA/SLC30A1/CD59/ANK3/RDX/ADRA1A/CACNA1C/VCL/SCN1B/DTNBP1/KCNJ2/SCN2A/SCN1A/SLC8A1/POPDC2/AKAP6/SYNM/KCNJ5/ATP1A3/OPRM1/DTNA/CACNB1/CAMK2D/ATP2B4/CASQ1/PLEC/CIB2/PPP3CB/SLC8B1/CACNB2/SLC38A2/DAG1/NOS1/SLMAP/KCNB1/SCN5A/FKRP/TGFB3/SLC2A1/BSG/PGM5/DYSF/SGCD/BGN/KRT8/AHNAK/COL6A2/KCND3/CACNA1S/SSPN/CACNA1D/KCNJ3/TRIM72/ANK2/SLC8A3/SGCZ/ATP1B1/SYNC/DLG1…	67	CellularComponent
GO:0030426	growth cone	80/6912	151/18511	6.19676221643664e-05	0.000833350210841101	0.000627807692377713	ARPC5/CPEB1/CBL/NDEL1/TIAM1/DISC1/APBB2/PSEN1/PALLD/CTTN/LMTK2/L1CAM/PAFAH1B1/SETX/DSCAM/FMR1/OLFM1/COBL/SSH1/CSNK1E/DTNBP1/IGF2BP1/EXOC4/SHANK2/ADGRL1/BASP1/PCDH9/SNAP25/LAMP5/NRSN1/APP/TMOD2/LRRK2/KATNB1/CDK5R1/KLC1/HNRNPR/TENM2/NECTIN1/KIF20B/TIMP2/TRPC5/ORAI2/THY1/MYH14/NEFL/FKBP4/NRP1/PTCH1/KIF21B/TOR1A/WHRN/CYTH2/FSCN3/MAPT/TRAK1/ZFYVE27/STMN3/INPP5J/IQGAP1/EXOC7/FSCN1/BOC/MYO5A/CCDC120/PTB…	80	CellularComponent
GO:0030139	endocytic vesicle	135/6912	277/18511	6.30264865342009e-05	0.000833350210841101	0.000627807692377713	RAB5B/INPP5B/AMOT/SH3KBP1/WNT5A/CD207/VAMP3/MTSS1/CD2AP/RAB10/WASL/HBEGF/ANXA11/OCRL/RAB7A/SNAP23/RAB9B/PLD1/RAB23/RAPGEF6/RAB43/RAB8B/DAB2IP/RAB35/SRGAP2/TBC1D5/STX6/FZD4/LDLR/CACNG4/CPNE6/TAP2/WNT1/LTF/CAMK2D/CLCN3/TLR6/SFTPA2/RAB14/IGF2R/HYAL2/GRIA1/RAB11FIP1/PDIA3/FLOT2/SFTPB/SCARB1/HLA-E/CLTC/EGFR/CEMIP/UVRAG/PIK3C2B/WLS/HIP1/SYT7/RAB11FIP4/SMO/ATP6V0E1/HLA-DPB1/CLTCL1/TAPBP/MYO1E/ATP6V0D2/R…	135	CellularComponent
GO:0031594	neuromuscular junction	35/6912	55/18511	6.70427661779281e-05	0.000870337000928012	0.000655671837644426	CAV3/SV2A/HDAC4/PSEN1/SPOCK1/ANK3/MYH9/PRKAR1A/EPHA7/UNC13A/POSTN/APP/SYP/KCNC4/CDK5R1/SYNGR3/DNAJA3/CDH15/CIB2/SLC5A7/PRKACA/TBC1D24/COLQ/FCHSD1/SYNGR2/SYNGR1/EFNA2/ASCC1/EPHA4/NRG1/SLC8A3/LRP4/CHRNA1/SYNC/DLG1	35	CellularComponent
GO:0005635	nuclear envelope	203/6912	440/18511	8.25045684593866e-05	0.00105193324785718	0.000792478091780951	PHF8/SIRT1/RBM15/SEPHS1/PRPF38A/SYNE1/EPC1/TNKS2/NDEL1/KCNH1/TYRO3/PHLPP1/UTP18/NEMP2/MTDH/PSEN1/IPO7/GHRHR/SPIN1/EDNRB/ITPR1/GNAQ/BNIP3/RTN4/PAFAH1B1/CERS2/SMAD1/MINDY3/RNF43/ANXA11/SPAST/SLC30A1/TMEM170A/GABRB1/NELL1/KPNB1/EIF5A2/PRICKLE2/KPNA1/KPNA3/SORT1/SH3BGRL2/CERS6/ADRA1A/SYNE2/PHF20/MLX/MYO1C/BCL2/DPY19L3/PTGER3/RAB40B/OSBPL8/NUP50/CCND2/BICD2/LPIN1/RANBP6/MGST2/ATF6/INSR/GLE1/NUP43/INTS…	203	CellularComponent
GO:0044306	neuron projection terminus	70/6912	130/18511	8.9651213607925e-05	0.00112299941256243	0.000846016069319477	SV2A/SLC9A6/NTRK2/PENK/ADRA2C/UNC13C/FMR1/AAK1/RAB7A/KCNK2/UNC13A/CALB1/KCNC2/SYN1/STX6/BSN/VTI1A/APP/KCNA6/LRRK2/SYP/KCNC4/P2RX4/HNRNPR/PFN2/GRIK3/DNAJC5/AP3D1/HCN3/SYNJ1/SYT7/FKBP1A/SYT1/KCNIP3/TANC1/PACSIN1/MACO1/STXBP1/RAB3A/NTSR1/CPLX2/KCNAB2/NAPA/TBC1D24/AP1S1/ADORA1/DRD2/P2RX3/KCNA2/RAB5A/OPRK1/SCRG1/SYNGR1/GRIN1/CHRM3/DGKI/FSTL3/STX3/CAD/ELK1/EPHA4/GPER1/PVALB/CDH8/MME/SNCA/GCH1/TULP1/ATP…	70	CellularComponent
GO:0044291	cell-cell contact zone	41/6912	68/18511	9.9953125642379e-05	0.00123045744325273	0.000926970003688851	CAV3/TIAM1/SLC9A1/FLOT1/CTNNA3/DSG2/ANK3/GJC1/VCL/SCN1B/KCNJ2/SCN2A/SCN1A/SLC8A1/PCDH9/AKAP6/GJA1/GJA5/FLOT2/NECTIN1/JUP/YWHAH/SPTBN4/SCN5A/NECTIN2/AJAP1/SLC2A1/OBSL1/ANKRD23/PGM5/OPALIN/JAM3/SCN4B/AHNAK/RAP2C/ANK2/SCRIB/ATP1B1/DLG1/RAP2B/ATP1A2	41	CellularComponent
GO:0030863	cortical cytoskeleton	49/6912	85/18511	0.000110081334702405	0.00133217072843249	0.00100359611120301	EPB41L2/MED28/RAPGEF3/PCLO/CTTN/ACTR2/FLOT1/MYRIP/WASL/CFL1/MAPRE1/MYH9/MYADM/RDX/TMOD1/ANLN/CALD1/PLEKHH2/SLC4A1/SPTB/BSN/SPTBN1/MYO1A/NF2/KNCN/CDH1/FLOT2/ACTN4/MTSS1L/CIB2/AKAP13/WDR1/CAP2/DMTN/MOBP/SPTBN4/LASP1/NSMF/SLC2A1/EEF1A1/LANCL2/CLASP1/SELE/SPTBN2/CLDN5/MPP1/SHROOM2/LLGL1/DLG4	49	CellularComponent
GO:0033268	node of Ranvier	13/6912	15/18511	0.000122382911567611	0.00145635664765457	0.00109715206686052	SPOCK1/ANK3/SCN1B/SCN8A/SCN2A/SCN1A/CNTN2/KCNQ2/DAG1/NFASC/SPTBN4/KCNQ3/DLG1	13	CellularComponent
GO:0044448	cell cortex part	71/6912	134/18511	0.000155531735933054	0.00182048622059346	0.00137147052738207	EPB41L2/MED28/GPSM2/ENO1/RAPGEF3/PCLO/SEPT9/CTTN/ACTR2/RAB10/FLOT1/MYRIP/WASL/SEPT7/CFL1/MAPRE1/MYH9/MYADM/RDX/TMOD1/RALB/ANLN/EXOC4/EXOC5/CALD1/PLEKHH2/SLC4A1/SPTB/PHLDB1/EXOC6B/BSN/SPTBN1/MYO1A/MYO5B/STIM1/NF2/KNCN/CLASP2/CDH1/FLOT2/ACTN4/MTSS1L/CIB2/AKAP13/ASPH/WDR1/CAP2/DMTN/MOBP/SPTBN4/ACTR1A/LASP1/NSMF/SH3BP1/SAPCD2/SLC2A1/EXOC7/EEF1A1/LANCL2/CLASP1/SELE/GM2A/SPTBN2/CLDN5/MPP1/SHROOM2/STIMA…	71	CellularComponent
GO:0055038	recycling endosome membrane	40/6912	67/18511	0.000163964478512798	0.00188823609126029	0.00142251016163056	SLC9A6/VAMP3/RAB10/ABHD17B/RAB8B/OPTN/NDRG1/RAB35/LAMP5/CFTR/ZDHHC2/RAB14/PDIA3/SCAMP2/HLA-E/SLC9A7/RAB11FIP5/RAB11FIP4/RAB12/EHD4/RAB17/SYT5/CLIP3/HLA-A/SCAMP5/ZFYVE27/ARF6/HLA-G/EHD2/RFFL/HLA-B/HLA-C/RAB11B/EHD3/RAP2C/GGA3/ATP11B/EHD1/RAP2B/RAB13	40	CellularComponent
GO:0030864	cortical actin cytoskeleton	36/6912	59/18511	0.000186338858406641	0.00211184039527526	0.00159096335247775	EPB41L2/MED28/RAPGEF3/ACTR2/FLOT1/MYRIP/WASL/CFL1/MYH9/MYADM/RDX/ANLN/CALD1/PLEKHH2/SPTB/SPTBN1/MYO1A/NF2/KNCN/CDH1/FLOT2/MTSS1L/CIB2/AKAP13/WDR1/CAP2/MOBP/SPTBN4/LASP1/SLC2A1/EEF1A1/LANCL2/SPTBN2/CLDN5/SHROOM2/LLGL1	36	CellularComponent
GO:0043296	apical junction complex	72/6912	137/18511	0.000195053452931927	0.00217606508427182	0.0016393472771088	LIN7C/CYTH3/MAGI2/TGFBR1/AMOT/TJAP1/CDH5/VASP/MTDH/CCDC85C/MAGI1/APC/ARHGEF2/ANK3/PKN2/AMOTL2/MPP5/CLDN16/MARVELD3/DDX58/NHS/FRMD4A/EPPK1/RHOA/CGN/STRN/SHROOM3/PLXDC1/TJP1/CDH1/CLDN18/ESAM/NECTIN1/AMOTL1/WNK3/JUP/TRAF4/PMP22/PARD3B/CLDN6/CYTH2/NECTIN2/SH3BP1/SAPCD2/CGNL1/CLDN11/CLDN3/CLDN10/C1QTNF5/JAM3/PARD6B/FRMD4B/JAM2/CLDN9/ARHGAP17/PRKCI/ADCYAP1R1/PLEKHA7/CCND1/FZD5/CLDN19/RAP2C/CLDN5/PDZD3/…	72	CellularComponent
GO:0043679	axon terminus	62/6912	115/18511	0.000210541762178615	0.00231272027993124	0.00174229701171291	SV2A/SLC9A6/NTRK2/PENK/ADRA2C/UNC13C/FMR1/AAK1/RAB7A/KCNK2/UNC13A/CALB1/KCNC2/SYN1/STX6/APP/KCNA6/LRRK2/SYP/KCNC4/P2RX4/HNRNPR/PFN2/GRIK3/DNAJC5/AP3D1/HCN3/SYNJ1/SYT7/FKBP1A/SYT1/KCNIP3/TANC1/PACSIN1/STXBP1/RAB3A/NTSR1/CPLX2/KCNAB2/NAPA/TBC1D24/AP1S1/ADORA1/DRD2/P2RX3/KCNA2/RAB5A/OPRK1/SYNGR1/GRIN1/CHRM3/DGKI/STX3/CAD/ELK1/EPHA4/GPER1/PVALB/CDH8/SNCA/TULP1/ATP6V0D1	62	CellularComponent
GO:0031965	nuclear membrane	141/6912	298/18511	0.000246364524732927	0.00266521622211076	0.00200785123027952	PHF8/SIRT1/RBM15/SEPHS1/PRPF38A/SYNE1/EPC1/KCNH1/PHLPP1/UTP18/NEMP2/MTDH/PSEN1/GHRHR/SPIN1/EDNRB/ITPR1/GNAQ/PAFAH1B1/CERS2/SMAD1/MINDY3/SPAST/SLC30A1/KPNB1/PRICKLE2/SORT1/SH3BGRL2/CERS6/ADRA1A/SYNE2/PHF20/MLX/BCL2/DPY19L3/OSBPL8/NUP50/CCND2/LPIN1/RANBP6/GLE1/INTS5/CTDNEP1/AKAP6/ANKRD17/TERB2/PLCD4/PRKG2/MRPS23/BCL2L10/LMNA/P2RX4/LMNB2/EGFR/ZBTB1/PLCB1/ALOX5/ZNF354C/SCAI/STX1A/RANGAP1/SYNE3/TMC8/T…	141	CellularComponent
GO:0098552	side of membrane	217/6912	482/18511	0.000280733108342978	0.00299169312472964	0.00225380390201511	CYTH3/CD80/ARRB1/KCNAB1/RGS2/TIAM1/FAS/PTEN/AMOT/CDH5/PKHD1/TLR8/SNX18/GNAI3/IL1RL1/MFGE8/TNFRSF13B/PTPN1/CACNB4/RASA1/GNAQ/RASA2/NRCAM/GRB2/CYLD/YES1/THBS1/NF1/PTPN4/GNAO1/CD59/ASTN1/FARP1/GNA13/CHRNA4/EFNA5/TNFRSF9/CD226/GNGT1/IL6ST/ADAM9/NCAM1/LITAF/PDGFRA/INSR/SDC1/DAB2IP/RAB21/IL31RA/PDPN/LYN/RGS8/MS4A2/RHOA/SNAP25/CXCL9/SPTB/CD209/LDLR/KCNJ5/ABCG1/DTNA/TRAF3/IL2RA/NPHS2/FCER2/CLCN3/CDK16/LC…	217	CellularComponent
GO:0043195	terminal bouton	37/6912	62/18511	0.000288538691687864	0.00302965626272257	0.00228240358285601	SV2A/NTRK2/UNC13C/AAK1/RAB7A/UNC13A/CALB1/KCNC2/SYN1/STX6/APP/LRRK2/SYP/P2RX4/PFN2/GRIK3/DNAJC5/AP3D1/SYNJ1/SYT7/SYT1/STXBP1/RAB3A/NTSR1/CPLX2/NAPA/TBC1D24/AP1S1/ADORA1/P2RX3/RAB5A/SYNGR1/GRIN1/STX3/CAD/PVALB/SNCA	37	CellularComponent
GO:0098562	cytoplasmic side of membrane	94/6912	189/18511	0.000318712753929307	0.00329798414935544	0.00248454946236272	CYTH3/ARRB1/KCNAB1/RGS2/TIAM1/PTEN/SNX18/GNAI3/PTPN1/CACNB4/RASA1/GNAQ/RASA2/GRB2/CYLD/YES1/NF1/PTPN4/GNAO1/FARP1/GNA13/GNGT1/LITAF/DAB2IP/RAB21/LYN/RGS8/RHOA/SNAP25/SPTB/DTNA/TRAF3/NPHS2/CDK16/LCK/ATP2A2/GNG12/LRRK2/RASAL2/SRMS/CDH1/SLA2/GNA15/CSK/SPPL2B/G6PD/JUP/RGS7/HIP1/PTPN7/FKBP1A/PTPN3/KCNIP1/ABL2/SYNGAP1/NTSR1/KCNAB2/GNG7/GNG4/GNAL/JAK3/GFAP/RASA3/TRAF5/GNG13/AJAP1/GNA12/IQGAP1/HCK/MATK/P…	94	CellularComponent
GO:0030135	coated vesicle	125/6912	262/18511	0.000353599424139258	0.00360671412622043	0.00271713241707009	TMEM199/SEC23B/NECAP1/GPR107/SNX18/WNT5A/CD207/SNAP91/FURIN/CTSC/VAMP3/NCALD/STX5/HBEGF/KDELR1/OCRL/SEC24A/ARCN1/RAB27B/DENND1B/CD59/AAK1/ASTN1/NUMB/SORT1/SLC2A8/SH3BP4/STEAP2/SAR1B/MCFD2/RAB35/TBC1D5/STX6/FZD4/LDLR/CPNE6/SREBF2/SAR1A/ASTN2/SLC17A7/VTI1A/CFTR/APP/SFTPA2/RAB14/IGF2R/GRIA1/SYT2/SEC24C/SFTPB/VANGL2/TMED3/AVPR2/HLA-E/CLTC/EGFR/CEMIP/DNAJC5/SERPINA1/HIP1/TFRC/HLA-DPB1/SYT1/CLTCL1/ECE1…	125	CellularComponent
GO:0030666	endocytic vesicle membrane	85/6912	169/18511	0.000379815341802929	0.0038195514654548	0.00287747427222085	INPP5B/WNT5A/CD207/VAMP3/RAB10/WASL/HBEGF/OCRL/RAB7A/SNAP23/RAB9B/RAB23/RAB43/RAB8B/TBC1D5/FZD4/LDLR/CACNG4/TAP2/WNT1/CAMK2D/TLR6/GRIA1/RAB11FIP1/SCARB1/HLA-E/CLTC/EGFR/WLS/HIP1/SYT7/SMO/ATP6V0E1/HLA-DPB1/TAPBP/ATP6V0D2/RAB38/ATG12/CALR/MDM2/RAB39A/CD74/EPN2/PTCH1/CAMK2A/MSR1/FZD2/CAMK2G/WNT7B/HLA-A/AP1S1/LRP1/WNT3/SLC18A3/ATP6V0C/RAB31/AP2M1/HLA-G/HLA-B/HLA-C/RAB5A/WNT3A/STX4/UBB/RAB11B/ATP6V0A1…	85	CellularComponent
GO:0034704	calcium channel complex	37/6912	63/18511	0.000449124119752848	0.00445381418754908	0.00335529861394306	CACNA1E/RYR1/CACNB4/CACNA2D1/CACNA2D2/CACNA1C/SESTD1/CACNA1B/AKAP6/CACNG4/CACNB1/CAMK2D/CACNG7/PTPA/CACNB2/CALM2/CACNA2D4/TRPC5/FKBP1A/NOS1/PDE4B/PRKACA/MCU/MICU1/CACNG6/PDE4D/CACNA1I/CACNA1S/CALM1/CATSPERG/HSPA2/CACNG1/CACNA1D/MICU2/CATSPER1/CACNG8/CACNG2	37	CellularComponent
GO:0016323	basolateral plasma membrane	101/6912	207/18511	0.000470662898828822	0.00460346999676409	0.0034680424124229	LIN7C/ERBB3/ARRB1/STK39/IL6R/PALM/ERBB4/SLC9A1/FLOT1/MYO1D/SLC23A2/MSN/SLC4A7/AQP9/MEGF11/AQP2/CADM1/ANK3/NUMB/MYO1C/MET/ADAM9/SLC7A8/KCNC2/CNNM2/CEACAM1/SLC4A1/PDPN/EPPK1/LDLR/MYO1A/KCNJ16/SLC29A1/TSHR/ATP2B4/PIANP/CD1D/TJP1/ABCC1/FLOT2/VANGL2/ATP7B/EGFR/ITGA6/SLC7A6/SLC10A1/ST14/DAG1/NOD1/TFRC/SLC41A1/TGFA/P2RY1/CD34/LPO/RAB17/SLC8A2/C5AR1/LRP1/ADORA1/SLCO4C1/NDRG4/KCNJ4/AJAP1/SLC2A1/KCNQ1/OTOF…	101	CellularComponent
GO:0009898	cytoplasmic side of plasma membrane	85/6912	170/18511	0.000484037950090888	0.00467031211303911	0.00351839818629365	CYTH3/ARRB1/KCNAB1/RGS2/TIAM1/PTEN/SNX18/GNAI3/CACNB4/RASA1/GNAQ/RASA2/GRB2/CYLD/YES1/NF1/PTPN4/GNAO1/FARP1/GNA13/GNGT1/LITAF/DAB2IP/RAB21/LYN/RGS8/RHOA/SNAP25/SPTB/DTNA/TRAF3/NPHS2/CDK16/LCK/ATP2A2/GNG12/RASAL2/SRMS/CDH1/SLA2/GNA15/CSK/G6PD/JUP/RGS7/HIP1/PTPN7/PTPN3/KCNIP1/ABL2/SYNGAP1/NTSR1/KCNAB2/GNG7/GNG4/GNAL/JAK3/RASA3/TRAF5/GNG13/AJAP1/GNA12/IQGAP1/HCK/MATK/PGM5/SYK/GNA11/ATP2B1/GM2A/DSG1/…	85	CellularComponent
GO:0044853	plasma membrane raft	52/6912	96/18511	0.000568302766392902	0.00541024233606043	0.00407582755967401	CAV3/CBL/PRKAR2A/FLOT1/MYO1D/CORO1C/ADRA1A/EFNA5/PRKAR1A/ATP1B3/INSR/AKAP6/MYO1A/ATP2B4/LRRK2/CDH1/FLOT2/TGFBR2/SCARB1/CDH15/BMPR1A/SELPLG/PLVAP/LRP6/SMO/DAG1/CHRNB2/NOS1/PTGIS/PRKACA/PTCH1/ADD2/SCN5A/SPRED1/SLC2A1/HCK/EHD2/CHRNA7/PTGS2/SELE/MYOF/ADCYAP1R1/MAPK1/CAVIN2/LRP4/ATP1B1/CAV2/CAVIN1/ITGAM/FASLG/HMOX1/ATP1A2	52	CellularComponent
GO:0043209	myelin sheath	81/6912	162/18511	0.00064802694825832	0.00608804264547948	0.00458645111578949	NCMAP/GNB4/PTEN/TAGLN3/YWHAG/CNTN1/MYO1D/SERINC5/MSN/GNAO1/CD59/RDX/MPP5/PHB/BCL2/EXOC4/PMP2/NDRG1/CDC42/TCP1/SNAP25/SYN1/ATP1A3/PITPNA/CNTN2/DNM1/NDUFA10/PDIA3/TKT/STIP1/CALM2/PLCB1/PMP22/WDR1/NFASC/THY1/CA13/MYH14/DLAT/PACSIN1/CNTNAP1/PDHA1/NEFL/MOBP/CNP/STXBP1/SLC25A4/TUBB4A/NAPA/ACTR1A/GFAP/MAG/NSF/ARF6/MBP/ACO2/EEF1A1/CLDN11/FSCN1/GNB2/JAM3/FAM213B/TPPP/STX4/PRKCI/SRD5A1/ASS1/VCP/UQCRFS1/NDU…	81	CellularComponent
GO:0042641	actomyosin	37/6912	64/18511	0.00068418458001905	0.0063442570147221	0.00477947122884121	TPM3/HDAC4/SEPT9/CDC42BPA/DAAM1/SEPT7/FLNB/MYH9/NOX4/VANGL2/MYO18A/ACTN4/MYLK/TLNRD1/SEPT11/DCTN4/STX1A/WDR1/MYH14/FHL3/XIRP1/ABLIM3/FBLIM1/SIPA1L3/PDLIM7/PGM5/FSCN1/MYO5A/KAT2B/ACTA1/TPM1/SYNPO2/PXN/LIMA1/MST1R/LCP1/ABLIM1	37	CellularComponent
GO:0001650	fibrillar center	66/6912	128/18511	0.000697548004958793	0.00638524712231511	0.004810351289257	SESN1/KLF6/BTBD10/UBE2N/WDR33/PAFAH1B2/DCAF1/MTDH/STN1/CDCA7L/MLLT1/TAF4B/JAZF1/PAX5/NFIC/RPS6KA6/NUAK1/FAM111A/SMAD7/SMARCA5/RSAD2/NHEJ1/RAE1/PAK6/SPATA2/FOXJ2/IP6K1/AGER/HOXB5/SAMD4A/RAI14/ANKRD1/YBX2/CDK12/ARHGAP32/POLR2F/UBTF/FBLIM1/MBD6/CD2BP2/TFCP2L1/HEATR1/DEAF1/RREB1/ZNF385B/TCOF1/ACACA/EN2/MALT1/AFF4/KDM4A/RNMT/AKNA/UBE2I/IMP4/ORC6/PRMT7/YY1AP1/DAB2/DDX11/MAP3K14/CHD1/TERF1/CC2D1A/LIPA/T…	66	CellularComponent
GO:0098563	intrinsic component of synaptic vesicle membrane	16/6912	22/18511	0.000800827873909647	0.007237862050272	0.00545267213281585	RAB5B/SV2A/RAB27B/SYPL1/RAB3B/RAB35/SYN1/STX6/SLC17A7/SYPL2/SYP/SYT1/RAB3A/GABRA2/RAB11B/TMEM163	16	CellularComponent
GO:0005923	bicellular tight junction	62/6912	120/18511	0.000931981590096258	0.00813465856932871	0.00612827735357065	LIN7C/CYTH3/MAGI2/TGFBR1/AMOT/TJAP1/CDH5/VASP/MTDH/CCDC85C/MAGI1/APC/ARHGEF2/ANK3/AMOTL2/MPP5/CLDN16/MARVELD3/DDX58/NHS/FRMD4A/EPPK1/CGN/STRN/PLXDC1/TJP1/CLDN18/ESAM/AMOTL1/WNK3/TRAF4/PMP22/PARD3B/CLDN6/CYTH2/SH3BP1/SAPCD2/CGNL1/CLDN11/CLDN3/CLDN10/C1QTNF5/JAM3/PARD6B/FRMD4B/JAM2/CLDN9/ARHGAP17/PRKCI/ADCYAP1R1/CCND1/FZD5/CLDN19/RAP2C/CLDN5/YBX3/MPP7/SHROOM2/RAPGEF2/DLG1/RAP2B/RAB13	62	CellularComponent
GO:0031588	nucleotide-activated protein kinase complex	9/6912	10/18511	0.000934232496757639	0.00813465856932871	0.00612827735357065	PRKAR2A/PRKAA2/PRKAR1A/SESN2/PRKAA1/PRKAB2/PRKAG1/PRKAG3/PRKAB1	9	CellularComponent
GO:0032591	dendritic spine membrane	9/6912	10/18511	0.000934232496757639	0.00813465856932871	0.00612827735357065	PALM/DDN/GRIA1/SHISA9/KCNC3/MPP2/ATP2B1/ITGA8/GPER1	9	CellularComponent
GO:0010494	cytoplasmic stress granule	27/6912	44/18511	0.0010300645688654	0.00886103737554095	0.00667549771325582	GIGYF2/NUFIP2/LSM14A/ZFP36/LARP4/LIN28A/LARP1/IGF2BP1/KHSRP/EIF2S1/HABP4/PABPC4/LARP4B/DDX6/PUM1/RC3H1/ATXN2L/ATXN2/RPTOR/G3BP1/RBPMS/DYRK3/DDX3X/CAPRIN1/YBX1/PUM2/RBM4	27	CellularComponent
GO:0005891	voltage-gated calcium channel complex	26/6912	42/18511	0.00105503504445595	0.00896779787787557	0.00675592616186704	CACNA1E/RYR1/CACNB4/CACNA2D1/CACNA2D2/CACNA1C/CACNA1B/CACNG4/CACNB1/CACNG7/CACNB2/CACNA2D4/FKBP1A/NOS1/PDE4B/CACNG6/PDE4D/CACNA1I/CACNA1S/CATSPERG/HSPA2/CACNG1/CACNA1D/CATSPER1/CACNG8/CACNG2	26	CellularComponent
GO:0005802	trans-Golgi network	95/6912	197/18511	0.00110394159651931	0.0092731094107622	0.00698593381822127	DPY30/RGP1/ARFIP2/GOLGA1/TJAP1/VPS53/FURIN/CHST2/VAMP3/RAB10/ATP8A1/USP6NL/OCRL/PLOD3/CNST/COG3/GCNT1/NSG2/ATP9A/RAC1/RAB43/OPTN/RAB21/SNAP25/NMNAT2/SORL1/STX6/TMEM165/YIPF1/VTI1A/GOLPH3L/RAB30/POSTN/APP/RAB14/IGF2R/LRRK2/CLASP2/CDH1/ATP7B/BICD1/MYO18A/SCAMP2/RAB6A/SLC9A7/CA4/CLTC/BACE1/ATG9A/PIFO/KIAA1324/WLS/HLA-DPB1/CLTCL1/NUCB1/KLHL20/CALN1/RAB38/CD74/M6PR/COG8/CLIP3/CBY1/AP4S1/CABP7/AP1S1/SC…	95	CellularComponent
GO:0070160	occluding junction	63/6912	123/18511	0.00113585708271059	0.00943025531459721	0.00710432030924248	LIN7C/CYTH3/MAGI2/TGFBR1/AMOT/TJAP1/CDH5/VASP/MTDH/CCDC85C/MAGI1/APC/ARHGEF2/ANK3/AMOTL2/MPP5/CLDN16/MARVELD3/DDX58/NHS/FRMD4A/EPPK1/CGN/STRN/PLXDC1/TJP1/CLDN18/ESAM/AMOTL1/WNK3/TRAF4/PMP22/PARD3B/CLDN6/CYTH2/SIPA1L3/SH3BP1/SAPCD2/CGNL1/CLDN11/CLDN3/CLDN10/C1QTNF5/JAM3/PARD6B/FRMD4B/JAM2/CLDN9/ARHGAP17/PRKCI/ADCYAP1R1/CCND1/FZD5/CLDN19/RAP2C/CLDN5/YBX3/MPP7/SHROOM2/RAPGEF2/DLG1/RAP2B/RAB13	63	CellularComponent
GO:0008076	voltage-gated potassium channel complex	50/6912	94/18511	0.00123139305381825	0.0101059154071981	0.00761333152451456	KCNAB1/KCNH1/KCNE5/DPP10/CTTN/KCNJ14/KCNK2/KCNMB2/LRRC55/KCNJ2/KCNC2/DLG2/SNAP25/KCNJ5/HCN4/CNTN2/KCNJ16/KCNC1/KCNA6/LRRC38/KCNC4/KCNQ2/CALM2/AMIGO1/KCNS1/CNTNAP2/STX1A/DPP6/KCNIP3/KCNIP1/CNTNAP1/KCNB1/HCN2/KCNAB2/KCNC3/KCNJ6/KCNJ4/KCNQ1/KCNQ3/KCNA2/KCNG1/KCNF1/KCND3/KCNJ1/KCNJ3/KCNQ5/KCND1/KCNE1/KCNK1/DLG4	50	CellularComponent
GO:0000932	P-body	45/6912	83/18511	0.00126392696645903	0.0102550437960426	0.00772567798876271	SYNE1/TNRC6B/CPEB1/EDC3/ZFP36L1/AJUBA/LSM14A/PAN2/ZFP36/AGO1/DCP2/LIN28A/AGO4/CNOT9/MEX3A/CARHSP1/TRIM5/SAMD4A/PATL1/PAN3/ZC3H12A/DDX6/APOBEC3F/PUM1/RC3H1/DCP1A/LSM4/PNRC1/MEX3B/TNRC6A/BTBD2/CNOT1/RBPMS/AGO3/CNOT2/PSMA4/WTIP/NOCT/XRN1/CAPRIN1/APOBEC3G/TRIM71/PSMC2/UPF1/DIS3L2	45	CellularComponent
GO:0005765	lysosomal membrane	158/6912	349/18511	0.00132209367080328	0.0104886097883726	0.00790163585708156	PRCP/ARRB1/GNB4/ZNRF2/TLR8/PSEN1/C12orf66/GNAI3/HGSNAT/SLC30A4/GNAQ/FLOT1/TMEM150C/ATP8A1/SLC44A2/RAB2A/VLDLR/CD164/ABCA2/BORCS8/MMD/CLCN5/CYB561/RAB7A/SLC7A14/TMEM74/SORT1/SLC2A8/PLD1/SIDT2/AP3M1/LITAF/ATP11C/SLC30A3/TMEM165/LDLR/ANKFY1/RAB3D/PLA2G4F/CLCN6/ITM2C/CFTR/RAB14/IGF2R/CD1D/EVA1A/SCARB1/P2RX4/MYO7A/MARCH8/CLTC/DNAJC5/SPPL2B/HPSE/HLA-DOA/AP3D1/KIAA1324/TLR3/MGST1/SYT7/ACPP/LAPTM5/RAB12/…	158	CellularComponent
GO:0098852	lytic vacuole membrane	158/6912	349/18511	0.00132209367080328	0.0104886097883726	0.00790163585708156	PRCP/ARRB1/GNB4/ZNRF2/TLR8/PSEN1/C12orf66/GNAI3/HGSNAT/SLC30A4/GNAQ/FLOT1/TMEM150C/ATP8A1/SLC44A2/RAB2A/VLDLR/CD164/ABCA2/BORCS8/MMD/CLCN5/CYB561/RAB7A/SLC7A14/TMEM74/SORT1/SLC2A8/PLD1/SIDT2/AP3M1/LITAF/ATP11C/SLC30A3/TMEM165/LDLR/ANKFY1/RAB3D/PLA2G4F/CLCN6/ITM2C/CFTR/RAB14/IGF2R/CD1D/EVA1A/SCARB1/P2RX4/MYO7A/MARCH8/CLTC/DNAJC5/SPPL2B/HPSE/HLA-DOA/AP3D1/KIAA1324/TLR3/MGST1/SYT7/ACPP/LAPTM5/RAB12/…	158	CellularComponent
GO:0098797	plasma membrane protein complex	113/6912	241/18511	0.00143073034991211	0.011225730437772	0.00845694862701087	LIN7C/ARRB1/CAV3/CBL/FAS/MR1/PSEN1/GNAI3/NPNT/GNAQ/IGF1R/FLOT1/CORO1C/APC/GRB2/ABCA2/GNAO1/GJA3/ITGB8/MYH9/GNA13/GJC1/SMAD7/GNGT1/GJB6/GJB2/RET/LYN/TBC1D5/MS4A2/GJA1/GJA5/HCN4/APH1A/SNTB2/ITGB3/CFLAR/GNG12/CDH1/FLOT2/GNA15/HLA-E/FADD/CLTC/NECTIN1/CD79A/EGFR/GJB3/ITGA6/HLA-DOA/JUP/RGS7/SYNJ1/HIP1/LRP6/DAG1/ITGA2B/HLA-DPB1/EVC/CD74/HCN2/GNG7/GJB4/GNG4/ITGA11/GNAL/NCSTN/APC2/HLA-A/LRP1/SLC18A3/CASP8…	113	CellularComponent
GO:0043194	axon initial segment	10/6912	12/18511	0.00151587002366967	0.0117644695315233	0.00886280986378948	NAV1/NRCAM/ANK3/SCN8A/SCN1A/TRIM46/KCNQ2/NFASC/SPTBN4/KCNQ3	10	CellularComponent
GO:0032590	dendrite membrane	16/6912	23/18511	0.00171949659499976	0.0132012964390304	0.00994524912331498	TACR3/PALM/INSR/LAMP5/OPRM1/KCNC1/DDN/GRIA1/SHISA9/WLS/THY1/KCNC3/MPP2/ATP2B1/ITGA8/GPER1	16	CellularComponent
GO:0000118	histone deacetylase complex	34/6912	60/18511	0.00178842109660391	0.013584390031651	0.010233854203411	HDAC4/MECOM/HEY2/ELMSAN1/BRMS1L/HDAC9/APPL1/SINHCAF/SIN3B/SATB2/SAP30L/PHF21A/RERE/HDAC5/SIN3A/PHF12/CBX5/TAL1/MTA2/SALL2/GATAD2A/HDAC11/NACC2/DNTTIP1/NCOR1/HDAC10/CHD5/APPL2/HDAC2/RBBP4/TBL1XR1/BRMS1/ZNF541/MBD3	34	CellularComponent
GO:0030662	coated vesicle membrane	82/6912	169/18511	0.00186232254582322	0.0139968241865029	0.010544563112639	TMEM199/SEC23B/NECAP1/WNT5A/CD207/VAMP3/NCALD/STX5/HBEGF/KDELR1/SEC24A/ARCN1/CD59/SLC2A8/SAR1B/MCFD2/RAB35/TBC1D5/FZD4/LDLR/SREBF2/SAR1A/SLC17A7/VTI1A/CFTR/IGF2R/GRIA1/SYT2/SEC24C/TMED3/AVPR2/HLA-E/CLTC/EGFR/CEMIP/DNAJC5/HIP1/TFRC/HLA-DPB1/SYT1/CLTCL1/SREBF1/TMED7/TGFA/CD74/STX17/EPN2/M6PR/CNIH2/RAB3A/FZD2/COPE/HLA-A/AP1S1/SLC18A3/AP2M1/HLA-G/COPB2/HLA-B/HLA-C/RAB5A/SEC24D/SLC18A1/CNIH1/FZD5/DBNL…	82	CellularComponent
GO:0005798	Golgi-associated vesicle	77/6912	158/18511	0.00216460676991015	0.0160992628512068	0.0121284436340361	TMEM199/SEC23B/STK26/CNGA2/FURIN/CTSC/NCALD/STX5/KDELR1/OCRL/SEC24A/ARCN1/RAB27B/CD59/SORT1/ADAM10/STEAP2/SAR1B/MCFD2/GJA1/SREBF2/SAR1A/VTI1A/CFTR/APP/RAB14/IGF2R/LRRK2/GRIA1/SEC24C/VANGL2/TMED3/HLA-E/CLTC/BACE1/SERPINA1/SPPL2B/HLA-DPB1/CLTCL1/NUCB1/SREBF1/PACSIN1/TMED7/TGFA/CD74/STX17/CNIH2/ACTR1A/COPE/HLA-A/PACS1/F8/AP1S1/SLC18A3/MAP6D1/HLA-G/COPB2/RHO/HLA-B/HLA-C/ARF1/SEC24D/HM13/CNIH1/PCSK9/C…	77	CellularComponent
GO:0001725	stress fiber	30/6912	52/18511	0.00223856063101889	0.0163095131688519	0.0122868365461939	TPM3/SEPT9/DAAM1/SEPT7/FLNB/MYH9/NOX4/VANGL2/ACTN4/MYLK/TLNRD1/SEPT11/DCTN4/MYH14/FHL3/XIRP1/ABLIM3/FBLIM1/SIPA1L3/PDLIM7/PGM5/FSCN1/ACTA1/TPM1/SYNPO2/PXN/LIMA1/MST1R/LCP1/ABLIM1	30	CellularComponent
GO:0097517	contractile actin filament bundle	30/6912	52/18511	0.00223856063101889	0.0163095131688519	0.0122868365461939	TPM3/SEPT9/DAAM1/SEPT7/FLNB/MYH9/NOX4/VANGL2/ACTN4/MYLK/TLNRD1/SEPT11/DCTN4/MYH14/FHL3/XIRP1/ABLIM3/FBLIM1/SIPA1L3/PDLIM7/PGM5/FSCN1/ACTA1/TPM1/SYNPO2/PXN/LIMA1/MST1R/LCP1/ABLIM1	30	CellularComponent
GO:0005901	caveola	41/6912	76/18511	0.0023064293794706	0.0166342482519394	0.012531477011265	CAV3/CBL/FLOT1/CORO1C/ADRA1A/EFNA5/ATP1B3/INSR/AKAP6/ATP2B4/LRRK2/CDH1/FLOT2/TGFBR2/SCARB1/CDH15/BMPR1A/PLVAP/LRP6/SMO/NOS1/PTGIS/PTCH1/SCN5A/SPRED1/SLC2A1/HCK/EHD2/PTGS2/SELE/MYOF/ADCYAP1R1/MAPK1/CAVIN2/LRP4/ATP1B1/CAV2/CAVIN1/FASLG/HMOX1/ATP1A2	41	CellularComponent
GO:0019898	extrinsic component of membrane	120/6912	261/18511	0.00247203493834782	0.0175440841263116	0.0132169054821542	CYTH3/ARRB1/STK39/KCNAB1/TIAM1/SNX18/GNAI3/MFGE8/SNX8/ATG2B/SNX30/GNAQ/WIPI2/APC/GRB2/FMR1/CYLD/YES1/GNAO1/PIK3R1/AAK1/SNX4/FARP1/NUMB/RAB7A/GNA13/PIK3CA/SMAD7/GNGT1/SNX16/EEA1/PIK3R5/LYN/RGS8/RHOA/SNAP25/DTNA/CDK16/LCK/ATP2A2/GNG12/SRMS/CDH1/SLA2/GNA15/DNAJA3/WDR91/NECTIN1/SNX6/CSK/JUP/PIK3C2B/RGS7/NMT2/HIP1/PRSS22/ST14/FKBP1A/ZC3H12A/NUCB1/PML/PIK3CD/STOML2/SARM1/KCNIP1/ATG14/OPA1/ABL2/TOR1A/KC…	120	CellularComponent
GO:0030673	axolemma	12/6912	16/18511	0.00248172618593483	0.0175440841263116	0.0132169054821542	MYO1D/SLC1A2/KCNC2/SPTBN1/KCNC1/CNTNAP2/THY1/MAPT/ADORA1/CHRNA7/NRG1/ROBO2	12	CellularComponent
GO:0031253	cell projection membrane	141/6912	312/18511	0.00251547963165037	0.0176083574215526	0.0132653260244927	TACR3/TIAM1/VASP/PALM/ARHGAP45/CNGA2/PSD4/SPATA13/OPN1MW2/OPN1LW/NCKAP1/MYO1D/OPN1MW/APC/MSN/SLC22A5/SLC1A2/ARF4/SPRY4/ARHGEF2/TRPM6/CFL1/MAPRE1/GNA13/SYNE2/MYO1C/GNGT1/NAPEPLD/RAC1/PPP1R9B/SHANK2/ASAP1/INSR/DDX58/KCNC2/CEACAM1/CNGA3/PDPN/RAB35/LAMP5/OPRM1/SPTBN1/PLA2G4F/ITGB3/CYS1/PEX19/KCNC1/RIPOR2/DDN/UNC5A/NF2/GRIA1/SHISA9/CLASP2/PSD2/ANTXR1/PHLPP2/ATP8B1/MTSS1L/SCARB1/CA4/PIP5K1A/MYO10/PTPRJ…	141	CellularComponent
GO:0005774	vacuolar membrane	176/6912	398/18511	0.0026197498341922	0.018160207588478	0.0136810645403394	PRCP/ARRB1/TMEM199/MTMR2/GNB4/ZNRF2/TLR8/PSEN1/C12orf66/GNAI3/HGSNAT/SLC30A4/GNAQ/FLOT1/TMEM150C/ATP8A1/SLC44A2/RAB2A/VLDLR/CD164/ABCA2/BORCS8/MMD/CLCN5/CYB561/RAB7A/SLC7A14/TMEM74/SORT1/SLC2A8/PLD1/SIDT2/AP3M1/MAP1LC3B/LITAF/ATP11C/SLC30A3/ATP6V1F/TMEM165/LDLR/ANKFY1/RAB3D/PLA2G4F/CLCN6/ITM2C/CFTR/GABARAP/RAB14/IGF2R/CD1D/EVA1A/SCARB1/P2RX4/MYO7A/MARCH8/CLTC/SBF2/DNAJC5/SPPL2B/HPSE/HLA-DOA/AP3D1…	176	CellularComponent
GO:0030672	synaptic vesicle membrane	43/6912	81/18511	0.00275031532489777	0.0187021442093048	0.0140893346468447	RAB5B/SLC6A17/SV2A/SV2C/ZNRF1/RAB27B/SYPL1/DTNBP1/RAB3B/RAB35/SLC30A3/LAMP5/SYN1/STX6/SLC17A7/SYPL2/SEMA4C/LRRK2/SYP/SYT2/SV2B/SYT12/SYNGR3/DOC2A/SYT7/STX1A/SYT1/RAB3A/SYT5/BCL2L1/SCAMP5/DRD2/OTOF/RPH3A/SYNGR2/GABRA2/SYNGR1/RAB11B/SYT6/TPRG1L/DNM1L/TMEM163/AMPH	43	CellularComponent
GO:0099501	exocytic vesicle membrane	43/6912	81/18511	0.00275031532489777	0.0187021442093048	0.0140893346468447	RAB5B/SLC6A17/SV2A/SV2C/ZNRF1/RAB27B/SYPL1/DTNBP1/RAB3B/RAB35/SLC30A3/LAMP5/SYN1/STX6/SLC17A7/SYPL2/SEMA4C/LRRK2/SYP/SYT2/SV2B/SYT12/SYNGR3/DOC2A/SYT7/STX1A/SYT1/RAB3A/SYT5/BCL2L1/SCAMP5/DRD2/OTOF/RPH3A/SYNGR2/GABRA2/SYNGR1/RAB11B/SYT6/TPRG1L/DNM1L/TMEM163/AMPH	43	CellularComponent
GO:0005905	clathrin-coated pit	38/6912	70/18511	0.00283512205945271	0.0190969542495211	0.0143867663592883	ARRB1/LRP12/NECAP1/SNAP91/CTTN/LRP3/VLDLR/OCRL/ATAT1/LRP10/AAK1/SORT1/SH3BP4/RAB35/TBC1D5/LDLR/APP/CLTC/EGFR/CEMIP/SYNJ1/HIP1/TFRC/CLTCL1/AP4S1/FNBP1/AP1S1/LRP1/SLC18A3/AP2M1/EPN3/SELE/EPN1/DNM1L/PICALM/AP1S3/LDLRAP1/DAB2	38	CellularComponent
GO:0048786	presynaptic active zone	20/6912	32/18511	0.00336386521107825	0.0224467267356063	0.0169103307708902	SV2A/RIMS4/PCLO/UNC13C/RIMS3/FZD3/UNC13A/SYN1/BSN/SLC17A7/SYP/STX1B/ERC1/STX1A/STXBP1/ADORA1/DGKI/GPER1/RIMS2/RIMS1	20	CellularComponent
GO:0000792	heterochromatin	39/6912	73/18511	0.00365842492134189	0.0241862536466492	0.0182208102807574	SIRT1/MECP2/UHRF2/UBE2B/DNMT3A/CBX2/IKZF1/TCP1/RNF20/BEND3/PCGF2/DNMT1/CBX5/ATRX/DDX6/PML/PHC2/CBX6/KMT5C/CBX8/HSF1/HMGA1/ESCO2/SIRT6/CBX3/CHD5/SUV39H1/KDM4A/BAZ1B/SATB1/RRP8/ORC2/BAZ2A/RING1/UHRF1/FOXC1/HELLS/CENPB/MBD3	39	CellularComponent
GO:0030016	myofibril	99/6912	213/18511	0.00376269059350137	0.0246473493922934	0.0185681785927494	CAV3/SYNE1/HOMER1/TPM3/HDAC4/ENO1/PSEN1/RYR1/PALLD/FXR1/PPP3CA/LDB3/FLNB/ANK3/TMOD1/ADRA1A/SYNE2/RPL15/CACNA1C/VCL/PPP1R12A/MYO18B/ALDOA/SCN8A/CALD1/DNAJB6/SCN1A/SLC4A1/SLC8A1/SYNM/SPTBN1/CAPZB/HABP4/ATP2B4/TMOD2/S100A1/PARVB/TMOD3/ACTN4/CASQ1/PLEC/MTM1/PPP3CB/TIMP4/TRIM54/CALM2/ANKRD1/JUP/FKBP1A/DAG1/MYBPHL/TNNC1/NOS1/FHL3/PDE4B/SCN5A/MMP2/JPH1/MYH13/MYL3/SLC2A1/MYLK2/OBSL1/ANKRD23/PGM5/SCN3B/KR…	99	CellularComponent
GO:0005793	endoplasmic reticulum-Golgi intermediate compartment	57/6912	114/18511	0.00380708242473556	0.0247114259205563	0.0186164508999031	TMEM199/INPP5B/PTPN2/CTSC/STX5/RAB2A/KDELR1/RAB6B/CD59/MAN1A1/BET1/STK17B/GJB2/GNPNAT1/MCFD2/LAMP5/TAP2/GRIA1/GOLGB1/TMED3/TMED5/MYO18A/CA4/SERPINA1/RAB1B/NUCB1/TAPBP/TMED7/CALR/TGFA/TRAPPC2/STX17/CNIH2/CNIH4/SERPINH1/RAB37/F8/ANPEP/YKT6/VMP1/HMGB1/P4HB/CHP1/GBF1/GORASP1/RER1/CNIH1/UGGT1/SLC35C2/CLN8/LRPAP1/FN1/RGMB/GOSR2/ERP44/SEC23IP/WHAMM	57	CellularComponent
GO:0034705	potassium channel complex	50/6912	98/18511	0.00386735609409599	0.0248765067674282	0.018740815211788	KCNAB1/KCNH1/KCNE5/DPP10/CTTN/KCNJ14/KCNK2/KCNMB2/LRRC55/KCNJ2/KCNC2/DLG2/SNAP25/KCNJ5/HCN4/CNTN2/KCNJ16/KCNC1/KCNA6/LRRC38/KCNC4/KCNQ2/CALM2/AMIGO1/KCNS1/CNTNAP2/STX1A/DPP6/KCNIP3/KCNIP1/CNTNAP1/KCNB1/HCN2/KCNAB2/KCNC3/KCNJ6/KCNJ4/KCNQ1/KCNQ3/KCNA2/KCNG1/KCNF1/KCND3/KCNJ1/KCNJ3/KCNQ5/KCND1/KCNE1/KCNK1/DLG4	50	CellularComponent
GO:0031300	intrinsic component of organelle membrane	85/6912	180/18511	0.00407154949061811	0.0259561280026905	0.0195541521588896	RAB5B/SV2A/MFN1/ACER3/TRABD2B/RYR1/CHST2/BNIP3/RAB27B/SYPL1/SGMS1/SGMS2/ABCD1/FAR2/RAB3B/GALNT2/ACER2/STEAP2/TOMM20/RAB35/SYN1/RHOT1/STX6/SLC17A7/SYPL2/QSOX1/CHST5/PEX11A/SYP/FAR1/TIMM23B/UBIAD1/GOLGA7/P2RX4/ARMCX3/SLC8B1/PEX16/MUL1/SYT1/BAK1/COX18/ECE1/PCSK7/LEMD2/P2RX1/RAB3A/DMPK/MFN2/MCU/TMEM201/MICU1/TMEM11/MAN1C1/PEX11G/P2RX3/MFNG/ZDHHC9/MCUR1/P2RX5/P2RX6/SLC22A17/RER1/GDAP1/GABRA2/PEX26/RAB…	85	CellularComponent
GO:0030175	filopodium	49/6912	96/18511	0.00416735985746575	0.0263318136126597	0.0198371764058221	VASP/RAPGEF3/PALM/UBE2K/CD302/SPATA13/MSN/FMR1/FZD3/FARP1/RDX/EPHB1/SYNE2/IGF2BP1/ADGRA2/PPP1R9B/FGD4/ARL4C/PDPN/CDC42/RAPH1/ITGB3/APP/RIPOR2/NF2/ENAH/ANTXR1/MTM1/TENM2/ITGA6/MORN4/MYO10/ACPP/DAG1/FSCN3/ARF6/FSCN1/MYO5A/KITLG/ITGA3/ACTA1/EPHA4/RUFY3/LCP1/TBC1D10C/ERMN/INPPL1/TWF2/ABI2	49	CellularComponent
GO:0032432	actin filament bundle	32/6912	58/18511	0.00425077757230431	0.0266232911107481	0.0200567621370961	TPM3/SEPT9/DAAM1/SEPT7/FLNB/MYH9/MARCKS/NOX4/VANGL2/ACTN4/MYLK/TLNRD1/SEPT11/DCTN4/RFLNB/MYH14/FHL3/XIRP1/ABLIM3/FBLIM1/SIPA1L3/PDLIM7/PGM5/FSCN1/ACTA1/TPM1/SYNPO2/PXN/LIMA1/MST1R/LCP1/ABLIM1	32	CellularComponent
GO:0032838	cell projection cytoplasm	35/6912	65/18511	0.00485903990299468	0.0301682999194626	0.0227274086080575	KCNAB1/MAP2K4/NDEL1/ABHD13/PAFAH1B1/FMR1/SPAST/DTNBP1/AP3M1/AP3S1/ABHD12/RAB21/OPRM1/LRRK2/UHMK1/TRIM46/GRIK3/AP3D1/WLS/KIF1B/KIF1A/RANGAP1/OPA1/NEFL/BLOC1S3/MAPT/TRAK1/KIF17/AP3S2/BLOC1S5/KIF3B/HAP1/MAPK1/DLG4/DST	35	CellularComponent
GO:0038201	TOR complex	11/6912	15/18511	0.00506983481539371	0.0312057073981992	0.0235089436539581	SESN3/RICTOR/LARP1/SESN2/PRR5L/RPL23A/AKT1S1/PRR5/MAPKAP1/MLST8/RPTOR	11	CellularComponent
GO:0098858	actin-based cell projection	89/6912	191/18511	0.00530383579720352	0.0323669979419087	0.0243838064990643	CLIC4/VASP/RAPGEF3/PALM/UBE2K/CD302/SPATA13/PAFAH1B1/MSN/DOCK4/FMR1/SLC4A7/FZD3/FARP1/RDX/EPHB1/SYNE2/MYO1C/IGF2BP1/ADGRA2/PPP1R9B/EXOC4/PDGFRA/FGD4/ARL4C/CEACAM1/PDPN/CDC42/ANKS4B/CDH23/MYO1A/RAPH1/ITGB3/APP/RIPOR2/NF2/LRRK2/HYAL2/ENAH/KIF13B/ANTXR1/ATP8B1/USH1C/SCARB1/MYO7A/CIB2/MTM1/TENM2/ITGA6/MORN4/MYO10/ACPP/DAG1/SLC27A4/NFASC/CNP/WWOX/WHRN/FSCN3/ANGPT1/ELMOD3/EPS8L2/TPRN/ARF6/TGFB1/OXTR/MY…	89	CellularComponent
GO:0008180	COP9 signalosome	21/6912	35/18511	0.00535077412155443	0.0323767179897446	0.0243911291357209	EPB41L2/COPS7B/AMOT/DCAF1/FLOT1/GRB2/MYH9/TMOD1/BASP1/COPS4/AMOTL1/STOML2/TESPA1/COPS2/HSPA6/COPS8/WDR6/NCKIPSD/PLCG1/COPS6/ATP5A1	21	CellularComponent
GO:0016605	PML body	49/6912	97/18511	0.00540813706162172	0.0324488223697303	0.024445449256866	SIRT1/TP53INP1/MAX/CIITA/HIPK1/KAT6A/SP100/PTEN/SKI/TP53/ZNF451/SP3/N4BP1/TOPORS/TP53INP2/TCF7L2/NBN/HIPK2/ISG20/CBX5/PATL1/TENM2/RNF4/ATRX/KLHL20/PML/MKNK2/SPTBN4/TERT/PPARGC1A/HSF1/TOP3A/PIAS4/WDFY3/ZBTB16/SATB1/UBE2I/RPA1/ELF4/HIPK3/TRIM16/PIAS2/RPA2/USP7/MORC3/ARNTL/RB1/RFWD3/TRIM27	49	CellularComponent
GO:0014704	intercalated disc	28/6912	50/18511	0.00551582778906241	0.0328191753449213	0.0247244561422008	CAV3/SLC9A1/CTNNA3/DSG2/ANK3/GJC1/VCL/SCN1B/KCNJ2/SCN2A/SCN1A/SLC8A1/AKAP6/GJA1/GJA5/JUP/YWHAH/SPTBN4/SCN5A/SLC2A1/OBSL1/ANKRD23/PGM5/SCN4B/ANK2/ATP1B1/DLG1/ATP1A2	28	CellularComponent
GO:0005892	acetylcholine-gated channel complex	12/6912	17/18511	0.00557195167855808	0.0328791198222353	0.0247696155523547	CHRNA2/CHRNA4/STXBP5/CHRNB4/CHRNA5/CHRNB2/CHRNE/CHRNA9/CHRNB3/CHRNA7/CHRND/CHRNA1	12	CellularComponent
GO:0032587	ruffle membrane	45/6912	88/18511	0.0056251067629483	0.0329207067929925	0.0248009452620067	TIAM1/ARHGAP45/PSD4/SPATA13/APC/ARF4/SPRY4/ARHGEF2/CFL1/MYO1C/RAC1/PPP1R9B/DDX58/PDPN/PLA2G4F/ITGB3/NF2/CLASP2/PSD2/MTSS1L/PIP5K1A/PTPRJ/PIP5K1C/PACSIN1/DIAPH1/MACF1/PDE4A/AKT2/PSD/EPS8L2/ARHGEF4/EEF1A1/KSR1/PSD3/TLN1/ITGA5/PLEKHO1/TPM1/EPB41L5/KANK1/AIF1L/LCP1/ADAM17/C2CD5/PLEKHA1	45	CellularComponent
GO:0019897	extrinsic component of plasma membrane	72/6912	151/18511	0.00580643810031975	0.0337056650701488	0.0253922966988737	CYTH3/ARRB1/KCNAB1/TIAM1/SNX18/GNAI3/MFGE8/GNAQ/APC/GRB2/FMR1/CYLD/YES1/GNAO1/AAK1/FARP1/NUMB/GNA13/SMAD7/GNGT1/EEA1/LYN/RGS8/RHOA/SNAP25/DTNA/CDK16/LCK/ATP2A2/GNG12/SRMS/CDH1/SLA2/GNA15/DNAJA3/NECTIN1/CSK/JUP/RGS7/HIP1/PRSS22/ST14/STOML2/KCNIP1/ABL2/KCNAB2/GNG7/GNG4/GNAL/JAK3/APC2/GNG13/GNA12/IQGAP1/HCK/MATK/PRSS27/EPN3/SYK/USP8/GNA11/PCSK9/GNAT1/RGS11/ABL1/CAV2/GNAI2/TGM3/FER/DLG4/PTK6/FRK	72	CellularComponent
GO:0090568	nuclear transcriptional repressor complex	18/6912	29/18511	0.0059306846157717	0.0341492646424274	0.0257264841991455	SIRT1/APPL1/ETV3/MTA2/SALL2/GATAD2A/NACC2/BAHCC1/TNRC18/TBX15/CHD5/APPL2/SUV39H1/HDAC2/RRP8/RBBP4/BAZ2A/MBD3	18	CellularComponent
GO:0032809	neuronal cell body membrane	14/6912	21/18511	0.00608526416846615	0.0344831636213082	0.0259780283215222	TACR3/SLC4A8/INSR/KCNC2/DAB2IP/RGS8/ATP1A3/KCNC1/UNC5A/AMIGO1/THY1/KCNB1/KCNA2/ATP2B1	14	CellularComponent
GO:0044298	cell body membrane	14/6912	21/18511	0.00608526416846615	0.0344831636213082	0.0259780283215222	TACR3/SLC4A8/INSR/KCNC2/DAB2IP/RGS8/ATP1A3/KCNC1/UNC5A/AMIGO1/THY1/KCNB1/KCNA2/ATP2B1	14	CellularComponent
GO:0031519	PcG protein complex	26/6912	46/18511	0.00625431248357494	0.0351620402619882	0.0264894627360696	SIRT1/PCGF5/PHC1/JARID2/AEBP2/TRIM37/KDM2B/CBX2/ASXL1/PCGF2/BAP1/H2AFY2/PHC2/CBX6/PCGF3/EPOP/CBX8/PHF19/CSNK2A2/CBX7/HDAC2/PHC3/RYBP/RBBP4/RING1/PHF1	26	CellularComponent
GO:0044449	contractile fiber part	96/6912	209/18511	0.00646812951156865	0.0360800349317189	0.0271810376678584	CAV3/SYNE1/HOMER1/TPM3/HDAC4/ENO1/PSEN1/RYR1/NPNT/PALLD/FXR1/PPP3CA/LDB3/FLNB/ANK3/TMOD1/ADRA1A/SYNE2/RPL15/CACNA1C/VCL/PPP1R12A/MYO18B/ALDOA/SCN8A/DNAJB6/SCN1A/SLC4A1/SLC8A1/SYNM/SPTBN1/CAPZB/HABP4/ATP2B4/TMOD2/S100A1/PARVB/TMOD3/ACTN4/CASQ1/PLEC/MTM1/PPP3CB/TIMP4/TRIM54/CALM2/ANKRD1/JUP/FKBP1A/DAG1/MYBPHL/TNNC1/NOS1/FHL3/PDE4B/SCN5A/MMP2/JPH1/MYH13/MYL3/SLC2A1/MYLK2/OBSL1/PGM5/SCN3B/KRT8/PYROXD…	96	CellularComponent
GO:0043292	contractile fiber	102/6912	224/18511	0.00699016722991547	0.0386897628074391	0.0291470865319201	CAV3/SYNE1/HOMER1/TPM3/HDAC4/ENO1/PSEN1/RYR1/NPNT/PALLD/FXR1/PPP3CA/LDB3/FLNB/ANK3/TMOD1/ADRA1A/SYNE2/RPL15/CACNA1C/VCL/PPP1R12A/MYO18B/ALDOA/SCN8A/CALD1/DNAJB6/SCN1A/SLC4A1/SLC8A1/SYNM/SPTBN1/CAPZB/HABP4/ATP2B4/TMOD2/S100A1/PARVB/TMOD3/ACTN4/CDK5R1/CASQ1/PLEC/MTM1/PPP3CB/TIMP4/TRIM54/CALM2/ANKRD1/JUP/FKBP1A/DAG1/MYBPHL/TNNC1/NOS1/FHL3/PDE4B/SCN5A/CST3/MMP2/JPH1/MYH13/MYL3/SLC2A1/MYLK2/OBSL1/ANKR…	102	CellularComponent
GO:0031234	extrinsic component of cytoplasmic side of plasma membrane	53/6912	108/18511	0.0082380176043548	0.045245727457764	0.0340860485491927	CYTH3/ARRB1/KCNAB1/TIAM1/SNX18/GNAI3/GNAQ/GRB2/CYLD/YES1/GNAO1/FARP1/GNA13/GNGT1/LYN/RGS8/RHOA/SNAP25/DTNA/CDK16/LCK/ATP2A2/GNG12/SRMS/SLA2/GNA15/CSK/RGS7/HIP1/KCNIP1/ABL2/KCNAB2/GNG7/GNG4/GNAL/JAK3/GNG13/GNA12/IQGAP1/HCK/MATK/SYK/GNA11/GNAT1/RGS11/ABL1/CAV2/GNAI2/TGM3/FER/DLG4/PTK6/FRK	53	CellularComponent
GO:0010975	regulation of neuron projection development	230/6558	425/17381	2.91278911846586e-12	1.10978106687959e-08	8.74422771592403e-09	CPEB1/EEF2K/NDEL1/MAGI2/TIAM1/DNM3/DISC1/PTEN/KALRN/TTL/NEGR1/PSEN1/WNT5A/ADCY6/SPOCK1/NTRK2/CAMSAP2/CTTN/ACTR2/L1CAM/RTN4/ANKRD27/CNTN1/PAFAH1B1/SETX/PTPRG/CERS2/MAP1B/TBR1/BCL11A/DSCAM/C21orf91/NRCAM/MEF2C/VLDLR/SKIL/FMR1/MAP4K4/ARHGDIA/PPP3CA/SDC2/CFL1/OLFM1/EPHA3/LRRC7/COBL/SSH1/EFNA5/ZEB2/DCC/SCN1B/NME2/CCDC88A/EPHA7/GRID2/CRTC1/ULK4/ASAP1/ATP8A2/UNC13A/RET/DAB2IP/RAB21/ADGRB3/SSH2/CDH4/LYN/…	230	BiologicalProcesses
GO:0007156	homophilic cell adhesion via plasma membrane adhesion molecules	102/6558	157/17381	3.63148254868976e-12	1.10978106687959e-08	8.74422771592403e-09	KIRREL3/CDH5/CADM2/PCDH8/CDH20/DSCAM/DSG2/CADM1/PCDH18/CD226/CELSR1/FAT3/RET/CEACAM1/PCDHA8/PCDHAC1/PCDHAC2/PCDHA13/PCDHA10/PCDHA5/PCDHA6/PCDHA11/PCDHA3/PCDHA9/PCDHA4/PCDHA1/PCDHA7/PCDHA2/CDH4/PCDHA12/PCDH9/PCDH10/CDH23/CD84/DSC1/SDK1/CDH1/CDH11/ESAM/CDH15/CADM4/SDK2/NECTIN1/PLXNB2/NPTN/NECTIN4/PCDHGA12/FAT4/PCDHGA10/PCDHGB6/PCDHGB2/PCDHGC5/PCDHGA6/PCDHGA2/PCDHGB7/PCDHGA5/PCDHGA8/PCDHGA11/PCDHGA4…	102	BiologicalProcesses
GO:0098742	cell-cell adhesion via plasma-membrane adhesion molecules	142/6558	239/17381	6.79502726980872e-12	1.35759366910527e-08	1.06968018671752e-08	KIRREL3/CDH5/UNC5D/CADM2/PCDH8/CDH20/TENM4/DSCAM/CD164/AJUBA/DSG2/CADM1/ACVR1/MYADM/PCDH18/CLDN16/CD226/GRID2/CELSR1/FAT3/RET/CEACAM1/PCDHA8/PCDHAC1/PCDHAC2/PCDHA13/PCDHA10/PCDHA5/ADGRL1/PCDHA6/PCDHA11/PCDHA3/PCDHA9/PCDHA4/PCDHA1/PCDHA7/PCDHA2/CDH4/PCDHA12/PCDH9/PCDH10/CD209/CDH23/CD84/DSC1/SDK1/CDH1/CLDN18/TGFBR2/CDH11/ESAM/CDH15/CADM4/ALCAM/SDK2/TENM2/NECTIN1/PLXNB2/NPTN/NECTIN4/PCDHGA12/FAT4/P…	142	BiologicalProcesses
GO:0007409	axonogenesis	232/6558	433/17381	8.8847753213696e-12	1.35759366910527e-08	1.06968018671752e-08	OGN/NRAS/CREB1/NDEL1/TIAM1/FBXO45/CSF1R/SLC9A6/DISC1/APBB2/NTNG1/PTEN/SH3KBP1/VASP/UNC5D/TTL/PSEN1/WNT5A/SMAD4/NTRK2/KLF7/FRS2/NPTX1/CTTN/RAB10/LHX1/FLOT1/L1CAM/PLPPR4/RTN4/PAFAH1B1/MAP1B/BMPR1B/SLITRK4/LGI1/TBR1/COL25A1/DSCAM/NRCAM/VLDLR/GRB2/SKIL/B3GNT2/ARHGDIA/DOK4/GPC1/FZD3/OLFM1/PIK3R1/FLRT2/GLI2/ANK3/LHX3/NUMB/ISL1/PIK3CA/COBL/SSH1/CHL1/EPHB1/NR4A3/NTN4/EFNA5/ZEB2/VCL/DCC/BCL2/SCN1B/GDNF/EP…	232	BiologicalProcesses
GO:0010769	regulation of cell morphogenesis involved in differentiation	150/6558	258/17381	1.79786698783965e-11	2.19771260593519e-08	1.73162978302451e-08	NET1/CARMIL1/EEF2K/NDEL1/TIAM1/DNM3/DISC1/PTEN/KALRN/RCC2/TRIOBP/TTL/PSEN1/WNT5A/NTRK2/HAS2/CTTN/ACTR2/LIMS1/L1CAM/RTN4/ANKRD27/PAFAH1B1/MAP1B/CORO1C/TBR1/DOCK1/DSCAM/NRCAM/SKIL/ARHGDIA/PPP3CA/SDC2/CFL1/ARHGEF7/OLFM1/MYADM/SSH1/EFNA5/ZEB2/DCC/CRKL/EPHA7/RAC1/RET/RAB21/ADGRB3/SSH2/PDPN/CDH4/CDC42/RHOA/SIPA1L1/EPHB2/CNTN2/PAK3/POU4F2/POSTN/ULK2/VEGFA/CRABP2/LRRK2/KIF13B/ACTN4/NTRK3/CDK5R1/PLXNB2/SE…	150	BiologicalProcesses
GO:0022604	regulation of cell morphogenesis	230/6558	432/17381	2.48342670867863e-11	2.52978400724063e-08	1.9932767003868e-08	NET1/CARMIL1/BRWD3/EEF2K/NDEL1/TIAM1/CSF1R/BCL9L/DNM3/DISC1/FGD6/PTEN/SH3KBP1/KALRN/RCC2/FMNL2/TRIOBP/PALM/TTL/PSEN1/ZMYM4/WNT5A/NTRK2/HAS2/CTTN/ACTR2/RASA1/LIMS1/PHIP/L1CAM/RTN4/ANKRD27/PAFAH1B1/MAP1B/CORO1C/TBR1/RHOJ/PDZD8/MSN/DOCK1/BCL11A/DSCAM/NRCAM/SKIL/ARHGDIA/SEPT7/PPP3CA/SDC2/CFL1/ARHGEF7/OLFM1/MYH9/MYADM/RDX/GNA13/ARPIN/SSH1/EFNA5/ZEB2/LARP4/DCC/AGO4/CSNK1E/CRKL/EPHA7/TTBK2/RAC1/FGD4/ALD…	230	BiologicalProcesses
GO:0034330	cell junction organization	152/6558	265/17381	5.42485313871772e-11	4.64289088529059e-08	3.65824362775635e-08	LAMC1/HIPK1/CSF1R/TGFBR1/SNAI1/PTEN/CDH5/RCC2/VASP/MTDH/FMN1/SLC9A1/CTTN/CADM2/LIMS1/FLOT1/ARHGAP6/CORO1C/APC/PPM1F/SNAI2/TNS1/THBS1/AJUBA/ARHGEF7/DSG2/CADM1/NUMB/PKN2/EPHA3/RDX/MPP5/GJC1/EFNA5/VCL/SMAD7/MYO1C/BCL2/NLGN2/RAC1/RAB8B/MARVELD3/GJB2/GREM1/ROCK1/CDH4/CDC42/RHOA/GJA1/GJA5/STRN/ITGB3/SDK1/TLN2/VEGFA/NF2/TJP1/CLASP2/CDH1/CDH11/RASSF8/ACTN4/AFDN/CDH15/PLEC/SDK2/PIP5K1A/NECTIN1/PDPK1/CSK/N…	152	BiologicalProcesses
GO:0061564	axon development	247/6558	473/17381	6.07708231058978e-11	4.64289088529059e-08	3.65824362775635e-08	OGN/NRAS/CREB1/NDEL1/NEFM/TIAM1/FBXO45/CSF1R/SLC9A6/DISC1/APBB2/NTNG1/PTEN/SH3KBP1/VASP/UNC5D/TTL/PSEN1/WNT5A/SMAD4/NTRK2/KLF7/FRS2/CAMSAP2/NPTX1/CTTN/RAB10/LHX1/FLOT1/L1CAM/PLPPR4/RTN4/PAFAH1B1/CERS2/MAP1B/BMPR1B/SLITRK4/LGI1/TBR1/COL25A1/DSCAM/NRCAM/VLDLR/GRB2/SKIL/B3GNT2/ARHGDIA/DOK4/GPC1/FZD3/OLFM1/PIK3R1/FLRT2/GLI2/ANK3/LHX3/NUMB/EPHA3/ISL1/SPRY3/PIK3CA/COBL/SSH1/CHL1/EPHB1/NR4A3/NTN4/EFNA5/…	247	BiologicalProcesses
GO:0045216	cell-cell junction organization	136/6558	233/17381	1.06982734321017e-10	7.26531635744506e-08	5.72451473121231e-08	HIPK1/CSF1R/TGFBR1/SNAI1/PTEN/CDH5/RCC2/MTDH/FMN1/SLC9A1/CTTN/CADM2/LIMS1/ARHGAP6/CORO1C/APC/PPM1F/SNAI2/THBS1/AJUBA/ARHGEF7/DSG2/CADM1/NUMB/PKN2/EPHA3/RDX/MPP5/GJC1/EFNA5/VCL/SMAD7/MYO1C/BCL2/NLGN2/RAC1/RAB8B/MARVELD3/GJB2/GREM1/ROCK1/CDH4/CDC42/RHOA/GJA1/GJA5/STRN/SDK1/TLN2/VEGFA/NF2/TJP1/CLASP2/CDH1/CDH11/RASSF8/ACTN4/AFDN/CDH15/SDK2/PIP5K1A/NECTIN1/PDPK1/CSK/NECTIN4/NR1H4/JUP/PTPRJ/AGT/CDH24/…	136	BiologicalProcesses
GO:0010720	positive regulation of cell development	252/6558	488/17381	1.67465641765093e-10	1.02355000246825e-07	8.06479274816108e-08	NET1/CARMIL1/PROX1/SOCS2/CPEB1/EEF2K/NDEL1/MAGI2/TIAM1/ZNF609/DISC1/PTEN/PDE5A/KALRN/CDH5/TRIOBP/NEGR1/NCOA1/PSEN1/WNT5A/NTRK2/HAS2/ACTR2/LIMS1/L1CAM/ANKRD27/CNTN1/PAFAH1B1/ADRA2C/SETX/MAP1B/DOCK1/TENM4/DSCAM/C21orf91/NRCAM/MEF2C/VLDLR/SKIL/FMR1/ARHGEF2/ARHGDIA/NKX2-2/MMD/FZD3/ARHGEF7/SPAG9/GLI2/NUMB/EPHA3/LRRC7/MYADM/SPEN/MYB/COBL/EFNA5/ZEB2/BCL2/LIN28A/TNFSF11/CSNK1E/SCN1B/CRKL/IL6ST/NME2/RAC1/…	252	BiologicalProcesses
GO:0050769	positive regulation of neurogenesis	217/6558	414/17381	5.76251712113237e-10	3.20186405857828e-07	2.5228244812613e-07	PROX1/SOCS2/CPEB1/EEF2K/NDEL1/MAGI2/TIAM1/ZNF609/DISC1/PTEN/KALRN/NEGR1/NCOA1/PSEN1/WNT5A/NTRK2/ACTR2/L1CAM/ANKRD27/CNTN1/PAFAH1B1/ADRA2C/SETX/MAP1B/TENM4/DSCAM/C21orf91/NRCAM/MEF2C/VLDLR/SKIL/FMR1/ARHGEF2/ARHGDIA/NKX2-2/MMD/FZD3/SPAG9/GLI2/NUMB/EPHA3/LRRC7/SPEN/MYB/COBL/EFNA5/ZEB2/BCL2/LIN28A/CSNK1E/SCN1B/IL6ST/NME2/CRTC1/TP73/ATP8A2/UNC13A/RET/HES1/DAB2IP/RAB21/GDF6/CDH4/LYN/RHOA/ENC1/CPNE6/TCF…	217	BiologicalProcesses
GO:0001655	urogenital system development	172/6558	316/17381	8.99912488109163e-10	4.58355427276934e-07	3.61149090622756e-07	ESR1/KIRREL3/PROX1/EMX2/GLIS2/MAGI2/TGFBR1/ACVR2B/PTEN/PKHD1/FMN1/WNT5A/NPNT/SMAD4/FRS2/HAS2/MTSS1/RARG/LHX1/PYGO2/SMAD1/MEF2C/KLF15/NF1/AQP2/NID1/GLI2/GCNT4/SMAD7/COL4A1/FEM1B/BCL2/LIN28A/GCNT1/GDNF/COL4A4/EPHA7/PDGFD/PDGFRA/FBN1/TP73/CALB1/RET/SDC1/BMPER/HES1/GREM1/WNT9B/SIX1/BASP1/SIX2/EPHB2/WNT1/AR/APH1A/NPHS2/PAX2/ARL3/CFLAR/VEGFA/TCF21/AMER1/LRRK2/HYAL2/VANGL2/LIF/RXRA/TIPARP/KLHL3/ITGA6/FA…	172	BiologicalProcesses
GO:0016570	histone modification	229/6558	444/17381	1.31863963287668e-09	6.19963495087866e-07	4.88483912583871e-07	RCOR1/WDR82/PHF8/SIRT1/MTHFR/MSL2/KDM6B/ARRB1/MECP2/EP300/EPC1/TET2/KAT6A/UBE2N/KDM3A/DPY30/KAT6B/HDAC4/PRDM16/DCAF1/PRMT2/MECOM/SKI/NCOA1/PCGF5/KAT7/PHC1/SMAD4/PRDM4/CCNA2/TP53/ZNF451/PADI2/JARID2/BRPF3/PYGO2/BRMS1L/HDAC9/CLOCK/PPM1F/PRKAA2/SNAI2/JMJD1C/FMR1/SIN3B/PAX5/TRIM37/KDM2B/SUV39H2/CDC73/MORF4L2/SAP30L/PHF21A/ISL1/SETD7/CDK1/MYB/PHF20/PHB/UBE2B/ATXN7/GTF3C4/OGT/MTA3/MAPK8/SUPT7L/NSD3/ARI…	229	BiologicalProcesses
GO:0016358	dendrite development	122/6558	210/17381	1.43951388231225e-09	6.28450632049463e-07	4.95171128690117e-07	MECP2/EEF2K/TIAM1/DNM3/SLC9A6/DISC1/PTEN/KALRN/FMN1/PSEN1/KLF7/CAMSAP2/ACTR2/ANKRD27/PAFAH1B1/WASL/MAP1B/BCL11A/DSCAM/C21orf91/MEF2C/VLDLR/ARF4/FMR1/PPP3CA/SDC2/CFL1/FARP1/COBL/EPHB1/DCC/DTNBP1/CRTC1/ASAP1/DAB2IP/RAB21/ADGRB3/CDC42/SRGAP2/RERE/SIPA1L1/EPHB2/KIDINS220/STRN/PAK3/SHANK1/SDK1/APP/LRRK2/NEURL1/PAK2/RBFOX2/RTN4IP1/CDK5R1/BTBD3/SLC12A5/PRKG1/SEMA4D/PTPRD/CSMD3/CAMK1D/TRPC5/CUX2/CUX1/FBX…	122	BiologicalProcesses
GO:0021953	central nervous system neuron differentiation	103/6558	171/17381	1.77495609987458e-09	7.23235445495564e-07	5.6985432680184e-07	PROX1/GIGYF2/NDEL1/FBXO45/CSF1R/DISC1/PTEN/LHX6/UNC5D/PSEN1/WNT5A/ERBB4/SPOCK1/NTRK2/LHX1/GNAQ/PAFAH1B1/EOMES/TBR1/C21orf91/NKX2-2/SATB2/GABRB1/GLI2/LHX3/ISL1/DMRT3/EPHB1/ZEB2/DCC/CSNK1E/LHX8/SCN1B/GRID2/HES1/WNT9B/RORA/FOXN4/EPHB2/WNT1/GBA2/CNTN2/BTG2/FAIM2/MTPN/CDH11/TAL1/LEF1/LRP6/SMO/DLL4/PAX7/GLI3/PLXNA4/KNDC1/LDB1/CHRNB2/SZT2/UQCRQ/AXIN1/NRP1/PTCH1/BCL11B/OLIG3/SPTBN4/HOXC10/SOX4/CBLN1/WNT3…	103	BiologicalProcesses
GO:0051962	positive regulation of nervous system development	242/6558	476/17381	2.52797856389583e-09	9.65687811408207e-07	7.60888284856804e-07	PROX1/MECP2/SOCS2/CPEB1/EEF2K/NDEL1/MAGI2/TIAM1/ZNF609/NCMAP/DISC1/PTEN/KALRN/NEGR1/NCOA1/PSEN1/WNT5A/NTRK2/ACTR2/LHX1/L1CAM/ANKRD27/CNTN1/PAFAH1B1/ADRA2C/THBS2/SETX/MAP1B/SLITRK4/TENM4/DSCAM/C21orf91/NRCAM/MEF2C/VLDLR/SKIL/FMR1/ARHGEF2/ARHGDIA/NKX2-2/MMD/FZD3/SPAG9/LRTM1/FLRT2/GLI2/NUMB/EPHA3/SYNDIG1/LRRC7/SPEN/MYB/COBL/EPHB1/EFNA5/ZEB2/BCL2/LIN28A/NLGN2/CSNK1E/SCN1B/IL6ST/NME2/GRID2/CRTC1/TP73/…	242	BiologicalProcesses
GO:0060627	regulation of vesicle-mediated transport	236/6558	465/17381	4.84984736053721e-09	1.74366276868256e-06	1.37387316869707e-06	RAB5B/ARRB1/CAV3/SMAP1/RUFY2/MTMR2/CBL/EEF2K/MAGI2/PTEN/SLC30A8/TUB/RIMS4/VSNL1/WNT5A/PCLO/BTBD9/MFGE8/PTPN1/SNAP91/APOA5/RAB26/RAB3C/CD2AP/RAB10/FLOT1/EVI5/ANKRD27/WASL/MSN/PREPL/INSIG1/USP6NL/C12orf4/FMR1/RIMS3/RAB27B/RNF139/PPP3CA/TBC1D12/AAK1/RAPGEF4/SNX4/RAB7A/EPHA3/RDX/CD47/RABGAP1/SNX17/TBC1D22A/CNST/RALB/RAB3B/RAC1/RAB8B/PRKAA1/SDC1/RAB21/CEACAM1/STXBP5/GREM1/LYN/TBC1D5/SORL1/SYN1/TBC1D30…	236	BiologicalProcesses
GO:0072001	renal system development	153/6558	280/17381	5.28936277711988e-09	1.79603251631982e-06	1.41513653247506e-06	KIRREL3/PROX1/EMX2/GLIS2/MAGI2/TGFBR1/ACVR2B/PKHD1/FMN1/WNT5A/NPNT/SMAD4/HAS2/MTSS1/LHX1/PYGO2/SMAD1/MEF2C/KLF15/NF1/AQP2/NID1/GLI2/GCNT4/SMAD7/COL4A1/BCL2/LIN28A/GCNT1/GDNF/COL4A4/EPHA7/PDGFD/PDGFRA/FBN1/TP73/CALB1/RET/SDC1/BMPER/HES1/GREM1/WNT9B/SIX1/BASP1/SIX2/WNT1/APH1A/NPHS2/PAX2/ARL3/CFLAR/VEGFA/TCF21/AMER1/LRRK2/HYAL2/VANGL2/LIF/TIPARP/KLHL3/ITGA6/FAT4/AGT/SMO/RARB/PCSK5/PBX1/WNT2B/GLI3/CO…	153	BiologicalProcesses
GO:0034332	adherens junction organization	78/6558	123/17381	6.36738781579472e-09	2.04828812263881e-06	1.61389469569312e-06	HIPK1/PTEN/CDH5/RCC2/FMN1/SLC9A1/CTTN/CADM2/LIMS1/ARHGAP6/CORO1C/PPM1F/THBS1/AJUBA/ARHGEF7/CADM1/NUMB/EPHA3/RDX/EFNA5/VCL/SMAD7/BCL2/RAC1/RAB8B/GREM1/ROCK1/CDH4/CDC42/RHOA/VEGFA/CLASP2/CDH1/CDH11/RASSF8/AFDN/CDH15/PIP5K1A/NECTIN1/PDPK1/CSK/NECTIN4/JUP/PTPRJ/CDH24/PIP5K1C/LDB1/THY1/DMTN/ZNF703/NRP1/MACF1/NECTIN2/NUMBL/SFRP1/GPM6B/ACVRL1/IQGAP1/PTPN23/MMP14/CLASP1/BCAS3/CADM3/SLK/DLG5/WNT4/EPB41L5/…	78	BiologicalProcesses
GO:0001822	kidney development	144/6558	264/17381	1.72180582509057e-08	5.26183860147677e-06	4.14592718409965e-06	KIRREL3/PROX1/GLIS2/MAGI2/TGFBR1/ACVR2B/PKHD1/FMN1/NPNT/SMAD4/HAS2/MTSS1/LHX1/PYGO2/SMAD1/MEF2C/KLF15/NF1/AQP2/NID1/GLI2/GCNT4/SMAD7/BCL2/LIN28A/GCNT1/GDNF/COL4A4/EPHA7/PDGFD/PDGFRA/FBN1/TP73/CALB1/RET/SDC1/BMPER/HES1/GREM1/WNT9B/SIX1/BASP1/SIX2/WNT1/APH1A/NPHS2/PAX2/ARL3/CFLAR/VEGFA/TCF21/AMER1/LRRK2/HYAL2/VANGL2/LIF/TIPARP/KLHL3/FAT4/AGT/SMO/RARB/PCSK5/PBX1/WNT2B/GLI3/COL4A3/MYO1E/NOG/ADIPOQ/GD…	144	BiologicalProcesses
GO:0045666	positive regulation of neuron differentiation	174/6558	331/17381	2.19408327959576e-08	6.38582714518536e-06	5.03154436298275e-06	PROX1/SOCS2/CPEB1/EEF2K/NDEL1/MAGI2/TIAM1/DISC1/PTEN/KALRN/NEGR1/NCOA1/PSEN1/WNT5A/NTRK2/ACTR2/L1CAM/ANKRD27/CNTN1/PAFAH1B1/ADRA2C/SETX/MAP1B/DSCAM/C21orf91/NRCAM/MEF2C/VLDLR/SKIL/FMR1/ARHGEF2/ARHGDIA/NKX2-2/MMD/SPAG9/GLI2/EPHA3/LRRC7/COBL/EFNA5/ZEB2/BCL2/LIN28A/CSNK1E/SCN1B/NME2/CRTC1/ATP8A2/UNC13A/RET/DAB2IP/RAB21/GDF6/CDH4/LYN/RHOA/ENC1/CPNE6/TCF12/KIDINS220/PCP4/PAK3/POU4F2/SHANK1/NEUROD2/CFL…	174	BiologicalProcesses
GO:0072659	protein localization to plasma membrane	125/6558	225/17381	3.64024876033032e-08	1.01132729196086e-05	7.9684871189049e-06	CAV3/KALRN/TSPAN15/PALM/EFR3B/DPP10/RAB26/TSPAN33/VAMP3/RAB10/FLOT1/PRKCE/APPL1/BAG4/PIK3R1/ANK3/NUMB/EPHA3/MYADM/RDX/MPP5/GPR158/CNST/RAB40B/RAPGEF6/ATP1B3/RAB8B/OPTN/ROCK1/EPHB2/AR/SPTBN1/GOLPH3L/PRKG2/CLASP2/CDH1/FLOT2/GOLGA7/CLTC/PIP5K1A/PACS2/PDPK1/EGFR/CACNB2/TSPAN5/CSK/WNK3/JUP/LRP6/AKT1/DPP6/LRRC15/NFASC/CALCR/KCNIP3/PACSIN1/ADIPOQ/EMP2/SLMAP/KCNB1/P2RY1/GOLGA7B/STXBP1/PTCH1/MACF1/CLIP3/S…	125	BiologicalProcesses
GO:0090066	regulation of anatomical structure size	230/6558	460/17381	3.83794027638234e-08	1.01989091170647e-05	8.0359619059264e-06	CARMIL1/AKT3/CAV3/CREB1/ARPC5/RGS2/NDEL1/WASF1/ARFIP2/DISC1/PTEN/VASP/TRIOBP/TTL/FMN1/WNT5A/ADCY6/CTTN/ACTR2/EDNRB/RASA1/RARG/L1CAM/RTN4/PAFAH1B1/ADRA2C/NCKAP1/WASL/PRKCE/MAP1B/MSN/BAG4/DSCAM/NRCAM/DOCK4/GRB2/DEPTOR/CFL1/MAGEL2/SPIRE1/RICTOR/OLFM1/VAV2/TBXA2R/MYADM/RDX/GMFB/PLOD3/ARPIN/SSH1/TMOD1/ADRA1A/EFNA5/DCC/MYO1C/PTGDR/PFN1/EPHA7/RAB3B/RAC1/KCNMB2/NPM1/RET/RAB21/PLEKHH2/SSH2/WNT9B/HP1BP3/CD…	230	BiologicalProcesses
GO:0007265	Ras protein signal transduction	176/6558	338/17381	4.42142854231365e-08	1.12599046877588e-05	8.87194543030042e-06	NET1/CYTH3/RFXANK/MAPK14/ARRB1/NRAS/ARHGEF26/TIAM1/WASF1/GPSM2/ARHGEF12/FGD6/KALRN/RAPGEF3/CCNA2/PSD4/TP53/SPATA13/RASA1/FLOT1/RASA2/ARHGEF3/NCKAP1/ARHGAP6/RHOJ/GRB2/SHOC2/ELMO1/ARHGEF2/ARHGDIA/NF1/CFL1/RALGPS2/ARHGEF7/PLEKHG3/VAV2/TRIO/KPNB1/FARP1/RALGPS1/RDX/GNA13/PLD1/ADRA1A/MRAS/RALB/NOTCH2/CRKL/OGT/RAPGEF6/MET/RAC1/CELSR1/ARFGEF3/FGD4/CCDC125/WASF2/DAB2IP/SOS1/ARHGAP29/GPR55/ROCK1/PDPN/PAK6/…	176	BiologicalProcesses
GO:0097485	neuron projection guidance	127/6558	231/17381	6.42993165522954e-08	1.57198969107052e-05	1.23860788727053e-05	NRAS/CREB1/CSF1R/APBB2/SH3KBP1/VASP/UNC5D/WNT5A/SMAD4/KLF7/FRS2/LHX1/L1CAM/BMPR1B/LGI1/TBR1/DSCAM/NRCAM/VLDLR/GRB2/B3GNT2/DOK4/GPC1/FZD3/PIK3R1/FLRT2/GLI2/LHX3/ISL1/PIK3CA/CHL1/EPHB1/NR4A3/NTN4/EFNA5/DCC/SCN1B/GDNF/EPHA7/NCAM1/RET/SOS1/CDH4/SPTB/LHX2/EPHB2/SPTBN1/CXCR4/CNTN2/POU4F2/RNF165/APP/VEGFA/UNC5A/ENAH/VANGL2/UNC5C/CDK5R1/ETV1/ALCAM/NECTIN1/SEMA5A/DAG1/GLI3/PRKCA/PLXNA4/UNC5B/PIK3CD/NFASC/…	127	BiologicalProcesses
GO:0007411	axon guidance	126/6558	229/17381	6.80820907060554e-08	1.60045283998235e-05	1.26103467603321e-05	NRAS/CREB1/CSF1R/APBB2/SH3KBP1/VASP/UNC5D/WNT5A/SMAD4/KLF7/FRS2/LHX1/L1CAM/BMPR1B/LGI1/TBR1/DSCAM/NRCAM/VLDLR/GRB2/B3GNT2/DOK4/GPC1/FZD3/PIK3R1/FLRT2/GLI2/LHX3/ISL1/PIK3CA/CHL1/EPHB1/NR4A3/NTN4/EFNA5/DCC/SCN1B/GDNF/EPHA7/NCAM1/RET/SOS1/CDH4/SPTB/LHX2/EPHB2/SPTBN1/CXCR4/CNTN2/POU4F2/RNF165/APP/VEGFA/UNC5A/ENAH/VANGL2/UNC5C/CDK5R1/ETV1/ALCAM/NECTIN1/SEMA5A/DAG1/GLI3/PRKCA/PLXNA4/UNC5B/PIK3CD/NFASC/…	126	BiologicalProcesses
GO:1901214	regulation of neuron death	149/6558	280/17381	8.14172054434755e-08	1.84304429507601e-05	1.4521782257462e-05	DDIT4/ERBB3/SIRT1/MECP2/FBXW7/MAP2K4/CREB1/CBL/BTBD10/PPARA/TYRO3/HDAC4/PSEN1/NTRK2/TP53/RASA1/FOXO3/MEF2C/EGLN1/RETREG1/KDM2B/NF1/PPP1R13B/OXR1/ISL1/MYB/PIK3CA/SSH1/CHL1/EPHB1/NR4A3/TOX3/DCC/BCL2/GDNF/EPHA7/GRID2/CASP2/TP73/EIF2S1/ROCK1/CDC42/SIX1/SORL1/PM20D1/HIPK2/GPNMB/WNT1/SET/PAK3/RRAS2/BTG2/GFRAL/GPX1/FAIM2/TLR6/GSK3B/LRRK2/REL/CDK5R1/SNCB/IL6/PDPK1/CLU/DNAJC5/G6PD/NONO/GCLM/AKT1/DHCR24/GR…	149	BiologicalProcesses
GO:0046777	protein autophosphorylation	128/6558	234/17381	8.45123535655353e-08	1.84478394640197e-05	1.45354893820423e-05	STK39/EEF2K/TRPM7/CSF1R/TYRO3/MOB1B/ERBB4/STK26/MAP3K13/NTRK2/LMTK2/IGF1R/MAK/GRB2/YES1/PASK/CAMKK2/AAK1/EPHB1/NME2/EPHA7/STK17B/PDGFD/PDGFRA/INSR/GREM1/DYRK1A/EIF2S1/LYN/EIF2AK1/NBN/PIM1/GPNMB/CAMK2D/NEK6/LCK/GSK3B/ULK2/VEGFA/LRRK2/PRKG2/UHMK1/PAK2/SRMS/MAP3K9/SLA2/NTRK3/PDPK1/EGFR/CSK/AURKA/PPP2R5B/WNK3/CALM2/ACVR1B/AKT1/RASSF2/RIPK3/CDK12/MAPK15/THY1/EIF2AK3/IRAK1/ADIPOQ/ABL2/FGFR3/PRKACA/PRKC…	128	BiologicalProcesses
GO:0070997	neuron death	165/6558	316/17381	9.09117601607662e-08	1.90887707867927e-05	1.50404943423768e-05	DDIT4/ERBB3/SIRT1/MAX/MECP2/FBXW7/MAP2K4/CREB1/CBL/BTBD10/PPARA/TYRO3/FAS/HDAC4/PSEN1/NTRK2/TP53/SLC9A1/RASA1/FOXO3/MAGI1/BNIP3/MEF2C/EGLN1/RETREG1/KDM2B/NF1/PPP1R13B/OXR1/ISL1/MYB/PIK3CA/SSH1/CHL1/EPHB1/NR4A3/TOX3/DCC/BCL2/GDNF/EPHA7/GRID2/CASP2/TP73/SCN2A/EIF2S1/ROCK1/CDC42/SIX1/SORL1/PM20D1/HIPK2/GPNMB/WNT1/SET/PAK3/RRAS2/BTG2/GFRAL/GPX1/FAIM2/TLR6/APP/GSK3B/LRRK2/REL/CDK5R1/FADD/SNCB/IL6/PDPK…	165	BiologicalProcesses
GO:0034329	cell junction assembly	114/6558	204/17381	9.36948827885766e-08	1.90887707867927e-05	1.50404943423768e-05	LAMC1/HIPK1/SNAI1/PTEN/CDH5/RCC2/VASP/MTDH/FMN1/SLC9A1/CTTN/LIMS1/FLOT1/ARHGAP6/CORO1C/APC/PPM1F/SNAI2/TNS1/THBS1/AJUBA/ARHGEF7/PKN2/EPHA3/MPP5/GJC1/EFNA5/VCL/SMAD7/MYO1C/BCL2/RAC1/MARVELD3/GJB2/GREM1/ROCK1/CDC42/RHOA/GJA1/GJA5/STRN/ITGB3/TLN2/VEGFA/TJP1/CLASP2/ACTN4/PLEC/PIP5K1A/PDPK1/ITGA6/NR1H4/JUP/PTPRJ/AGT/PRKCA/WDR1/PIP5K1C/LDB1/NFASC/THY1/DMTN/CNTNAP1/ZNF703/NRP1/PRKACA/MACF1/KRT14/FBLIM1/…	114	BiologicalProcesses
GO:0010770	positive regulation of cell morphogenesis involved in differentiation	82/6558	137/17381	1.15299286573372e-07	2.24143728035155e-05	1.76608148897912e-05	NET1/CARMIL1/EEF2K/NDEL1/TIAM1/DISC1/KALRN/TRIOBP/NTRK2/HAS2/ACTR2/LIMS1/L1CAM/ANKRD27/PAFAH1B1/MAP1B/DOCK1/DSCAM/SKIL/ARHGDIA/ARHGEF7/MYADM/EFNA5/ZEB2/CRKL/RAC1/RAB21/CDH4/CDC42/RHOA/PAK3/POU4F2/VEGFA/CRABP2/NTRK3/PLXNB2/SEMA5A/SEMA4D/SLITRK1/PTPRD/AMIGO1/TRPC5/CUX2/CUX1/FBXW8/DMTN/OPA1/BHLHB9/NEFL/CALR/NRP1/ISLR2/MACF1/LIMK1/NGFR/RND2/MAPT/WNT3/TRAK1/ZFYVE27/FBXO31/OBSL1/PLXNB3/RREB1/NTN1/WNT3A…	82	BiologicalProcesses
GO:0060537	muscle tissue development	196/6558	387/17381	1.17352737191181e-07	2.24143728035155e-05	1.76608148897912e-05	ERBB3/BCL9/MAPK14/KDM6B/CAV3/PROX1/HOMER1/EP300/KCNAB1/MAP2K4/CREB1/BCL9L/CCNT2/TGFBR1/PTEN/HDAC4/SKI/HEY2/WNT5A/RYR1/ERBB4/SMAD4/CHD7/SLC9A1/JARID2/FRS2/FLOT1/MED1/HDAC9/FOXN2/EOMES/SMAD1/TENM4/MEF2C/PPP1R13L/EGLN1/PAX5/GPC1/ZFAND5/NF1/PPP3CA/FGF9/SOX6/DSG2/FLNB/ACVR1/ISL1/CDK1/EPHB1/GJC1/KCNK2/PRKAR1A/SMAD7/BCL2/NR1D2/NOX4/FOXP2/PDGFRA/TP73/PRKAA1/GREM1/ARID1A/CDC42/SIX1/SLC8A1/AKAP6/GJA1/GJA5/…	196	BiologicalProcesses
GO:0050770	regulation of axonogenesis	90/6558	154/17381	1.35338431166713e-07	2.50663179179077e-05	1.97503452181089e-05	NDEL1/TIAM1/DISC1/PTEN/TTL/PSEN1/WNT5A/NTRK2/CTTN/L1CAM/RTN4/PAFAH1B1/MAP1B/TBR1/DSCAM/NRCAM/SKIL/ARHGDIA/OLFM1/SSH1/EFNA5/ZEB2/DCC/EPHA7/RET/RAB21/SSH2/CDH4/RHOA/SIPA1L1/EPHB2/CNTN2/PAK3/POU4F2/ULK2/VEGFA/CRABP2/KIF13B/NTRK3/CDK5R1/PLXNB2/SEMA5A/SEMA4D/SLITRK1/AMIGO1/TRPC5/PLXNA4/THY1/PLXNA2/NEFL/NRP1/SYNGAP1/ISLR2/MACF1/LIMK1/NGFR/RND2/MAG/MAPT/WNT3/TRAK1/ZFYVE27/DAB1/XK/PLXNB3/PLXNA1/UST/NTN1/…	90	BiologicalProcesses
GO:1990778	protein localization to cell periphery	135/6558	251/17381	1.44125355004109e-07	2.5522824846556e-05	2.01100378329074e-05	LIN7C/CAV3/EPB41L2/GPSM2/TUB/KALRN/TSPAN15/PALM/EFR3B/DPP10/RAB26/TSPAN33/VAMP3/RAB10/FLOT1/PRKCE/APPL1/BAG4/PIK3R1/ANK3/NUMB/EPHA3/MYADM/RDX/MPP5/GPR158/CNST/RAB40B/RAPGEF6/ATP1B3/RAB8B/OPTN/ROCK1/SNAP25/EPHB2/AR/SPTBN1/LZTFL1/GOLPH3L/PRKG2/CLASP2/CDH1/FLOT2/GOLGA7/STX1B/CLTC/PIP5K1A/PACS2/PDPK1/EGFR/CACNB2/TSPAN5/CSK/WNK3/JUP/KIF1B/LRP6/AKT1/DPP6/LRRC15/NFASC/CALCR/KCNIP3/PACSIN1/ADIPOQ/EMP2/SL…	135	BiologicalProcesses
GO:0031346	positive regulation of cell projection organization	174/6558	338/17381	1.46154919769218e-07	2.5522824846556e-05	2.01100378329074e-05	CARMIL1/CPEB1/EEF2K/NDEL1/MAGI2/TIAM1/DNM3/TGFBR1/DISC1/HDAC4/KALRN/PALM/NEGR1/PSEN1/WNT5A/HTT/NTRK2/SEPT9/ACTR2/L1CAM/ANKRD27/CNTN1/PAFAH1B1/SETX/NCKAP1/WASL/MAP1B/CORO1C/APC/TAPT1/DSCAM/C21orf91/VLDLR/SKIL/FMR1/ARHGDIA/SEPT7/ARHGEF7/EPHA3/LRRC7/COBL/EFNA5/ZEB2/ANLN/SCN1B/NME2/PFN1/CCDC88A/RAC1/CRTC1/RAB8B/FNBP1L/CEP135/ATP8A2/UNC13A/WASF2/RET/DAB2IP/RAB21/CDH4/CDC42/LYN/RHOA/ENC1/CPNE6/WNT1/KID…	174	BiologicalProcesses
GO:1901653	cellular response to peptide	177/6558	345/17381	1.548968943197e-07	2.62980505022779e-05	2.07208564769774e-05	GRM5/SIRT1/MAX/CREB1/SOCS2/CPEB1/EEF2K/NDEL1/PRKAR2A/SP1/GNB4/PTEN/PTPN2/PSEN1/EIF4EBP2/ADCY6/GHRHR/PTPN1/CCNA2/TP53/CDC5L/SLC9A1/PRKACB/RAB10/ZFP36L1/FOXO3/IGF1R/PHIP/YWHAG/HDAC9/APC/APPL1/SESN3/CACNA2D1/GRB2/AHCYL1/ARHGEF2/KLF15/PIK3R1/SLC2A8/FOXO1/PIK3CA/NR4A3/PRKAR1A/MYO1C/ADCY2/OSBPL8/OGT/SOGA1/LPIN1/PTPRE/PDK4/KLF11/FBN1/INSR/AP3S1/GJB2/PRKAA1/SOS1/PRLR/CEACAM1/CCND3/LYN/GNB3/ATP6V1F/ATP1A3…	177	BiologicalProcesses
GO:1903391	regulation of adherens junction organization	41/6558	57/17381	1.60926349114026e-07	2.65832931293224e-05	2.09456058946421e-05	PTEN/RCC2/FMN1/SLC9A1/LIMS1/ARHGAP6/CORO1C/PPM1F/THBS1/EPHA3/RDX/EFNA5/RAC1/GREM1/ROCK1/RHOA/VEGFA/CLASP2/PTPRJ/LDB1/THY1/DMTN/NRP1/MACF1/SFRP1/GPM6B/ACVRL1/IQGAP1/PTPN23/MMP14/CLASP1/BCAS3/SLK/WNT4/EPB41L5/SDC4/COL16A1/ABL1/ADD1/TSC1/ITGB1BP1	41	BiologicalProcesses
GO:0030900	forebrain development	186/6558	366/17381	1.80081675174895e-07	2.88147373064278e-05	2.27038135810325e-05	ZDHHC16/KIRREL3/KDM6B/PROX1/CREB1/EMX2/ARPC5/NDEL1/FBXO45/CSF1R/TYRO3/DISC1/PTEN/LHX6/SKI/CCDC85C/NCOA1/PSEN1/WNT5A/ERBB4/GHRHR/CHD7/NTRK2/FRS2/LHX1/GNAQ/HOOK3/BNIP3/RTN4/PAFAH1B1/EOMES/MYO1D/TBR1/C21orf91/SLC1A2/PAX5/ATAT1/CDK6/KDM2B/NF1/GNAO1/SATB2/TACC1/GLI2/LHX3/NUMB/ISL1/NR4A3/SYNE2/ZEB2/LHX8/FOXP2/IGF2BP1/EFHC1/DIXDC1/PGAP1/KCNC2/HES1/DAB2IP/MCPH1/ARID1A/SIX3/SLC8A1/SRGAP2/PCDH9/LHX2/SSTR2/…	186	BiologicalProcesses
GO:0001763	morphogenesis of a branching structure	108/6558	193/17381	1.83863670639837e-07	2.88147373064278e-05	2.27038135810325e-05	ESR1/RBM15/CLIC4/CAV3/PROX1/WNT5A/NPNT/SMAD4/FRS2/LHX1/MED1/RTN4/BCL11A/SNAI2/GRB2/PGR/GLI2/ACVR1/GNA13/NTN4/COL4A1/FEM1B/BCL2/GDNF/MET/PRDM1/EPHA7/CELSR1/GREM1/WNT9B/SIX1/RERE/SIX2/WNT1/AR/PAX2/VEGFA/NOTCH4/TCF21/LRRK2/TGFBR2/VANGL2/RXRA/IL6/FAT4/LEF1/AGT/ST14/SMO/DLL4/DAG1/PBX1/WNT2B/GLI3/PML/NOG/SOCS3/VDR/TGM2/NRP1/PTCH1/DDR1/KDM5B/IHH/PHB2/SFRP1/PAX8/FGF1/ETV5/SFRP2/TGFB1/DRD2/SIRT6/HOXB13/HO…	108	BiologicalProcesses
GO:0035637	multicellular organismal signaling	111/6558	200/17381	2.22092259697714e-07	3.39356972818107e-05	2.67387391609748e-05	KCNE5/RYR1/SLC9A1/CACNB4/ITPR1/PAFAH1B1/NRCAM/CACNA2D1/FMR1/AHCYL1/KCNJ14/CTNNA3/DSG2/CACNA2D2/ANK3/DMRT3/RYR3/SCN9A/GJC1/CACNA1C/SCN1B/KCNMB2/ATP1B3/SCN8A/KCNJ2/SCN2A/SCN1A/CHRM5/SLC8A1/GJA1/GJA5/CACNG4/KCNJ5/ATP1A3/HCN4/CACNB1/CHRNB4/CAMK2D/CACNG7/ATP2A2/ATP2B4/STIM1/FXYD4/CASQ1/P2RX4/IL6/CACNB2/ASPH/CALM2/JUP/CACNA2D4/AGT/CNTNAP2/NPPC/NFASC/KCNIP3/KCNIP1/MYH14/NOS1/CNTNAP1/SCN4A/ATP2B2/PRKACA/…	111	BiologicalProcesses
GO:0097191	extrinsic apoptotic signaling pathway	119/6558	218/17381	2.75317489698773e-07	4.10424511472903e-05	3.23383187515247e-05	ERBB3/HIPK1/SP100/IL6R/TGFBR1/FAS/PTEN/HTT/CTTN/FOXO3/PHIP/BMPR1B/APPL1/SNAI2/SKIL/CYLD/ARHGEF2/DEPTOR/THBS1/NF1/PIK3R1/ACVR1/SORT1/PF4/DCC/FEM1B/BCL2/GDNF/TCF7L2/CASP2/RET/BCL10/DAB2IP/MLLT11/AR/EYA3/PAK5/PIDD1/ITM2C/GFRAL/GPX1/FAIM2/PPP2R1B/GSK3B/GABARAP/CFLAR/PSME3/TRAF1/HYAL2/PAK2/BCL2L10/PDIA3/NOL3/LMNA/FADD/PDPK1/ITGA6/BCL2L2/ATF3/TLR3/AGT/ACVR1B/GCLM/AKT1/BAK1/STRADB/UNC5B/PML/TMC8/TGFB2/W…	119	BiologicalProcesses
GO:0003015	heart process	145/6558	276/17381	3.33983930231289e-07	4.81522192649389e-05	3.79402733427072e-05	GSTM2/CAV3/TACR3/RGS2/KCNE5/HDAC4/PDE5A/HEY2/RYR1/SLC9A1/EPAS1/CACNB4/ITPR1/HBEGF/SLC1A1/CACNA2D1/PPP1R13L/AHCYL1/GNAO1/KCNJ14/CTNNA3/DSG2/CACNA2D2/PIK3CA/RYR3/ADRA1A/GJC1/CACNA1C/SMAD7/CELF2/SCN1B/ATP1B3/KCNJ2/SCN1A/RNLS/CACNA1B/CDC42/SLC8A1/POPDC2/GJA1/GJA5/CACNG4/KCNJ5/ATP1A3/FOXN4/HCN4/CACNB1/CAMK2D/THRA/CACNG7/GPX1/ATP2A2/ATP2B4/STIM1/S100A1/FXYD4/CASQ1/P2RX4/CACNB2/AKAP13/ASPH/CALM2/JUP/CAC…	145	BiologicalProcesses
GO:0007611	learning or memory	126/6558	234/17381	3.41137823710375e-07	4.81522192649389e-05	3.79402733427072e-05	GRM5/GATM/KCNK10/MECP2/KCNAB1/CREB1/ATXN1/PTEN/KALRN/SLC24A2/PSEN1/BTBD9/EIF4EBP2/SLC6A1/HTT/NTRK2/ACTR2/PAFAH1B1/ATP8A1/TBR1/MEF2C/VLDLR/NF1/PAIP2/GMFB/PJA2/KCNK2/LHX8/NPTX2/FOXP2/CCND2/CRTC1/SHANK2/INSR/CALB1/KMT2A/ADGRB3/SNAP25/GRIN2B/LDLR/ATP1A3/EPHB2/NETO1/CNTN2/THRA/PAK5/ZNF385A/SLC17A7/BTG2/SHANK1/FOSL1/NEUROD2/APP/TMOD2/AGER/GRIA1/PPP3CB/KMT2B/EGFR/NPTN/SLC12A5/PLCB1/SYNJ1/S100B/PDE1B/CNT…	126	BiologicalProcesses
GO:0071375	cellular response to peptide hormone stimulus	157/6558	303/17381	3.46645557535555e-07	4.81522192649389e-05	3.79402733427072e-05	SIRT1/MAX/CREB1/SOCS2/CPEB1/EEF2K/NDEL1/PRKAR2A/SP1/GNB4/PTEN/PTPN2/EIF4EBP2/ADCY6/GHRHR/PTPN1/CCNA2/CDC5L/SLC9A1/PRKACB/RAB10/ZFP36L1/IGF1R/PHIP/YWHAG/HDAC9/APC/APPL1/SESN3/GRB2/AHCYL1/PIK3R1/SLC2A8/FOXO1/PIK3CA/NR4A3/PRKAR1A/MYO1C/ADCY2/OSBPL8/OGT/SOGA1/LPIN1/PTPRE/PDK4/FBN1/INSR/AP3S1/GJB2/PRKAA1/SOS1/PRLR/CEACAM1/CCND3/LYN/GNB3/ATP6V1F/HDAC5/WNT1/IDE/GNRHR/CPEB2/STAT5A/TSHR/CFLAR/GNG12/PRKCB/…	157	BiologicalProcesses
GO:0045785	positive regulation of cell adhesion	197/6558	394/17381	3.57558524417803e-07	4.85643933609248e-05	3.82650350692737e-05	NET1/CARMIL1/NLRP3/CYTH3/CD80/FAM49B/DUSP10/DISC1/TRIOBP/FMN1/WNT5A/NPNT/VIT/HAS2/LIMS1/FLOT1/PRKCE/FRMD5/PPM1F/DOCK1/BAG4/GRB2/BTLA/CYLD/YES1/CDK6/ARHGEF7/PIK3R1/CITED2/CD59/DENND6A/NID1/GLI2/ANK3/MYADM/CD47/MYB/PIK3CA/NR4A3/SMAD7/TNFSF11/IL36B/CRKL/IL6ST/ADAM9/RAC1/RET/BCL10/HES1/ROCK1/PDPN/CDC42/LYN/CD209/PNP/IL2RA/ADGRG1/ZMIZ1/PAK3/RSU1/LCK/GSK3B/VEGFA/AGER/CD1D/PAK2/FLOT2/TGFBR2/LILRB1/PTAFR…	197	BiologicalProcesses
GO:0060047	heart contraction	143/6558	272/17381	3.80100638249962e-07	5.05038065431254e-05	3.97931446222786e-05	GSTM2/CAV3/TACR3/RGS2/KCNE5/HDAC4/PDE5A/HEY2/RYR1/SLC9A1/EPAS1/CACNB4/ITPR1/HBEGF/SLC1A1/CACNA2D1/PPP1R13L/AHCYL1/GNAO1/KCNJ14/CTNNA3/DSG2/CACNA2D2/PIK3CA/RYR3/ADRA1A/GJC1/CACNA1C/SMAD7/CELF2/SCN1B/ATP1B3/KCNJ2/SCN1A/RNLS/CACNA1B/CDC42/SLC8A1/POPDC2/GJA1/GJA5/CACNG4/KCNJ5/ATP1A3/FOXN4/HCN4/CACNB1/CAMK2D/THRA/CACNG7/GPX1/ATP2A2/ATP2B4/STIM1/S100A1/FXYD4/CASQ1/P2RX4/CACNB2/ASPH/CALM2/JUP/CACNA2D4/A…	143	BiologicalProcesses
GO:0032535	regulation of cellular component size	166/6558	325/17381	5.36921495547273e-07	6.86046028994895e-05	5.40551905251386e-05	CARMIL1/AKT3/CAV3/CREB1/ARPC5/NDEL1/WASF1/ARFIP2/DISC1/PTEN/VASP/TRIOBP/TTL/FMN1/WNT5A/CTTN/ACTR2/RASA1/RARG/L1CAM/RTN4/PAFAH1B1/NCKAP1/WASL/PRKCE/MAP1B/MSN/BAG4/DSCAM/NRCAM/GRB2/DEPTOR/CFL1/MAGEL2/SPIRE1/RICTOR/OLFM1/VAV2/MYADM/RDX/GMFB/ARPIN/SSH1/TMOD1/EFNA5/DCC/MYO1C/PFN1/EPHA7/RAB3B/RAC1/NPM1/RET/RAB21/PLEKHH2/SSH2/HP1BP3/CDH4/RHOA/SPTB/SPTBN1/ARPC4/CNTN2/CAPZB/PAK3/CLCN6/POU4F2/CLCN3/CDC42EP…	166	BiologicalProcesses
GO:0060560	developmental growth involved in morphogenesis	113/6558	207/17381	5.42751177329008e-07	6.86046028994895e-05	5.40551905251386e-05	ESR1/NDEL1/MAGI2/TIAM1/WASF1/SLC9A6/DISC1/TTL/FMN1/WNT5A/CTTN/RARG/LHX1/MED1/L1CAM/RTN4/PAFAH1B1/MAP1B/BCL11A/DSCAM/NRCAM/OLFM1/COBL/EFNA5/ZEB2/VCL/DCC/EPHA7/UNC13A/RAB21/CDH4/SIX1/LHX2/CPNE6/RAPH1/POU4F2/POSTN/APP/ULK2/VEGFA/CRABP2/SYT2/TGFBR2/VANGL2/NTRK3/CDK5R1/PTK7/ALCAM/PPP3CB/SEMA5A/AURKA/SEMA4D/MUL1/TRPC5/LRP6/SYT1/BIN3/PLXNA4/NKD1/ITSN2/PLXNA2/NRP1/ISLR2/MACF1/LIMK1/DDR1/KDM5B/WNT7B/RND2/…	113	BiologicalProcesses
GO:1903522	regulation of blood circulation	150/6558	289/17381	5.50004179004415e-07	6.86046028994895e-05	5.40551905251386e-05	GSTM2/CAV3/TACR3/RGS2/KCNE5/HDAC4/PDE5A/HEY2/RYR1/SLC9A1/EPAS1/CACNB4/ITPR1/ADRA2C/HBEGF/SLC1A1/CACNA2D1/DOCK4/AHCYL1/GNAO1/KCNJ14/CTNNA3/DSG2/TBXA2R/CACNA2D2/RYR3/ADRA1A/GJC1/CACNA1C/SMAD7/CELF2/SCN1B/KCNMB2/ATP1B3/KCNJ2/RNLS/CACNA1B/SLC8A1/POPDC2/GJA1/GJA5/CACNG4/KCNJ5/ATP1A3/FOXN4/HCN4/CACNB1/CAMK2D/THRA/CACNG7/ATP2A2/ATP2B4/STIM1/S100A1/FXYD4/PTAFR/AVPR2/CASQ1/P2RX4/EGFR/CACNB2/ASPH/CALM2/JUP…	150	BiologicalProcesses
GO:0014706	striated muscle tissue development	185/6558	369/17381	6.37895796686316e-07	7.79763821869352e-05	6.14394372597872e-05	ERBB3/BCL9/MAPK14/KDM6B/CAV3/PROX1/HOMER1/EP300/KCNAB1/MAP2K4/CREB1/BCL9L/CCNT2/TGFBR1/PTEN/HDAC4/SKI/HEY2/WNT5A/RYR1/ERBB4/SMAD4/CHD7/SLC9A1/JARID2/FRS2/FLOT1/MED1/HDAC9/FOXN2/EOMES/SMAD1/TENM4/MEF2C/PPP1R13L/EGLN1/PAX5/GPC1/NF1/PPP3CA/FGF9/SOX6/DSG2/FLNB/ACVR1/ISL1/CDK1/EPHB1/GJC1/KCNK2/PRKAR1A/SMAD7/BCL2/NR1D2/NOX4/FOXP2/PDGFRA/TP73/PRKAA1/GREM1/ARID1A/CDC42/SIX1/SLC8A1/AKAP6/GJA1/GJA5/PIM1/BT…	185	BiologicalProcesses
GO:0010976	positive regulation of neuron projection development	130/6558	245/17381	6.56014167798214e-07	7.86187959526017e-05	6.19456102719676e-05	CPEB1/EEF2K/NDEL1/MAGI2/TIAM1/DISC1/KALRN/NEGR1/PSEN1/WNT5A/NTRK2/ACTR2/L1CAM/ANKRD27/CNTN1/PAFAH1B1/SETX/MAP1B/DSCAM/C21orf91/VLDLR/SKIL/FMR1/ARHGDIA/EPHA3/LRRC7/COBL/EFNA5/ZEB2/SCN1B/NME2/CRTC1/ATP8A2/UNC13A/RET/DAB2IP/RAB21/CDH4/LYN/RHOA/ENC1/CPNE6/KIDINS220/PAK3/POU4F2/SHANK1/CFLAR/VEGFA/CRABP2/KATNB1/NEURL1/SYT2/TRIM67/RETREG3/NTRK3/PTK7/IL6/PLXNB2/SEMA5A/NPTN/PPP2R5B/SEMA4D/ANKRD1/SLITRK1/P…	130	BiologicalProcesses
GO:1901888	regulation of cell junction assembly	53/6558	82/17381	6.89833665625468e-07	8.1081987775055e-05	6.38864174136947e-05	SNAI1/PTEN/RCC2/FMN1/SLC9A1/LIMS1/FLOT1/ARHGAP6/CORO1C/PPM1F/SNAI2/THBS1/EPHA3/EFNA5/MYO1C/RAC1/GREM1/ROCK1/RHOA/GJA1/VEGFA/TJP1/CLASP2/PTPRJ/AGT/LDB1/THY1/DMTN/NRP1/PRKACA/MACF1/SFRP1/GPM6B/ACVRL1/IQGAP1/MMP14/CLASP1/ACE/RUNX1/BCAS3/SLK/FZD5/WNT4/CLDN5/RAPGEF1/EPB41L5/SDC4/COL16A1/CBFB/ABL1/RAPGEF2/TSC1/ITGB1BP1	53	BiologicalProcesses
GO:0050804	modulation of chemical synaptic transmission	158/6558	308/17381	7.10826548517044e-07	8.12837820135664e-05	6.40454158707747e-05	GRM5/MECP2/MTMR2/CREB1/DISC1/USP46/PTEN/KALRN/SLC24A2/RIMS4/PSEN1/BTBD9/EIF4EBP2/SLC6A1/NTRK2/FLOT1/YWHAG/PRKCE/LGI1/PREPL/UNC13C/MEF2C/FMR1/RIMS3/NF1/PPP3CA/SLC30A1/PAIP2/CACNA2D2/SSH1/ADRA1A/NLGN2/PNKD/GDNF/DTNBP1/RAB3B/GRID2/CRTC1/PPP1R9B/SHANK2/UNC13A/CALB1/KMT2A/ADGRB1/SNAP25/SIPA1L1/SYN1/RHOT1/EPHB2/NETO1/CNTN2/CHRNB4/GRM6/SHANK1/NEUROD2/APP/ATP2A2/SHISA7/LRRK2/AGER/SYP/GRIA1/SHISA9/NEURL1/…	158	BiologicalProcesses
GO:1903829	positive regulation of cellular protein localization	200/6558	404/17381	7.18148597632949e-07	8.12837820135664e-05	6.40454158707747e-05	MAPK14/EPB41L2/UGCG/FBXW7/GLIS2/CTDSPL2/GPSM2/TGFBR1/MIEF2/RAPGEF3/PSEN1/KAT7/RIOK2/YWHAZ/DPP10/EDA/ERBB4/SMAD4/PLAGL2/TP53/CD2AP/MED1/YWHAG/RTN4/PRKCE/APC/MSN/PPP3R1/CYLD/SELENOI/PPP3CA/CEP250/PPP1R13B/PIK3R1/ABHD17B/ANK3/KCNN3/EPHA3/NMD3/RDX/CDK1/SSH1/CNST/MYO1C/BCL2/DACT1/SESN2/PPM1A/TMEM30B/MAPK8/CCDC88A/TCF7L2/NPM1/FAM20B/TP73/DDX58/HES1/GREM1/CDC42/TCP1/RHOA/SORL1/PRR5L/DYNLL2/EPHB2/SREBF2/…	200	BiologicalProcesses
GO:0071695	anatomical structure maturation	86/6558	150/17381	7.96903372719153e-07	8.85576984374448e-05	6.97767067978971e-05	MECP2/RXFP2/CDH5/ERCC2/WNT5A/RYR1/EDNRB/FOXO3/GNAQ/RECK/BCL11A/NRCAM/L3MBTL3/ARCN1/NF1/PGR/SCLT1/NTN4/FEM1B/FAM210B/BCL2/RET/ADGRB3/GREM1/SIX3/TRIM58/RHOA/RERE/WNT1/CNTN2/LTF/ANKRD17/PAX2/APP/LRRK2/CDK5R1/G6PD/AURKA/TAL1/SEMA4D/WASHC5/FAT4/ANKS1A/CNTNAP2/DAG1/NPPC/NFASC/RFLNB/OPA1/TGFB2/FGFR3/PHOSPHO1/CDK5R2/CDKN1A/TBX6/RBPJ/SPTBN4/AGRN/TFCP2L1/SHB/MMP2/CEND1/LGI4/C1QL1/S1PR1/ACVRL1/HOXB13/EPHA8/…	86	BiologicalProcesses
GO:0051588	regulation of neurotransmitter transport	44/6558	65/17381	9.07626729137062e-07	9.90609744372451e-05	7.80524865752267e-05	RIMS4/PREPL/MEF2C/FMR1/RIMS3/NF1/SLC30A1/PNKD/GDNF/DTNBP1/RAB3B/UNC13A/SYN1/RHOT1/CHRNB4/ATP2A2/LRRK2/KCNC4/STX1B/SYT12/CPLX4/PFN2/CPLX3/STX1A/NOS1/STXBP1/RAB3A/CAMK2A/ASIC1/TOR1A/NAPA/GFAP/SNCG/GPM6B/PER2/DRD2/TACR2/RAB5A/DNM1L/GPER1/RIMS2/RIMS1/SNCA/ATP1A2	44	BiologicalProcesses
GO:0051893	regulation of focal adhesion assembly	38/6558	54/17381	1.12491440801365e-06	0.000116801649845732	9.20307846590355e-05	PTEN/RCC2/FMN1/SLC9A1/LIMS1/ARHGAP6/CORO1C/PPM1F/THBS1/EPHA3/EFNA5/RAC1/GREM1/ROCK1/RHOA/VEGFA/CLASP2/PTPRJ/LDB1/THY1/DMTN/NRP1/MACF1/SFRP1/GPM6B/ACVRL1/IQGAP1/MMP14/CLASP1/BCAS3/SLK/WNT4/EPB41L5/SDC4/COL16A1/ABL1/TSC1/ITGB1BP1	38	BiologicalProcesses
GO:0090109	regulation of cell-substrate junction assembly	38/6558	54/17381	1.12491440801365e-06	0.000116801649845732	9.20307846590355e-05	PTEN/RCC2/FMN1/SLC9A1/LIMS1/ARHGAP6/CORO1C/PPM1F/THBS1/EPHA3/EFNA5/RAC1/GREM1/ROCK1/RHOA/VEGFA/CLASP2/PTPRJ/LDB1/THY1/DMTN/NRP1/MACF1/SFRP1/GPM6B/ACVRL1/IQGAP1/MMP14/CLASP1/BCAS3/SLK/WNT4/EPB41L5/SDC4/COL16A1/ABL1/TSC1/ITGB1BP1	38	BiologicalProcesses
GO:0021537	telencephalon development	126/6558	238/17381	1.1331442247874e-06	0.000116801649845732	9.20307846590355e-05	ZDHHC16/KIRREL3/KDM6B/PROX1/EMX2/NDEL1/FBXO45/CSF1R/DISC1/PTEN/LHX6/SKI/CCDC85C/NCOA1/PSEN1/WNT5A/ERBB4/CHD7/NTRK2/LHX1/BNIP3/RTN4/PAFAH1B1/EOMES/TBR1/SLC1A2/PAX5/ATAT1/CDK6/KDM2B/NF1/TACC1/NUMB/NR4A3/SYNE2/ZEB2/FOXP2/IGF2BP1/EFHC1/DIXDC1/HES1/DAB2IP/MCPH1/SIX3/SLC8A1/SRGAP2/LHX2/ATP1A3/EPHB2/CNTN2/ADGRG1/BTG2/GSK3B/ATP2B4/GNG12/NF2/LRRK2/PHLPP2/CDK5R1/BTBD3/AVPR2/EGFR/SLC38A2/FAT4/PLCB1/LEF1/CNT…	126	BiologicalProcesses
GO:0001952	regulation of cell-matrix adhesion	63/6558	103/17381	1.14661305476831e-06	0.000116801649845732	9.20307846590355e-05	DISC1/PTEN/RCC2/FMN1/SLC9A1/RASA1/LIMS1/ARHGAP6/CORO1C/PPM1F/ONECUT2/THBS1/CDK6/NF1/PIK3R1/EPHA3/EFNA5/BCL2/RAC1/ACER2/GREM1/ROCK1/RHOA/POSTN/GSK3B/VEGFA/NF2/CLASP2/BCL6/PTPRJ/DAG1/LDB1/PLET1/THY1/DMTN/ADAM15/EMP2/NRP1/MACF1/HOXA7/DDR1/SFRP1/CCL25/GPM6B/NINJ1/AJAP1/ACVRL1/IQGAP1/MMP14/CCL21/CLASP1/SERPINE1/BCAS3/VEGFC/SLK/CASK/WNT4/EPB41L5/SDC4/COL16A1/ABL1/TSC1/ITGB1BP1	63	BiologicalProcesses
GO:1901184	regulation of ERBB signaling pathway	61/6558	99/17381	1.18270294294396e-06	0.000118502957168418	9.337128496926e-05	ERBB3/FBXW7/CBL/PTPN2/SH3KBP1/MVB12B/PSEN1/ERBB4/RTN4/ADRA2C/HBEGF/GRB2/ARHGEF7/RAB7A/SH3TC2/DAB2IP/SOS1/CEACAM1/CDC42/CNOT9/AFAP1L2/APP/NEURL1/STAM/RHBDF1/SNX6/EGFR/PTPRJ/AGT/HIP1/AKT1/PTPN3/TGFA/RBPJ/ADORA1/GPRC5A/HGS/NCK2/ZFYVE28/ADRA2A/CHMP6/NRG2/EPN1/PTPN18/UBB/CBLB/HAP1/ERBB2/ARAP1/ITGA1/GPER1/NRG1/SH3GL2/SOCS4/RHBDF2/ADAM17/FASLG/MVB12A/FER/PTK6/RNF126	61	BiologicalProcesses
GO:0051648	vesicle localization	138/6558	265/17381	1.21052298683754e-06	0.000118977905393234	9.37455079178224e-05	NDEL1/MAGI2/DNM3/PTEN/RIMS4/PSEN1/PCLO/BTBD9/HTT/TRAPPC2L/CTSC/MYRIP/PAFAH1B1/WASL/STX5/PREPL/UNC13C/FYCO1/FMR1/RIMS3/SEC24A/RAB27B/CD59/SYNDIG1/SNAP23/NLGN2/DTNBP1/AP3M1/BET1/EXOC4/FNBP1L/AP3S1/UNC13A/SAR1B/MCFD2/SNAP25/SYN1/ANKFY1/PPP6R1/PPP6C/MYO1A/DNM1/ATP2A2/MYO5B/LRRK2/SYP/GRIA1/SYT2/SEC24C/CLASP2/TRIM46/STX1B/ACTN4/SYT12/MYO7A/PFN2/SH3GL1/CPLX3/DNAJC5/SERPINA1/RAB1B/DOC2A/AP3D1/KIF3A/SEC16…	138	BiologicalProcesses
GO:0060996	dendritic spine development	56/6558	89/17381	1.22637566095774e-06	0.000118977905393234	9.37455079178224e-05	EEF2K/TIAM1/DNM3/SLC9A6/DISC1/PTEN/KALRN/PSEN1/ACTR2/PAFAH1B1/WASL/C21orf91/MEF2C/ARF4/FMR1/CFL1/EPHB1/ASAP1/CDC42/SRGAP2/SIPA1L1/EPHB2/PAK3/SHANK1/SDK1/LRRK2/NEURL1/PAK2/CDK5R1/SLC12A5/CUX2/ZNF365/OPA1/BHLHB9/LZTS3/FOXO6/ARC/ARF6/NCK2/ARF1/PDLIM5/PAK4/FSTL4/UBA6/SHANK3/DLG5/ARID1B/HDAC2/APOE/DNM1L/EPHA4/CAPRIN1/NRG1/ARHGAP44/ACSL4/DLG4	56	BiologicalProcesses
GO:0035239	tube morphogenesis	174/6558	347/17381	1.33987988142999e-06	0.00012718721611372	0.00010021381815243	ESR1/RBM15/CLIC4/CAV3/PROX1/CSF1R/ACVR2B/VASP/SKI/FMN1/PSEN1/WNT5A/EDA/NPNT/SMAD4/CHD7/PRKACB/MTSS1/RARG/LHX1/MED1/MEF2C/KDM2B/CFL1/FZD3/PGR/STARD13/ATOH8/GLI2/ACVR1/GNA13/COBL/NR4A3/ZEB2/COL4A1/BCL2/DACT1/GDNF/PFN1/MET/EPHA7/CELSR1/PDGFRA/RET/BCL10/LUZP1/HES1/DAB2IP/GREM1/WNT9B/ARID1A/SIX1/RHOA/LHX2/SIX2/FOXN4/WNT1/AR/SHROOM3/PAX2/SEMA4C/VEGFA/NOTCH4/TCF21/TGFBR2/VANGL2/RBPMS2/PTK7/DVL3/CCDC39/C…	174	BiologicalProcesses
GO:0048284	organelle fusion	103/6558	188/17381	1.35261273681148e-06	0.00012718721611372	0.00010021381815243	MFN1/GNAI3/VAMP3/MIGA1/BNIP3/EVI5/ANKRD27/STX5/CHMP2B/USP6NL/TBC1D12/RAB7A/SNAP23/CDK1/RABGAP1/VAT1/TBC1D22A/PLD6/BET1/EEA1/TBC1D5/SNAP25/STX6/TBC1D30/ANKFY1/TAP2/SEC22A/VTI1A/SAMD9L/TBC1D13/SYT2/STX1B/SYT12/DOC2A/TGFBRAP1/UVRAG/PCDHGA3/MUL1/SYT7/STX1A/SYT1/BAK1/TAPBP/STOML2/SGSM1/OPA1/SAMD9/CALR/RAB39A/STX17/TSNARE1/STXBP1/RAB3A/SYT5/MFN2/AKT2/TBC1D25/TBC1D3G/TBC1D3C/TBC1D3K/TBC1D3E/TBC1D3I/TBC1…	103	BiologicalProcesses
GO:0003002	regionalization	167/6558	332/17381	1.69911069221548e-06	0.000155454415488406	0.000122486213636584	HIPK1/EP300/EMX2/CDX2/TGFBR1/SNAI1/ACVR2B/ETS2/SKI/PSEN1/HEY2/WNT5A/SMAD4/PRKACB/FRS2/RARG/LHX1/EOMES/PBX2/PCDH8/BMPR1B/TBR1/MEF2C/KDM2B/NKX2-2/CITED2/GLI2/ACVR1/LHX3/ISL1/DMRT3/COBL/PLD6/ZEB2/CRKL/GDNF/CELSR1/PGAP1/KMT2A/HES1/MEOX1/GREM1/SIX3/SIX1/BASP1/LHX2/HIPK2/SIX2/FOXN4/WNT1/AR/ADGRG1/PAX2/BTG2/MLLT3/HOXB5/PCGF2/VANGL2/MAFB/HOXC4/PCSK6/SCMH1/BMPR1A/GSC/AURKA/KDM6A/DUSP6/LEF1/WLS/ALX4/LRP6/S…	167	BiologicalProcesses
GO:0061138	morphogenesis of a branching epithelium	99/6558	180/17381	1.70409781376362e-06	0.000155454415488406	0.000122486213636584	ESR1/RBM15/CLIC4/CAV3/PROX1/WNT5A/NPNT/SMAD4/FRS2/LHX1/MED1/SNAI2/GRB2/PGR/GLI2/ACVR1/GNA13/NTN4/COL4A1/FEM1B/BCL2/GDNF/MET/CELSR1/GREM1/WNT9B/SIX1/SIX2/WNT1/AR/PAX2/VEGFA/NOTCH4/TCF21/TGFBR2/VANGL2/RXRA/IL6/FAT4/LEF1/AGT/ST14/SMO/DLL4/DAG1/PBX1/WNT2B/GLI3/PML/NOG/SOCS3/VDR/TGM2/NRP1/PTCH1/DDR1/KDM5B/IHH/PHB2/SFRP1/PAX8/FGF1/ETV5/SFRP2/TGFB1/SIRT6/HOXB13/HOXA11/MMP14/ADM/MKS1/PLXNA1/EDNRA/HOXD11/…	99	BiologicalProcesses
GO:0016050	vesicle organization	190/6558	385/17381	1.75402148347825e-06	0.000155990599274238	0.000122908685533142	RAB5B/CREB1/DNM3/LYST/GNAI3/TRAPPC2L/SNX8/VAPB/CTSC/SNX30/VAMP3/CD2AP/HOOK3/EVI5/ANKRD27/CHMP1A/PAFAH1B1/ATP8A1/WASL/STX5/INSIG1/CHMP2B/USP6NL/SEC24A/TBC1D12/CD59/SNX4/CHMP1B/RAB7A/SORT1/SNAP23/RABGAP1/TBC1D22A/ZEB2/BCL2/DTNBP1/BET1/EEA1/FNBP1L/UNC13A/SDC1/SAR1B/MCFD2/TBC1D5/SNAP25/STX6/TBC1D30/ANKFY1/CHMP7/TAP2/SNX19/SEC22A/PPP6R1/PPP6C/SAR1A/DNM1/ZNF385A/CLCN3/SLC17A7/VTI1A/GOLPH3L/SAMD9L/TBC1D…	190	BiologicalProcesses
GO:0050773	regulation of dendrite development	77/6558	133/17381	1.76101952714699e-06	0.000155990599274238	0.000122908685533142	EEF2K/TIAM1/DNM3/DISC1/PTEN/KALRN/PSEN1/CAMSAP2/ACTR2/ANKRD27/PAFAH1B1/BCL11A/C21orf91/MEF2C/VLDLR/FMR1/PPP3CA/SDC2/CFL1/COBL/DCC/CRTC1/ASAP1/DAB2IP/RAB21/ADGRB3/SIPA1L1/PAK3/SHANK1/SDK1/LRRK2/NEURL1/RTN4IP1/CDK5R1/SEMA4D/PTPRD/CSMD3/CAMK1D/TRPC5/CUX2/CUX1/FBXW8/KNDC1/CHRNB2/SARM1/PACSIN1/OPA1/BHLHB9/CARM1/RAB17/LZTS3/FOXO6/YWHAH/NSMF/ARC/ARF6/IQGAP1/FBXO31/OBSL1/ARF1/GORASP1/PDLIM5/NFATC4/GRIN1/…	77	BiologicalProcesses
GO:0010810	regulation of cell-substrate adhesion	103/6558	189/17381	1.87675486558128e-06	0.000161996014264786	0.000127640494154967	NET1/CARMIL1/DISC1/PTEN/RCC2/TRIOBP/FMN1/NPNT/SPOCK1/SLC9A1/VIT/HAS2/RASA1/LIMS1/ARHGAP6/PRKCE/CORO1C/PPM1F/DOCK1/ONECUT2/THBS1/CDK6/NF1/ARHGEF7/PIK3R1/NID1/EPHA3/MYADM/EFNA5/BCL2/CRKL/RAC1/ACER2/GREM1/ROCK1/PDPN/CDC42/RHOA/FZD4/WNT1/RSU1/POSTN/GSK3B/VEGFA/NF2/COL1A1/CLASP2/ACTN4/BCL6/ITGA6/NPY2R/PTPRJ/DAG1/EDIL3/LDB1/PLET1/THY1/DMTN/ADAM15/EMP2/FBLN1/CALR/NRP1/SPOCK2/MACF1/HOXA7/DDR1/SFRP1/CCL25…	103	BiologicalProcesses
GO:0008016	regulation of heart contraction	127/6558	242/17381	1.88182542748688e-06	0.000161996014264786	0.000127640494154967	GSTM2/CAV3/TACR3/RGS2/KCNE5/HDAC4/PDE5A/HEY2/RYR1/SLC9A1/EPAS1/CACNB4/ITPR1/HBEGF/SLC1A1/CACNA2D1/AHCYL1/GNAO1/KCNJ14/CTNNA3/DSG2/CACNA2D2/RYR3/ADRA1A/GJC1/CACNA1C/SMAD7/CELF2/SCN1B/ATP1B3/KCNJ2/RNLS/CACNA1B/SLC8A1/POPDC2/GJA1/GJA5/CACNG4/KCNJ5/ATP1A3/FOXN4/HCN4/CACNB1/CAMK2D/THRA/CACNG7/ATP2A2/ATP2B4/STIM1/S100A1/FXYD4/CASQ1/P2RX4/CACNB2/ASPH/CALM2/JUP/CACNA2D4/AGT/ZC3H12A/NPPC/STC1/SREBF1/HSPB7…	127	BiologicalProcesses
GO:0021700	developmental maturation	133/6558	256/17381	2.20530785662311e-06	0.000187206133606673	0.00014750414391887	MECP2/RXFP2/DISC1/PTEN/CDH5/LHX6/PALM/ERCC2/WNT5A/RYR1/GHRHR/EPAS1/EDNRB/FOXO3/GNAQ/ANKRD27/RECK/BCL11A/NRCAM/L3MBTL3/ARCN1/NF1/CEBPA/PGR/SCLT1/NTN4/PLD6/FEM1B/FAM210B/BCL2/UNC13A/SEZ6L/RET/HES1/DAB2IP/ADGRB3/GREM1/ADGRL1/SIX3/TRIM58/RHOA/RERE/WNT1/RNASE9/SNX19/CNTN2/LTF/ANKRD17/PAX2/SLC17A7/SHANK1/CFTR/NEUROD2/APP/POU2F2/VEGFA/LRRK2/SYP/NEURL1/CDK5R1/G6PD/AURKA/TAL1/SEMA4D/WASHC5/FAT4/ANKS1A/AP3…	133	BiologicalProcesses
GO:0030534	adult behavior	80/6558	140/17381	2.27922796515368e-06	0.000190830703055059	0.000150360027982381	HOMER1/MECP2/GIGYF2/PPARA/USP46/PTEN/KALRN/BTBD9/CHD7/PAFAH1B1/ADAM22/SLC1A2/PAX5/ARCN1/OXR1/DMRT3/CHRNA4/CHL1/TMOD1/NR4A3/GDNF/CCND2/SHANK2/ABHD12/SEZ6L/SCN1A/HIPK2/ATP1A3/OPRM1/CNTN2/CHRNB4/DNM1/RNF180/SHANK1/SDK1/APP/CHRNA5/FADD/SLITRK1/CNTNAP2/CHRNB2/FXN/CNP/PUM1/PREX2/FOXA2/CTNS/NTSR1/TRH/SPTBN4/NLGN4X/PPP1R1B/SNCG/PCDH17/CEND1/LGI4/ZFHX2/DRD2/DAB1/PBX3/DMBX1/CHRNA7/EFNB3/OPRK1/HOXD9/MAFG/GR…	80	BiologicalProcesses
GO:0048167	regulation of synaptic plasticity	87/6558	155/17381	2.33155791432391e-06	0.000192574080707402	0.000151733676501165	GRM5/MECP2/CREB1/PTEN/KALRN/SLC24A2/PSEN1/EIF4EBP2/NTRK2/YWHAG/UNC13C/MEF2C/FMR1/NF1/PAIP2/SSH1/GRID2/CRTC1/SHANK2/UNC13A/CALB1/KMT2A/ADGRB1/SNAP25/SIPA1L1/EPHB2/NETO1/CNTN2/NEUROD2/APP/SHISA7/AGER/SYP/GRIA1/SHISA9/NEURL1/SYT12/PPP3CB/NPTN/S100B/AGT/SYT7/SHISA6/GIPC1/KCNB1/STXBP1/SYNGAP1/RAB3A/CAMK2A/RARA/YWHAH/SLC8A2/CPLX2/CBLN1/GFAP/NSMF/ARC/ADORA1/MPP2/DRD2/P2RX3/GRIN2A/CHRNA7/ARF1/SLC24A1/PTG…	87	BiologicalProcesses
GO:0007626	locomotory behavior	104/6558	192/17381	2.43634662279545e-06	0.00019854600744701	0.000156439098937392	GRM5/MECP2/GIGYF2/PTEN/KALRN/NEGR1/BTBD9/OPRL1/CHD7/PENK/PAFAH1B1/PRKCE/ADAM22/DSCAM/ARCN1/APBA2/GNAO1/OXR1/ASTN1/DMRT3/GMFB/CHRNA4/CHL1/TMOD1/ARRDC3/NLGN2/GDNF/CCND2/CELSR1/ABHD12/CALB1/SEZ6L/SCN1A/CACNA1B/SNAP25/FZD4/HIPK2/ATP1A3/OPRM1/CDH23/STRN/CNTN2/CHRNB4/DNM1/GRM6/PAK5/ZNF385A/NCOA2/APP/LRRK2/LSAMP/PPP3CB/TAL1/HTR2C/NPY2R/PDE1B/USP2/CHRNB2/FXN/CNP/PUM1/PREX2/OLFM2/FOXA2/CTNS/NTSR1/TRH/SPTB…	104	BiologicalProcesses
GO:0008361	regulation of cell size	84/6558	149/17381	2.72373476934271e-06	0.000219045617239771	0.000172591226727741	AKT3/CAV3/CREB1/NDEL1/DISC1/PTEN/TTL/WNT5A/CTTN/RARG/L1CAM/RTN4/PAFAH1B1/MAP1B/MSN/DSCAM/NRCAM/DEPTOR/OLFM1/VAV2/RDX/EFNA5/DCC/EPHA7/RAC1/NPM1/RET/RAB21/CDH4/RHOA/CLCN6/POU4F2/CLCN3/ULK2/VEGFA/CRABP2/MTPN/NTRK3/CDK5R1/SEMA5A/LRRC8A/SEMA4D/TRPC5/AKT1/PLXNA4/PLXNA2/RAP1GAP2/NRP1/ISLR2/MACF1/LIMK1/RND2/MAG/MAPT/WNT3/AKT1S1/ZFYVE27/XK/PLXNA1/NTN1/WNT3A/DRAXIN/SLC12A7/GOLGA4/RPTOR/FSTL4/SHANK3/TRPV2/A…	84	BiologicalProcesses
GO:0051056	regulation of small GTPase mediated signal transduction	156/6558	309/17381	2.81015915908128e-06	0.000223060945198763	0.000175754998671181	NET1/CYTH3/ARRB1/INPP5B/ARHGEF26/TIAM1/ARHGEF12/FGD6/AMOT/KALRN/ARHGAP45/PSD4/CD2AP/SPATA13/RASA1/FLOT1/RASA2/ARHGEF3/ARHGAP6/RHOJ/SHOC2/OCRL/ARHGEF2/ARHGDIA/NF1/RALGPS2/ARHGEF7/PLEKHG3/RHOBTB1/VAV2/TRIO/STARD13/FARP1/RALGPS1/RDX/GNA13/ADRA1A/RALGAPB/NOTCH2/OGT/MET/SYDE1/RAC1/ARFGEF3/FGD4/CCDC125/TAGAP/DAB2IP/SOS1/ARHGAP29/GPR55/CDC42/SRGAP2/RHOA/SIPA1L1/RHOT1/EPHB2/ADGRG1/F2RL2/RIPOR2/RASAL2/TRI…	156	BiologicalProcesses
GO:0048813	dendrite morphogenesis	73/6558	126/17381	3.12028184530755e-06	0.000242492382470273	0.00019106548804793	EEF2K/TIAM1/DNM3/PTEN/KALRN/FMN1/KLF7/ACTR2/ANKRD27/PAFAH1B1/WASL/DSCAM/VLDLR/PPP3CA/SDC2/CFL1/FARP1/EPHB1/DTNBP1/RAB21/ADGRB3/CDC42/RERE/SIPA1L1/EPHB2/KIDINS220/PAK3/SHANK1/LRRK2/RBFOX2/CDK5R1/BTBD3/SEMA4D/PTPRD/TRPC5/CUX2/CUX1/FBXW8/KNDC1/CHRNB2/SARM1/ZNF365/OPA1/BHLHB9/PREX2/LZTS3/CAMK2A/YWHAH/NSMF/TRAK1/ARC/MAP6D1/FBXO31/OBSL1/CHRNA7/GORASP1/PDLIM5/NFATC4/GRIN1/SHANK3/LZTS1/TNIK/DNM1L/EPHA4/C…	73	BiologicalProcesses
GO:0061337	cardiac conduction	81/6558	143/17381	3.16979231941064e-06	0.000242492382470273	0.00019106548804793	KCNE5/RYR1/SLC9A1/CACNB4/ITPR1/CACNA2D1/AHCYL1/KCNJ14/CTNNA3/DSG2/CACNA2D2/RYR3/GJC1/CACNA1C/SCN1B/ATP1B3/KCNJ2/SLC8A1/GJA1/GJA5/CACNG4/KCNJ5/ATP1A3/HCN4/CACNB1/CAMK2D/CACNG7/ATP2A2/ATP2B4/STIM1/FXYD4/CASQ1/CACNB2/ASPH/CALM2/JUP/CACNA2D4/AGT/NPPC/KCNIP3/KCNIP1/NOS1/ATP2B2/PRKACA/KCNK3/SLC8A2/DMPK/SPTBN4/SCN5A/CACNG6/KCNJ4/KCNQ1/SCN3B/SCN4B/NPR1/PDE4D/KCND3/ATP1B2/ATP2B1/CACNA1S/CALM1/ITPR2/FXYD3/…	81	BiologicalProcesses
GO:0022407	regulation of cell-cell adhesion	206/6558	425/17381	3.17398406374703e-06	0.000242492382470273	0.00019106548804793	NLRP3/CD80/FAM49B/PPARA/DUSP10/PTPN2/PDE5A/WNT5A/HAS2/FLOT1/ADAMTS18/SNAI2/UBASH3B/GRB2/BTLA/CYLD/YES1/PIK3R1/CITED2/CD59/DENND6A/GLI2/ANK3/MYADM/RDX/CD47/MYB/PIK3CA/SOCS6/NR4A3/EFNA5/PRKAR1A/SMAD7/DUSP22/TNFSF11/IL36B/IL6ST/PRDM1/EPHA7/RAC1/BCL10/HES1/SOS1/CEACAM1/PDPN/SOX13/CDC42/LYN/FANCA/CD209/PNP/LRRC32/GPNMB/WNT1/IL2RA/BTN2A2/ZMIZ1/PAK3/PLA2G2F/CLEC4G/NFATC2/LCK/RIPOR2/NF2/AGER/CD1D/PAK2/CD…	206	BiologicalProcesses
GO:0007044	cell-substrate junction assembly	55/6558	89/17381	3.43594101342303e-06	0.00025842246584706	0.000203617177812466	LAMC1/PTEN/RCC2/FMN1/SLC9A1/CTTN/LIMS1/ARHGAP6/CORO1C/PPM1F/TNS1/THBS1/AJUBA/ARHGEF7/EPHA3/EFNA5/BCL2/RAC1/GREM1/ROCK1/RHOA/ITGB3/VEGFA/CLASP2/PLEC/PIP5K1A/PDPK1/ITGA6/PTPRJ/LDB1/THY1/DMTN/NRP1/MACF1/KRT14/SFRP1/GPM6B/ACVRL1/IQGAP1/MMP14/CLASP1/BCAS3/ITGB4/TLN1/ITGA5/SLK/WNT4/FN1/EPB41L5/SDC4/COL16A1/ABL1/TSC1/WHAMM/ITGB1BP1	55	BiologicalProcesses
GO:1901652	response to peptide	228/6558	477/17381	3.46705533368111e-06	0.00025842246584706	0.000203617177812466	GRM5/SIRT1/MAX/MAPK14/CREB1/SOCS2/CPEB1/EEF2K/NDEL1/PPARA/PRKAR2A/SP1/GNB4/PTEN/PTPN2/PSEN1/KAT7/EIF4EBP2/ADCY6/GHRHR/PTPN1/CCNA2/TP53/CDC5L/SLC9A1/PRKACB/RAB10/ZFP36L1/FOXO3/IGF1R/PHIP/YWHAG/HDAC9/GPR22/SRSF6/APC/APPL1/SESN3/CACNA2D1/GRB2/AHCYL1/ARHGEF2/KLF15/PIK3R1/SORT1/SLC2A8/FOXO1/PIK3CA/NR4A3/PRKAR1A/MYO1C/ADCY2/SESN2/GCNT1/OSBPL8/OGT/SOGA1/NME2/LPIN1/PTPRE/PDK4/KLF11/FBN1/INSR/AP3S1/GJB2/P…	228	BiologicalProcesses
GO:0034333	adherens junction assembly	52/6558	83/17381	3.51960537200449e-06	0.000259178651008331	0.000204212994000261	HIPK1/PTEN/RCC2/FMN1/SLC9A1/CTTN/LIMS1/ARHGAP6/CORO1C/PPM1F/THBS1/AJUBA/ARHGEF7/EPHA3/EFNA5/VCL/SMAD7/BCL2/RAC1/GREM1/ROCK1/RHOA/VEGFA/CLASP2/PIP5K1A/PDPK1/JUP/PTPRJ/PIP5K1C/LDB1/THY1/DMTN/ZNF703/NRP1/MACF1/SFRP1/GPM6B/ACVRL1/IQGAP1/MMP14/CLASP1/BCAS3/SLK/DLG5/WNT4/EPB41L5/SDC4/COL16A1/ABL1/TSC1/WHAMM/ITGB1BP1	52	BiologicalProcesses
GO:0038127	ERBB signaling pathway	85/6558	152/17381	3.7099524907714e-06	0.0002699432098047	0.000212694644677684	ERBB3/FBXW7/NRAS/CBL/PTPN2/SH3KBP1/MVB12B/PSEN1/ERBB4/CUL5/RTN4/ADRA2C/HBEGF/REPS2/GRB2/ARHGEF7/PIK3R1/RAB7A/PIK3CA/SH3TC2/DAB2IP/SOS1/CEACAM1/CDC42/CNOT9/AFAP1L2/APP/NEURL1/STAM/RHBDF1/PDPK1/SNX6/EGFR/CSK/PTPRJ/AGT/HIP1/AKT1/RASSF2/PRKCA/PTPN3/SHC3/TGFA/RBPJ/ADORA1/TGFB1/IQGAP1/MATK/GPRC5A/HGS/NCK2/ZFYVE28/PAG1/ADRA2A/CHMP6/PLCG1/NRG2/SOX9/EPN1/PTPN18/UBB/BCAR1/GAB1/CBLB/HAP1/SLC30A10/ERBB2/ARAP…	85	BiologicalProcesses
GO:0046578	regulation of Ras protein signal transduction	111/6558	209/17381	3.94602757339669e-06	0.000283742594454124	0.00022356750648037	NET1/CYTH3/ARRB1/ARHGEF26/TIAM1/ARHGEF12/FGD6/KALRN/PSD4/SPATA13/RASA1/FLOT1/RASA2/ARHGEF3/SHOC2/ARHGEF2/ARHGDIA/NF1/RALGPS2/ARHGEF7/PLEKHG3/VAV2/TRIO/FARP1/RALGPS1/RDX/ADRA1A/NOTCH2/OGT/MET/RAC1/ARFGEF3/FGD4/CCDC125/DAB2IP/SOS1/GPR55/EPHB2/ADGRG1/F2RL2/RIPOR2/RASAL2/TRIM67/PSD2/ARHGEF6/ABR/AKAP13/BCL6/SCAI/TIMP2/ITSN2/TGFB2/PLEKHG4B/IQSEC3/P2RY8/PREX2/NRP1/IQSEC2/SYNGAP1/ARHGEF1/CYTH4/ARHGEF40/C…	111	BiologicalProcesses
GO:0007517	muscle organ development	190/6558	389/17381	4.0996955635754e-06	0.000291087388100096	0.000229354643248474	ERBB3/SIRT1/BCL9/MAPK14/CAV3/PROX1/HOMER1/EP300/KCNAB1/CREB1/ZNF609/BCL9L/CCNT2/TAGLN/TGFBR1/PTEN/HDAC4/SKI/HEY2/WNT5A/RYR1/ERBB4/SMAD4/CHD7/JARID2/FRS2/FLOT1/MED1/HDAC9/FOXN2/EGR3/EOMES/HBEGF/MEF2C/EGLN1/CD164/PAX5/GPC1/FXR1/NF1/PPP3CA/FGF9/SOX6/FLNB/ISL1/CDK1/EPHB1/MRAS/KCNK2/SMAD7/BCL2/NR1D2/FOXP2/TP73/PRKAA1/MKX/GREM1/SIX1/ADGRB1/BASP1/AKAP6/GJA1/PIM1/TCF12/FKTN/BTG2/GPX1/RIPOR2/CFLAR/TCF21/N…	190	BiologicalProcesses
GO:0043434	response to peptide hormone	199/6558	410/17381	4.14342322721013e-06	0.000291087388100096	0.000229354643248474	SIRT1/MAX/CREB1/SOCS2/CPEB1/EEF2K/NDEL1/PPARA/PRKAR2A/SP1/GNB4/PTEN/PTPN2/EIF4EBP2/ADCY6/GHRHR/PTPN1/CCNA2/CDC5L/SLC9A1/PRKACB/RAB10/ZFP36L1/IGF1R/PHIP/YWHAG/HDAC9/SRSF6/APC/APPL1/SESN3/GRB2/AHCYL1/PIK3R1/SORT1/SLC2A8/FOXO1/PIK3CA/NR4A3/PRKAR1A/MYO1C/ADCY2/SESN2/GCNT1/OSBPL8/OGT/SOGA1/NME2/LPIN1/PTPRE/PDK4/FBN1/INSR/AP3S1/GJB2/PRKAA1/SOS1/PRLR/CEACAM1/CCND3/LYN/GNB3/ATP6V1F/GJA1/HDAC5/WNT1/IDE/GN…	199	BiologicalProcesses
GO:0010721	negative regulation of cell development	146/6558	288/17381	4.3235598696717e-06	0.000300290885493562	0.00023660629669555	CAV3/DUSP10/DNM3/PTEN/RCC2/SKI/PSEN1/WNT5A/ADCY6/ERBB4/SPOCK1/SMAD4/EDNRB/FOXO3/MED1/HOOK3/RTN4/PAFAH1B1/PTPRG/CERS2/CORO1C/BCL11A/MAP4K4/ARHGEF2/ARHGDIA/NF1/PPP3CA/NKX2-2/ZHX2/ISL1/EFNA5/DCC/BCL2/LIN28A/EPHA7/FBN1/TP73/ASAP1/DIXDC1/HES1/SIX3/SRGAP2/RHOA/SORL1/LDLR/EPHB2/CNTN2/LTF/ADGRG1/POU4F2/ITM2C/POSTN/APP/GSK3B/ULK2/CLDN18/STX1B/LILRB1/ACTN4/NTRK3/CDK5R1/SEMA5A/BMPR1A/G6PD/CTDSP1/TRPC5/PMP22…	146	BiologicalProcesses
GO:0006836	neurotransmitter transport	99/6558	183/17381	4.52637746553613e-06	0.000310845158082661	0.0002449222578927	LIN7C/SLC6A17/SV2A/TSPOAP1/RIMS4/PSEN1/PCLO/SLC6A1/SV2C/PREPL/UNC13C/MEF2C/FMR1/RIMS3/NF1/SLC30A1/SNAP23/SLC6A15/PNKD/GDNF/DTNBP1/RAB3B/SLC6A6/UNC13A/SLC6A11/CACNA1B/SNAP25/SYN1/RHOT1/CHRNB4/SLC17A7/ATP2A2/LRRK2/SYT2/SV2B/KCNC4/STX1B/SYT12/SLC38A1/CPLX4/PFN2/CPLX3/DNAJC5/DOC2A/SLC5A7/SYNJ1/SYT7/SNPH/STX1A/SYT1/GRM4/PIP5K1C/NOS1/STXBP1/RAB3A/CAMK2A/ASIC1/SYT5/TOR1A/CPLX2/SLC6A8/NAPA/GFAP/SNCG/SLC1…	99	BiologicalProcesses
GO:0034765	regulation of ion transmembrane transport	213/6558	444/17381	5.29163863774465e-06	0.000359361059487726	0.000283149085002126	GRM5/KCNK10/CLIC4/GSTM2/CAV3/HOMER1/STK39/KCNAB1/HTR3A/KCNH1/PTEN/KCNE5/KCNJ13/CACNA1E/DPP10/OPRL1/HTT/CHD7/SLC9A1/CACNB4/PRKCE/CACNA2D1/MEF2C/UBASH3B/FMR1/AHCYL1/THBS1/KCNJ14/SLC30A1/CLCN5/CACNA2D2/ANK3/SCN9A/CACNA1C/OXSR1/NLGN2/SCN1B/ATP1B3/SCN8A/LRRC55/KCNJ2/SCN2A/KCNC2/SCN1A/SESTD1/CACNA1B/SLC8A1/LYN/GRIN2B/CXCL9/AKAP6/GJA5/CACNG4/KCNJ5/EPHB2/NETO1/OPRM1/HCN4/CACNB1/CAMK2D/CACNG7/CLCN6/CLCN3/…	213	BiologicalProcesses
GO:0070838	divalent metal ion transport	218/6558	456/17381	5.55234043306829e-06	0.000372189914826097	0.000293257243787785	GSTM2/CAV3/HOMER1/TRPM7/SLC30A8/SLC24A2/PSEN1/CACNA1E/RYR1/OPRL1/HTT/CHD7/SLC30A4/SLC9A1/SLC39A9/CACNB4/ITPR1/CUL5/SLC35G1/PRKCE/SLC39A1/CACNA2D1/UBASH3B/FMR1/SLC30A7/PPP3CA/GNAO1/TRPM6/SLC30A1/MICU3/DENND5B/CACNA2D2/CHRNA4/RYR3/ADRA1A/CLDN16/CACNA1C/PHB/BCL2/PKD1L2/KCNJ2/SESTD1/CNNM2/CACNA1B/FCRL3/TRPM3/SLC8A1/LYN/SLC30A3/GRIN2B/CXCL9/AKAP6/GJA1/TMEM165/CACNG4/OPRM1/CDH23/CACNB1/CAMK2D/GRM6/CACN…	218	BiologicalProcesses
GO:0090630	activation of GTPase activity	55/6558	90/17381	5.60233510536664e-06	0.000372189914826097	0.000293257243787785	NDEL1/TIAM1/RCC2/WNT5A/EVI5/CORO1C/USP6NL/EIF5/TBC1D12/RABGAP1/TBC1D22A/RALGAPB/SYDE1/TBC1D7/CCDC125/TBC1D5/SIPA1L1/TBC1D30/TBC1D13/NTRK3/MTSS1L/PIP5K1A/RALGAPA2/SGSM1/AKT2/TBC1D25/TBC1D3G/TBC1D3C/TBC1D3K/TBC1D3E/TBC1D3I/TBC1D3F/TBC1D3H/TBC1D3D/TBC1D3/APC2/USP6/ARHGAP42/TBC1D28/CCL21/BCAS3/TBCK/RASGRP1/TBC1D16/SGSM2/RUNDC1/TBC1D10B/SCRIB/TBC1D9B/RHOG/SGSM3/TBC1D10C/TBC1D4/RASGRF1/TSC1	55	BiologicalProcesses
GO:0030522	intracellular receptor signaling pathway	145/6558	287/17381	5.89449213272006e-06	0.000387388558227796	0.000305232614682448	ESR1/SIRT1/PRCP/EP300/UBE2N/PPARA/KDM3A/PRMT2/NCOA1/GHRHR/PADI2/RARG/MED1/CLOCK/SNAI2/CYLD/LSM14A/MED14/PGR/CITED2/NCOA4/ISL1/RIOK3/NR4A3/TAB3/PHB/NOTCH2/HNF4A/NR1D2/NR3C1/AHR/NR5A2/DDX58/CTBP2/ARID1A/CNOT9/RORA/KANK2/PIM1/NR1D1/AR/ANKRD17/NR6A1/THRA/POU4F2/NCOA2/PDK3/ASXL1/CRABP2/TCF21/LBH/LMO3/RBFOX2/SLA2/ACTN4/UBE2V1/PPARD/RXRA/STRN3/SAFB/SEC14L1/MED13/NR1H4/RNF125/TSPAN6/RNF4/RARB/NOD1/DDX17/…	145	BiologicalProcesses
GO:0007160	cell-matrix adhesion	109/6558	206/17381	6.00683950889096e-06	0.000390572373173846	0.000307741217840718	TRPM7/TIAM1/DISC1/PTEN/RCC2/FMN1/EDA/NPNT/SLC9A1/CTTN/RASA1/LIMS1/L1CAM/ARHGAP6/CORO1C/PPM1F/ONECUT2/THBS1/AJUBA/CDK6/NF1/CD96/ARHGEF7/PIK3R1/NID1/EPHA3/EFNA5/VCL/BCL2/ADAM9/RAC1/ACER2/GREM1/ROCK1/RHOA/SIGLEC1/ITGB3/POSTN/GSK3B/VEGFA/NF2/CLASP2/ADAMTS9/PIP5K1A/PDPK1/BCL6/ITGA6/HPSE/FBLN5/PTPRJ/TIMM10B/DAG1/ITGA2B/LYVE1/LDB1/BCAM/PLET1/THY1/DMTN/ADAM15/EMP2/CD34/NRP1/MACF1/HOXA7/COL5A3/DDR1/ITGA11…	109	BiologicalProcesses
GO:0060562	epithelial tube morphogenesis	155/6558	310/17381	6.08728233639312e-06	0.000391636522526681	0.000308579686304693	ESR1/RBM15/CLIC4/CAV3/PROX1/CSF1R/VASP/SKI/FMN1/PSEN1/WNT5A/NPNT/SMAD4/PRKACB/MTSS1/RARG/LHX1/MED1/MEF2C/KDM2B/CFL1/FZD3/PGR/STARD13/GLI2/ACVR1/GNA13/COBL/ZEB2/COL4A1/BCL2/GDNF/PFN1/MET/EPHA7/CELSR1/RET/BCL10/LUZP1/HES1/GREM1/WNT9B/ARID1A/SIX1/RHOA/LHX2/SIX2/FOXN4/WNT1/AR/SHROOM3/PAX2/SEMA4C/VEGFA/NOTCH4/TCF21/TGFBR2/VANGL2/PTK7/DVL3/CCDC39/CCDC40/PLXNB2/KDM6A/KLHL3/KIF20B/FAT4/LEF1/AGT/LRP6/ST14…	155	BiologicalProcesses
GO:0034762	regulation of transmembrane transport	219/6558	459/17381	6.26450614308072e-06	0.000398840224442806	0.000314255653559148	GRM5/KCNK10/CLIC4/GSTM2/CAV3/HOMER1/STK39/KCNAB1/HTR3A/KCNH1/PTEN/KCNE5/KCNJ13/CACNA1E/DPP10/OPRL1/HTT/CHD7/SLC9A1/CACNB4/PRKCE/CACNA2D1/MEF2C/UBASH3B/FMR1/AHCYL1/THBS1/KCNJ14/SLC30A1/CLCN5/CACNA2D2/ANK3/SCN9A/CACNA1C/OXSR1/BCL2/NLGN2/SCN1B/ATP1B3/SCN8A/LRRC55/KCNJ2/SCN2A/KCNC2/SCN1A/SESTD1/CACNA1B/SLC8A1/LYN/GRIN2B/CXCL9/AKAP6/PM20D1/GJA1/GJA5/CACNG4/KCNJ5/EPHB2/NETO1/OPRM1/HCN4/CACNB1/CAMK2D/CA…	219	BiologicalProcesses
GO:0051961	negative regulation of nervous system development	136/6558	267/17381	6.6128764964068e-06	0.000416679393258128	0.000328311556929584	MTMR2/DUSP10/DNM3/PTEN/SKI/PSEN1/WNT5A/ADCY6/ERBB4/SPOCK1/PRKACB/EDNRB/FOXO3/MED1/HOOK3/RTN4/PAFAH1B1/PTPRG/CERS2/BCL11A/MAP4K4/ARHGEF2/ARHGDIA/NF1/PPP3CA/NKX2-2/ZHX2/ISL1/DCC/LIN28A/EPHA7/TP73/ASAP1/DIXDC1/HES1/SIX3/SRGAP2/RHOA/SORL1/LDLR/EPHB2/CNTN2/ADGRG1/POU4F2/ITM2C/NEUROD2/APP/GSK3B/ULK2/STX1B/NTRK3/CDK5R1/SEMA5A/BMPR1A/CTDSP1/TRPC5/PMP22/PBX1/GLI3/DDX6/NOG/THY1/ZNF365/EIF2AK3/CARM1/CALR/MD…	136	BiologicalProcesses
GO:0001654	eye development	169/6558	343/17381	7.21680898711049e-06	0.000450093229889993	0.000354639109731799	MAX/CLIC4/ZDHHC16/PROX1/HIPK1/FBN2/TGFBR1/ACVR2B/TUB/SKI/PSEN1/WNT5A/CHD7/NTRK2/FRS2/FOXF2/RARG/LHX1/MED1/PYGO2/SP3/BMPR1B/ADAMTS18/RHOJ/DSCAM/PPP1R13L/SKIL/TOPORS/KDM2B/NF1/FGF9/MEGF11/NDP/TMOD1/EPHB1/CACNA1C/ZEB2/COL4A1/BCL2/GNGT1/FOXP2/CYP1B1/PRDM1/COL5A1/CASP2/PDGFRA/ATF6/FBN1/ATP8A2/CRYGS/CALB1/RET/SH3PXD2B/SOS1/NHS/WNT9B/ARID1A/SIX3/LHX2/FZD4/HIPK2/MAB21L2/FOXN4/EPHB2/FJX1/GRM6/B9D1/POU4F2/…	169	BiologicalProcesses
GO:1905475	regulation of protein localization to membrane	85/6558	154/17381	7.4455273572029e-06	0.000455070632072241	0.000358560922728456	MIEF2/KALRN/YWHAZ/DPP10/TP53/YWHAG/PRKCE/APPL1/PPP3R1/PPP1R13B/PIK3R1/ANK3/NUMB/EPHA3/SSH1/CNST/MYO1C/BCL2/MAPK8/TP73/DYNLL2/EPHB2/AR/SPTBN1/LZTFL1/TFDP1/CDK5R1/CLTC/PDPK1/EGFR/CSK/CEMIP/WNK3/AKT1/LRRC15/DMTN/STOM/KCNB1/YWHAH/CLIP3/AKT2/BCL2L1/BMF/LRP1/CASP8/ARF6/TGFB1/AP2M1/CNPY4/TMEM59/STX7/CHP1/WNT3A/BAD/NECAB2/BCL2L11/NMT1/RER1/STX4/PRKCI/ITGA3/ERBB2/LYPLA1/STX3/BID/NKD2/GPER1/PICALM/TCAF1/RA…	85	BiologicalProcesses
GO:2001236	regulation of extrinsic apoptotic signaling pathway	85/6558	154/17381	7.4455273572029e-06	0.000455070632072241	0.000358560922728456	SP100/TGFBR1/FAS/PTEN/HTT/CTTN/PHIP/BMPR1B/SNAI2/SKIL/CYLD/ARHGEF2/DEPTOR/THBS1/NF1/ACVR1/PF4/FEM1B/BCL2/GDNF/TCF7L2/RET/BCL10/AR/EYA3/PAK5/PIDD1/ITM2C/GFRAL/GPX1/FAIM2/PPP2R1B/CFLAR/PSME3/TRAF1/HYAL2/PAK2/PDIA3/NOL3/LMNA/FADD/ITGA6/ATF3/AGT/GCLM/AKT1/STRADB/UNC5B/PML/TMC8/WWOX/NRP1/SCRT2/RNF34/TERT/BCL2L1/SFRP1/RELA/CASP8/SFRP2/DEDD2/IL19/RFFL/CX3CL1/ICAM1/INHBA/SERPINE1/STX4/RIPK1/PPP2R1A/SH3RF…	85	BiologicalProcesses
GO:0072073	kidney epithelium development	78/6558	139/17381	7.70132727746454e-06	0.00046604467643429	0.000367207632041691	MAGI2/FMN1/NPNT/SMAD4/MTSS1/LHX1/SMAD1/MEF2C/KLF15/SMAD7/BCL2/GDNF/EPHA7/CALB1/RET/SDC1/BMPER/HES1/GREM1/WNT9B/SIX1/BASP1/SIX2/WNT1/NPHS2/PAX2/VEGFA/TCF21/LIF/KLHL3/FAT4/AGT/SMO/RARB/PBX1/WNT2B/GLI3/MYO1E/NOG/ADIPOQ/GDF11/CD34/POU3F3/PTCH1/RARA/TFAP2B/WNT7B/SFRP1/PAX8/FGF1/IRX2/ARG2/TGFB1/HOXA11/IQGAP1/WNT11/KIF26B/HOXD11/SMAD5/NUP93/SHH/SOX9/CTNNBIP1/SMAD6/WNT4/EPHA4/SDC4/HEYL/DCHS1/STAT1/DLG1/F…	78	BiologicalProcesses
GO:0090174	organelle membrane fusion	89/6558	163/17381	8.24314708733099e-06	0.000493942303899677	0.000389188833070581	MFN1/GNAI3/VAMP3/EVI5/ANKRD27/STX5/CHMP2B/USP6NL/TBC1D12/RAB7A/SNAP23/RABGAP1/TBC1D22A/BET1/EEA1/TBC1D5/SNAP25/STX6/TBC1D30/ANKFY1/TAP2/SEC22A/VTI1A/SAMD9L/TBC1D13/SYT2/STX1B/SYT12/DOC2A/TGFBRAP1/UVRAG/SYT7/STX1A/SYT1/TAPBP/SGSM1/SAMD9/CALR/RAB39A/STX17/TSNARE1/STXBP1/RAB3A/SYT5/AKT2/TBC1D25/TBC1D3G/TBC1D3C/TBC1D3K/TBC1D3E/TBC1D3I/TBC1D3F/TBC1D3H/TBC1D3D/TBC1D3/SYT10/USP6/YKT6/DYSF/STX7/TBC1D28/R…	89	BiologicalProcesses
GO:0031589	cell-substrate adhesion	157/6558	316/17381	8.3789795448835e-06	0.000497207019207068	0.000391761179538498	NET1/LAMC1/CARMIL1/TRPM7/TIAM1/TYRO3/DISC1/PTEN/RCC2/TRIOBP/FMN1/EDA/NPNT/SPOCK1/SLC9A1/VIT/HAS2/VAMP3/CTTN/RASA1/LIMS1/L1CAM/ARHGAP6/PRKCE/CORO1C/PPM1F/DOCK1/ONECUT2/THBS1/AJUBA/CDK6/NF1/CD96/ARHGEF7/PIK3R1/NID1/EPHA3/MYADM/EPHB1/EFNA5/VCL/BCL2/CRKL/ADAM9/RAC1/ACER2/GREM1/ROCK1/PDPN/CDC42/SRGAP2/RHOA/FZD4/SIGLEC1/WNT1/RSU1/ITGB3/POSTN/GSK3B/VEGFA/NF2/COL1A1/CLASP2/ANTXR1/ACTN4/PPARD/ADAMTS9/PIP5…	157	BiologicalProcesses
GO:0099504	synaptic vesicle cycle	68/6558	118/17381	8.62039076211001e-06	0.000506613734019388	0.000399172952800134	MAGI2/DNM3/PTEN/RIMS4/PSEN1/PCLO/BTBD9/PREPL/UNC13C/FMR1/RIMS3/SYNDIG1/SNAP23/NLGN2/EEA1/UNC13A/SNAP25/SYN1/DNM1/SLC17A7/ATP2A2/LRRK2/SYP/SYT2/STX1B/SYT12/PFN2/SH3GL1/CPLX3/DNAJC5/DOC2A/AP3D1/SYNJ1/SYT7/SNPH/STX1A/SYT1/PIP5K1C/PACSIN1/STON2/STXBP1/RAB3A/SYT5/TOR1A/CPLX2/NLGN4X/NAPA/PCDH17/SYT10/OTOF/RAB5A/RPH3A/TRIM9/WNT3A/STX4/SYT15/SLC18A1/SYT6/SYTL5/STX3/SYTL4/DNM1L/SCRIB/RIMS2/SH3GL2/RIMS1/DO…	68	BiologicalProcesses
GO:1905477	positive regulation of protein localization to membrane	65/6558	112/17381	9.81850652178769e-06	0.000571530589153965	0.000450322479570714	MIEF2/YWHAZ/DPP10/TP53/YWHAG/PRKCE/PPP3R1/PPP1R13B/PIK3R1/ANK3/EPHA3/SSH1/CNST/MYO1C/BCL2/MAPK8/TP73/DYNLL2/EPHB2/SPTBN1/TFDP1/CDK5R1/PDPK1/EGFR/CEMIP/WNK3/AKT1/STOM/KCNB1/YWHAH/CLIP3/AKT2/BMF/LRP1/CASP8/ARF6/TGFB1/CNPY4/CHP1/WNT3A/BAD/NECAB2/BCL2L11/NMT1/RER1/STX4/PRKCI/ITGA3/ERBB2/STX3/BID/NKD2/GPER1/TCAF1/RAMP3/LRP4/RHOG/C2CD5/MIEF1/ITGAM/SLC51B/DLG1/MFF/ACSL3/ITGB1BP1	65	BiologicalProcesses
GO:0050890	cognition	137/6558	271/17381	1.01036854863057e-05	0.000582582317851893	0.00045903039821101	GRM5/GATM/KCNK10/MECP2/KCNAB1/CREB1/ATXN1/PTEN/KALRN/SLC24A2/PSEN1/BTBD9/EIF4EBP2/SLC6A1/HTT/CHD7/NTRK2/ACTR2/PAFAH1B1/ATP8A1/TBR1/CHMP2B/MEF2C/VLDLR/NF1/PAIP2/DGCR2/GMFB/CHRNA4/CHL1/PJA2/KCNK2/LHX8/NPTX2/FOXP2/CCND2/CRTC1/SHANK2/INSR/CALB1/KMT2A/ADGRB3/SNAP25/GRIN2B/LDLR/ATP1A3/EPHB2/NETO1/CNTN2/THRA/PAK5/ZNF385A/SLC17A7/BTG2/SHANK1/FOSL1/NEUROD2/APP/TMOD2/AGER/GRIA1/PTCHD1/PPP3CB/KMT2B/EGFR/NPT…	137	BiologicalProcesses
GO:0042391	regulation of membrane potential	194/6558	403/17381	1.04549322249972e-05	0.000597201362235357	0.000470549089319847	GRM5/KCNK10/CAV3/MECP2/MTMR2/KCNH1/PTEN/KCNE5/SLC26A9/RIMS4/PSEN1/CACNA1E/CHRNA2/CNGA2/SLC9A1/CACNB4/GNAQ/BNIP3/KCNK9/NRCAM/CACNA2D1/MEF2C/FMR1/RIMS3/PPP3CA/CTNNA3/DSG2/ANK3/CHRNA4/SSH1/SCN9A/ADRA1A/GJC1/CACNA1C/KCNK2/SMAD7/GLRA3/BCL2/NLGN2/SCN1B/GRID2/KCNMB2/CRTC1/ATP1B3/SCN8A/KCNJ2/SCN2A/SCN1A/KMT2A/GABRA1/CACNA1B/CNGA3/SLC8A1/GRIN2B/AKAP6/GJA1/GJA5/CACNG4/KCNJ5/ATP1A3/MLLT11/NETO1/OPRM1/HCN4/C…	194	BiologicalProcesses
GO:0048732	gland development	202/6558	422/17381	1.09337822332417e-05	0.00060688130780371	0.000478176147561651	ESR1/CAV3/PROX1/FBXW7/CREB1/ELF5/SOCS2/CSF1R/TGFBR1/PTEN/KALRN/NCOA1/PSEN1/WNT5A/EDA/ERBB4/GHRHR/SMAD4/JARID2/FRS2/RARG/MED1/PYGO2/RTN4/SP3/MSN/SNAI2/IGSF3/ONECUT2/NF1/CEBPA/PGR/CITED2/GLI2/LHX3/ISL1/PIK3CA/COBL/MGMT/NTN4/FEM1B/BCL2/TNFSF11/CRKL/PDGFRA/INSR/GNPNAT1/HES1/PRLR/CEACAM1/SIX3/CDC42/SIX1/WNT1/AR/HK2/THRA/UMPS/GPX1/CTC1/SLC29A1/STAT5A/CFLAR/VEGFA/ASXL1/NOTCH4/TCF21/IGF2R/IGFBP5/NEURL1/C…	202	BiologicalProcesses
GO:0006816	calcium ion transport	196/6558	408/17381	1.11061867944715e-05	0.00060688130780371	0.000478176147561651	GSTM2/CAV3/HOMER1/TRPM7/SLC24A2/PSEN1/CACNA1E/RYR1/OPRL1/HTT/CHD7/SLC9A1/CACNB4/ITPR1/CUL5/SLC35G1/PRKCE/CACNA2D1/UBASH3B/FMR1/PPP3CA/GNAO1/TRPM6/SLC30A1/MICU3/DENND5B/CACNA2D2/CHRNA4/RYR3/ADRA1A/CACNA1C/PHB/BCL2/PKD1L2/SESTD1/CACNA1B/FCRL3/TRPM3/SLC8A1/LYN/GRIN2B/CXCL9/AKAP6/GJA1/TMEM165/CACNG4/OPRM1/CDH23/CACNB1/CAMK2D/GRM6/CACNG7/CD84/LCK/ATP2A2/ATP2B4/STIM1/CYSLTR1/S100A1/PRKCB/LILRB1/MYLK/GC…	196	BiologicalProcesses
GO:0051650	establishment of vesicle localization	128/6558	251/17381	1.13112631656837e-05	0.00060688130780371	0.000478176147561651	NDEL1/DNM3/RIMS4/PSEN1/PCLO/BTBD9/HTT/TRAPPC2L/CTSC/MYRIP/PAFAH1B1/WASL/STX5/PREPL/UNC13C/FYCO1/FMR1/RIMS3/SEC24A/RAB27B/CD59/SNAP23/NLGN2/DTNBP1/AP3M1/BET1/EXOC4/FNBP1L/AP3S1/UNC13A/SAR1B/MCFD2/SNAP25/SYN1/PPP6R1/PPP6C/DNM1/ATP2A2/LRRK2/SYP/GRIA1/SYT2/SEC24C/CLASP2/TRIM46/STX1B/ACTN4/SYT12/MYO7A/PFN2/SH3GL1/CPLX3/DNAJC5/SERPINA1/RAB1B/DOC2A/AP3D1/KIF3A/SEC16A/SYNJ1/SYT7/SNPH/STX1A/SYT1/PIP5K1C/P…	128	BiologicalProcesses
GO:0042110	T cell activation	221/6558	467/17381	1.13768884960159e-05	0.00060688130780371	0.000478176147561651	NLRP3/CD80/FAM49B/DUSP10/FAS/PTPN2/PDE5A/PSEN1/CHD7/ZFP36L1/SP3/EOMES/MSN/KDELR1/GRB2/BTLA/CYLD/YES1/CDK6/PPP3CA/PIK3R1/CD59/GLI2/MYH9/CD47/MYB/PIK3CA/SOCS6/PRKAR1A/SMAD7/BCL2/DUSP22/TNFSF11/IL36B/RSAD2/IL6ST/PRDM1/CCR9/RAC1/BCL10/HES1/SOS1/PRLR/CEACAM1/NHEJ1/CCND3/SOX13/CDC42/LYN/RORA/FANCA/CD209/PATZ1/PNP/LRRC32/GPNMB/WNT1/IL2RA/BTN2A2/ZMIZ1/PAK3/PLA2G2F/CLEC4G/NFATC2/SLAMF6/LCK/JAG2/RIPOR2/AGE…	221	BiologicalProcesses
GO:0006479	protein methylation	94/6558	175/17381	1.14847992030249e-05	0.00060688130780371	0.000478176147561651	WDR82/SIRT1/MTHFR/BTG1/MECP2/TET2/KDM3A/DPY30/PRDM16/PRMT2/MECOM/SMAD4/PRDM4/JARID2/PYGO2/GSPT1/PCMTD1/PAX5/SUV39H2/PCMT1/SETD7/MYB/OGT/RAB3B/NSD3/ARID4A/KMT2A/RNF20/RAB3D/EHMT2/BEND3/BTG2/NSD1/NSD2/DNMT1/RAB6A/KMT2B/KDM6A/NR1H4/ATRX/PAX7/EEF2KMT/EEF1AKMT3/DOT1L/CARM1/RBBP5/ETFBKMT/KMT2D/KMT5A/CTCFL/FAM98B/KMT5C/PAF1/SETD1A/WDR77/DYDC2/PHF19/TET1/EEF1A1/PRDM7/CHD5/PRDM12/HEMK1/SETD1B/WDR5/RTF1/CT…	94	BiologicalProcesses
GO:0008213	protein alkylation	94/6558	175/17381	1.14847992030249e-05	0.00060688130780371	0.000478176147561651	WDR82/SIRT1/MTHFR/BTG1/MECP2/TET2/KDM3A/DPY30/PRDM16/PRMT2/MECOM/SMAD4/PRDM4/JARID2/PYGO2/GSPT1/PCMTD1/PAX5/SUV39H2/PCMT1/SETD7/MYB/OGT/RAB3B/NSD3/ARID4A/KMT2A/RNF20/RAB3D/EHMT2/BEND3/BTG2/NSD1/NSD2/DNMT1/RAB6A/KMT2B/KDM6A/NR1H4/ATRX/PAX7/EEF2KMT/EEF1AKMT3/DOT1L/CARM1/RBBP5/ETFBKMT/KMT2D/KMT5A/CTCFL/FAM98B/KMT5C/PAF1/SETD1A/WDR77/DYDC2/PHF19/TET1/EEF1A1/PRDM7/CHD5/PRDM12/HEMK1/SETD1B/WDR5/RTF1/CT…	94	BiologicalProcesses
GO:0016049	cell growth	229/6558	486/17381	1.15028670449095e-05	0.00060688130780371	0.000478176147561651	NET1/SIRT1/H3F3B/BTG1/CAV3/MAP2K4/H3F3C/SOCS2/NDEL1/TIAM1/WASF1/SLC9A6/TGFBR1/DISC1/APBB2/EMP1/ENO1/PRMT2/CDKN2C/TTL/WNT5A/SPOCK1/SMAD4/TP53/SLC9A1/CTTN/RARG/DCUN1D3/L1CAM/RTN4/PAFAH1B1/MAP1B/LGI1/HBEGF/BCL11A/DSCAM/NRCAM/KDM2B/CDC73/OLFM1/FAM107A/SH3BP4/ADAM10/COBL/ADRA1A/EFNA5/ZEB2/VCL/DCC/PHB/BCL2/SESN2/HNF4A/EPHA7/PPP1R9B/NPM1/UNC13A/RAB21/CEACAM1/GREM1/CDH4/CDC42/AKAP6/GJA1/LHX2/CPNE6/AR/CAM…	229	BiologicalProcesses
GO:0016197	endosomal transport	135/6558	267/17381	1.15611909515824e-05	0.00060688130780371	0.000478176147561651	MTMR2/CDX2/DPY30/RGP1/MON2/MVB12B/LYST/SNX18/VPS53/SNX8/VAMP3/RAB10/LMTK2/HOOK3/EVI5/ANKRD27/MYO1D/STX5/MSN/CHMP2B/RAB6B/VPS26B/MAGEL2/SPAG9/DENND1B/SNX4/RAB7A/SORT1/RDX/RAB9B/SNX17/SNX16/NSG2/SNX27/EEA1/ARL4C/RAB21/VPS26A/RAB35/TBC1D5/SORL1/STX6/ANKFY1/CHMP7/VIPAS39/VTI1A/RAB14/LRRK2/STAM/RAB6A/WDR91/CLTC/MTM1/SNX6/ERC1/WASHC5/TGFBRAP1/PCDHGA3/AP3D1/RAB12/TMEM87A/CLTCL1/KLHL20/EHD4/LEPROTL1/RAB3…	135	BiologicalProcesses
GO:0072511	divalent inorganic cation transport	218/6558	460/17381	1.15617752041585e-05	0.00060688130780371	0.000478176147561651	GSTM2/CAV3/HOMER1/TRPM7/SLC30A8/SLC24A2/PSEN1/CACNA1E/RYR1/OPRL1/HTT/CHD7/SLC30A4/SLC9A1/SLC39A9/CACNB4/ITPR1/CUL5/SLC35G1/PRKCE/SLC39A1/CACNA2D1/UBASH3B/FMR1/SLC30A7/PPP3CA/GNAO1/TRPM6/SLC30A1/MICU3/DENND5B/CACNA2D2/CHRNA4/RYR3/ADRA1A/CLDN16/CACNA1C/PHB/BCL2/PKD1L2/KCNJ2/SESTD1/CNNM2/CACNA1B/FCRL3/TRPM3/SLC8A1/LYN/SLC30A3/GRIN2B/CXCL9/AKAP6/GJA1/TMEM165/CACNG4/OPRM1/CDH23/CACNB1/CAMK2D/GRM6/CACN…	218	BiologicalProcesses
GO:0072006	nephron development	77/6558	138/17381	1.16173286997765e-05	0.00060688130780371	0.000478176147561651	KIRREL3/MAGI2/FMN1/NPNT/SMAD4/MTSS1/LHX1/MEF2C/KLF15/NID1/BCL2/GDNF/COL4A4/PDGFD/PDGFRA/CALB1/RET/HES1/GREM1/WNT9B/SIX1/BASP1/SIX2/WNT1/NPHS2/PAX2/CFLAR/VEGFA/TCF21/VANGL2/LIF/KLHL3/FAT4/AGT/SMO/PBX1/WNT2B/GLI3/COL4A3/MYO1E/NOG/ADIPOQ/CD34/POU3F3/PTCH1/TFAP2B/ANGPT1/WNT7B/PAX8/FGF1/IRX2/TGFB1/HOXA11/IQGAP1/WNT11/KIF26B/SEC61A1/HOXD11/PDGFRB/NUP93/SHH/SOX9/CTNNBIP1/ENPEP/ITGA3/WNT4/HEYL/DCHS1/STAT…	77	BiologicalProcesses
GO:0032869	cellular response to insulin stimulus	103/6558	195/17381	1.1796554207975e-05	0.000611021519653756	0.000481438318478908	SIRT1/SOCS2/CPEB1/EEF2K/NDEL1/SP1/PTEN/PTPN2/EIF4EBP2/GHRHR/PTPN1/SLC9A1/RAB10/ZFP36L1/IGF1R/PHIP/YWHAG/HDAC9/APC/APPL1/SESN3/GRB2/PIK3R1/SLC2A8/FOXO1/PIK3CA/MYO1C/OSBPL8/OGT/SOGA1/LPIN1/PTPRE/PDK4/INSR/AP3S1/PRKAA1/SOS1/CEACAM1/CCND3/ATP6V1F/HDAC5/IDE/CPEB2/CFLAR/PRKCB/GCK/UCP2/PDPK1/BAIAP2L1/NR1H4/AGT/ATP6V0E1/AKT1/PCK1/SREBF1/ATP6V0D2/SOCS3/OPA1/ADIPOQ/EIF4EBP1/ATP6V1C1/IGF2/AKT2/NGFR/PKLR/REL…	103	BiologicalProcesses
GO:0017157	regulation of exocytosis	92/6558	171/17381	1.2999131503274e-05	0.00066765287183202	0.000526059501348769	RIMS4/VSNL1/PCLO/RAB26/RAB3C/RAB10/PREPL/C12orf4/FMR1/RIMS3/RAB27B/RAPGEF4/SNX4/RAB7A/RALB/RAB3B/RAB8B/SDC1/RAB21/CEACAM1/STXBP5/LYN/SYN1/RAB3D/RAB15/CD84/CFTR/ATP2A2/LRRK2/SYT2/CLASP2/STX1B/PTAFR/STAM/SYT12/PFN2/PDPK1/SMPD3/ABR/DOC2A/SYT7/STX1A/SYT1/RAB2B/GAB2/KCNB1/STXBP1/RAB3A/RPH3AL/SYT5/CDK5R2/CPLX2/NAPA/RAB37/NSF/SCAMP5/SYT10/LGI3/HGS/NCS1/CLASP1/ARF1/RAB5A/RPH3A/TRIM9/ADRA2A/SYK/STX4/BCR/S…	92	BiologicalProcesses
GO:0006470	protein dephosphorylation	129/6558	254/17381	1.35630951437726e-05	0.000683526423867418	0.000538566648731303	PPM1K/STYX/MTMR2/PPP1R15B/MAGI2/DUSP10/CTDSPL2/PHLPP1/PALD1/PTEN/PTPN2/DUSP18/PTP4A3/HTT/DUSP13/PTPN1/SMPD1/PPP1R3B/PPM1L/PTPRG/PPM1F/UBASH3B/PPP3R1/FBXW11/PPP1R2/PPP1R11/RPAP2/RPRD1B/PTPN4/PPP3CA/NUAK1/SSH1/PPP1R12A/BCL2/DUSP22/PPM1A/PPM1E/CTDSP2/PTPRE/PTPDC1/DUSP16/CTDSPL/PTPN21/ROCK1/SSH2/CTDNEP1/AKAP6/EYA3/PPP6R1/PTPN13/PPP6C/ENSA/CDC14B/PTPA/PPM1J/LCK/PHLPP2/RPRD1A/MTM1/PPP3CB/CTDSP1/CALM2/C…	129	BiologicalProcesses
GO:0006906	vesicle fusion	86/6558	158/17381	1.36436884345263e-05	0.000683526423867418	0.000538566648731303	GNAI3/VAMP3/EVI5/ANKRD27/STX5/USP6NL/TBC1D12/RAB7A/SNAP23/RABGAP1/TBC1D22A/BET1/EEA1/TBC1D5/SNAP25/STX6/TBC1D30/ANKFY1/TAP2/SEC22A/VTI1A/SAMD9L/TBC1D13/SYT2/STX1B/SYT12/DOC2A/TGFBRAP1/UVRAG/SYT7/STX1A/SYT1/TAPBP/SGSM1/SAMD9/CALR/RAB39A/STX17/TSNARE1/STXBP1/RAB3A/SYT5/AKT2/TBC1D25/TBC1D3G/TBC1D3C/TBC1D3K/TBC1D3E/TBC1D3I/TBC1D3F/TBC1D3H/TBC1D3D/TBC1D3/SYT10/USP6/YKT6/DYSF/STX7/TBC1D28/RPH3A/TRIM9/S…	86	BiologicalProcesses
GO:0007519	skeletal muscle tissue development	86/6558	158/17381	1.36436884345263e-05	0.000683526423867418	0.000538566648731303	BCL9/MAPK14/HOMER1/EP300/KCNAB1/BCL9L/CCNT2/HDAC4/SKI/RYR1/FLOT1/HDAC9/FOXN2/EOMES/MEF2C/PAX5/GPC1/NF1/PPP3CA/FLNB/EPHB1/BCL2/NR1D2/FOXP2/PRKAA1/SIX1/BTG2/GPX1/RIPOR2/CFLAR/TCF21/NEURL1/ASB2/CASQ1/MTM1/GPCPD1/MYOG/ANKRD1/MEGF10/ATF3/S100B/SMO/DDX17/PAX7/BIN3/MYH14/MED20/VGLL2/COPS2/LEMD2/MEF2D/HIVEP3/NLN/CYP26B1/ZBTB18/MYORG/FAM129B/TGFB1/MYL3/MYLK2/ZNF689/XK/IGSF8/COL19A1/MSC/WNT3A/HOXD9/SHH/TLL…	86	BiologicalProcesses
GO:0060993	kidney morphogenesis	55/6558	92/17381	1.41663527470708e-05	0.000703941040569892	0.000554651808453991	FMN1/NPNT/SMAD4/LHX1/GCNT4/BCL2/GCNT1/GDNF/CALB1/HES1/GREM1/WNT9B/SIX1/BASP1/SIX2/WNT1/PAX2/VEGFA/TCF21/LRRK2/VANGL2/LIF/KLHL3/FAT4/AGT/SMO/PBX1/WNT2B/GLI3/NOG/PTCH1/SOX4/WNT7B/PAX8/FGF1/IRX2/FRAS1/TGFB1/HOXA11/WNT11/KIF26B/HOXD11/PDGFRB/SHH/SOX9/CTNNBIP1/FGF10/WNT4/DCHS1/STAT1/DLG1/IRX3/ADAMTS16/SOX8/FOXD1	55	BiologicalProcesses
GO:0019932	second-messenger-mediated signaling	149/6558	300/17381	1.43784583131613e-05	0.000708718848468079	0.000558416356389753	GRM5/ERBB3/GSTM2/RGS2/RXFP2/NUDT4/HDAC4/DGKQ/RAPGEF3/PCLO/EIF4EBP2/ADCY6/HTT/GHRHR/SLC9A1/NCALD/EDNRB/ITPR1/GNAQ/ADRA2C/PPP3R1/THBS1/PPP3CA/CAMKK2/RAPGEF4/TBXA2R/PTHLH/KSR2/GNA13/PTGFR/ADRA1A/CACNA1C/PF4/UBE2B/ADCY2/TNFSF11/DDAH1/NR5A2/PRKAA1/KCNC2/ADGRL1/SLC8A1/GRIN2B/CXCL9/AKAP6/OPRM1/PTGDR2/NFATC1/CXCR4/CAMK2D/NFATC2/GPR26/NEUROD2/TSHR/ATP2A2/ATP2B4/LRRK2/SLA2/CASQ1/P2RX4/CXCL8/PPP3CB/PDPK1/EG…	149	BiologicalProcesses
GO:0061025	membrane fusion	124/6558	243/17381	1.4793669520682e-05	0.000723351264883269	0.000569945583638908	DNM3/MFN1/GNAI3/VAMP3/MIGA1/BNIP3/EVI5/ANKRD27/STX5/CHMP2B/USP6NL/TBC1D12/RAB7A/SNAP23/RABGAP1/VAT1/TBC1D22A/PLD6/RABIF/BET1/EEA1/TBC1D5/SNAP25/STX6/TBC1D30/ANKFY1/TAP2/SEC22A/CXCR4/DNM1/VTI1A/SAMD9L/TBC1D13/HYAL2/SYT2/MX2/STX1B/SYT12/DOC2A/TGFBRAP1/UVRAG/MUL1/SYT7/STX1A/SYT1/BAK1/LYZL6/TAPBP/STOML2/SGSM1/OPA1/SAMD9/BET1L/CALR/RAB39A/STX17/TSNARE1/STXBP1/RAB3A/SYT5/NAPA/MFN2/AKT2/TBC1D25/TBC1D3G/…	124	BiologicalProcesses
GO:0010001	glial cell differentiation	99/6558	187/17381	1.52521519560531e-05	0.000739850418693623	0.000582945657468195	ERBB3/DUSP10/NCMAP/PTEN/SKI/CDKN2C/ERCC2/PSEN1/NTRK2/BNIP3/ADAM22/TENM4/KLF15/GPC1/CDK6/NF1/SOX6/NKX2-2/MPP5/CDK1/LIN28A/IL6ST/SH3TC2/TP73/HES1/NDRG1/LYN/LDLR/CXCR4/CNTN2/PAX2/APP/AGER/NTRK3/LIF/SLC45A3/EGFR/CLU/CSK/TAL1/LEF1/S100B/SMO/AKT1/ZNF488/DAG1/GLI3/WDR1/NOG/ZNF365/EIF2B3/CNTNAP1/CNP/HDAC11/AKT2/SOX4/GFAP/MAG/MAPT/LRP1/RELA/LGI4/MBD1/FA2H/TGFB1/DAB1/ASPA/HDAC10/SRSF1/RNF112/GPR157/METRN/S…	99	BiologicalProcesses
GO:0001933	negative regulation of protein phosphorylation	202/6558	424/17381	1.58752633909705e-05	0.0007640126759497	0.00060198367189134	DDIT4/SIRT1/TRIB2/ARRB1/CAV3/STK39/PPP1R15B/SOCS2/RGS2/CBL/DUSP10/PRKAR2A/PTEN/PTPN2/DGKQ/MECOM/DUSP18/CDKN2C/PSEN1/PTPN1/SMAD4/SMPD1/MLLT1/GNAQ/IGF1R/YWHAG/PAFAH1B1/CORO1C/APC/PPM1F/UBASH3B/SPRY4/SH3BP5/DEPTOR/NF1/RPS6KA6/PPP1R1C/CEBPA/LRTM1/EIF3A/HEXIM1/FLRT2/MYADM/FOXO1/GMFB/SOCS6/PKIB/PRKAR1A/PHB/SMAD7/UBE2B/DACT1/DUSP22/ASPN/C3orf33/PPM1E/CTDSP2/LRRC4/DTNBP1/CAMK2N1/NPM1/TP73/MARVELD3/DAB2IP…	202	BiologicalProcesses
GO:0032868	response to insulin	126/6558	248/17381	1.659630267122e-05	0.000792473452550756	0.000624408591454207	SIRT1/MAX/SOCS2/CPEB1/EEF2K/NDEL1/PPARA/SP1/PTEN/PTPN2/EIF4EBP2/GHRHR/PTPN1/SLC9A1/RAB10/ZFP36L1/IGF1R/PHIP/YWHAG/HDAC9/SRSF6/APC/APPL1/SESN3/GRB2/PIK3R1/SORT1/SLC2A8/FOXO1/PIK3CA/MYO1C/SESN2/GCNT1/OSBPL8/OGT/SOGA1/LPIN1/PTPRE/PDK4/INSR/AP3S1/PRKAA1/SOS1/CEACAM1/CCND3/LYN/ATP6V1F/HDAC5/IDE/CPEB2/CFLAR/PRKCB/GCK/UCP2/IL6/PDPK1/BAIAP2L1/NR1H4/AGT/ATP6V0E1/AKT1/PCK1/SREBF1/ATP6V0D2/SOCS3/OPA1/ADIPOQ…	126	BiologicalProcesses
GO:0050772	positive regulation of axonogenesis	47/6558	76/17381	1.69044613481722e-05	0.000800930757829678	0.000631072302471545	NDEL1/TIAM1/DISC1/NTRK2/L1CAM/PAFAH1B1/MAP1B/DSCAM/SKIL/ARHGDIA/EFNA5/ZEB2/CDH4/RHOA/POU4F2/VEGFA/CRABP2/NTRK3/PLXNB2/SEMA5A/SEMA4D/SLITRK1/AMIGO1/TRPC5/NEFL/NRP1/ISLR2/MACF1/LIMK1/NGFR/RND2/MAPT/WNT3/TRAK1/ZFYVE27/PLXNB3/NTN1/WNT3A/METRN/GOLGA4/TRPV2/FN1/NRG1/RUFY3/SEMA7A/ROBO2/TWF2	47	BiologicalProcesses
GO:0061180	mammary gland epithelium development	42/6558	66/17381	1.72455969589002e-05	0.000810808373944601	0.000638855110015939	ESR1/CAV3/ELF5/CSF1R/WNT5A/ERBB4/MED1/PYGO2/RTN4/PGR/GLI2/MGMT/TNFSF11/AR/GPX1/LBH/SMO/AKT1/PML/VDR/ZNF703/PTCH1/DDR1/AKT2/KDM5B/WNT7B/PHB2/WNT3/ETV5/FOXB1/TGFB1/DEAF1/RREB1/NTN1/CCND1/FGF10/SOSTDC1/MAPK1/WNT4/SCRIB/BTRC/TBX3	42	BiologicalProcesses
GO:0045444	fat cell differentiation	109/6558	210/17381	1.84212975885827e-05	0.000859473060010823	0.000677199168081688	SIRT1/TRIB2/MAPK14/EP300/CREB1/RGS2/DUSP10/PRDM16/WNT5A/CEBPD/ZFP36L1/MED1/BNIP3/ADGRF5/SNAI2/INSIG1/ATAT1/CEBPA/TRIO/ZFP36/TMEM64/ALDH6A1/SORT1/FOXO1/NR4A3/OSBPL8/TCF7L2/CTBP2/HES1/LRRC8C/GDF6/SH3PXD2B/RORA/NR1D1/WNT1/ZADH2/ZNF385A/GPX1/PEX11A/ASXL1/LMO3/PPARD/IL6/FNDC5/ITGA6/ZNF516/HTR2C/PLCB1/AKT1/ZC3H12A/SREBF1/ADIPOQ/CARM1/MMP11/ADIG/AXIN1/TFAP2B/CLIP3/FAM57B/CBY1/PPARGC1A/AKT2/NR4A1/SFRP1/A…	109	BiologicalProcesses
GO:0050808	synapse organization	131/6558	260/17381	1.9254450559725e-05	0.000891539407735143	0.000702465002478004	GRM5/KIRREL3/MECP2/EEF2K/MAGI2/TIAM1/FBXO45/DNM3/SLC9A6/DISC1/PTEN/KALRN/PALM/PSEN1/WNT5A/PCLO/NTRK2/CACNB4/L1CAM/THBS2/SLITRK4/DSCAM/NRCAM/MEF2C/LRTM1/FLRT2/CACNA2D2/ANK3/FARP1/SYNDIG1/SSH1/EPHB1/EFNA5/COL4A1/GPHN/NLGN2/GDNF/LRRC4/FNTA/EPHA7/GRID2/SHANK2/UNC13A/SEZ6L/DAB2IP/ADGRB3/ADGRL1/CDC42/SIX1/ADGRB1/EPHB2/BSN/CACNB1/CNTN2/PAK3/SHANK1/SDK1/NEUROD2/APP/LRRK2/NEURL1/CDH1/LRRTM3/NTRK3/DNAJA3/S…	131	BiologicalProcesses
GO:0097479	synaptic vesicle localization	74/6558	133/17381	1.94755838648167e-05	0.00089499826001323	0.000705190314060438	MAGI2/DNM3/PTEN/RIMS4/PSEN1/PCLO/BTBD9/PREPL/UNC13C/FMR1/RIMS3/SYNDIG1/SNAP23/NLGN2/DTNBP1/AP3M1/AP3S1/UNC13A/SNAP25/SYN1/DNM1/ATP2A2/LRRK2/SYP/SYT2/TRIM46/STX1B/SYT12/PFN2/SH3GL1/CPLX3/DNAJC5/DOC2A/AP3D1/SYNJ1/SYT7/SNPH/STX1A/SYT1/PIP5K1C/PACSIN1/STON2/STXBP1/CNIH2/RAB3A/SYT5/TOR1A/CPLX2/BLOC1S3/NLGN4X/NAPA/PCDH17/SYT10/AP3S2/OTOF/BLOC1S5/ARF1/RAB5A/RPH3A/TRIM9/WNT3A/STX4/SYT15/SYT6/SYTL5/STX3/S…	74	BiologicalProcesses
GO:0060538	skeletal muscle organ development	89/6558	166/17381	2.13169098009096e-05	0.000972305617187758	0.000766102610676838	BCL9/MAPK14/HOMER1/EP300/KCNAB1/BCL9L/CCNT2/HDAC4/SKI/RYR1/FLOT1/HDAC9/FOXN2/EOMES/MEF2C/PAX5/GPC1/NF1/PPP3CA/FLNB/EPHB1/BCL2/NR1D2/FOXP2/PRKAA1/SIX1/BASP1/BTG2/GPX1/RIPOR2/CFLAR/TCF21/NEURL1/ASB2/CASQ1/MTM1/GPCPD1/MYOG/ANKRD1/MEGF10/ATF3/S100B/SMO/DDX17/PAX7/BIN3/MYH14/MED20/VGLL2/COPS2/LEMD2/MEF2D/HIVEP3/NLN/CYP26B1/ZBTB18/MYORG/FAM129B/TGFB1/MYL3/MYLK2/ZNF689/STRA6/XK/IGSF8/COL19A1/MSC/WNT3A/H…	89	BiologicalProcesses
GO:0009952	anterior/posterior pattern specification	105/6558	202/17381	2.39947290878178e-05	0.0010863391421092	0.000855952324185315	HIPK1/EP300/EMX2/CDX2/TGFBR1/ACVR2B/ETS2/SKI/PSEN1/HEY2/WNT5A/SMAD4/FRS2/RARG/LHX1/PCDH8/KDM2B/GLI2/COBL/PLD6/ZEB2/CRKL/CELSR1/PGAP1/KMT2A/HES1/MEOX1/SIX3/BASP1/HIPK2/SIX2/WNT1/BTG2/MLLT3/HOXB5/PCGF2/VANGL2/HOXC4/PCSK6/SCMH1/BMPR1A/AURKA/KDM6A/LEF1/WLS/ALX4/LRP6/SMO/PCSK5/PBX1/WNT2B/GLI3/LDB1/NOG/NKD1/GDF11/PLXNA2/AXIN1/GRSF1/FOXA2/TBX6/RBPJ/HOXA7/FOXH1/HOXC10/KAT2A/HOXB3/WNT3/SFRP1/ARC/SSBP3/SFR…	105	BiologicalProcesses
GO:0044089	positive regulation of cellular component biogenesis	230/6558	493/17381	2.5236555346285e-05	0.00113416048732716	0.000893631894034474	ESR1/CARMIL1/CAV3/PROX1/MECP2/CREB1/ARPC5/RGS2/EEF2K/NDEL1/WASF1/DNM3/ARFIP2/CNOT6L/GPSM2/TGFBR1/MIEF2/FAS/HDAC4/PIP4K2B/VASP/RAPGEF3/PALM/FMN1/ERCC2/RIOK2/TRABD2B/HTT/NTRK2/TP53/MITF/SEPT9/CTTN/ACTR2/LIMS1/FLOT1/THBS2/SETX/NCKAP1/WASL/PRKCE/SLITRK4/CNOT6/APC/PPM1F/MSN/TAPT1/BAG4/GRB2/FMR1/SLAIN2/ATAT1/AJUBA/RAB3GAP2/SEPT7/MAGEL2/SPIRE1/LRTM1/MAPK9/RICTOR/FLRT2/RAB7A/SYNDIG1/GMFB/COBL/ARPIN/EPHB1…	230	BiologicalProcesses
GO:0007612	learning	75/6558	136/17381	2.60063293308217e-05	0.00115608284642702	0.000910905039680973	GRM5/MECP2/CREB1/ATXN1/KALRN/SLC24A2/SLC6A1/HTT/NTRK2/ACTR2/ATP8A1/TBR1/NF1/GMFB/NPTX2/FOXP2/SHANK2/INSR/KMT2A/ADGRB3/SNAP25/ATP1A3/EPHB2/NETO1/CNTN2/PAK5/BTG2/SHANK1/FOSL1/NEUROD2/APP/PPP3CB/NPTN/SLC12A5/SYNJ1/PDE1B/CNTNAP2/CHRNB2/TANC1/SYNGAP1/CTNS/NTSR1/ASIC1/SLC8A2/NLGN4X/CIC/PPP1R1B/ARC/NDRG4/C1QL1/FOXB1/DRD2/TACR2/STRA6/DEAF1/GRIN2A/CHRNA7/PRKAR2B/PTGS2/HRH1/OPRK1/GRIN1/COMT/UBA6/SHANK3/DGK…	75	BiologicalProcesses
GO:0022409	positive regulation of cell-cell adhesion	130/6558	259/17381	2.61026558911859e-05	0.00115608284642702	0.000910905039680973	NLRP3/CD80/FAM49B/DUSP10/WNT5A/HAS2/FLOT1/GRB2/BTLA/CYLD/YES1/PIK3R1/CITED2/CD59/DENND6A/GLI2/ANK3/CD47/MYB/PIK3CA/NR4A3/SMAD7/TNFSF11/IL36B/IL6ST/RAC1/BCL10/HES1/PDPN/CDC42/LYN/CD209/PNP/IL2RA/ZMIZ1/PAK3/LCK/AGER/CD1D/PAK2/FLOT2/TGFBR2/LILRB1/PTAFR/DNAJA3/HLA-E/FADD/IL6/PDPK1/CSK/ZBTB1/BCL6/ITGA6/AP3D1/MYO10/CD274/AKT1/MAP3K8/TFRC/HLA-DPB1/GLI3/VNN1/SASH3/THY1/DMTN/TESPA1/TNFSF4/TNFSF9/CD74/IGF2…	130	BiologicalProcesses
GO:0007266	Rho protein signal transduction	95/6558	180/17381	2.63701940422142e-05	0.00115952968335261	0.000913620884082773	NET1/ARRB1/ARHGEF26/TIAM1/ARHGEF12/FGD6/KALRN/SPATA13/FLOT1/ARHGEF3/ARHGAP6/RHOJ/ARHGEF2/ARHGDIA/CFL1/ARHGEF7/PLEKHG3/VAV2/TRIO/FARP1/GNA13/ADRA1A/MET/RAC1/CELSR1/FGD4/CCDC125/SOS1/ARHGAP29/GPR55/ROCK1/PDPN/PAK6/CDC42/RHOA/PAK5/ADGRG1/PAK3/F2RL2/CDC42EP3/RIPOR2/PAK2/VANGL2/ARHGEF6/ABR/AKAP13/BCL6/SCAI/ITSN2/PLEKHG4B/P2RY8/PREX2/NRP1/ARHGEF1/CDC42EP1/ARHGEF40/LIMK1/PLEKHG5/NGFR/ARHGDIG/EPS8L2/ARHG…	95	BiologicalProcesses
GO:0031098	stress-activated protein kinase signaling cascade	143/6558	289/17381	2.69278444765234e-05	0.00116842130875431	0.000920626806205386	MAPK14/CAV3/STK39/MAP2K4/UBE2N/TIAM1/DUSP10/PHLPP1/FAS/MAPK8IP3/MECOM/KAT7/WNT5A/STK26/PTPN1/MAP3K13/ZFP36L1/IGF1R/PAFAH1B1/FBXW11/MAP4K4/SPAG9/MAPK9/ZFP36/FOXO1/EPHB1/OXSR1/TAB3/ZEB2/DACT1/DUSP22/TNFSF11/MAP3K20/CRKL/MAPK8/DTNBP1/ULK4/TP73/MARVELD3/DAB2IP/GDF6/MAP3K2/ERCC6/PAK6/TPD52L1/CDC42/LYN/FZD4/HIPK2/FKTN/PAK5/PAK3/GFRAL/SEMA4C/TLR6/APP/VEGFA/AGER/PAK2/MAP3K9/EDA2R/VANGL2/ARHGEF6/UBE2V1/DV…	143	BiologicalProcesses
GO:0046928	regulation of neurotransmitter secretion	35/6558	53/17381	2.69547455062757e-05	0.00116842130875431	0.000920626806205386	RIMS4/PREPL/MEF2C/FMR1/RIMS3/NF1/SLC30A1/PNKD/DTNBP1/UNC13A/SYN1/RHOT1/CHRNB4/ATP2A2/LRRK2/KCNC4/STX1B/SYT12/CPLX4/PFN2/CPLX3/STX1A/STXBP1/RAB3A/CAMK2A/ASIC1/NAPA/SNCG/TACR2/RAB5A/DNM1L/GPER1/RIMS2/RIMS1/SNCA	35	BiologicalProcesses
GO:0008344	adult locomotory behavior	47/6558	77/17381	2.75732529437255e-05	0.00117851553840595	0.000928580288682696	MECP2/GIGYF2/KALRN/BTBD9/CHD7/PAFAH1B1/ADAM22/ARCN1/OXR1/DMRT3/CHL1/TMOD1/GDNF/CCND2/ABHD12/SEZ6L/SCN1A/HIPK2/ATP1A3/CNTN2/DNM1/APP/FXN/CNP/PUM1/PREX2/FOXA2/CTNS/NTSR1/TRH/SPTBN4/SNCG/CEND1/LGI4/DRD2/DAB1/PBX3/DMBX1/EFNB3/HOXD9/GRIN1/GRIN2D/EPHA4/ZIC1/SNCA/ATP1A2/TSC1	47	BiologicalProcesses
GO:0016079	synaptic vesicle exocytosis	47/6558	77/17381	2.75732529437255e-05	0.00117851553840595	0.000928580288682696	RIMS4/PSEN1/PCLO/PREPL/UNC13C/FMR1/RIMS3/SNAP23/UNC13A/SNAP25/SYN1/ATP2A2/LRRK2/SYT2/STX1B/SYT12/PFN2/CPLX3/DNAJC5/DOC2A/SYNJ1/SYT7/SNPH/STX1A/SYT1/PIP5K1C/STXBP1/RAB3A/SYT5/CPLX2/NAPA/SYT10/OTOF/RAB5A/RPH3A/TRIM9/STX4/SYT15/SYT6/SYTL5/STX3/SYTL4/DNM1L/SCRIB/RIMS2/RIMS1/DOC2B	47	BiologicalProcesses
GO:0007045	cell-substrate adherens junction assembly	45/6558	73/17381	2.85510789908147e-05	0.00120010359397718	0.000945590028665884	PTEN/RCC2/FMN1/SLC9A1/CTTN/LIMS1/ARHGAP6/CORO1C/PPM1F/THBS1/AJUBA/ARHGEF7/EPHA3/EFNA5/BCL2/RAC1/GREM1/ROCK1/RHOA/VEGFA/CLASP2/PIP5K1A/PDPK1/PTPRJ/LDB1/THY1/DMTN/NRP1/MACF1/SFRP1/GPM6B/ACVRL1/IQGAP1/MMP14/CLASP1/BCAS3/SLK/WNT4/EPB41L5/SDC4/COL16A1/ABL1/TSC1/WHAMM/ITGB1BP1	45	BiologicalProcesses
GO:0048041	focal adhesion assembly	45/6558	73/17381	2.85510789908147e-05	0.00120010359397718	0.000945590028665884	PTEN/RCC2/FMN1/SLC9A1/CTTN/LIMS1/ARHGAP6/CORO1C/PPM1F/THBS1/AJUBA/ARHGEF7/EPHA3/EFNA5/BCL2/RAC1/GREM1/ROCK1/RHOA/VEGFA/CLASP2/PIP5K1A/PDPK1/PTPRJ/LDB1/THY1/DMTN/NRP1/MACF1/SFRP1/GPM6B/ACVRL1/IQGAP1/MMP14/CLASP1/BCAS3/SLK/WNT4/EPB41L5/SDC4/COL16A1/ABL1/TSC1/WHAMM/ITGB1BP1	45	BiologicalProcesses
GO:0032970	regulation of actin filament-based process	164/6558	338/17381	2.86673960603187e-05	0.00120010359397718	0.000945590028665884	CARMIL1/CAV3/PROX1/ARPC5/CSF1R/WASF1/ARFIP2/TGFBR1/VASP/RAPGEF3/TRIOBP/FMN1/SMAD4/SLC9A1/CD2AP/CTTN/ACTR2/RASA1/NCKAP1/ARHGAP6/WASL/PRKCE/PPM1F/BAG4/MEF2C/GRB2/ARHGDIA/CFL1/MAGEL2/SPIRE1/CTNNA3/DSG2/RICTOR/PIK3R1/EPHA3/MYH9/MYADM/RDX/GMFB/ARPIN/SSH1/TMOD1/CACNA1C/EFNA5/MYO1C/PPM1E/NOX4/PFN1/MET/CCDC88A/RAC1/CELSR1/PDGFRA/DIXDC1/WASF2/KCNJ2/PLEKHH2/SH3PXD2B/ROCK1/SSH2/PDPN/CDC42/RHOA/SPTB/GJA5/HCN…	164	BiologicalProcesses
GO:0007178	transmembrane receptor protein serine/threonine kinase signaling pathway	157/6558	322/17381	3.04627060384973e-05	0.0012665854374646	0.000997972646803618	SIRT1/MAPK14/CAV3/ZFYVE9/CREB1/CBL/MAGI2/FBN2/CTDSPL2/BCL9L/TGFBR1/ACVR2B/PRDM16/CDH5/SKI/WNT5A/NPNT/SMAD4/ZNF451/FURIN/PPM1L/SLC33A1/SMAD1/BMPR1B/TOB1/SKIL/ONECUT2/THBS1/FGF9/PEG10/BTBD11/CITED2/ATOH8/ACVR1/CHST11/SMAD7/BMP3/DUSP22/ASPN/PPM1A/HNF4A/ADAM9/FNTA/FBN1/BMPER/HES1/GDF6/GREM1/RHOA/ZCCHC12/CGN/HIPK2/WNT1/SPTBN1/ZNF423/RNF165/TGFBR2/RBPMS2/PCSK6/FST/PDPK1/SNX6/BMPR1A/TGFBRAP1/LEF1/TMEM10…	157	BiologicalProcesses
GO:0007173	epidermal growth factor receptor signaling pathway	72/6558	130/17381	3.08423477145389e-05	0.00127370560291393	0.00100358279369855	FBXW7/NRAS/CBL/PTPN2/SH3KBP1/MVB12B/PSEN1/ADRA2C/HBEGF/REPS2/GRB2/ARHGEF7/PIK3R1/RAB7A/PIK3CA/DAB2IP/SOS1/CEACAM1/CDC42/CNOT9/AFAP1L2/APP/NEURL1/STAM/RHBDF1/PDPK1/SNX6/EGFR/CSK/PTPRJ/AGT/HIP1/AKT1/RASSF2/PTPN3/SHC3/TGFA/ADORA1/TGFB1/IQGAP1/GPRC5A/HGS/NCK2/ZFYVE28/PAG1/ADRA2A/CHMP6/PLCG1/SOX9/EPN1/UBB/BCAR1/GAB1/CBLB/HAP1/SLC30A10/ARAP1/ITGA1/CAMLG/GPER1/DGKD/PXN/SH3GL2/SOCS4/RHBDF2/ABL1/ADAM17/FA…	72	BiologicalProcesses
GO:0032844	regulation of homeostatic process	221/6558	473/17381	3.20358499483919e-05	0.00131411486499712	0.00103542220779861	MAPK14/GSTM2/ARRB1/CAV3/SMAP1/STK39/TNKS2/TIAM1/CSF1R/SLC30A8/VSNL1/STN1/RYR1/HTT/CHD7/SLC30A4/EDNRB/ZFP36L1/ITPR1/FOXO3/MED1/PRKCE/SLC22A5/PRKAA2/KLF13/UBASH3B/MAP4K4/SEC24A/SLC30A7/PASK/CDK6/NF1/SLC30A1/ZFP36/TMEM64/ANK3/POT1/FOXO1/RYR3/NR4A3/PKIB/DCP2/CACNA1C/ARRDC3/EFNA5/SMAD7/FAM210B/BCL2/TNFSF11/SIDT2/PTGER3/HNF4A/SCN1B/NR1D2/PDK4/NEK7/PRKAA1/BCL10/SLC8A1/LYN/TRIM58/RORA/TCP1/SLC30A3/CXCL9/…	221	BiologicalProcesses
GO:0023061	signal release	199/6558	421/17381	3.32090797660604e-05	0.00135315930353441	0.00106618624512089	LIN7C/ARRB1/CREB1/TIAM1/ACVR2B/SLC30A8/KALRN/TSPOAP1/RIMS4/RAPGEF3/VSNL1/PSEN1/OSM/PCLO/CACNA1E/GHRHR/SMAD4/CHD7/ITPR1/MYRIP/ADRA2C/PRKCE/CLOCK/PREPL/UNC13C/MEF2C/FMR1/RIMS3/MAP4K4/PASK/NF1/PPP3CA/ARHGEF7/SLC30A1/RAPGEF4/SNX4/CACNA2D2/ISL1/SNAP23/CACNA1C/EFNA5/TNFSF11/NLGN2/SIDT2/MARCKS/PNKD/HNF4A/DTNBP1/TCF7L2/RAB8B/UNC13A/KCNC2/CACNA1B/LYN/SNAP25/SYN1/RHOT1/GJA1/FZD4/NR1D1/JAGN1/OPRM1/SNX19/CHR…	199	BiologicalProcesses
GO:0048762	mesenchymal cell differentiation	99/6558	190/17381	3.56511367100104e-05	0.00144304468590453	0.00113700906551619	TIAM1/BCL9L/GLIPR2/TGFBR1/SNAI1/PTEN/HEY2/WNT5A/ERBB4/SMAD4/HAS2/FOXF2/EDNRB/RTN4/EOMES/CORO1C/TAPT1/SNAI2/MEF2C/CFL1/OLFM1/ACVR1/EPHA3/ISL1/ERG/ZEB2/SMAD7/BCL2/GDNF/RET/HES1/DAB2IP/GREM1/PDPN/PHLDB1/SIX2/PAX2/GSK3B/TCF21/AMER1/COL1A1/CLASP2/TGFBR2/BMPR1A/GSC/LOXL3/LEF1/TMEM100/LRP6/SMO/DAG1/DDX17/NOG/RFLNB/ADAM15/TGFB2/ZNF703/NRP1/FOXA2/EFNB1/TRIM62/RBPJ/HNRNPAB/SFRP1/SFRP2/ADIPOR1/TGFB1/TGFB3/T…	99	BiologicalProcesses
GO:0061387	regulation of extent of cell growth	53/6558	90/17381	3.63268648516431e-05	0.00146072235508712	0.00115093771950324	NDEL1/DISC1/TTL/WNT5A/CTTN/L1CAM/RTN4/PAFAH1B1/MAP1B/DSCAM/NRCAM/OLFM1/EFNA5/DCC/EPHA7/RAB21/CDH4/POU4F2/ULK2/VEGFA/CRABP2/NTRK3/CDK5R1/SEMA5A/SEMA4D/TRPC5/PLXNA4/PLXNA2/NRP1/ISLR2/MACF1/LIMK1/RND2/MAG/MAPT/WNT3/ZFYVE27/PLXNA1/NTN1/WNT3A/DRAXIN/GOLGA4/FSTL4/TRPV2/APOE/FN1/NRG1/SEMA4F/ABL1/RUFY3/SEMA7A/SEMA3A/TWF2	53	BiologicalProcesses
GO:0042326	negative regulation of phosphorylation	216/6558	462/17381	3.72444648776155e-05	0.00148783117210448	0.00117229739810864	DDIT4/SIRT1/TRIB2/ARRB1/CAV3/STK39/PPP1R15B/SOCS2/RGS2/CBL/PPARA/DUSP10/PRKAR2A/PTEN/PTPN2/HDAC4/DGKQ/MECOM/DUSP18/CDKN2C/PSEN1/PTPN1/SMAD4/SMPD1/MLLT1/GNAQ/IGF1R/CBFA2T3/YWHAG/PAFAH1B1/CORO1C/APC/PPM1F/UBASH3B/SPRY4/SH3BP5/DEPTOR/AJUBA/NF1/RPS6KA6/PPP1R1C/CEBPA/LRTM1/EIF3A/HEXIM1/FLRT2/MYADM/FOXO1/GMFB/SOCS6/PKIB/PRKAR1A/PHB/SMAD7/UBE2B/DACT1/DUSP22/ASPN/ATXN7/C3orf33/PPM1E/CTDSP2/LRRC4/DTNBP1/C…	216	BiologicalProcesses
GO:0042058	regulation of epidermal growth factor receptor signaling pathway	51/6558	86/17381	3.90074852552039e-05	0.00154434941807801	0.00121682946192252	FBXW7/CBL/PTPN2/SH3KBP1/MVB12B/PSEN1/ADRA2C/GRB2/ARHGEF7/RAB7A/DAB2IP/SOS1/CEACAM1/CDC42/CNOT9/AFAP1L2/APP/NEURL1/STAM/RHBDF1/SNX6/EGFR/PTPRJ/AGT/HIP1/AKT1/PTPN3/TGFA/ADORA1/GPRC5A/HGS/NCK2/ZFYVE28/ADRA2A/CHMP6/EPN1/UBB/CBLB/HAP1/ARAP1/ITGA1/GPER1/SH3GL2/SOCS4/RHBDF2/ADAM17/FASLG/MVB12A/FER/PTK6/RNF126	51	BiologicalProcesses
GO:0050768	negative regulation of neurogenesis	124/6558	247/17381	3.9164620386468e-05	0.00154434941807801	0.00121682946192252	DUSP10/DNM3/PTEN/SKI/PSEN1/WNT5A/ADCY6/ERBB4/SPOCK1/EDNRB/FOXO3/MED1/HOOK3/RTN4/PAFAH1B1/PTPRG/CERS2/BCL11A/MAP4K4/ARHGEF2/ARHGDIA/NF1/PPP3CA/NKX2-2/ZHX2/ISL1/DCC/LIN28A/EPHA7/TP73/ASAP1/DIXDC1/HES1/SIX3/SRGAP2/RHOA/SORL1/LDLR/EPHB2/CNTN2/ADGRG1/POU4F2/ITM2C/APP/GSK3B/ULK2/STX1B/NTRK3/CDK5R1/SEMA5A/BMPR1A/CTDSP1/TRPC5/PMP22/PBX1/GLI3/DDX6/NOG/THY1/ZNF365/CARM1/CALR/MDM2/RAP1GAP2/FKBP4/NRP1/SYNGAP…	124	BiologicalProcesses
GO:0001501	skeletal system development	228/6558	491/17381	3.97148221917176e-05	0.00155600636689601	0.00122601424782124	MAPK14/EP300/FBN2/TGFBR1/SNAI1/ACVR2B/HDAC4/ETS2/SKI/FMN1/PSEN1/WNT5A/RYR1/CHD7/TRIP11/HAS2/RARG/LHX1/GNAQ/MED1/KIAA1217/PAFAH1B1/SP3/SMAD1/BMPR1B/SLC39A1/FOXN3/TAPT1/SNAI2/INSIG1/MEF2C/CNMD/PAX5/ZFAND5/FGF9/IMPAD1/SOX6/TLL1/SATB2/ITGB8/GLI2/PTHLH/MMP16/ADAMTS4/CHST11/RAB23/BMP3/TNFSF11/CREB3L2/PDGFRA/FBN1/WASF2/GDF6/SH3PXD2B/GREM1/SBDS/MCPH1/WNT9B/SIX1/RHOA/SOX5/NCAN/GJA5/SIX2/WNT1/SNX19/RFLNA/Z…	228	BiologicalProcesses
GO:0060603	mammary gland duct morphogenesis	23/6558	31/17381	4.0053371140979e-05	0.00155927518734817	0.00122858982882989	ESR1/CAV3/CSF1R/WNT5A/MED1/PGR/GLI2/AR/PML/VDR/PTCH1/DDR1/KDM5B/PHB2/ETV5/TGFB1/NTN1/FGF10/SOSTDC1/WNT4/SCRIB/BTRC/TBX3	23	BiologicalProcesses
GO:0042063	gliogenesis	127/6558	254/17381	4.03663611179039e-05	0.00156151391868752	0.00123035377824391	ERBB3/CREB1/TIAM1/DUSP10/NCMAP/DISC1/PTEN/SKI/CDKN2C/ERCC2/PSEN1/NTRK2/PENK/BNIP3/RTN4/PAFAH1B1/CERS2/ADAM22/TENM4/KLF15/GPC1/CDK6/NF1/SOX6/NKX2-2/MPP5/CDK1/MYB/SYNE2/LIN28A/IL6ST/SH3TC2/TP73/HES1/DAB2IP/NDRG1/LYN/SRGAP2/LDLR/CXCR4/CNTN2/ADGRG1/PAX2/APP/NF2/AGER/NTRK3/CDK5R1/LIF/SLC45A3/EGFR/CLU/CSK/TAL1/LEF1/S100B/SMO/AKT1/ZNF488/DAG1/GLI3/LTA/WDR1/NOG/ZNF365/EIF2B3/CNTNAP1/TGFB2/CNP/P2RY1/HDAC1…	127	BiologicalProcesses
GO:0017156	calcium ion regulated exocytosis	59/6558	103/17381	4.22846563421262e-05	0.00161808874270336	0.00127493042123655	RIMS4/PSEN1/PCLO/VAMP3/PREPL/UNC13C/FMR1/RIMS3/RAPGEF4/SNAP23/UNC13A/SNAP25/SYN1/ATP2A2/LRRK2/SYT2/STX1B/SYT12/PPP3CB/PFN2/CPLX3/DNAJC5/DOC2A/SYNJ1/SYT7/SNPH/STX1A/SYT1/PIP5K1C/KCNB1/STXBP1/RAB3A/RPH3AL/SYT5/CDK5R2/CPLX2/NAPA/SCAMP5/SYT10/OTOF/ARF1/RAB5A/CHP1/RPH3A/TRIM9/ADRA2A/STX4/SYT15/CACNA1I/SYT6/SYTL5/STX3/SYTL4/DNM1L/SCRIB/RIMS2/RIMS1/DOC2B/STXBP3	59	BiologicalProcesses
GO:0070588	calcium ion transmembrane transport	149/6558	305/17381	4.23583440498262e-05	0.00161808874270336	0.00127493042123655	GSTM2/CAV3/TRPM7/SLC24A2/PSEN1/CACNA1E/RYR1/OPRL1/HTT/CHD7/SLC9A1/CACNB4/ITPR1/CUL5/PRKCE/CACNA2D1/UBASH3B/FMR1/TRPM6/MICU3/DENND5B/CACNA2D2/RYR3/CACNA1C/PHB/PKD1L2/SESTD1/CACNA1B/TRPM3/SLC8A1/LYN/GRIN2B/CXCL9/AKAP6/CACNG4/OPRM1/CACNB1/CAMK2D/CACNG7/LCK/ATP2A2/ATP2B4/STIM1/S100A1/TMCO1/NOL3/CASQ1/PDPK1/SLC8B1/CACNB2/CEMIP/G6PD/HTR2C/CALM2/NIPSNAP2/CACNA2D4/TRPC3/TRPC5/FKBP1A/ORAI2/LETM1/STOML2/CA…	149	BiologicalProcesses
GO:0030879	mammary gland development	72/6558	131/17381	4.33707399524363e-05	0.00164647181732479	0.00129729411757042	ESR1/CAV3/CREB1/ELF5/SOCS2/CSF1R/KALRN/NCOA1/WNT5A/ERBB4/GHRHR/MED1/PYGO2/RTN4/PGR/GLI2/MGMT/TNFSF11/PRLR/AR/HK2/UMPS/GPX1/SLC29A1/STAT5A/VEGFA/NOTCH4/IGFBP5/NEURL1/CSN3/LBH/TGFBR2/ATP7B/LEF1/SMO/AKT1/GLI3/PML/VDR/ZNF703/PTCH1/DDR1/AKT2/KDM5B/WNT7B/PHB2/WNT3/ETV5/FOXB1/TGFB1/TGFB3/OXTR/APRT/DEAF1/RREB1/NTN1/WNT3A/HOXD9/BCL2L11/PPAT/SOX9/CCND1/ELF3/FASN/FGF10/SOSTDC1/MAPK1/WNT4/NRG1/SCRIB/BTRC/TBX3	72	BiologicalProcesses
GO:0045665	negative regulation of neuron differentiation	100/6558	193/17381	4.37766703748743e-05	0.00165162351439032	0.00130135326163125	DNM3/PTEN/PSEN1/WNT5A/ADCY6/SPOCK1/EDNRB/FOXO3/MED1/RTN4/PAFAH1B1/PTPRG/CERS2/BCL11A/MAP4K4/ARHGDIA/PPP3CA/NKX2-2/ZHX2/ISL1/DCC/EPHA7/TP73/ASAP1/DIXDC1/HES1/SIX3/RHOA/EPHB2/CNTN2/POU4F2/ITM2C/APP/GSK3B/ULK2/STX1B/CDK5R1/SEMA5A/CTDSP1/TRPC5/PMP22/PBX1/GLI3/DDX6/THY1/ZNF365/CARM1/CALR/MDM2/RAP1GAP2/FKBP4/NRP1/SYNGAP1/YWHAH/SOX3/TBX6/NGFR/GFAP/RGMA/MAG/LRP1/WNT3/ARF6/INPP5J/DAB1/RTN4RL2/NR2F1/NTN1/W…	100	BiologicalProcesses
GO:0070482	response to oxygen levels	177/6558	371/17381	4.69445363062361e-05	0.00176027610983874	0.00138696321343901	DDIT4/SIRT1/MTHFR/MECP2/EP300/TMEM199/CREB1/CPEB1/CBL/EEF2K/PPARA/FAS/PTEN/ENO1/ERCC2/RYR1/SMAD4/PENK/CCNA2/TP53/SLC9A1/EPAS1/ZFP36L1/ITPR1/FOXO3/CBFA2T3/BNIP3/PRKCE/EGLN1/THBS1/AJUBA/NF1/SUV39H2/HIF1AN/CITED2/PLOD2/SLC2A8/FOXO1/MYB/CHRNA4/KCNK2/BCL2/GNGT1/DNMT3A/NOX4/DDAH1/PSME4/PRKAA1/NDRG1/HP1BP3/SLC8A1/RORA/HIPK2/CXCR4/CPEB2/PDK3/POSTN/SLC29A1/CFLAR/VEGFA/PSME3/AGER/BACH1/COL1A1/PRKCB/PSMD9/T…	177	BiologicalProcesses
GO:0030217	T cell differentiation	114/6558	225/17381	4.76572147126608e-05	0.00177610302636453	0.00139943361559964	NLRP3/CD80/DUSP10/FAS/PTPN2/CHD7/ZFP36L1/SP3/EOMES/KDELR1/CYLD/CDK6/GLI2/MYB/SMAD7/BCL2/IL36B/RSAD2/PRDM1/CCR9/SOS1/NHEJ1/SOX13/RORA/FANCA/PATZ1/PNP/WNT1/IL2RA/ZMIZ1/NFATC2/SLAMF6/LCK/JAG2/CD1D/TGFBR2/MAFB/DNAJA3/CR1/FADD/IL6/PPP3CB/PKNOX1/LOXL3/ZBTB1/BCL6/HLA-DOA/AP3D1/LEF1/DLL4/RIPK3/GLI3/VNN1/PIK3CD/TNFSF8/SASH3/TESPA1/TNFSF4/PLA2G2D/TNFSF9/CD74/RC3H1/RARA/BCL11B/ZBTB7B/IL12RB1/RELB/SLC46A2/JA…	114	BiologicalProcesses
GO:0001657	ureteric bud development	56/6558	97/17381	4.85353242560749e-05	0.00179021460124395	0.00141055245947421	FMN1/NPNT/SMAD4/LHX1/SMAD1/SMAD7/BCL2/GDNF/CALB1/RET/SDC1/BMPER/HES1/GREM1/WNT9B/SIX1/BASP1/SIX2/WNT1/PAX2/VEGFA/TCF21/FAT4/AGT/SMO/RARB/PBX1/WNT2B/GLI3/NOG/GDF11/PTCH1/RARA/SFRP1/PAX8/FGF1/ARG2/TGFB1/HOXA11/WNT11/KIF26B/HOXD11/SMAD5/SHH/SOX9/CTNNBIP1/SMAD6/WNT4/SDC4/DCHS1/DLG1/FOXC1/ADAMTS16/ROBO2/SOX8/FOXD1	56	BiologicalProcesses
GO:0001701	in utero embryonic development	153/6558	315/17381	4.88628752445735e-05	0.00179021460124395	0.00141055245947421	INPP5B/CDX2/NDEL1/TGFBR1/SNAI1/AMOT/NCOA1/ERCC2/HEY2/SMAD4/CHD7/EPAS1/ZFP36L1/MED1/PYGO2/SP3/EOMES/SLC39A1/TAPT1/ELL/GRB2/EGLN1/SKIL/OOEP/OCRL/ZFAND5/APBA2/SOX6/CEBPA/SLC30A1/MED21/GLI2/ACVR1/MYH9/GNA13/PLOD3/ADAM10/UBE2B/PRDM1/PDGFRA/DNAJB6/HES1/SBDS/WNT9B/NBN/GINS1/RNASEH2B/HOPX/AR/KIDINS220/ZMIZ1/SIN3A/B9D1/TANC2/FOSL1/JAG2/VEGFA/PCGF2/EIF4E2/SEC24C/MGAT1/TGFBR2/LIF/RXRA/EGFR/BMPR1A/GJB3/KDM6A…	153	BiologicalProcesses
GO:0050863	regulation of T cell activation	156/6558	322/17381	4.89145678023135e-05	0.00179021460124395	0.00141055245947421	NLRP3/CD80/FAM49B/DUSP10/PTPN2/PDE5A/GRB2/BTLA/CYLD/YES1/PIK3R1/CD59/GLI2/CD47/MYB/PIK3CA/SOCS6/PRKAR1A/SMAD7/DUSP22/TNFSF11/IL36B/IL6ST/PRDM1/RAC1/BCL10/HES1/SOS1/CEACAM1/SOX13/CDC42/LYN/FANCA/CD209/PNP/LRRC32/GPNMB/IL2RA/BTN2A2/ZMIZ1/PAK3/PLA2G2F/CLEC4G/NFATC2/LCK/RIPOR2/AGER/CD1D/PAK2/FLOT2/TGFBR2/LILRB1/DNAJA3/HLA-E/CR1/FADD/IL6/PDPK1/CSK/LOXL3/SCGB1A1/ZBTB1/BCL6/HLA-DOA/AP3D1/CD274/AKT1/MAP3…	156	BiologicalProcesses
GO:0021915	neural tube development	84/6558	158/17381	5.34697703157686e-05	0.00193846574101723	0.0015273630416702	PROX1/VASP/SKI/PSEN1/WNT5A/PRKACB/ZFP36L1/RARG/KDM2B/NF1/CFL1/FZD3/GLI2/PLOD3/COBL/ZEB2/DACT1/PFN1/CELSR1/BCL10/LUZP1/HES1/ARID1A/LHX2/WNT1/SHROOM3/PAX2/SEMA4C/VANGL2/PTK7/DVL3/PLXNB2/GSC/KDM6A/KIF20B/LRP6/ST14/SMO/PAX7/GLI3/SALL2/NOG/TGFB2/PLXNA2/AMBRA1/PRKACA/PTCH1/RARA/FZD2/CHRD/SOX4/TMEM107/KAT2A/SFRP1/SSBP3/SFRP2/FOXB1/TGFB1/HES3/DEAF1/ADM/MKS1/WNT3A/GBX2/GLMN/SHH/SUFU/C2CD3/CECR2/PAX6/MTHFD…	84	BiologicalProcesses
GO:0060078	regulation of postsynaptic membrane potential	74/6558	136/17381	5.35995926426557e-05	0.00193846574101723	0.0015273630416702	GRM5/MECP2/MTMR2/PTEN/CHRNA2/MEF2C/PPP3CA/CHRNA4/SSH1/SCN9A/GLRA3/NLGN2/SCN1B/GRID2/SCN8A/SCN2A/SCN1A/GABRA1/SLC8A1/GRIN2B/NETO1/OPRM1/HCN4/CHRNB4/SLC17A7/SHANK1/SLC29A1/APP/LRRK2/GRIA1/CHRNA5/STX1B/P2RX4/GRIK3/NPY2R/HCN3/STX1A/CUX2/CHRNB2/SCN4A/P2RX1/NTSR1/GRIN3A/HCN2/DMPK/NLGN4X/SCN5A/CBLN1/ADORA1/MPP2/CHRNE/CHRNA9/P2RX3/CHRNB3/GRIN2A/SCN3B/P2RX5/GRID1/CHRNA7/P2RX6/SCN4B/CACNA1I/GRIN1/GRIN2D/SH…	74	BiologicalProcesses
GO:1903393	positive regulation of adherens junction organization	20/6558	26/17381	5.43884408618876e-05	0.00194081792600518	0.00152921638389944	FMN1/LIMS1/PPM1F/RAC1/ROCK1/VEGFA/PTPRJ/THY1/NRP1/SFRP1/IQGAP1/PTPN23/WNT4/EPB41L5/SDC4/COL16A1/ABL1/ADD1/TSC1/ITGB1BP1	20	BiologicalProcesses
GO:0051402	neuron apoptotic process	112/6558	221/17381	5.45505098957031e-05	0.00194081792600518	0.00152921638389944	ERBB3/MAX/MECP2/FBXW7/MAP2K4/TYRO3/FAS/HDAC4/PSEN1/NTRK2/TP53/RASA1/FOXO3/BNIP3/MEF2C/RETREG1/KDM2B/NF1/OXR1/ISL1/MYB/PIK3CA/CHL1/NR4A3/TOX3/BCL2/GDNF/EPHA7/GRID2/CASP2/TP73/SCN2A/ROCK1/CDC42/SIX1/HIPK2/SET/PAK3/BTG2/GFRAL/GPX1/FAIM2/APP/CDK5R1/FADD/SNCB/PDPK1/DNAJC5/G6PD/NONO/GCLM/GRM4/UNC5B/BHLHB9/TGFB2/KCNB1/NEFL/AMBRA1/NRP1/STXBP1/SYNGAP1/HYOU1/PIN1/PRKCG/C5AR1/TFAP2B/TERT/ATN1/PPARGC1A/AKT2/…	112	BiologicalProcesses
GO:0001667	ameboidal-type cell migration	169/6558	353/17381	5.46172583888892e-05	0.00194081792600518	0.00152921638389944	PRCP/PROX1/CENPV/DUSP10/SP100/GLIPR2/TGFBR1/PTEN/AMOT/RCC2/WNT5A/PTP4A3/ERBB4/HAS2/EDNRB/HDAC9/RTN4/PAFAH1B1/EGR3/PTPRG/PRKCE/CORO1C/HBEGF/PPM1F/DOCK1/BAG4/TNS1/THBS1/ZFAND5/NF1/CFL1/ARHGEF7/STARD13/ATOH8/ACVR1/PKN2/MYH9/ISL1/PIK3CA/SYNE2/ZEB2/ANLN/GDNF/PFN1/MET/SYDE1/ADAM9/CYP1B1/LTB4R2/ADGRA2/MARVELD3/WASF2/C5orf30/RET/BMPER/DAB2IP/CEACAM1/GREM1/EPPK1/SLC8A1/ADGRB1/SRGAP2/RHOA/PRR5L/HDAC5/PAK3/…	169	BiologicalProcesses
GO:0003205	cardiac chamber development	83/6558	156/17381	5.69951205565888e-05	0.00201360795862353	0.001586569373571	RBM15/CAV3/PROX1/TGFBR1/HEY2/WNT5A/SMAD4/CHD7/TRIP11/FRS2/MED1/MEF2C/PPP1R13L/EGLN1/CITED2/ACVR1/ISL1/SNX17/KCNK2/SMAD7/NOTCH2/PRDM1/LUZP1/HES1/SOS1/ARID1A/GJA5/NSD2/TGFBR2/VANGL2/PTK7/RXRA/BMPR1A/CRELD1/NPY2R/SMO/DLL4/FKBP1A/RARB/PCSK5/NOG/TNNC1/TGFB2/NDST1/MDM2/NRP1/RARA/FZD2/RBPJ/FOXH1/SCN5A/SOX4/PAX8/SFRP2/TGFB1/MYL3/STRA6/WNT11/PARVA/NRP2/TBX5/TNNI1/SUFU/PTCD2/HEG1/C5orf42/GATA4/CCM2L/CPE/GA…	83	BiologicalProcesses
GO:0014074	response to purine-containing compound	78/6558	145/17381	5.76201551191232e-05	0.0020239907361384	0.0015947502097398	GSTM2/EEF2K/PTEN/DGKQ/RAPGEF3/RYR1/SLC6A1/PENK/ZFP36L1/AQP9/SSH1/RYR3/NOX4/PRKAA1/SDC1/CNGA3/SLC8A1/AKAP6/HCN4/CFTR/FOSL1/APP/IGFBP5/COL1A1/DUOX2/PTAFR/P2RX4/FOSB/CIB2/IL6/GPD1/TRPC3/FKBP1A/PCK1/STC1/SLC5A5/SREBF1/DMTN/ADIPOQ/CARM1/PPARGC1B/P2RX1/HCN2/PPARGC1A/THBD/PKLR/RELA/SELL/DNTT/DUOX1/KCNQ1/P2RX3/BSG/CASP1/P2RX5/P2RX6/PTGS2/AGXT/PANX1/PDE3A/DNMT3B/CACNA1S/SRD5A1/FDX1/ITPR2/TRPM2/HDAC2/JUN/P…	78	BiologicalProcesses
GO:0007389	pattern specification process	198/6558	422/17381	5.97207141179762e-05	0.00207970390087551	0.00163864793099088	HIPK1/EP300/EMX2/CDX2/TGFBR1/SNAI1/ACVR2B/ETS2/SKI/PSEN1/HEY2/WNT5A/ERBB4/SMAD4/PRKACB/FRS2/RARG/LHX1/EOMES/PBX2/SMAD1/PCDH8/BMPR1B/TBR1/MEF2C/OOEP/KDM2B/NKX2-2/SATB2/CITED2/GLI2/ACVR1/LHX3/ISL1/DMRT3/COBL/PLD6/ZEB2/CRKL/GDNF/CELSR1/PGAP1/SIM2/KMT2A/HES1/MEOX1/GREM1/SIX3/SIX1/BASP1/LHX2/HIPK2/SIX2/FOXN4/WNT1/AR/SHROOM3/ADGRG1/PAX2/BTG2/MLLT3/HOXB5/PCGF2/ALX3/TGFBR2/VANGL2/MAFB/HOXC4/LRRC6/PCSK6/C…	198	BiologicalProcesses
GO:0001656	metanephros development	51/6558	87/17381	5.98867615435355e-05	0.00207970390087551	0.00163864793099088	FMN1/SMAD4/LHX1/NF1/AQP2/BCL2/GDNF/PDGFRA/FBN1/CALB1/RET/HES1/GREM1/WNT9B/SIX1/BASP1/SIX2/APH1A/NPHS2/PAX2/TCF21/LIF/FAT4/SMO/GLI3/ADIPOQ/GDF11/CD34/POU3F3/PTCH1/TFAP2B/WNT7B/PAX8/IRX2/FRAS1/HOXA11/KIF26B/PDGFRB/SHH/SOX9/ITGA8/PDGFA/DLG5/FGF10/WNT4/CTSH/STAT1/IRX3/ROBO2/SOX8/FOXD1	51	BiologicalProcesses
GO:0001823	mesonephros development	58/6558	102/17381	6.51820166031563e-05	0.00223871444104903	0.00176393609944188	FMN1/NPNT/SMAD4/LHX1/SMAD1/SMAD7/BCL2/GDNF/CALB1/RET/SDC1/BMPER/HES1/GREM1/WNT9B/SIX1/BASP1/SIX2/WNT1/PAX2/VEGFA/TCF21/FAT4/AGT/SMO/RARB/PBX1/WNT2B/GLI3/NOG/GDF11/PTCH1/RARA/SFRP1/PAX8/FGF1/ARG2/TGFB1/HOXA11/WNT11/KIF26B/HOXD11/ZBTB16/SMAD5/SHH/SOX9/CTNNBIP1/FGF10/SMAD6/WNT4/SDC4/DCHS1/DLG1/FOXC1/ADAMTS16/ROBO2/SOX8/FOXD1	58	BiologicalProcesses
GO:0001505	regulation of neurotransmitter levels	94/6558	181/17381	6.51981627137971e-05	0.00223871444104903	0.00176393609944188	LIN7C/DAGLA/TSPOAP1/RIMS4/PSEN1/PCLO/PREPL/UNC13C/MEF2C/FMR1/RIMS3/NF1/SLC30A1/SNAP23/PRIMA1/PNKD/GDNF/DTNBP1/RAB3B/UNC13A/CACNA1B/SNAP25/SYN1/RHOT1/CHRNB4/SLC17A7/ATP2A2/LRRK2/SYT2/KCNC4/ALDH9A1/STX1B/SYT12/SLC38A1/CPLX4/PFN2/CPLX3/DNAJC5/DOC2A/SLC5A7/SYNJ1/PDE1B/SYT7/SNPH/STX1A/SYT1/GRM4/PIP5K1C/NOS1/STXBP1/RAB3A/CAMK2A/ASIC1/SYT5/TOR1A/CPLX2/NAPA/LRTOMT/MAOA/GFAP/SNCG/SLC18A3/GPM6B/SYT10/PER2/…	94	BiologicalProcesses
GO:0048489	synaptic vesicle transport	70/6558	128/17381	6.80926353117015e-05	0.0022993490995863	0.00181171158215199	DNM3/RIMS4/PSEN1/PCLO/BTBD9/PREPL/UNC13C/FMR1/RIMS3/SNAP23/NLGN2/DTNBP1/AP3M1/AP3S1/UNC13A/SNAP25/SYN1/DNM1/ATP2A2/LRRK2/SYP/SYT2/TRIM46/STX1B/SYT12/PFN2/SH3GL1/CPLX3/DNAJC5/DOC2A/AP3D1/SYNJ1/SYT7/SNPH/STX1A/SYT1/PIP5K1C/PACSIN1/STON2/STXBP1/CNIH2/RAB3A/SYT5/TOR1A/CPLX2/BLOC1S3/NLGN4X/NAPA/SYT10/AP3S2/OTOF/BLOC1S5/ARF1/RAB5A/RPH3A/TRIM9/WNT3A/STX4/SYT15/SYT6/SYTL5/STX3/SYTL4/DNM1L/SCRIB/RIMS2/SH3…	70	BiologicalProcesses
GO:0097480	establishment of synaptic vesicle localization	70/6558	128/17381	6.80926353117015e-05	0.0022993490995863	0.00181171158215199	DNM3/RIMS4/PSEN1/PCLO/BTBD9/PREPL/UNC13C/FMR1/RIMS3/SNAP23/NLGN2/DTNBP1/AP3M1/AP3S1/UNC13A/SNAP25/SYN1/DNM1/ATP2A2/LRRK2/SYP/SYT2/TRIM46/STX1B/SYT12/PFN2/SH3GL1/CPLX3/DNAJC5/DOC2A/AP3D1/SYNJ1/SYT7/SNPH/STX1A/SYT1/PIP5K1C/PACSIN1/STON2/STXBP1/CNIH2/RAB3A/SYT5/TOR1A/CPLX2/BLOC1S3/NLGN4X/NAPA/SYT10/AP3S2/OTOF/BLOC1S5/ARF1/RAB5A/RPH3A/TRIM9/WNT3A/STX4/SYT15/SYT6/SYTL5/STX3/SYTL4/DNM1L/SCRIB/RIMS2/SH3…	70	BiologicalProcesses
GO:0099003	vesicle-mediated transport in synapse	70/6558	128/17381	6.80926353117015e-05	0.0022993490995863	0.00181171158215199	DNM3/RIMS4/PSEN1/PCLO/BTBD9/PREPL/UNC13C/FMR1/RIMS3/SNAP23/NLGN2/DTNBP1/AP3M1/AP3S1/UNC13A/SNAP25/SYN1/DNM1/ATP2A2/LRRK2/SYP/SYT2/TRIM46/STX1B/SYT12/PFN2/SH3GL1/CPLX3/DNAJC5/DOC2A/AP3D1/SYNJ1/SYT7/SNPH/STX1A/SYT1/PIP5K1C/PACSIN1/STON2/STXBP1/CNIH2/RAB3A/SYT5/TOR1A/CPLX2/BLOC1S3/NLGN4X/NAPA/SYT10/AP3S2/OTOF/BLOC1S5/ARF1/RAB5A/RPH3A/TRIM9/WNT3A/STX4/SYT15/SYT6/SYTL5/STX3/SYTL4/DNM1L/SCRIB/RIMS2/SH3…	70	BiologicalProcesses
GO:0072163	mesonephric epithelium development	56/6558	98/17381	7.18900915013447e-05	0.00239928200861819	0.00189045108663341	FMN1/NPNT/SMAD4/LHX1/SMAD1/SMAD7/BCL2/GDNF/CALB1/RET/SDC1/BMPER/HES1/GREM1/WNT9B/SIX1/BASP1/SIX2/WNT1/PAX2/VEGFA/TCF21/FAT4/AGT/SMO/RARB/PBX1/WNT2B/GLI3/NOG/GDF11/PTCH1/RARA/SFRP1/PAX8/FGF1/ARG2/TGFB1/HOXA11/WNT11/KIF26B/HOXD11/SMAD5/SHH/SOX9/CTNNBIP1/SMAD6/WNT4/SDC4/DCHS1/DLG1/FOXC1/ADAMTS16/ROBO2/SOX8/FOXD1	56	BiologicalProcesses
GO:0072164	mesonephric tubule development	56/6558	98/17381	7.18900915013447e-05	0.00239928200861819	0.00189045108663341	FMN1/NPNT/SMAD4/LHX1/SMAD1/SMAD7/BCL2/GDNF/CALB1/RET/SDC1/BMPER/HES1/GREM1/WNT9B/SIX1/BASP1/SIX2/WNT1/PAX2/VEGFA/TCF21/FAT4/AGT/SMO/RARB/PBX1/WNT2B/GLI3/NOG/GDF11/PTCH1/RARA/SFRP1/PAX8/FGF1/ARG2/TGFB1/HOXA11/WNT11/KIF26B/HOXD11/SMAD5/SHH/SOX9/CTNNBIP1/SMAD6/WNT4/SDC4/DCHS1/DLG1/FOXC1/ADAMTS16/ROBO2/SOX8/FOXD1	56	BiologicalProcesses
GO:0043010	camera-type eye development	144/6558	296/17381	7.28366598494284e-05	0.00239928200861819	0.00189045108663341	MAX/CLIC4/PROX1/HIPK1/FBN2/TGFBR1/ACVR2B/TUB/SKI/PSEN1/WNT5A/CHD7/NTRK2/FRS2/FOXF2/RARG/LHX1/MED1/PYGO2/SP3/BMPR1B/RHOJ/DSCAM/PPP1R13L/SKIL/TOPORS/KDM2B/NF1/MEGF11/NDP/TMOD1/EPHB1/CACNA1C/ZEB2/COL4A1/FOXP2/CYP1B1/CASP2/PDGFRA/FBN1/ATP8A2/CRYGS/CALB1/RET/SOS1/NHS/WNT9B/ARID1A/SIX3/LHX2/FZD4/HIPK2/MAB21L2/FOXN4/EPHB2/FJX1/GRM6/B9D1/POU4F2/PAX2/SLC17A7/SDK1/CRYBA4/ATP2B4/VEGFA/NF2/HSF4/TGFBR2/NTRK3/…	144	BiologicalProcesses
GO:0040013	negative regulation of locomotion	147/6558	303/17381	7.30029197640628e-05	0.00239928200861819	0.00189045108663341	TP53INP1/CLIC4/TRIM13/MAGI2/DUSP10/SP100/LRCH1/PTEN/PTPN2/WNT5A/ERBB4/STK26/PADI2/PTPRG/CERS2/WASL/CORO1C/FRMD5/SINHCAF/RECK/THBS1/NF1/CITED2/STARD13/ARPIN/ARRDC3/VCL/SMAD7/BCL2/OSBPL8/CYP1B1/MARVELD3/CCDC125/C5orf30/DAB2IP/GREM1/EPPK1/ADGRB1/SRGAP2/RHOA/RNF20/HDAC5/ADGRG1/RIPOR2/SRGAP2B/NF2/HYAL2/IGFBP5/CLASP2/TRIM5/PPARD/ADAMTS9/PFN2/PODN/SEMA5A/BMPR1A/ABR/PLCB1/SEMA6D/PTPRJ/SCAI/DLL4/DAG1/ANGP…	147	BiologicalProcesses
GO:0048638	regulation of developmental growth	150/6558	310/17381	7.30147993460379e-05	0.00239928200861819	0.00189045108663341	MAPK14/CAV3/PROX1/WWC2/CREB1/TNKS2/SOCS2/NDEL1/DUSP10/TGFBR1/DISC1/PTEN/TTL/HEY2/WNT5A/ERBB4/GHRHR/CHD7/JARID2/CTTN/L1CAM/RTN4/PAFAH1B1/MAP1B/BCL11A/DSCAM/NRCAM/MEF2C/FGF9/OLFM1/CACNA2D2/CDK1/PIK3CA/KCNK2/EFNA5/DCC/BCL2/EPHA7/TP73/INSR/ATP8A2/UNC13A/RAB21/SH3PXD2B/EPPK1/CDH4/SIX1/BASP1/AKAP6/GJA1/PIM1/CPNE6/ACACB/AR/POU4F2/STAT5A/APP/ULK2/VEGFA/CRABP2/SYT2/TGFBR2/NTRK3/CDK5R1/PPARD/MTM1/SEMA5A/BM…	150	BiologicalProcesses
GO:1901215	negative regulation of neuron death	96/6558	186/17381	7.4608325181969e-05	0.00242579466119082	0.00191134103316134	ERBB3/SIRT1/MECP2/MAP2K4/CREB1/CBL/BTBD10/PPARA/TYRO3/PSEN1/NTRK2/RASA1/MEF2C/RETREG1/KDM2B/OXR1/ISL1/PIK3CA/CHL1/NR4A3/TOX3/BCL2/GDNF/TP73/ROCK1/SIX1/SORL1/PM20D1/HIPK2/GPNMB/WNT1/SET/BTG2/GFRAL/FAIM2/GSK3B/LRRK2/REL/SNCB/IL6/PDPK1/DNAJC5/NONO/GCLM/AKT1/UNC5B/BHLHB9/NEFL/AMBRA1/CD34/NRP1/STXBP1/SYNGAP1/HYOU1/PIN1/PRKCG/C5AR1/TFAP2B/TERT/PPARGC1A/ANGPT1/BCL2L1/HSF1/MAG/LRP1/FOXB1/TGFB3/GDF5/WNT3A…	96	BiologicalProcesses
GO:0198738	cell-cell signaling by wnt	223/6558	483/17381	7.46154116989324e-05	0.00242579466119082	0.00191134103316134	ESR1/FRAT2/BCL9/MAPK14/TNRC6B/TNKS2/MAGI2/TIAM1/BCL9L/DISC1/PTEN/SKI/PSEN1/WNT5A/TRABD2B/EDA/SPIN1/FOXO3/RARG/PYGO2/TMEM198/APC/PRKAA2/SNAI2/CCNY/RNF43/PPP3R1/DKK2/DAAM1/CYLD/FBXW11/PPP3CA/FGF9/GNAO1/FZD3/CDC73/NDP/AGO1/TMEM64/PRICKLE2/AMOTL2/ISL1/FOXO1/ZEB2/UBE2B/DACT1/AGO4/CSNK1E/PPM1A/PFN1/TCF7L2/RAC1/CELSR1/PSME4/DIXDC1/PRKAA1/SDC1/DAB2IP/GREM1/VPS26A/WNT9B/SIX3/CDC42/RHOA/CTDNEP1/FZD4/OPRM1/…	223	BiologicalProcesses
GO:1903037	regulation of leukocyte cell-cell adhesion	164/6558	343/17381	7.59481325051846e-05	0.00245605812630523	0.0019351863336743	NLRP3/CD80/FAM49B/PPARA/DUSP10/PTPN2/PDE5A/HAS2/GRB2/BTLA/CYLD/YES1/PIK3R1/CD59/GLI2/CD47/MYB/PIK3CA/SOCS6/NR4A3/PRKAR1A/SMAD7/DUSP22/TNFSF11/IL36B/IL6ST/PRDM1/RAC1/BCL10/HES1/SOS1/CEACAM1/SOX13/CDC42/LYN/FANCA/CD209/PNP/LRRC32/GPNMB/IL2RA/BTN2A2/ZMIZ1/PAK3/PLA2G2F/CLEC4G/NFATC2/LCK/RIPOR2/AGER/CD1D/PAK2/FLOT2/TGFBR2/LILRB1/PTAFR/DNAJA3/HLA-E/CR1/FADD/IL6/PDPK1/CSK/LOXL3/SCGB1A1/ZBTB1/BCL6/HLA-DO…	164	BiologicalProcesses
GO:0007422	peripheral nervous system development	43/6558	71/17381	7.77985070284416e-05	0.00246088896811531	0.00193899266828457	ERBB3/NCMAP/SKI/OSM/NTRK2/EDNRB/ADAM22/ONECUT2/GPC1/NF1/ISL1/MPP5/CDK1/GDNF/SH3TC2/SCN8A/NDRG1/ADGRB1/ETV1/PMP22/AKT1/DAG1/PLXNA4/NFASC/CNTNAP1/RUNX3/AKT2/GSTM3/RELA/LGI4/GFRA3/FA2H/RUNX1/HOXD9/ERBB2/SERPINI1/NRG1/SOX10/NAB2/POU3F1/ADGRG6/SOX8/ISL2	43	BiologicalProcesses
GO:0032956	regulation of actin cytoskeleton organization	143/6558	294/17381	7.78886060277917e-05	0.00246088896811531	0.00193899266828457	CARMIL1/CAV3/PROX1/ARPC5/CSF1R/WASF1/ARFIP2/TGFBR1/VASP/RAPGEF3/TRIOBP/FMN1/SMAD4/SLC9A1/CD2AP/CTTN/ACTR2/RASA1/NCKAP1/ARHGAP6/WASL/PRKCE/PPM1F/BAG4/MEF2C/GRB2/ARHGDIA/CFL1/MAGEL2/SPIRE1/RICTOR/PIK3R1/EPHA3/MYADM/RDX/GMFB/ARPIN/SSH1/TMOD1/EFNA5/MYO1C/PPM1E/NOX4/PFN1/MET/CCDC88A/RAC1/CELSR1/PDGFRA/DIXDC1/WASF2/PLEKHH2/SH3PXD2B/ROCK1/SSH2/CDC42/RHOA/SPTB/SPTBN1/ARPC4/CAPZB/PAK3/SHANK1/CDC42EP3/TMOD…	143	BiologicalProcesses
GO:0043393	regulation of protein binding	103/6558	202/17381	7.81237436853277e-05	0.00246088896811531	0.00193899266828457	ARRB1/EP300/PPARA/TIAM1/TGFBR1/DISC1/HDAC4/PSEN1/WNT5A/FLOT1/MEF2C/UBASH3B/CYLD/ARHGEF7/SPAG9/MAPRE1/NMD3/ISL1/RALB/BCL2/DACT1/CSNK1E/MAPK8/MET/DTNBP1/TCF7L2/DAB2IP/EIF2S1/ROCK1/CDC42/SORL1/HIPK2/CARD18/HDAC5/APP/GSK3B/RIPOR2/LRRK2/GPSM1/IFIT1/AURKA/LEF1/PLCL1/TRAF4/FKBP1A/PAX7/BAK1/NOG/TMC8/ADAM15/ADIPOQ/STPG1/CARM1/XIRP1/NRP1/PRKACA/PIN1/TERT/ADD2/ANGPT1/HSF1/LRP1/AIDA/DTX3L/CARD16/AES/GREM2/MF…	103	BiologicalProcesses
GO:0035264	multicellular organism growth	78/6558	146/17381	7.83298791517698e-05	0.00246088896811531	0.00193899266828457	H3F3B/CLIC4/CREB1/TNKS2/GIGYF2/SOCS2/ERCC2/GHRHR/CHD7/ZFP36L1/RARG/SLC1A2/PPP1R13L/APBA2/CACNA2D2/PIK3CA/BCL2/ATP8A2/SH3PXD2B/SOS1/ERCC6/CDC42/AR/CTC1/STAT5A/APP/DUOX2/SLC12A5/KDM6A/SLITRK1/ETNK2/SMO/RARB/ATRX/NPPC/FXN/PTCH1/RARA/G6PC/SPTBN4/HSF1/DIO3/ERCC1/IHH/KAT2A/WDR48/STK40/ADRB1/DRD2/DHCR7/ARID5B/SLC25A25/GDF5/ATF5/PDE4D/APBA1/ADRB3/HEG1/SP2/PLAC8/FTO/MKKS/KLF2/SPTBN2/ANKRD11/ATRN/GRHL2/STA…	78	BiologicalProcesses
GO:0007269	neurotransmitter secretion	73/6558	135/17381	7.85133096829983e-05	0.00246088896811531	0.00193899266828457	LIN7C/TSPOAP1/RIMS4/PSEN1/PCLO/PREPL/UNC13C/MEF2C/FMR1/RIMS3/NF1/SLC30A1/SNAP23/PNKD/DTNBP1/UNC13A/CACNA1B/SNAP25/SYN1/RHOT1/CHRNB4/ATP2A2/LRRK2/SYT2/KCNC4/STX1B/SYT12/CPLX4/PFN2/CPLX3/DNAJC5/DOC2A/SLC5A7/SYNJ1/SYT7/SNPH/STX1A/SYT1/GRM4/PIP5K1C/STXBP1/RAB3A/CAMK2A/ASIC1/SYT5/CPLX2/NAPA/SNCG/SLC18A3/SYT10/TACR2/OTOF/SLC6A9/RAB5A/RPH3A/TRIM9/STX4/SYT15/APBA1/SYT6/DGKI/SYTL5/CASK/STX3/SYTL4/DNM1L/GP…	73	BiologicalProcesses
GO:0099643	signal release from synapse	73/6558	135/17381	7.85133096829983e-05	0.00246088896811531	0.00193899266828457	LIN7C/TSPOAP1/RIMS4/PSEN1/PCLO/PREPL/UNC13C/MEF2C/FMR1/RIMS3/NF1/SLC30A1/SNAP23/PNKD/DTNBP1/UNC13A/CACNA1B/SNAP25/SYN1/RHOT1/CHRNB4/ATP2A2/LRRK2/SYT2/KCNC4/STX1B/SYT12/CPLX4/PFN2/CPLX3/DNAJC5/DOC2A/SLC5A7/SYNJ1/SYT7/SNPH/STX1A/SYT1/GRM4/PIP5K1C/STXBP1/RAB3A/CAMK2A/ASIC1/SYT5/CPLX2/NAPA/SNCG/SLC18A3/SYT10/TACR2/OTOF/SLC6A9/RAB5A/RPH3A/TRIM9/STX4/SYT15/APBA1/SYT6/DGKI/SYTL5/CASK/STX3/SYTL4/DNM1L/GP…	73	BiologicalProcesses
GO:0072009	nephron epithelium development	61/6558	109/17381	8.0656507690445e-05	0.002515166199	0.00198175898326416	MAGI2/FMN1/NPNT/SMAD4/MTSS1/LHX1/MEF2C/KLF15/BCL2/GDNF/CALB1/HES1/GREM1/WNT9B/SIX1/BASP1/SIX2/WNT1/NPHS2/PAX2/VEGFA/TCF21/LIF/KLHL3/FAT4/AGT/SMO/PBX1/WNT2B/GLI3/MYO1E/NOG/ADIPOQ/CD34/POU3F3/PTCH1/TFAP2B/WNT7B/PAX8/FGF1/IRX2/TGFB1/HOXA11/IQGAP1/WNT11/KIF26B/HOXD11/NUP93/SHH/SOX9/CTNNBIP1/WNT4/HEYL/DCHS1/STAT1/DLG1/FOXC1/IRX3/ADAMTS16/SOX8/FOXD1	61	BiologicalProcesses
GO:0009791	post-embryonic development	53/6558	92/17381	8.27730148250833e-05	0.0025680642975173	0.00202343864720682	CCDC47/MECP2/GIGYF2/TGFBR1/ACVR2B/ERCC2/PSEN1/PLAGL2/ITPR1/LHX1/GNAQ/PYGO2/TAPT1/DSCAM/PPP1R13L/IMPAD1/SOX6/SCN9A/CHST11/BCL2/FOXP2/PRDM1/FBN1/KMT2A/VEGFA/IGF2R/MYO7A/TIPARP/ETNK2/ALX4/ATRX/NPPC/BAK1/MYO1E/SZT2/RAB3A/BCL11B/KDM5B/ERCC1/DHCR7/ARID5B/BCL2L11/ATF5/HEG1/FZD5/CYP1A2/APOB/ABL1/MORC3/PLEKHA1/ZNF84/PYGO1/INPPL1	53	BiologicalProcesses
GO:0007162	negative regulation of cell adhesion	123/6558	248/17381	8.34024189533788e-05	0.00256848852779276	0.00202377290828257	ERBB3/PPARA/PTEN/PTPN2/PDE5A/RCC2/SPOCK1/RASA1/ARHGAP6/CORO1C/ADAMTS18/ADAM22/DSCAM/SNAI2/UBASH3B/CD164/CYLD/THBS1/ARHGDIA/NF1/PIK3R1/MYADM/RDX/SOCS6/ADAM10/EFNA5/PRKAR1A/SMAD7/DUSP22/CYP1B1/ACER2/CEACAM1/RHOA/FZD4/LRRC32/GPNMB/WNT1/IL2RA/BTN2A2/PLA2G2F/CLEC4G/POSTN/RIPOR2/NF2/COL1A1/CLASP2/CDH1/LILRB1/ACTN4/KNG1/PLXNB2/SEMA5A/LOXL3/SCGB1A1/PRKG1/SEMA4D/BCL6/CD274/GLI3/IL1RN/PLET1/DMTN/ADAM15/ADI…	123	BiologicalProcesses
GO:0021543	pallium development	86/6558	164/17381	8.38337346300415e-05	0.00256848852779276	0.00202377290828257	KIRREL3/KDM6B/PROX1/EMX2/NDEL1/FBXO45/DISC1/PTEN/LHX6/CCDC85C/NCOA1/PSEN1/NTRK2/BNIP3/RTN4/PAFAH1B1/EOMES/TBR1/PAX5/ATAT1/CDK6/NF1/TACC1/NR4A3/SYNE2/ZEB2/FOXP2/IGF2BP1/EFHC1/DIXDC1/DAB2IP/MCPH1/SRGAP2/LHX2/ATP1A3/ADGRG1/BTG2/GSK3B/ATP2B4/GNG12/NF2/PHLPP2/CDK5R1/BTBD3/EGFR/SLC38A2/FAT4/PLCB1/LEF1/CNTNAP2/LRP6/SMO/GLI3/EIF2B3/TRA2B/NEFL/UQCRQ/POU3F3/NRP1/RARA/CDK5R2/LRP1/SLC2A1/DAB1/OGDH/CSNK2A2/WN…	86	BiologicalProcesses
GO:0048168	regulation of neuronal synaptic plasticity	33/6558	51/17381	8.40488787418712e-05	0.00256848852779276	0.00202377290828257	GRM5/KALRN/NF1/UNC13A/KMT2A/EPHB2/NETO1/CNTN2/APP/SHISA7/SYP/SHISA9/NEURL1/NPTN/S100B/AGT/SHISA6/SYNGAP1/RAB3A/CAMK2A/SLC8A2/NSMF/ARC/DRD2/SYNGR1/GRIN1/SHANK3/APOE/NCDN/JPH3/SNCA/RASGRF1/DLG4	33	BiologicalProcesses
GO:0002521	leukocyte differentiation	221/6558	479/17381	8.44676364670068e-05	0.00256848852779276	0.00202377290828257	SIRT1/NLRP3/KLF6/MAPK14/CD80/EP300/CREB1/BATF3/DUSP10/CSF1R/TYRO3/FAS/PTPN2/HDAC4/DCAF1/PSEN1/SH3PXD2A/CHD7/ZFP36L1/CBFA2T3/MED1/HDAC9/PAFAH1B1/SP3/EOMES/MEF2C/UBASH3B/KDELR1/L3MBTL3/CYLD/CDK6/NF1/CEBPA/PIK3R1/TMEM64/GLI2/MYH9/MYB/PF4/SMAD7/BCL2/TNFSF11/IL36B/NOTCH2/RSAD2/NME2/PRDM1/CCR9/IKZF3/FBN1/IKZF1/ATP11C/SOS1/CEACAM1/NHEJ1/GPR55/IL31RA/SOX13/FCRL3/CDC42/LYN/RORA/FANCA/EIF2AK1/PATZ1/PNP/JAG…	221	BiologicalProcesses
GO:0060688	regulation of morphogenesis of a branching structure	34/6558	53/17381	8.51546474271053e-05	0.00257656042116073	0.0020301329441324	ESR1/CAV3/WNT5A/LHX1/RTN4/BCL11A/SNAI2/NTN4/GDNF/GREM1/SIX1/SIX2/AR/PAX2/VEGFA/LRRK2/RXRA/AGT/SMO/WNT2B/NOG/PHB2/SFRP1/PAX8/ETV5/TGFB1/SIRT6/SHH/SOX9/PDGFA/FGF10/ABL1/SULF1/SOX8	34	BiologicalProcesses
GO:0046847	filopodium assembly	36/6558	57/17381	8.59027283013916e-05	0.00258639150432564	0.00203787908726402	DNM3/TGFBR1/FGD6/PALM/SPATA13/WASL/FMR1/PPP1R9B/FGD4/FNBP1L/CDC42/SRGAP2/CAPZB/RIPOR2/NEURL1/TENM2/ITGA6/MYO10/DMTN/PPP1R16B/NRP1/RAB17/AGRN/SH3BP1/ARF6/TGFB3/ARHGEF4/TENM1/FSCN1/CCL21/RAB5A/BCAS3/TRPM2/ARAP1/DPYSL3/RHOQ	36	BiologicalProcesses
GO:0001558	regulation of cell growth	184/6558	391/17381	8.75310326848874e-05	0.00262249839102957	0.00206632855796367	NET1/SIRT1/H3F3B/BTG1/CAV3/H3F3C/SOCS2/NDEL1/TGFBR1/DISC1/APBB2/ENO1/CDKN2C/TTL/WNT5A/SPOCK1/SMAD4/TP53/SLC9A1/CTTN/DCUN1D3/L1CAM/RTN4/PAFAH1B1/MAP1B/LGI1/HBEGF/BCL11A/DSCAM/NRCAM/KDM2B/CDC73/OLFM1/FAM107A/SH3BP4/ADAM10/EFNA5/DCC/PHB/BCL2/SESN2/HNF4A/EPHA7/PPP1R9B/UNC13A/RAB21/CEACAM1/GREM1/CDH4/CDC42/AKAP6/GJA1/CPNE6/CAMK2D/POU4F2/ULK2/VEGFA/CRABP2/HYAL2/IGFBP5/SYT2/MTPN/BAP1/NTRK3/CDK5R1/PPARD/…	184	BiologicalProcesses
GO:0086012	membrane depolarization during cardiac muscle cell action potential	18/6558	23/17381	8.8422207309101e-05	0.00263522513788912	0.00207635626306192	CAV3/CACNA2D1/ANK3/CACNA1C/SCN1B/KCNJ2/SLC8A1/GJA5/HCN4/CACNB2/SLMAP/HCN2/SCN5A/SCN3B/SCN4B/CACNA1D/ANK2/ATP1A2	18	BiologicalProcesses
GO:0016311	dephosphorylation	197/6558	422/17381	8.92045509920564e-05	0.00263522513788912	0.00207635626306192	PPM1K/STYX/MTMR2/PPP1R15B/INPP5B/MAGI2/DUSP10/CTDSPL2/SMG7/PHLPP1/PALD1/PTEN/PTPN2/DUSP18/NT5E/PTP4A3/HTT/DUSP13/NPNT/PTPN1/SMPD1/PPP1R3B/PPM1L/PLPPR4/PTPRG/MYO1D/PPM1F/BAG4/ELL/MEF2C/UBASH3B/PPP3R1/NT5DC3/FBXW11/PPP1R2/OCRL/PPP1R11/RPAP2/RPRD1B/PTPN4/PPP3CA/IMPAD1/NUAK1/RIMBP2/FARP1/SLC7A14/SSH1/CNST/PPP1R12A/BCL2/DUSP22/PPM1A/GPATCH2/PPM1E/CTDSP2/LPIN1/ARFGEF3/PTPRE/CHRM5/PTPDC1/DUSP16/CSRNP3/C…	197	BiologicalProcesses
GO:0060485	mesenchyme development	122/6558	246/17381	8.92492806843992e-05	0.00263522513788912	0.00207635626306192	ERBB3/TIAM1/BCL9L/GLIPR2/TGFBR1/SNAI1/PTEN/HEY2/WNT5A/ERBB4/SMAD4/BNC2/HAS2/FOXF2/EDNRB/ZFP36L1/RTN4/EOMES/CORO1C/TAPT1/SNAI2/MEF2C/FGF9/CFL1/OLFM1/CITED2/ACVR1/EPHA3/ISL1/ERG/ZEB2/SMAD7/BCL2/GDNF/EXOC4/RET/HES1/DAB2IP/MEOX1/GREM1/PDPN/SIX1/BASP1/PHLDB1/SIX2/PAX2/GSK3B/TCF21/AMER1/COL1A1/CLASP2/TGFBR2/PTK7/BMPR1A/GSC/LOXL3/CRELD1/LEF1/TMEM100/LRP6/SMO/DAG1/DDX17/NOG/RFLNB/ADAM15/TGFB2/ZNF703/MDM2…	122	BiologicalProcesses
GO:1905330	regulation of morphogenesis of an epithelium	93/6558	180/17381	9.1169189014785e-05	0.00267563564865061	0.00210819666102517	ESR1/CAV3/MAGI2/TIAM1/PTEN/WNT5A/LHX1/SNAI2/DAAM1/FZD3/PRICKLE2/NUMB/NTN4/DACT1/GDNF/PFN1/RAC1/CELSR1/PSME4/GREM1/WNT9B/CDC42/SIX1/RHOA/FZD4/SIX2/WNT1/AR/PAX2/VANGL1/MLLT3/VEGFA/PSME3/CLASP2/PSMD9/VANGL2/LIF/PTK7/DVL3/RXRA/CLTC/AGT/SMO/WNT2B/PSMD8/NOG/NKD1/FZD2/PSMC4/CELSR3/PHB2/SFRP1/PAX8/FGF1/SAPCD2/ETV5/SFRP2/TGFB1/AJAP1/AP2M1/SIRT6/PSMB11/RREB1/WNT11/MKS1/CLASP1/GPC4/GPC6/SHH/SOX9/UBB/SMURF1/…	93	BiologicalProcesses
GO:0010256	endomembrane system organization	186/6558	396/17381	9.14934310484255e-05	0.00267563564865061	0.00210819666102517	RAB5B/CCDC47/CAV3/SYNE1/CREB1/NDEL1/PTEN/TJAP1/LYST/YWHAZ/HTT/VAPB/TRIP11/CAMSAP2/MTSS1/RAB10/FLOT1/HOOK3/RTN4/CHMP1A/PAFAH1B1/WASL/STX5/RAB2A/CHMP2B/USP6NL/SPAST/RAB3GAP2/ARHGEF7/TMEM170A/REEP1/CHMP1B/ANK3/RAB7A/MPP5/CDK1/SYNE2/COG3/OSBPL8/NUP50/DTNBP1/COL5A1/LPIN1/SH3TC2/RAB43/ASAP1/FNBP1L/OPTN/SPTSSB/NUP43/NDRG1/RAE1/CDC42/CTDNEP1/STX6/JAGN1/CHMP7/PARP11/AR/SNX19/SPTBN1/CXCR4/DNM1/NEK6/ZNF385A…	186	BiologicalProcesses
GO:0043087	regulation of GTPase activity	219/6558	475/17381	9.56033936128638e-05	0.00278251400838964	0.00219240865052056	NET1/ARRB1/SMAP1/INPP5B/RGS2/NDEL1/TIAM1/RIC8B/RGP1/ARHGEF12/LRCH1/FGD6/AMOT/KALRN/RCC2/RAPGEF3/RP2/ARHGAP45/SNX18/WNT5A/NTRK2/RGS17/RASA1/GNAQ/LIMS1/GIT2/EVI5/RASA2/ANKRD27/PAFAH1B1/ARHGAP6/DOCK9/CORO1C/RGS5/DOCK1/DOCK4/USP6NL/OCRL/ARHGDIA/AJUBA/RAB3GAP2/NF1/GNAO1/EIF5/ARHGEF7/RICTOR/TBC1D12/VAV2/DENND1B/STARD13/EPHA3/RDX/RABGAP1/SH3BP4/TBC1D22A/EFNA5/ACAP2/RALGAPB/RAPGEF6/SYDE1/CCL3L3/TBC1D7/FG…	219	BiologicalProcesses
GO:0036293	response to decreased oxygen levels	166/6558	349/17381	9.65805184891499e-05	0.0027976309431549	0.0022043196412465	DDIT4/SIRT1/MTHFR/MECP2/EP300/CREB1/CPEB1/CBL/EEF2K/PPARA/PTEN/ENO1/ERCC2/RYR1/SMAD4/PENK/CCNA2/TP53/SLC9A1/EPAS1/ZFP36L1/ITPR1/FOXO3/CBFA2T3/BNIP3/PRKCE/EGLN1/THBS1/AJUBA/NF1/SUV39H2/HIF1AN/CITED2/PLOD2/SLC2A8/MYB/CHRNA4/KCNK2/BCL2/GNGT1/DNMT3A/NOX4/DDAH1/PSME4/PRKAA1/NDRG1/HP1BP3/SLC8A1/RORA/HIPK2/CXCR4/CPEB2/PDK3/POSTN/SLC29A1/CFLAR/VEGFA/PSME3/AGER/BACH1/PRKCB/PSMD9/TGFBR2/MDM4/ACTN4/PPARD/NO…	166	BiologicalProcesses
GO:0060041	retina development in camera-type eye	74/6558	138/17381	0.000100838964798133	0.00290720638134995	0.00229065672269841	MAX/CLIC4/PROX1/HIPK1/ACVR2B/TUB/SKI/PSEN1/CHD7/NTRK2/RARG/LHX1/MED1/BMPR1B/RHOJ/DSCAM/TOPORS/MEGF11/NDP/COL4A1/CYP1B1/CASP2/PDGFRA/ATP8A2/CALB1/RET/SIX3/LHX2/FZD4/HIPK2/FOXN4/FJX1/GRM6/POU4F2/PAX2/SLC17A7/SDK1/ATP2B4/MFRP/SDK2/NECTIN1/RAB11FIP4/LRP6/DLL4/RARB/CLCN2/THY1/OPA1/TGFB2/NRP1/TFAP2B/DIO3/IHH/RD3/ACVRL1/PRPH2/RHO/PDGFRB/SOX9/ATP2B1/PAX6/ARHGEF15/LPCAT1/GNAT1/CDON/NEUROD4/NR2E3/CELF4/DLX…	74	BiologicalProcesses
GO:0001953	negative regulation of cell-matrix adhesion	24/6558	34/17381	0.000102317496498665	0.00293598374929502	0.00231333109207507	PTEN/RCC2/RASA1/ARHGAP6/CORO1C/THBS1/NF1/PIK3R1/ACER2/POSTN/NF2/CLASP2/BCL6/PLET1/DMTN/ADAM15/HOXA7/AJAP1/ACVRL1/MMP14/SERPINE1/BCAS3/CASK/ITGB1BP1	24	BiologicalProcesses
GO:1903039	positive regulation of leukocyte cell-cell adhesion	113/6558	226/17381	0.000104247123645458	0.00297737579308896	0.0023459448631479	NLRP3/CD80/FAM49B/DUSP10/HAS2/GRB2/BTLA/CYLD/YES1/PIK3R1/CD59/GLI2/CD47/MYB/PIK3CA/NR4A3/TNFSF11/IL36B/IL6ST/RAC1/BCL10/HES1/CDC42/LYN/CD209/PNP/IL2RA/ZMIZ1/PAK3/LCK/AGER/CD1D/PAK2/FLOT2/TGFBR2/LILRB1/PTAFR/DNAJA3/HLA-E/FADD/IL6/PDPK1/CSK/ZBTB1/BCL6/AP3D1/CD274/AKT1/MAP3K8/TFRC/HLA-DPB1/GLI3/VNN1/SASH3/THY1/TESPA1/TNFSF4/TNFSF9/CD74/IGF2/RARA/CD276/EFNB1/IL12RB1/JAK3/CD27/IHH/SHB/HHLA2/CD5/TGFB1/…	113	BiologicalProcesses
GO:1902903	regulation of supramolecular fiber organization	147/6558	305/17381	0.000108671462123746	0.00308930221628062	0.00243413434132748	CARMIL1/CAV3/PROX1/MECP2/ARPC5/RGS2/WASF1/ARFIP2/TGFBR1/VASP/RAPGEF3/TRIOBP/FMN1/PSEN1/SMAD4/SLC9A1/CAMSAP2/CTTN/ACTR2/RASA1/NCKAP1/ARHGAP6/WASL/PRKCE/APC/PPM1F/BAG4/MEF2C/GRB2/SLAIN2/ARHGEF2/CFL1/MAGEL2/SPIRE1/RICTOR/PIK3R1/MAPRE1/MYADM/RDX/GMFB/ARPIN/SSH1/TMOD1/MYO1C/PPM1E/NOX4/PFN1/MET/RAC1/WASF2/PLEKHH2/SH3PXD2B/ROCK1/SSH2/CDC42/RHOA/SPTB/LDLR/SPTBN1/ARPC4/CAPZB/CKAP2/PAK3/GPX1/SHANK1/PRUNE1/…	147	BiologicalProcesses
GO:0050905	neuromuscular process	55/6558	97/17381	0.000110608797586423	0.00312276935507627	0.00246050389216622	MECP2/GIGYF2/PTEN/PENK/PAFAH1B1/TMEM150C/CAMTA1/IGDCC3/NR4A3/NLGN2/PNKD/GRID2/ATP8A2/SCN1A/NBN/CDH23/POU4F2/PRRT2/SHANK1/APP/RBFOX2/USH1C/MYO7A/ABR/FXN/CNTNAP1/NEFL/GRIN3A/KCNAB2/HOXC10/OPA3/NPAS1/DRD2/STRA6/TCF15/GRIN2A/TIFAB/ADCY5/BCR/USH1G/GRIN1/GRIN2D/CHRND/GM2A/NRG1/JPH3/ABL1/PCDH15/TPP1/CHRNA1/AARS/ADARB1/GCH1/HMX3/DLG4	55	BiologicalProcesses
GO:0007215	glutamate receptor signaling pathway	46/6558	78/17381	0.000110870574288539	0.00312276935507627	0.00246050389216622	GRM5/HOMER1/DAGLA/TIAM1/HOMER3/GNAQ/MEF2C/FMR1/NLGN2/GRID2/UNC13A/GRIN2B/CACNG4/ATP1A3/EPHB2/NETO1/OPRM1/GRM6/CACNG7/SHANK1/APP/GRIA1/SHISA9/CDK5R1/GRIK3/PLCB1/GRM4/KCNB1/CNIH2/GRIN3A/PPARGC1A/ARC/GRIN2A/GRID1/NECAB2/GRM1/GRIN1/NETO2/GRIN2D/SHANK3/CPEB4/GRM2/RASGRF1/DLG4/CACNG8/CACNG2	46	BiologicalProcesses
GO:0099531	presynaptic process involved in chemical synaptic transmission	77/6558	145/17381	0.000112696964782245	0.00315878421542368	0.00248888085312127	LIN7C/TSPOAP1/RIMS4/PSEN1/PCLO/PREPL/UNC13C/MEF2C/FMR1/RIMS3/NF1/SLC30A1/SNAP23/PNKD/GDNF/DTNBP1/RAB3B/UNC13A/CACNA1B/SNAP25/SYN1/RHOT1/CHRNB4/ATP2A2/LRRK2/SYT2/KCNC4/STX1B/SYT12/CPLX4/PFN2/CPLX3/DNAJC5/DOC2A/SLC5A7/SYNJ1/SYT7/SNPH/STX1A/SYT1/GRM4/PIP5K1C/STXBP1/RAB3A/CAMK2A/ASIC1/SYT5/TOR1A/CPLX2/NAPA/SNCG/SLC18A3/SYT10/DRD2/TACR2/OTOF/SLC6A9/RAB5A/RPH3A/TRIM9/STX4/SYT15/APBA1/SYT6/DGKI/SYTL5/CA…	77	BiologicalProcesses
GO:0010675	regulation of cellular carbohydrate metabolic process	67/6558	123/17381	0.000113182876828826	0.00315878421542368	0.00248888085312127	DDIT4/SIRT1/PPARA/PTPN2/HDAC4/DGKQ/PPP1R3B/CBFA2T3/PRKCE/PASK/DYRK2/FOXO1/SESN2/OGT/SOGA1/PDK4/INSR/RORA/NR1D1/ACACB/GCKR/NCOA2/PDK3/GSK3B/PFKFB2/IGFBP5/PTAFR/GCK/IL6/SLC45A3/MYOG/AKT1/ADIPOQ/P2RY1/IGF2/FOXA2/NTSR1/PPARGC1A/AKT2/NLN/IGFBP3/KAT2A/GCGR/PPP1R3D/PDK2/ADIPOR1/SIRT6/HMGB1/LEPR/KAT2B/HRH1/BAD/WDR5/PHKG2/ADCYAP1R1/LEP/IGFBP4/PDK1/RORC/GPER1/ENPP1/STAT3/SLC35B4/SNCA/SIK1/PGP/CD244	67	BiologicalProcesses
GO:0007254	JNK cascade	101/6558	199/17381	0.00011478538484645	0.00316750223992563	0.00249574999098577	MAP2K4/UBE2N/TIAM1/DUSP10/PHLPP1/MAPK8IP3/MECOM/WNT5A/PTPN1/MAP3K13/IGF1R/PAFAH1B1/MAP4K4/SPAG9/MAPK9/EPHB1/TAB3/ZEB2/DACT1/DUSP22/TNFSF11/MAP3K20/CRKL/MAPK8/DTNBP1/ULK4/TP73/MARVELD3/DAB2IP/MAP3K2/ERCC6/TPD52L1/CDC42/FZD4/HIPK2/FKTN/TLR6/APP/AGER/MAP3K9/EDA2R/VANGL2/ARHGEF6/UBE2V1/DVL3/EGFR/PLCB1/TLR3/TRAF4/MUL1/AKT1/RASSF2/NOD1/IRAK1/SH2D3C/AXIN1/IRAK2/CARD9/IRAK4/CD27/NOX1/TAOK1/WNT7B/SASH1/SF…	101	BiologicalProcesses
GO:0030516	regulation of axon extension	45/6558	76/17381	0.000114971280050487	0.00316750223992563	0.00249574999098577	NDEL1/DISC1/TTL/WNT5A/CTTN/L1CAM/RTN4/PAFAH1B1/MAP1B/DSCAM/NRCAM/OLFM1/RAB21/CDH4/POU4F2/VEGFA/NTRK3/CDK5R1/SEMA5A/TRPC5/PLXNA4/PLXNA2/NRP1/ISLR2/MACF1/LIMK1/MAG/MAPT/WNT3/ZFYVE27/PLXNA1/NTN1/WNT3A/DRAXIN/GOLGA4/TRPV2/APOE/FN1/NRG1/SEMA4F/ABL1/RUFY3/SEMA7A/SEMA3A/TWF2	45	BiologicalProcesses
GO:0016055	Wnt signaling pathway	221/6558	481/17381	0.000115049983191016	0.00316750223992563	0.00249574999098577	ESR1/FRAT2/BCL9/MAPK14/TNRC6B/TNKS2/MAGI2/TIAM1/BCL9L/DISC1/PTEN/SKI/PSEN1/WNT5A/TRABD2B/EDA/SPIN1/FOXO3/RARG/PYGO2/TMEM198/APC/PRKAA2/SNAI2/CCNY/RNF43/PPP3R1/DKK2/DAAM1/CYLD/FBXW11/PPP3CA/FGF9/GNAO1/FZD3/CDC73/NDP/AGO1/TMEM64/PRICKLE2/AMOTL2/ISL1/FOXO1/ZEB2/UBE2B/DACT1/AGO4/CSNK1E/PPM1A/PFN1/TCF7L2/RAC1/CELSR1/PSME4/DIXDC1/PRKAA1/SDC1/DAB2IP/GREM1/VPS26A/WNT9B/SIX3/CDC42/RHOA/CTDNEP1/FZD4/WNT1/N…	221	BiologicalProcesses
GO:0050870	positive regulation of T cell activation	108/6558	215/17381	0.000115815005634419	0.00317426598402497	0.00250107930506239	NLRP3/CD80/FAM49B/DUSP10/GRB2/BTLA/CYLD/YES1/PIK3R1/CD59/GLI2/CD47/MYB/PIK3CA/TNFSF11/IL36B/IL6ST/RAC1/BCL10/HES1/CDC42/LYN/CD209/PNP/IL2RA/ZMIZ1/PAK3/LCK/AGER/CD1D/PAK2/FLOT2/TGFBR2/LILRB1/DNAJA3/HLA-E/FADD/IL6/PDPK1/CSK/ZBTB1/BCL6/AP3D1/CD274/AKT1/MAP3K8/TFRC/HLA-DPB1/GLI3/VNN1/SASH3/THY1/TESPA1/TNFSF4/TNFSF9/CD74/IGF2/RARA/CD276/EFNB1/IL12RB1/JAK3/CD27/IHH/SHB/HHLA2/CD5/TGFB1/PDCD1/CD40LG/HLA-…	108	BiologicalProcesses
GO:1990138	neuron projection extension	76/6558	143/17381	0.000120176712569235	0.00327910744296055	0.00258368637220042	NDEL1/TIAM1/WASF1/SLC9A6/DISC1/TTL/WNT5A/CTTN/L1CAM/RTN4/PAFAH1B1/MAP1B/BCL11A/DSCAM/NRCAM/OLFM1/VCL/UNC13A/RAB21/CDH4/LHX2/CPNE6/RAPH1/POU4F2/POSTN/ULK2/VEGFA/SYT2/NTRK3/CDK5R1/ALCAM/PPP3CB/SEMA5A/AURKA/MUL1/TRPC5/SYT1/PLXNA4/ITSN2/PLXNA2/NRP1/ISLR2/MACF1/LIMK1/DDR1/MAG/MAPT/WNT3/ZFYVE27/IQGAP1/CPNE5/PLXNB3/PLXNA1/NTN1/NRP2/WNT3A/DRAXIN/CYFIP2/GOLGA4/SMURF1/SLIT1/SLIT3/TRPV2/USP9X/APOE/FN1/NRG1/…	76	BiologicalProcesses
GO:0071383	cellular response to steroid hormone stimulus	127/6558	259/17381	0.000122359992663065	0.00332384122291845	0.00261893317629717	ESR1/DDIT4/SIRT1/EP300/PPARA/KDM3A/PRMT2/NCOA1/GHRHR/PADI2/ZFP36L1/FOXO3/RARG/MED1/CLOCK/MED14/PGR/ZFP36/NCOA4/ISL1/FOXO1/NR4A3/PHB/HNF4A/NR1D2/NR3C1/NR5A2/GJB2/ARID1A/CNOT9/RORA/KANK2/SSTR2/NR1D1/ATP1A3/AR/CREBRF/NR6A1/THRA/POU4F2/CFLAR/TCF21/LBH/LMO3/RBFOX2/PAQR5/PPARD/RXRA/STRN3/IL6/SAFB/PGRMC2/EGFR/AKAP13/MED13/NR1H4/LEF1/RNF4/RARB/DDX17/STC1/FECH/VDR/THRB/EIF4EBP1/CARM1/CALR/PPARGC1B/PAQR8/R…	127	BiologicalProcesses
GO:0106027	neuron projection organization	43/6558	72/17381	0.000122987736383886	0.00332611081760316	0.00262072144367154	MTMR2/EEF2K/TIAM1/DNM3/PTEN/KALRN/PSEN1/CTTN/ACTR2/IGF1R/PAFAH1B1/WASL/CFL1/ABHD17B/EPHB1/INSR/CDC42/SIPA1L1/ATP1A3/EPHB2/PAK3/SHANK1/APP/LRRK2/CDK5R1/CUX2/ZNF365/TANC1/OPA1/BHLHB9/LZTS3/ARC/CHRNA7/ARF1/PDLIM5/SHANK3/ITGA3/APOE/DNM1L/EPHA4/CAPRIN1/ARHGAP44/DLG4	43	BiologicalProcesses
GO:0022612	gland morphogenesis	65/6558	119/17381	0.000127646690467825	0.00343690119885175	0.00270801580751356	ESR1/CAV3/PROX1/FBXW7/CSF1R/WNT5A/EDA/FRS2/RARG/MED1/MSN/SNAI2/PGR/GLI2/NTN4/FEM1B/BCL2/CEACAM1/CDC42/AR/CFLAR/IGFBP5/DUOX2/TGFBR2/RXRA/IL6/EGFR/DAG1/GLI3/PML/NOG/VDR/TGFB2/TGM2/NRP1/PTCH1/DDR1/KDM5B/PHB2/SFRP1/LIMS2/ETV5/TGFB1/EDAR/TGFB3/HOXB13/PLXNA1/NTN1/WNT3A/SHH/SOX9/ID4/PDGFA/ELF3/PAX6/FGF10/SOSTDC1/WNT4/SCRIB/BTRC/SERPINB5/SULF1/SEMA3A/TBX3/GDF7	65	BiologicalProcesses
GO:0043523	regulation of neuron apoptotic process	99/6558	195/17381	0.000131436417526136	0.00352341835052519	0.00277618471921548	ERBB3/MECP2/FBXW7/MAP2K4/TYRO3/HDAC4/PSEN1/NTRK2/TP53/RASA1/FOXO3/MEF2C/RETREG1/KDM2B/NF1/OXR1/ISL1/MYB/PIK3CA/CHL1/NR4A3/TOX3/BCL2/GDNF/EPHA7/GRID2/CASP2/TP73/ROCK1/CDC42/SIX1/HIPK2/SET/PAK3/BTG2/GFRAL/GPX1/FAIM2/CDK5R1/SNCB/PDPK1/DNAJC5/G6PD/NONO/GCLM/GRM4/UNC5B/BHLHB9/TGFB2/KCNB1/NEFL/AMBRA1/NRP1/STXBP1/SYNGAP1/HYOU1/PIN1/PRKCG/C5AR1/TFAP2B/TERT/PPARGC1A/ANGPT1/BCL2L1/MAG/NSMF/LRP1/AKT1S1/FOXB…	99	BiologicalProcesses
GO:0051489	regulation of filopodium assembly	28/6558	42/17381	0.000133772588316451	0.00357038454056834	0.00281319049206051	DNM3/TGFBR1/PALM/WASL/FMR1/FNBP1L/CDC42/CAPZB/RIPOR2/NEURL1/TENM2/MYO10/DMTN/PPP1R16B/NRP1/RAB17/AGRN/ARF6/TGFB3/TENM1/FSCN1/CCL21/RAB5A/BCAS3/TRPM2/ARAP1/DPYSL3/RHOQ	28	BiologicalProcesses
GO:0048588	developmental cell growth	102/6558	202/17381	0.000137001535190186	0.00362943542462263	0.00285971808136686	CAV3/MAP2K4/NDEL1/TIAM1/WASF1/SLC9A6/DISC1/PRMT2/TTL/WNT5A/CTTN/RARG/L1CAM/RTN4/PAFAH1B1/MAP1B/BCL11A/DSCAM/NRCAM/OLFM1/COBL/EFNA5/ZEB2/VCL/DCC/EPHA7/UNC13A/RAB21/CDH4/AKAP6/LHX2/CPNE6/RAPH1/POU4F2/POSTN/APP/ULK2/VEGFA/CRABP2/SYT2/TGFBR2/NTRK3/CDK5R1/ALCAM/PPP3CB/SEMA5A/G6PD/AURKA/SEMA4D/AGT/MUL1/TRPC5/SYT1/PLXNA4/ITSN2/PLXNA2/NRP1/KMT2D/PIN1/ISLR2/MACF1/LIMK1/DDR1/RND2/MAG/MAPT/WNT3/ZFYVE27/SIRT…	102	BiologicalProcesses
GO:0060675	ureteric bud morphogenesis	39/6558	64/17381	0.00013717270665704	0.00362943542462263	0.00285971808136686	FMN1/NPNT/SMAD4/LHX1/BCL2/GDNF/HES1/GREM1/WNT9B/SIX1/SIX2/WNT1/PAX2/VEGFA/TCF21/FAT4/AGT/SMO/PBX1/WNT2B/GLI3/NOG/PTCH1/PAX8/FGF1/TGFB1/HOXA11/WNT11/KIF26B/HOXD11/SHH/SOX9/CTNNBIP1/WNT4/DCHS1/DLG1/ADAMTS16/SOX8/FOXD1	39	BiologicalProcesses
GO:0010977	negative regulation of neuron projection development	69/6558	128/17381	0.000137900523749125	0.00363296552221833	0.00286249952882145	DNM3/PTEN/PSEN1/WNT5A/ADCY6/SPOCK1/RTN4/PAFAH1B1/PTPRG/CERS2/BCL11A/MAP4K4/ARHGDIA/PPP3CA/DCC/EPHA7/ASAP1/RHOA/EPHB2/ITM2C/ULK2/STX1B/CDK5R1/SEMA5A/TRPC5/PMP22/THY1/ZNF365/CARM1/MDM2/RAP1GAP2/FKBP4/NRP1/SYNGAP1/YWHAH/TBX6/NGFR/GFAP/RGMA/MAG/LRP1/WNT3/ARF6/INPP5J/DAB1/RTN4RL2/NR2F1/NTN1/WNT3A/DRAXIN/TNFRSF8/EFNB3/GORASP1/NFATC4/FSTL4/HDAC2/APOE/EPHA4/DPYSL3/KANK1/LRP4/SEMA4F/RAPGEF2/RUFY3/CBFA2T2/…	69	BiologicalProcesses
GO:0006469	negative regulation of protein kinase activity	125/6558	255/17381	0.0001400546850634	0.00366684154352448	0.00288919124786864	SIRT1/TRIB2/CAV3/SOCS2/RGS2/CBL/DUSP10/PRKAR2A/PTEN/PTPN2/DUSP18/CDKN2C/PSEN1/PTPN1/SMPD1/MLLT1/GNAQ/IGF1R/YWHAG/CORO1C/APC/PPM1F/UBASH3B/SH3BP5/DEPTOR/NF1/PPP1R1C/CEBPA/LRTM1/HEXIM1/FLRT2/GMFB/SOCS6/PKIB/PRKAR1A/DUSP22/ASPN/PPM1E/LRRC4/DTNBP1/CAMK2N1/NPM1/TP73/DAB2IP/DUSP16/CEACAM1/LYN/SORL1/EPHB2/NF2/HYAL2/INCA1/PAK2/LRRTM3/IL6/PODN/PDPK1/SNX6/LRRC3/LATS2/DUSP6/PTPRJ/LRP6/AKT1/STK38/LRRC15/SPRE…	125	BiologicalProcesses
GO:0071559	response to transforming growth factor beta	112/6558	225/17381	0.000140386276371847	0.00366684154352448	0.00288919124786864	SIRT1/CAV3/ZFYVE9/CREB1/CBL/FBN2/BCL9L/TGFBR1/PRDM16/CDH5/SKI/WNT5A/NPNT/SMAD4/PENK/ZNF451/FURIN/ZFP36L1/LIMS1/SMAD1/MEF2C/SKIL/ONECUT2/YES1/THBS1/SOX6/PEG10/CITED2/ACVR1/CHST11/SMAD7/DUSP22/ASPN/PPM1A/NR3C1/NOX4/ADAM9/FNTA/PDGFD/FBN1/RHOA/SOX5/CGN/HIPK2/WNT1/MXRA5/POSTN/CFLAR/HYAL2/COL1A1/TGFBR2/PDPK1/SNX6/BMPR1A/TGFBRAP1/ANKRD1/FKBP1A/PML/LTBP2/GIPC1/TGFB2/ZNF703/WWOX/PIN1/RUNX3/FOXH1/PPARGC1A/…	112	BiologicalProcesses
GO:0048675	axon extension	57/6558	102/17381	0.000143622332797655	0.00373540297046496	0.00294321241903369	NDEL1/SLC9A6/DISC1/TTL/WNT5A/CTTN/L1CAM/RTN4/PAFAH1B1/MAP1B/DSCAM/NRCAM/OLFM1/VCL/RAB21/CDH4/LHX2/RAPH1/POU4F2/ULK2/VEGFA/NTRK3/CDK5R1/ALCAM/PPP3CB/SEMA5A/TRPC5/PLXNA4/PLXNA2/NRP1/ISLR2/MACF1/LIMK1/MAG/MAPT/WNT3/ZFYVE27/PLXNB3/PLXNA1/NTN1/NRP2/WNT3A/DRAXIN/GOLGA4/SLIT1/SLIT3/TRPV2/USP9X/APOE/FN1/NRG1/SEMA4F/ABL1/RUFY3/SEMA7A/SEMA3A/TWF2	57	BiologicalProcesses
GO:0048278	vesicle docking	36/6558	58/17381	0.000144530647625103	0.00374309880629081	0.00294927615024464	RAB26/VAMP3/RAB10/CEP83/STX5/RALB/EXOC4/EXOC5/RAB8B/UNC13A/SNAP25/STX6/EXOC6B/RAB15/CFTR/STX1B/SNPH/STX1A/SYT1/KCNB1/STX17/TSNARE1/STXBP1/CPLX2/RAB37/NDRG4/VPS45/YKT6/STX7/STX4/VPS18/STX3/CAV2/VPS33A/STXBP3/STX16	36	BiologicalProcesses
GO:0090092	regulation of transmembrane receptor protein serine/threonine kinase signaling pathway	108/6558	216/17381	0.000146406638646436	0.00377568512829965	0.00297495168468774	SIRT1/CAV3/MAGI2/FBN2/CTDSPL2/BCL9L/TGFBR1/ACVR2B/PRDM16/SKI/WNT5A/NPNT/SMAD4/ZNF451/TOB1/SKIL/ONECUT2/THBS1/FGF9/PEG10/CITED2/ACVR1/CHST11/SMAD7/BMP3/ASPN/PPM1A/FBN1/BMPER/HES1/GDF6/GREM1/HIPK2/WNT1/ZNF423/RNF165/TGFBR2/RBPMS2/PCSK6/FST/PDPK1/SNX6/BMPR1A/ACVR1B/FKBP1A/NOG/BMP8A/CHRDL1/GIPC1/GDF11/TGFB2/ZNF703/LEMD2/PIN1/TFAP2B/RBPJ/CHRD/SFRP1/SFRP2/TGFB1/GREM2/TGFB3/ACVRL1/RASL11B/TGFB1I1/TMPRSS…	108	BiologicalProcesses
GO:0032388	positive regulation of intracellular transport	162/6558	342/17381	0.0001504272584625	0.00386307312488572	0.00304380675570959	MAPK14/UGCG/FBXW7/MTMR2/CTDSPL2/TGFBR1/MIEF2/RAPGEF3/PSEN1/RIOK2/YWHAZ/EDA/ERBB4/SMAD4/PLAGL2/TP53/MED1/YWHAG/MSN/PPP3R1/SELENOI/PPP3CA/PPP1R13B/PIK3R1/SNX4/ANK3/KCNN3/RDX/CDK1/MYO1C/BCL2/DACT1/PPM1A/TMEM30B/MAPK8/TCF7L2/FAM20B/TP73/DDX58/HES1/RAB21/GREM1/CDC42/RHOA/SORL1/PRR5L/DYNLL2/SREBF2/DNM1/CTSK/RNASE2/HUWE1/GPR26/APP/TFDP1/GSK3B/EDEM1/LRRK2/HYAL2/AGER/CDH1/BAP1/USP36/CDK5R1/RPL28/OAZ1/IL6/…	162	BiologicalProcesses
GO:0071900	regulation of protein serine/threonine kinase activity	226/6558	495/17381	0.000154632936019889	0.00395446236382242	0.00311581450029064	SIRT1/TRIB2/MAPK14/ARRB1/CAV3/PROX1/MAP2K4/RGS2/UBE2N/TIAM1/DUSP10/PRKAR2A/CSF1R/CCNT2/TGFBR1/PTEN/PDE5A/MAPK8IP3/DUSP18/CDKN2C/PSEN1/WNT5A/STK26/PTPN1/SMPD1/MAP3K13/FRS2/IGF1R/YWHAG/APC/CCNY/MAP4K4/THBS1/AJUBA/NF1/CEBPA/SPAG9/HEXIM1/CDK1/PKIB/PRKAR1A/TAB3/ZEB2/RALB/AVPI1/DUSP22/TNFSF11/SESN2/MAP3K20/CRKL/NOX4/CCND2/ADAM9/DTNBP1/PDGFD/PIK3R5/TP73/INSR/PRKAA1/DAB2IP/DUSP16/MAP3K2/CCNT1/CCND3/ERCC6…	226	BiologicalProcesses
GO:0035148	tube formation	76/6558	144/17381	0.000161225019948671	0.00410586384135948	0.00323510730818056	PROX1/VASP/SKI/WNT5A/EDA/PRKACB/RARG/KDM2B/CFL1/FZD3/ATOH8/COBL/ZEB2/GDNF/PFN1/CELSR1/RET/BCL10/LUZP1/DAB2IP/GREM1/WNT9B/ARID1A/SIX1/LHX2/SHROOM3/PAX2/SEMA4C/VEGFA/VANGL2/PTK7/DVL3/PLXNB2/KDM6A/KIF20B/LRP6/ST14/NOG/TGFB2/TGM2/PRKACA/PTCH1/RARA/FZD2/SOX4/KAT2A/SFRP1/PAX8/IRX2/SFRP2/TGFB1/EDAR/DEAF1/ADM/MKS1/BCL2L11/BCAS3/GLMN/SHH/SUFU/SOX9/MTHFD1L/FGF10/WNT4/GRHL2/SDC4/SCRIB/TRIM71/ABL1/STK3/IRX3/…	76	BiologicalProcesses
GO:0031345	negative regulation of cell projection organization	80/6558	153/17381	0.000164822831626441	0.00418007114896602	0.00329357700236283	DNM3/PTEN/PSEN1/WNT5A/ADCY6/SPOCK1/RTN4/PAFAH1B1/PTPRG/CERS2/BCL11A/MAP4K4/ARHGDIA/PPP3CA/ARPIN/DCC/EPHA7/TBC1D7/ASAP1/RHOA/TBC1D30/EPHB2/CAPZB/ITM2C/ULK2/STX1B/MAP4/CDK5R1/PFN2/SEMA5A/TRPC5/PMP22/THY1/ZNF365/CARM1/MDM2/RAP1GAP2/FKBP4/NRP1/SYNGAP1/YWHAH/TBX6/NGFR/GFAP/RGMA/MAG/LRP1/WNT3/ARF6/INPP5J/DAB1/CEP97/PLXNB3/RTN4RL2/CCL21/NR2F1/NTN1/WNT3A/DRAXIN/TNFRSF8/EFNB3/GORASP1/NFATC4/FSTL4/ITGA3/HD…	80	BiologicalProcesses
GO:0048814	regulation of dendrite morphogenesis	46/6558	79/17381	0.00016891443341195	0.00426613643394148	0.00336138987759753	EEF2K/TIAM1/DNM3/PTEN/KALRN/ACTR2/ANKRD27/PAFAH1B1/PPP3CA/SDC2/CFL1/RAB21/ADGRB3/SIPA1L1/PAK3/LRRK2/CDK5R1/SEMA4D/PTPRD/TRPC5/CUX2/CUX1/FBXW8/KNDC1/CHRNB2/SARM1/OPA1/BHLHB9/LZTS3/YWHAH/NSMF/ARC/FBXO31/OBSL1/GORASP1/PDLIM5/NFATC4/GRIN1/SHANK3/LZTS1/TNIK/DNM1L/EPHA4/CAPRIN1/RAPGEF2/ARHGAP44	46	BiologicalProcesses
GO:0033500	carbohydrate homeostasis	109/6558	219/17381	0.000172135903434285	0.00431186328602602	0.00339741914672931	SIRT1/PRCP/ARRB1/CAV3/TIAM1/PTPN2/VSNL1/GHRHR/FOXO3/PRKCE/PRKAA2/SESN3/ADGRF5/MAP4K4/PPP3CA/CEBPA/PIK3R1/FOXO1/PIK3CA/EFNA5/LIN28A/OAS1/SESN2/SIDT2/HNF4A/OGT/NOX4/NME2/TCF7L2/PDK4/GJB6/INSR/PRKAA1/ZNF236/NR1D1/JAGN1/HK2/SIN3A/PAX2/CFTR/CDK16/PDK3/SLC29A1/AGER/IGFBP5/GCK/UCP2/IL6/PPP3CB/SLC8B1/SPOP/RAB11FIP5/NR1H4/HNF1A/GCLM/AKT1/PCK1/ENY2/OPA1/ADIPOQ/TRA2B/KCNB1/HECTD4/CMA1/HK1/PRKACA/PTCH1/FOXA2…	109	BiologicalProcesses
GO:0042593	glucose homeostasis	109/6558	219/17381	0.000172135903434285	0.00431186328602602	0.00339741914672931	SIRT1/PRCP/ARRB1/CAV3/TIAM1/PTPN2/VSNL1/GHRHR/FOXO3/PRKCE/PRKAA2/SESN3/ADGRF5/MAP4K4/PPP3CA/CEBPA/PIK3R1/FOXO1/PIK3CA/EFNA5/LIN28A/OAS1/SESN2/SIDT2/HNF4A/OGT/NOX4/NME2/TCF7L2/PDK4/GJB6/INSR/PRKAA1/ZNF236/NR1D1/JAGN1/HK2/SIN3A/PAX2/CFTR/CDK16/PDK3/SLC29A1/AGER/IGFBP5/GCK/UCP2/IL6/PPP3CB/SLC8B1/SPOP/RAB11FIP5/NR1H4/HNF1A/GCLM/AKT1/PCK1/ENY2/OPA1/ADIPOQ/TRA2B/KCNB1/HECTD4/CMA1/HK1/PRKACA/PTCH1/FOXA2…	109	BiologicalProcesses
GO:0043547	positive regulation of GTPase activity	189/6558	407/17381	0.000174338616336915	0.00434921478796419	0.0034268492792326	NET1/ARRB1/SMAP1/INPP5B/RGS2/NDEL1/TIAM1/RIC8B/RGP1/ARHGEF12/KALRN/RCC2/RAPGEF3/RP2/ARHGAP45/SNX18/WNT5A/RGS17/RASA1/GNAQ/LIMS1/GIT2/EVI5/RASA2/ANKRD27/ARHGAP6/DOCK9/CORO1C/RGS5/DOCK1/DOCK4/USP6NL/OCRL/ARHGDIA/RAB3GAP2/NF1/GNAO1/EIF5/ARHGEF7/TBC1D12/DENND1B/STARD13/RABGAP1/TBC1D22A/ACAP2/RALGAPB/RAPGEF6/SYDE1/CCL3L3/TBC1D7/ASAP1/CCDC125/TAGAP/DAB2IP/ADGRB3/SOS1/STXBP5/ARHGAP29/SRGAP2/TBC1D5/RGS8/…	189	BiologicalProcesses
GO:0061333	renal tubule morphogenesis	45/6558	77/17381	0.0001761108737992	0.00435441399816121	0.00343094586001439	FMN1/NPNT/SMAD4/MTSS1/LHX1/MEF2C/COL4A1/BCL2/GDNF/HES1/GREM1/WNT9B/SIX1/SIX2/WNT1/PAX2/VEGFA/TCF21/KLHL3/FAT4/AGT/SMO/PBX1/WNT2B/GLI3/NOG/PTCH1/PAX8/FGF1/IRX2/TGFB1/HOXA11/WNT11/KIF26B/HOXD11/SHH/SOX9/CTNNBIP1/WNT4/DCHS1/DLG1/IRX3/ADAMTS16/SOX8/FOXD1	45	BiologicalProcesses
GO:0072028	nephron morphogenesis	45/6558	77/17381	0.0001761108737992	0.00435441399816121	0.00343094586001439	FMN1/NPNT/SMAD4/LHX1/BCL2/GDNF/HES1/GREM1/WNT9B/SIX1/SIX2/WNT1/PAX2/VEGFA/TCF21/LIF/KLHL3/FAT4/AGT/SMO/PBX1/WNT2B/GLI3/NOG/PTCH1/PAX8/FGF1/IRX2/TGFB1/HOXA11/WNT11/KIF26B/HOXD11/PDGFRB/SHH/SOX9/CTNNBIP1/WNT4/DCHS1/STAT1/DLG1/IRX3/ADAMTS16/SOX8/FOXD1	45	BiologicalProcesses
GO:0071902	positive regulation of protein serine/threonine kinase activity	165/6558	350/17381	0.000176684337621725	0.00435441399816121	0.00343094586001439	SIRT1/MAPK14/ARRB1/PROX1/MAP2K4/UBE2N/TIAM1/CSF1R/CCNT2/TGFBR1/PDE5A/MAPK8IP3/PSEN1/WNT5A/STK26/PTPN1/MAP3K13/FRS2/CCNY/MAP4K4/THBS1/AJUBA/SPAG9/CDK1/TAB3/ZEB2/RALB/AVPI1/TNFSF11/MAP3K20/CRKL/NOX4/CCND2/ADAM9/PDGFD/PIK3R5/TP73/INSR/PRKAA1/DAB2IP/MAP3K2/CCNT1/CCND3/ERCC6/TPD52L1/RHOA/CCNL2/FZD4/KIDINS220/CXCR4/LTF/PAK3/TLR6/ATP2B4/VEGFA/LRRK2/AGER/MAP3K9/VANGL2/NTRK3/CDK5R1/UBE2V1/DVL3/EGFR/CSK/CE…	165	BiologicalProcesses
GO:0072088	nephron epithelium morphogenesis	44/6558	75/17381	0.000183359733733825	0.00450078189791621	0.00354627259282286	FMN1/NPNT/SMAD4/LHX1/BCL2/GDNF/HES1/GREM1/WNT9B/SIX1/SIX2/WNT1/PAX2/VEGFA/TCF21/LIF/KLHL3/FAT4/AGT/SMO/PBX1/WNT2B/GLI3/NOG/PTCH1/PAX8/FGF1/IRX2/TGFB1/HOXA11/WNT11/KIF26B/HOXD11/SHH/SOX9/CTNNBIP1/WNT4/DCHS1/STAT1/DLG1/IRX3/ADAMTS16/SOX8/FOXD1	44	BiologicalProcesses
GO:0007159	leukocyte cell-cell adhesion	175/6558	374/17381	0.000185067255156732	0.00450656019689888	0.00355082545136615	NLRP3/CD80/FAM49B/PPARA/DUSP10/PTPN2/PDE5A/NT5E/HAS2/MSN/GRB2/BTLA/CYLD/YES1/PIK3R1/CD59/GLI2/CD47/MYB/PIK3CA/SOCS6/NR4A3/PRKAR1A/SMAD7/DUSP22/TNFSF11/IL36B/GCNT1/IL6ST/PRDM1/RAC1/BCL10/HES1/SOS1/CEACAM1/ROCK1/SOX13/CDC42/LYN/FANCA/CD209/PNP/LRRC32/GPNMB/IL2RA/BTN2A2/CLEC4M/ZMIZ1/PAK3/PLA2G2F/CLEC4G/NFATC2/LCK/RIPOR2/AGER/CD1D/PAK2/FLOT2/TGFBR2/LILRB1/PTAFR/DNAJA3/HLA-E/CR1/FADD/IL6/PDPK1/CSK/LOX…	175	BiologicalProcesses
GO:0018105	peptidyl-serine phosphorylation	139/6558	289/17381	0.000185069798661914	0.00450656019689888	0.00355082545136615	DDIT4/AKT3/MAPK14/ARRB1/STK39/TGFBR1/DGKQ/RAPGEF3/OSM/WNT5A/NTRK2/MAST4/LMTK2/PRKCE/PPM1F/PRKAA2/BAG4/MAPK9/RICTOR/CAMKK2/PKN2/CDK1/PIK3CA/SMAD7/BCL2/CSNK1E/MAPK8/TTBK2/PRKAA1/RET/DYRK1A/CDC42/CNOT9/HIPK2/TTBK1/CAMK1G/CAMK2D/SBK1/MAPK13/NEK6/PDK3/APP/GSK3B/ATP2B4/VEGFA/LRRK2/PRKG2/UHMK1/NSD1/PAK2/PRKCB/TGFBR2/NTRK3/CDK5R1/LIF/IL6/PFN2/PDPK1/EGFR/C8orf44-SGK3/SGK3/STK32B/TCL1A/AURKA/LATS2/RPS6KA3/…	139	BiologicalProcesses
GO:0006109	regulation of carbohydrate metabolic process	90/6558	176/17381	0.000187954588801461	0.00453003160462681	0.00356931912909335	DDIT4/SIRT1/PPARA/PTPN2/HDAC4/DGKQ/PPP1R3B/HAS2/CBFA2T3/PRKCE/PRKAA2/PASK/DYRK2/FOXO1/SESN2/OGT/SOGA1/NUP50/PDK4/INSR/PRKAA1/NUP43/RAE1/RORA/NR1D1/ACACB/GCKR/NCOA2/MLXIP/PDK3/GSK3B/PFKFB2/IGFBP5/PTAFR/GCK/ENTPD5/CLTC/IL6/SLC45A3/MYOG/GPD1/AKT1/PRKAG1/ADIPOQ/PFKFB3/P2RY1/IGF2/FOXA2/NTSR1/PPARGC1A/NUP210/AKT2/NLN/IGFBP3/KAT2A/NUP188/GCGR/PPP1R3D/PDK2/NCOR1/ADIPOR1/TGFB1/SIRT6/HMGB1/LEPR/KAT2B/PFKFB…	90	BiologicalProcesses
GO:0016571	histone methylation	69/6558	129/17381	0.000187985953982217	0.00453003160462681	0.00356931912909335	WDR82/SIRT1/MTHFR/MECP2/TET2/KDM3A/DPY30/PRDM16/PRMT2/MECOM/SMAD4/PRDM4/JARID2/PYGO2/PAX5/SUV39H2/SETD7/MYB/OGT/NSD3/ARID4A/KMT2A/RNF20/EHMT2/BEND3/NSD1/NSD2/DNMT1/KMT2B/KDM6A/NR1H4/ATRX/PAX7/DOT1L/CARM1/RBBP5/KMT2D/KMT5A/CTCFL/KMT5C/PAF1/SETD1A/DYDC2/PHF19/TET1/PRDM7/CHD5/PRDM12/SETD1B/WDR5/RTF1/CTCF/SUV39H1/DNMT3B/SETD3/ZNF274/KDM4A/SATB1/PRMT6/PRMT7/SMYD2/MEN1/SETD6/KMT2C/SMYD1/PWP1/CTR9/EHMT1…	69	BiologicalProcesses
GO:0009266	response to temperature stimulus	111/6558	224/17381	0.00018825720346453	0.00453003160462681	0.00356931912909335	SIRT1/TP53INP1/EP300/CLPB/OSM/SLC9A1/BAG4/THBS1/ST8SIA1/NF1/FOXO1/EPHB1/NUP50/PRKAA1/DNAJB6/NUP43/EIF2S1/RAE1/TRPM3/LYN/CAMK2D/THRA/GSK3B/ANO3/DNAJA3/CASQ1/UCP2/IL6/SLC12A5/ZNF516/AKT1/EIF2B3/NOS1/EIF2AK3/IRAK1/TMEM135/PIRT/CD34/FKBP4/HSPA6/PRKACA/CETN1/CAMK2A/NTSR1/TRH/RNF34/CDKN1A/PPARGC1A/CAMK2G/NUP210/HSF1/NUP188/MAPT/MKI67/PKLR/ADRB1/ADORA1/FGF1/AKT1S1/CASP8/SLC52A3/TGFB1I1/TRPV3/P2RX3/ADM/C…	111	BiologicalProcesses
GO:1902275	regulation of chromatin organization	82/6558	158/17381	0.000190098382534531	0.00455639731000412	0.00359009329244779	PHF8/SIRT1/MTHFR/SPTY2D1/ARRB1/MECP2/UBE2N/KDM3A/SKI/KAT7/UHRF2/SMAD4/TP53/ZNF451/PADI2/JARID2/PYGO2/SNAI2/FMR1/PAX5/ISL1/SETD7/MYB/ATAD2B/UBE2B/OGT/MAPK8/KDM5A/KMT2A/RNF20/MIER1/SETD5/SET/TRIP12/CAMK2D/SIN3A/VEGFA/LRRK2/NSD1/DNMT1/LIF/KMT2B/TAL1/BCL6/ATRX/PAX7/SREBF1/NOS1/IGF2/CTCFL/OTUB1/PPARGC1A/PAF1/C6orf89/SETD1A/KAT2A/MKI67/HMGA1/EID1/WBP2/TGFB1/SIRT6/PHF19/TET1/FOXP3/PRDM12/TADA2B/RTF1/CTC…	82	BiologicalProcesses
GO:0043401	steroid hormone mediated signaling pathway	97/6558	192/17381	0.000192417121962351	0.00459395878685113	0.00361968886915195	ESR1/SIRT1/EP300/PPARA/KDM3A/PRMT2/NCOA1/GHRHR/PADI2/RARG/MED1/CLOCK/MED14/PGR/NCOA4/ISL1/NR4A3/PHB/HNF4A/NR1D2/NR3C1/NR5A2/ARID1A/CNOT9/RORA/KANK2/NR1D1/AR/CREBRF/NR6A1/THRA/POU4F2/TCF21/LBH/LMO3/RBFOX2/PAQR5/PPARD/RXRA/STRN3/SAFB/PGRMC2/AKAP13/MED13/NR1H4/LEF1/RNF4/RARB/DDX17/VDR/THRB/CARM1/CALR/PPARGC1B/PAQR8/RXRB/FKBP4/AXIN1/KMT2D/RARA/YWHAH/PAQR6/FOXH1/PPARGC1A/NR4A1/PHB2/SFRP1/WBP2/TGFB1I1/…	97	BiologicalProcesses
GO:0030336	negative regulation of cell migration	126/6558	259/17381	0.00019878503740673	0.00472752587015539	0.00372492953567803	TP53INP1/CLIC4/MAGI2/DUSP10/SP100/LRCH1/PTEN/ERBB4/STK26/PADI2/PTPRG/CERS2/WASL/CORO1C/SINHCAF/RECK/THBS1/NF1/CITED2/STARD13/ARPIN/VCL/SMAD7/BCL2/OSBPL8/CYP1B1/MARVELD3/C5orf30/DAB2IP/GREM1/EPPK1/ADGRB1/SRGAP2/RHOA/RNF20/HDAC5/ADGRG1/RIPOR2/SRGAP2B/NF2/HYAL2/IGFBP5/CLASP2/PPARD/ADAMTS9/PFN2/PODN/BMPR1A/ABR/PLCB1/SEMA6D/PTPRJ/SCAI/DLL4/DAG1/ANGPT4/STC1/NOG/THY1/ADAM15/ADIPOQ/CALR/HOXA7/PTPRU/CHRD/…	126	BiologicalProcesses
GO:0021954	central nervous system neuron development	41/6558	69/17381	0.000204979456436539	0.00485594743310126	0.00382611592491704	NDEL1/FBXO45/DISC1/PTEN/LHX6/WNT5A/NTRK2/GNAQ/PAFAH1B1/GABRB1/GLI2/EPHB1/ZEB2/DCC/LHX8/SCN1B/EPHB2/GBA2/CNTN2/BTG2/CDH11/PLXNA4/CHRNB2/SZT2/UQCRQ/NRP1/SPTBN4/DRD2/SALL3/OGDH/SOX1/ATF5/GBX2/LEP/TSKU/EPHA4/RAPGEF2/ADARB1/DCLK2/SEMA3A/ROBO2	41	BiologicalProcesses
GO:0032409	regulation of transporter activity	119/6558	243/17381	0.000210084773394858	0.00495303237215463	0.0039026114464397	GRM5/GSTM2/CAV3/HOMER1/STK39/KCNAB1/HTR3A/PTEN/KCNE5/OPRL1/HTT/SLC9A1/CACNB4/PRKCE/CACNA2D1/MEF2C/FMR1/AHCYL1/ANK3/OXSR1/BCL2/NLGN2/SCN1B/ATP1B3/LRRC55/KCNC2/KMT2A/AKAP6/PM20D1/GJA1/CACNG4/EPHB2/NETO1/OPRM1/CACNB1/CAMK2D/CACNG7/SHANK1/CFTR/KCNC1/APP/LRRC38/STIM1/SHISA9/S100A1/FXYD4/PTAFR/ACTN4/SYNGR3/CASQ1/CACNB2/C8orf44-SGK3/SGK3/WNK3/CALM2/NIPSNAP2/KCNS1/FKBP1A/CTTNBP2NL/PTPN3/NOS1/STOM/SLMAP/P…	119	BiologicalProcesses
GO:0032147	activation of protein kinase activity	154/6558	325/17381	0.00021165876106756	0.00495303237215463	0.0039026114464397	MAPK14/ARRB1/STK39/MAP2K4/UBE2N/PRKAR2A/TGFBR1/ACVR2B/MAPK8IP3/DGKQ/PSEN1/WNT5A/ADCY6/STK26/PTPN1/MAP3K13/PRKACB/FRS2/ADRA2C/MAP4K4/THBS1/SPAG9/RICTOR/CDK1/PIK3CA/OXSR1/EFNA5/PRKAR1A/TAB3/AVPI1/ADCY2/TNFSF11/MAP3K20/CRKL/OSBPL8/ADAM9/CCDC88A/TP73/INSR/PRKAA1/DAB2IP/PRLR/MAP3K2/GREM1/ERCC6/PAK6/KIDINS220/CXCR4/PAK5/PAK3/ITGB3/TLR6/VEGFA/LRRK2/MAP3K9/TGFBR2/NTRK3/UBE2V1/PDPK1/EGFR/DUSP6/TLR3/TRAF4/…	154	BiologicalProcesses
GO:0060998	regulation of dendritic spine development	40/6558	67/17381	0.000211958868637834	0.00495303237215463	0.0039026114464397	EEF2K/TIAM1/DNM3/DISC1/PTEN/KALRN/PSEN1/ACTR2/PAFAH1B1/C21orf91/MEF2C/FMR1/CFL1/ASAP1/SIPA1L1/PAK3/SHANK1/SDK1/LRRK2/NEURL1/CDK5R1/CUX2/OPA1/BHLHB9/LZTS3/FOXO6/ARC/ARF6/ARF1/PDLIM5/FSTL4/SHANK3/DLG5/HDAC2/APOE/DNM1L/EPHA4/CAPRIN1/NRG1/ARHGAP44	40	BiologicalProcesses
GO:0099565	chemical synaptic transmission, postsynaptic	62/6558	114/17381	0.000212319123282807	0.00495303237215463	0.0039026114464397	GRM5/MECP2/MTMR2/PTEN/CHRNA2/MEF2C/PPP3CA/CHRNA4/SSH1/GLRA3/NLGN2/GRID2/GRIN2B/NETO1/OPRM1/CHRNB4/SLC17A7/SHANK1/SLC29A1/APP/GSK3B/LRRK2/GRIA1/CHRNA5/STX1B/P2RX4/GRIK3/NPY2R/STX1A/AKT1/CUX2/CHRNB2/P2RX1/NTSR1/GRIN3A/DMPK/NLGN4X/CBLN1/ADORA1/MPP2/DRD2/CHRNE/CHRNA9/P2RX3/CHRNB3/GRIN2A/P2RX5/GRID1/CHRNA7/P2RX6/GRM1/GRIN1/GRIN2D/SHANK3/DGKI/CHRND/RIMS2/RIMS1/CHRNA1/CELF4/SNCA/DLG4	62	BiologicalProcesses
GO:0060079	excitatory postsynaptic potential	56/6558	101/17381	0.00021628397912793	0.00502634099022778	0.00396037304186624	MECP2/MTMR2/PTEN/CHRNA2/MEF2C/PPP3CA/CHRNA4/SSH1/GLRA3/NLGN2/GRID2/GRIN2B/NETO1/OPRM1/CHRNB4/SLC17A7/SHANK1/SLC29A1/APP/LRRK2/GRIA1/CHRNA5/STX1B/P2RX4/GRIK3/NPY2R/STX1A/CUX2/CHRNB2/P2RX1/GRIN3A/DMPK/NLGN4X/CBLN1/ADORA1/MPP2/CHRNE/CHRNA9/P2RX3/CHRNB3/GRIN2A/P2RX5/GRID1/CHRNA7/P2RX6/GRIN1/GRIN2D/SHANK3/DGKI/CHRND/RIMS2/RIMS1/CHRNA1/CELF4/SNCA/DLG4	56	BiologicalProcesses
GO:0017158	regulation of calcium ion-dependent exocytosis	39/6558	65/17381	0.000218710604779585	0.00504437440155782	0.00397458199351182	RIMS4/PREPL/FMR1/RIMS3/SYN1/ATP2A2/LRRK2/SYT2/STX1B/SYT12/PFN2/DOC2A/SYT7/STX1A/SYT1/KCNB1/STXBP1/RAB3A/RPH3AL/SYT5/CDK5R2/NAPA/SCAMP5/SYT10/ARF1/RAB5A/RPH3A/TRIM9/ADRA2A/SYT15/CACNA1I/SYT6/SYTL5/SYTL4/DNM1L/RIMS2/RIMS1/DOC2B/STXBP3	39	BiologicalProcesses
GO:0072171	mesonephric tubule morphogenesis	39/6558	65/17381	0.000218710604779585	0.00504437440155782	0.00397458199351182	FMN1/NPNT/SMAD4/LHX1/BCL2/GDNF/HES1/GREM1/WNT9B/SIX1/SIX2/WNT1/PAX2/VEGFA/TCF21/FAT4/AGT/SMO/PBX1/WNT2B/GLI3/NOG/PTCH1/PAX8/FGF1/TGFB1/HOXA11/WNT11/KIF26B/HOXD11/SHH/SOX9/CTNNBIP1/WNT4/DCHS1/DLG1/ADAMTS16/SOX8/FOXD1	39	BiologicalProcesses
GO:0051271	negative regulation of cellular component movement	139/6558	290/17381	0.000224419603340814	0.00515658878052276	0.00406299835886119	TP53INP1/CLIC4/MAGI2/DUSP10/SP100/LRCH1/PTEN/PKHD1/WNT5A/ERBB4/STK26/PADI2/PTPRG/CERS2/WASL/CORO1C/FRMD5/SINHCAF/RECK/THBS1/NF1/CITED2/STARD13/ARPIN/VCL/SMAD7/BCL2/OSBPL8/CYP1B1/MARVELD3/CCDC125/C5orf30/DAB2IP/GREM1/EPPK1/ADGRB1/SRGAP2/RHOA/RNF20/HDAC5/ADGRG1/RIPOR2/SRGAP2B/NF2/HYAL2/IGFBP5/CLASP2/ACTN4/PPARD/ADAMTS9/PFN2/PODN/SEMA5A/BMPR1A/ABR/PLCB1/SEMA6D/PTPRJ/SCAI/DLL4/DAG1/ANGPT4/STC1/NOG/TH…	139	BiologicalProcesses
GO:0051894	positive regulation of focal adhesion assembly	18/6558	24/17381	0.000228518539255163	0.00523110603718186	0.0041217122692386	FMN1/LIMS1/PPM1F/RAC1/ROCK1/VEGFA/PTPRJ/THY1/NRP1/SFRP1/IQGAP1/WNT4/EPB41L5/SDC4/COL16A1/ABL1/TSC1/ITGB1BP1	18	BiologicalProcesses
GO:0090101	negative regulation of transmembrane receptor protein serine/threonine kinase signaling pathway	60/6558	110/17381	0.000239745190663797	0.00546762166170569	0.00430806852822808	SIRT1/MAGI2/FBN2/CTDSPL2/BCL9L/TGFBR1/PRDM16/SKI/WNT5A/ZNF451/TOB1/SKIL/ONECUT2/PEG10/ACVR1/CHST11/SMAD7/ASPN/PPM1A/FBN1/BMPER/GREM1/HIPK2/WNT1/TGFBR2/RBPMS2/FST/PDPK1/SNX6/NOG/CHRDL1/LEMD2/PIN1/CHRD/SFRP1/SFRP2/TGFB1/GREM2/TGFB3/RASL11B/TGFB1I1/TMPRSS6/NBL1/ADAMTSL2/UBB/SMURF1/FSTL3/GLG1/LDLRAD4/BAMBI/SOSTDC1/SMAD6/ABL1/CAV2/MTMR4/ADAM17/HTRA3/SOST/DLX1/SMURF2	60	BiologicalProcesses
GO:0010761	fibroblast migration	28/6558	43/17381	0.000245740660836082	0.00558352014509344	0.00439938768665653	RCC2/PRKCE/CORO1C/BAG4/TNS1/THBS1/ZFAND5/ARHGEF7/SYNE2/C5orf30/SLC8A1/PRR5L/PAK3/HYAL2/PIP5K1A/AKT1/MTA2/PML/DMTN/TMEM201/DDR2/TGFB1/GNA12/ARID5B/RFFL/SDC4/FER/ITGB1BP1	28	BiologicalProcesses
GO:0007157	heterophilic cell-cell adhesion via plasma membrane cell adhesion molecules	31/6558	49/17381	0.000252094615562595	0.00566471430264184	0.00446336248528975	CADM2/TENM4/CD164/CADM1/CD226/GRID2/ADGRL1/CDH4/CD209/CADM4/ALCAM/TENM2/NECTIN1/NECTIN4/FAT4/PTPRD/AMIGO1/NECTIN2/CBLN1/TENM3/NCR3/TENM1/ICAM1/AMIGO3/TIGIT/SELE/CADM3/ITGA5/PVR/DCHS1/CD6	31	BiologicalProcesses
GO:0030514	negative regulation of BMP signaling pathway	31/6558	49/17381	0.000252094615562595	0.00566471430264184	0.00446336248528975	CTDSPL2/SKI/WNT5A/TOB1/SKIL/SMAD7/PPM1A/FBN1/BMPER/GREM1/HIPK2/WNT1/RBPMS2/NOG/CHRDL1/LEMD2/CHRD/SFRP1/SFRP2/GREM2/TMPRSS6/NBL1/SMURF1/FSTL3/SOSTDC1/SMAD6/ABL1/HTRA3/SOST/DLX1/SMURF2	31	BiologicalProcesses
GO:0086010	membrane depolarization during action potential	31/6558	49/17381	0.000252094615562595	0.00566471430264184	0.00446336248528975	CAV3/CACNA1E/CACNA2D1/ANK3/SCN9A/CACNA1C/SCN1B/SCN8A/KCNJ2/SCN2A/SCN1A/CACNA1B/SLC8A1/GJA5/HCN4/CACNB2/PTPN3/SCN4A/SLMAP/YWHAH/HCN2/SCN5A/SCN3B/SCN4B/CACNA1I/CACNA1S/TPCN2/CACNA1D/ANK2/CATSPER1/ATP1A2	31	BiologicalProcesses
GO:0003231	cardiac ventricle development	64/6558	119/17381	0.000257937403175485	0.00577477438904236	0.00455008143253458	RBM15/PROX1/TGFBR1/HEY2/WNT5A/SMAD4/CHD7/TRIP11/FRS2/MED1/MEF2C/PPP1R13L/EGLN1/CITED2/ACVR1/ISL1/KCNK2/SMAD7/PRDM1/LUZP1/HES1/GJA5/NSD2/TGFBR2/VANGL2/PTK7/RXRA/BMPR1A/NPY2R/DLL4/FKBP1A/NOG/TNNC1/TGFB2/MDM2/FZD2/RBPJ/FOXH1/SCN5A/SOX4/PAX8/SFRP2/TGFB1/MYL3/STRA6/WNT11/TBX5/TNNI1/SUFU/PTCD2/HEG1/C5orf42/GATA4/CCM2L/CPE/CYR61/BMP10/SMAD6/TPM1/GRHL2/NRG1/HEYL/FOXC1/TBX3	64	BiologicalProcesses
GO:0097581	lamellipodium organization	45/6558	78/17381	0.000265074918586466	0.00587806490493708	0.00463146647493923	CARMIL1/ARPC5/WASF1/ARFIP2/HDAC4/SPATA13/CTTN/NCKAP1/CORO1C/AJUBA/ARHGEF7/VAV2/ARPIN/SSH1/VCL/CCDC88A/RAC1/WASF2/SSH2/PDPN/CDC42/SRGAP2/WNT1/CAPZB/PARVB/ARHGEF6/MTSS1L/BIN3/DMTN/ABLIM3/S1PR1/ARHGEF4/PLXNB3/RREB1/FSCN1/NCK2/SNX1/SNX2/PLEKHO1/NCK1/KANK1/ABLIM1/FER/TWF2/WHAMM	45	BiologicalProcesses
GO:0016331	morphogenesis of embryonic epithelium	77/6558	148/17381	0.00026543617698996	0.00587806490493708	0.00463146647493923	VASP/SKI/WNT5A/PRKACB/RARG/PCDH8/KDM2B/CFL1/FZD3/GLI2/COBL/ZEB2/GDNF/PFN1/CELSR1/RET/BCL10/LUZP1/GREM1/WNT9B/ARID1A/SIX1/LHX2/AR/SHROOM3/PAX2/SEMA4C/JAG2/VANGL2/PTK7/DVL3/PLXNB2/KDM6A/KIF20B/LRP6/ST14/WNT2B/NOG/TGFB2/GRSF1/PRKACA/PTCH1/RARA/FZD2/SOX4/WNT7B/KAT2A/SFRP1/PAX8/IRX2/SFRP2/TGFB1/TGFB1I1/DEAF1/ADM/MKS1/GLMN/SHH/SUFU/SOX9/VEGFC/MTHFD1L/FGF10/WNT4/EPB41L5/GRHL2/SDC4/SCRIB/TRIM71/ABL1/STK3…	77	BiologicalProcesses
GO:0048754	branching morphogenesis of an epithelial tube	77/6558	148/17381	0.00026543617698996	0.00587806490493708	0.00463146647493923	ESR1/RBM15/CLIC4/CAV3/WNT5A/NPNT/SMAD4/LHX1/MED1/PGR/GLI2/ACVR1/GNA13/COL4A1/BCL2/GDNF/MET/CELSR1/GREM1/WNT9B/SIX1/SIX2/WNT1/AR/PAX2/VEGFA/NOTCH4/TCF21/TGFBR2/VANGL2/FAT4/LEF1/AGT/SMO/DLL4/DAG1/PBX1/WNT2B/GLI3/PML/NOG/VDR/NRP1/PTCH1/DDR1/KDM5B/IHH/PHB2/PAX8/FGF1/ETV5/SFRP2/TGFB1/SIRT6/HOXA11/MMP14/MKS1/EDNRA/HOXD11/GBX2/NFATC4/SHH/SOX9/CTNNBIP1/DLG5/FGF10/WNT4/CTSH/ABL1/DCHS1/BTRC/DLG1/TBX3/ADAMT…	77	BiologicalProcesses
GO:0018205	peptidyl-lysine modification	177/6558	381/17381	0.000268153583333	0.00591524589667611	0.00466076225842057	WDR82/SIRT1/MSL2/ARRB1/MECP2/EP300/EPC1/TET2/KAT6A/KDM3A/DPY30/KAT6B/HDAC4/PRDM16/MECOM/NCOA1/KAT7/SMAD4/ZNF451/JARID2/MITF/BRPF3/PYGO2/HDAC9/SP3/CLOCK/BCL11A/SNAI2/RNF222/RNF212/TOPORS/PAX5/KLF15/ATAT1/SUV39H2/MORF4L2/EIF5A2/PLOD2/ISL1/SETD7/MYB/PLOD3/PHF20/GTF3C4/OGT/NUP50/SUPT7L/NSD3/ARID4A/TAF12/KMT2A/NUP43/RAE1/USPL1/TAF5L/SETD5/SET/VIPAS39/NAA40/SIN3A/EHMT2/BEND3/NSD1/TOLLIP/PCGF2/NSD2/DNMT…	177	BiologicalProcesses
GO:0071560	cellular response to transforming growth factor beta stimulus	109/6558	221/17381	0.000269050778677349	0.00591524589667611	0.00466076225842057	SIRT1/CAV3/ZFYVE9/CREB1/CBL/FBN2/BCL9L/TGFBR1/PRDM16/CDH5/SKI/WNT5A/NPNT/SMAD4/PENK/ZNF451/FURIN/ZFP36L1/LIMS1/SMAD1/MEF2C/SKIL/ONECUT2/YES1/THBS1/SOX6/PEG10/CITED2/ACVR1/CHST11/SMAD7/DUSP22/ASPN/PPM1A/NR3C1/NOX4/ADAM9/FNTA/PDGFD/FBN1/RHOA/SOX5/CGN/HIPK2/WNT1/POSTN/CFLAR/HYAL2/COL1A1/TGFBR2/PDPK1/SNX6/BMPR1A/TGFBRAP1/ANKRD1/FKBP1A/PML/LTBP2/GIPC1/TGFB2/ZNF703/WWOX/PIN1/FOXH1/PPARGC1A/SFRP1/TGFB1/…	109	BiologicalProcesses
GO:0007613	memory	58/6558	106/17381	0.000270446963660546	0.00592463025768193	0.00466815641858895	KCNK10/MECP2/CREB1/ATXN1/PTEN/KALRN/SLC24A2/PSEN1/BTBD9/EIF4EBP2/VLDLR/PAIP2/PJA2/KCNK2/CCND2/CRTC1/INSR/CALB1/LDLR/ATP1A3/NETO1/PAK5/SLC17A7/SHANK1/GRIA1/PPP3CB/KMT2B/PLCB1/S100B/CUX2/CHRNB2/ADCY1/FOXO6/CTNS/ASIC1/SLC8A2/CIC/MAPT/ARC/DRD2/OXTR/GRIN2A/CHRNA7/PTGS2/HRH1/GRIN1/COMT/ITGA8/ITGA5/SHANK3/PLA2G6/ITGA3/APOE/RPS6KB1/SLC8A3/JPH3/DBH/RASGRF1	58	BiologicalProcesses
GO:0022898	regulation of transmembrane transporter activity	112/6558	228/17381	0.000272655849909344	0.00595168769516396	0.00468947561404229	GRM5/GSTM2/CAV3/HOMER1/STK39/KCNAB1/HTR3A/PTEN/KCNE5/OPRL1/HTT/SLC9A1/CACNB4/PRKCE/CACNA2D1/MEF2C/FMR1/AHCYL1/ANK3/OXSR1/BCL2/NLGN2/SCN1B/ATP1B3/LRRC55/KCNC2/AKAP6/PM20D1/GJA1/CACNG4/EPHB2/NETO1/OPRM1/CACNB1/CAMK2D/CACNG7/SHANK1/CFTR/KCNC1/APP/LRRC38/STIM1/SHISA9/S100A1/FXYD4/PTAFR/ACTN4/CASQ1/CACNB2/WNK3/CALM2/NIPSNAP2/KCNS1/FKBP1A/PTPN3/NOS1/STOM/SLMAP/PIRT/PDE4B/PRKACA/CNIH2/YWHAH/NTSR1/PPARGC…	112	BiologicalProcesses
GO:0009743	response to carbohydrate	105/6558	212/17381	0.000283131552644725	0.00615836316642191	0.00485232010994424	ARRB1/MAP2K4/TIAM1/ACVR2B/PTEN/SLC30A8/VSNL1/KAT7/SLC6A1/GHRHR/ZFP36L1/FOXO3/PRKCE/MAP4K4/THBS1/PPP3CA/NKX2-2/PIK3CA/EFNA5/LIN28A/SESN2/SIDT2/HNF4A/NOX4/NME2/TCF7L2/GJB6/ZNF236/SLC8A1/LYN/GJA1/NR1D1/JAGN1/GCKR/ENSA/SIN3A/PAX2/CFTR/CDK16/PDK3/SLC29A1/PFKFB2/AGER/PRKCB/TGFBR2/GCK/PPARD/UCP2/PPP3CB/RAB11FIP5/NR1H4/GCLM/PCK1/SREBF1/SARM1/ENY2/EIF2B3/OPA1/ADIPOQ/TRA2B/KCNB1/CMA1/PRKACA/FOXA2/TRH/PPARG…	105	BiologicalProcesses
GO:0042692	muscle cell differentiation	186/6558	403/17381	0.00028945534928664	0.00626808957867713	0.00493877614743178	SIRT1/H3F3B/BCL9/MAPK14/BTG1/KDM6B/CAV3/PROX1/SYNE1/HOMER1/MECP2/KCNAB1/MAP2K4/EPC1/MED28/KCNH1/HDAC4/SKI/HEY2/RYR1/NPNT/SMAD4/SLC9A1/FRS2/EPAS1/EDNRB/ZFP36L1/FLOT1/HDAC9/QKI/MEF2C/PPP3CA/SOX6/LDB3/SPAG9/HIF1AN/MORF4L2/CACNA2D2/ACVR1/MYH9/SORT1/ISL1/CDK1/TMOD1/PRKAR1A/BCL2/NOX4/TCF7L2/PDGFRA/SDC1/HES1/ADGRB3/GREM1/ARID1A/CDC42/SIX1/SLC8A1/ADGRB1/RORA/CXCL9/AKAP6/HDAC5/WNT1/ANKRD17/THRA/NFATC2/GPX…	186	BiologicalProcesses
GO:0001666	response to hypoxia	160/6558	341/17381	0.000290227315243067	0.00626808957867713	0.00493877614743178	DDIT4/SIRT1/MTHFR/MECP2/EP300/CREB1/CPEB1/PPARA/PTEN/ENO1/ERCC2/RYR1/SMAD4/PENK/CCNA2/TP53/SLC9A1/EPAS1/ZFP36L1/ITPR1/FOXO3/CBFA2T3/BNIP3/PRKCE/EGLN1/THBS1/AJUBA/NF1/SUV39H2/HIF1AN/CITED2/PLOD2/SLC2A8/MYB/CHRNA4/KCNK2/BCL2/GNGT1/DNMT3A/NOX4/DDAH1/PSME4/PRKAA1/NDRG1/HP1BP3/SLC8A1/RORA/HIPK2/CXCR4/CPEB2/PDK3/POSTN/SLC29A1/CFLAR/VEGFA/PSME3/AGER/BACH1/PRKCB/PSMD9/TGFBR2/MDM4/ACTN4/PPARD/NOL3/LMNA/UC…	160	BiologicalProcesses
GO:0018209	peptidyl-serine modification	146/6558	308/17381	0.000297913250251544	0.00639104229144183	0.00503565350016299	DDIT4/AKT3/MAPK14/ARRB1/STK39/TGFBR1/GALNT3/DGKQ/RAPGEF3/OSM/WNT5A/NTRK2/MAST4/LMTK2/PRKCE/PPM1F/PRKAA2/BAG4/MAPK9/RICTOR/CAMKK2/PKN2/CDK1/PIK3CA/SMAD7/BCL2/CSNK1E/MAPK8/TTBK2/GALNT2/PRKAA1/RET/DYRK1A/CDC42/CNOT9/HIPK2/TTBK1/CAMK1G/CAMK2D/SBK1/MAPK13/NEK6/PDK3/APP/GSK3B/ATP2B4/VEGFA/LRRK2/PRKG2/UHMK1/NSD1/PAK2/PRKCB/TGFBR2/NTRK3/CDK5R1/LIF/IL6/PFN2/PDPK1/NAA11/EGFR/C8orf44-SGK3/SGK3/STK32B/TCL1A/…	146	BiologicalProcesses
GO:1902105	regulation of leukocyte differentiation	123/6558	254/17381	0.00029801162517358	0.00639104229144183	0.00503565350016299	NLRP3/CD80/CREB1/DUSP10/FAS/PTPN2/ZFP36L1/UBASH3B/CYLD/CDK6/NF1/PIK3R1/TMEM64/GLI2/MYB/PF4/SMAD7/TNFSF11/IL36B/NME2/PRDM1/IKZF3/FBN1/ATP11C/SOS1/CEACAM1/GPR55/SOX13/FCRL3/LYN/FANCA/PNP/IL2RA/LTF/ZMIZ1/POU4F2/NFATC2/AGER/CLDN18/TGFBR2/LILRB1/MAFB/C1QC/CD101/LIF/CR1/FADD/IL6/LOXL3/TAL1/ZBTB1/BCL6/HLA-DOA/TCTA/AP3D1/TLR3/LEF1/RASSF2/GLI3/PRKCA/VNN1/SASH3/TESPA1/ADIPOQ/TNFSF4/TNFSF9/PPARGC1B/CD74/RC3…	123	BiologicalProcesses
GO:0072077	renal vesicle morphogenesis	15/6558	19/17381	0.000302413249320066	0.00646276146798686	0.00509216273698675	FMN1/LHX1/GDNF/GREM1/WNT9B/SIX2/PAX2/LIF/SMO/PAX8/KIF26B/SOX9/WNT4/STAT1/SOX8	15	BiologicalProcesses
GO:0007272	ensheathment of neurons	61/6558	113/17381	0.000311330766384805	0.00660713070883309	0.00520591467913189	MTMR2/NCMAP/PTEN/SKI/ERCC2/RARG/QKI/SERINC5/ADAM22/TENM4/GPC1/NF1/ZNF24/MPP5/SH3TC2/SCN8A/SCN2A/NDRG1/CXCR4/CNTN2/PPARD/CLU/SBF2/AMIGO1/S100B/PMP22/AKT1/RARB/DAG1/NFASC/EIF2AK3/CNTNAP1/RARA/AKT2/MAG/LGI4/PRX/FA2H/TGFB1/ASPA/MBP/XK/CLDN11/MYO5A/JAM3/TG/ID4/OLIG2/ERBB2/MAL/ANK2/ATRN/NRG1/SLC8A3/SOX10/MPZ/NAB2/POU3F1/ADGRG6/DLG1/TSC1	61	BiologicalProcesses
GO:0008366	axon ensheathment	61/6558	113/17381	0.000311330766384805	0.00660713070883309	0.00520591467913189	MTMR2/NCMAP/PTEN/SKI/ERCC2/RARG/QKI/SERINC5/ADAM22/TENM4/GPC1/NF1/ZNF24/MPP5/SH3TC2/SCN8A/SCN2A/NDRG1/CXCR4/CNTN2/PPARD/CLU/SBF2/AMIGO1/S100B/PMP22/AKT1/RARB/DAG1/NFASC/EIF2AK3/CNTNAP1/RARA/AKT2/MAG/LGI4/PRX/FA2H/TGFB1/ASPA/MBP/XK/CLDN11/MYO5A/JAM3/TG/ID4/OLIG2/ERBB2/MAL/ANK2/ATRN/NRG1/SLC8A3/SOX10/MPZ/NAB2/POU3F1/ADGRG6/DLG1/TSC1	61	BiologicalProcesses
GO:0033673	negative regulation of kinase activity	131/6558	273/17381	0.000315103916301908	0.00666406621604589	0.00525077551295294	SIRT1/TRIB2/CAV3/SOCS2/RGS2/CBL/DUSP10/PRKAR2A/PTEN/PTPN2/DUSP18/CDKN2C/PSEN1/PTPN1/SMPD1/MLLT1/GNAQ/IGF1R/YWHAG/CORO1C/APC/PPM1F/UBASH3B/SH3BP5/DEPTOR/AJUBA/NF1/PPP1R1C/CEBPA/LRTM1/HEXIM1/FLRT2/GMFB/SOCS6/PKIB/PRKAR1A/DUSP22/ASPN/PPM1E/LRRC4/DTNBP1/CAMK2N1/NPM1/TP73/DAB2IP/DUSP16/CEACAM1/LYN/SORL1/EPHB2/GCKR/NF2/HYAL2/INCA1/PAK2/LRRTM3/IL6/PODN/PDPK1/SNX6/CSK/LRRC3/LATS2/DUSP6/PTPRJ/LRP6/AKT1/ST…	131	BiologicalProcesses
GO:1904375	regulation of protein localization to cell periphery	49/6558	87/17381	0.000318687413700806	0.00671661197427353	0.00529217755964133	EPB41L2/GPSM2/KALRN/DPP10/PRKCE/APPL1/PIK3R1/NUMB/EPHA3/CNST/EPHB2/AR/SPTBN1/LZTFL1/CLTC/PDPK1/EGFR/CSK/WNK3/AKT1/LRRC15/CLIP3/BCL2L1/LRP1/SAPCD2/ARF6/TGFB1/AP2M1/CNPY4/TMEM59/STX7/WNT3A/RER1/STX4/PRKCI/ITGA3/LYPLA1/STX3/NKD2/GPER1/PICALM/RAMP3/RHOQ/LDLRAP1/DAB2/RHOG/GOPC/DLG1/ACSL3	49	BiologicalProcesses
GO:0003206	cardiac chamber morphogenesis	65/6558	122/17381	0.000328954162285445	0.00690916783466887	0.00544389687992734	RBM15/CAV3/PROX1/TGFBR1/HEY2/WNT5A/SMAD4/CHD7/MED1/MEF2C/PPP1R13L/EGLN1/CITED2/ACVR1/ISL1/SMAD7/NOTCH2/HES1/SOS1/GJA5/NSD2/TGFBR2/VANGL2/RXRA/BMPR1A/NPY2R/SMO/DLL4/FKBP1A/RARB/NOG/TNNC1/TGFB2/MDM2/NRP1/RARA/FZD2/RBPJ/FOXH1/SOX4/SFRP2/TGFB1/MYL3/WNT11/PARVA/NRP2/TBX5/TNNI1/PTCD2/HEG1/GATA4/CCM2L/CPE/GATA6/CYR61/BMP10/FHL2/SMAD6/TPM1/GRHL2/NRG1/HEYL/ADGRG6/FOXC1/TBX3	65	BiologicalProcesses
GO:0032412	regulation of ion transmembrane transporter activity	109/6558	222/17381	0.000334213806659651	0.00699559858323215	0.00551199771257356	GRM5/GSTM2/CAV3/HOMER1/STK39/KCNAB1/HTR3A/PTEN/KCNE5/OPRL1/HTT/SLC9A1/CACNB4/PRKCE/CACNA2D1/MEF2C/FMR1/AHCYL1/ANK3/OXSR1/NLGN2/SCN1B/ATP1B3/LRRC55/KCNC2/AKAP6/CACNG4/EPHB2/NETO1/OPRM1/CACNB1/CAMK2D/CACNG7/SHANK1/CFTR/KCNC1/APP/LRRC38/STIM1/SHISA9/S100A1/FXYD4/PTAFR/ACTN4/CASQ1/CACNB2/WNK3/CALM2/NIPSNAP2/KCNS1/FKBP1A/PTPN3/NOS1/STOM/SLMAP/PIRT/PDE4B/PRKACA/CNIH2/YWHAH/NTSR1/PPARGC1A/ARC/ANO9/JPH1/…	109	BiologicalProcesses
GO:0003382	epithelial cell morphogenesis	21/6558	30/17381	0.000336810277012852	0.00700198779966854	0.0055170319274393	CLIC4/ARHGEF26/PALLD/FLNB/PLOD3/MET/ROCK1/AR/NOTCH4/ST14/STC1/BCL11B/SIPA1L3/IHH/CLDN3/HEG1/COL18A1/EPB41L5/GRHL2/VSIG1/RILPL1	21	BiologicalProcesses
GO:0030201	heparan sulfate proteoglycan metabolic process	21/6558	30/17381	0.000336810277012852	0.00700198779966854	0.0055170319274393	DSE/GPC1/TCF7L2/NDST3/XYLT1/VANGL2/EXTL3/HS3ST3B1/HPSE/NDST1/HS6ST3/HS6ST1/NDST4/NDST2/HS3ST4/XYLT2/EXT1/B3GAT3/GLCE/SULF1/EXT2	21	BiologicalProcesses
GO:0031056	regulation of histone modification	69/6558	131/17381	0.000340501391586759	0.00702576435380955	0.00553576603724833	SIRT1/MTHFR/ARRB1/MECP2/UBE2N/KDM3A/SKI/KAT7/SMAD4/TP53/ZNF451/JARID2/PYGO2/SNAI2/FMR1/PAX5/ISL1/SETD7/MYB/UBE2B/OGT/MAPK8/KDM5A/KMT2A/RNF20/SETD5/SET/TRIP12/CAMK2D/SIN3A/VEGFA/LRRK2/NSD1/DNMT1/LIF/KMT2B/BCL6/ATRX/PAX7/SREBF1/NOS1/IGF2/CTCFL/OTUB1/PPARGC1A/PAF1/C6orf89/KAT2A/EID1/WBP2/TGFB1/PHF19/TET1/FOXP3/PRDM12/TADA2B/RTF1/CTCF/DNMT3B/ZNF274/KDM4A/RUVBL2/SDR16C5/NAP1L2/TADA3/SNCA/CTR9/PHF1/JDP2	69	BiologicalProcesses
GO:0046683	response to organophosphorus	69/6558	131/17381	0.000340501391586759	0.00702576435380955	0.00553576603724833	EEF2K/PTEN/DGKQ/RAPGEF3/PENK/ZFP36L1/AQP9/SSH1/RYR3/NOX4/SDC1/CNGA3/SLC8A1/AKAP6/HCN4/CFTR/FOSL1/APP/AKR1C1/IGFBP5/COL1A1/DUOX2/PTAFR/P2RX4/FOSB/CIB2/GPD1/TRPC3/PCK1/STC1/SLC5A5/SREBF1/DMTN/ADIPOQ/CARM1/PPARGC1B/P2RX1/HCN2/THBD/PKLR/RELA/SELL/DNTT/DUOX1/KCNQ1/P2RX3/BSG/CASP1/P2RX5/P2RX6/PTGS2/AGXT/PANX1/PDE3A/SRD5A1/FDX1/ITPR2/JUN/PLA2G5/CRLS1/TRIM16/RAPGEF1/SLC8A3/PNPT1/KCNE1/RAPGEF2/JUND/STAT1/…	69	BiologicalProcesses
GO:0051493	regulation of cytoskeleton organization	208/6558	457/17381	0.000341402489051282	0.00702576435380955	0.00553576603724833	CARMIL1/CLIC4/CAV3/PROX1/MECP2/STAG2/ARPC5/RGS2/CSF1R/WASF1/ARFIP2/GPSM2/TGFBR1/VASP/RAPGEF3/TRIOBP/PKHD1/FMN1/SMAD4/SLC9A1/CAMSAP2/CD2AP/CTTN/ACTR2/RASA1/STAG1/CHMP1A/PAFAH1B1/NCKAP1/ARHGAP6/WASL/PRKCE/APC/PPM1F/BAG4/CHMP2B/MEF2C/GRB2/CYLD/SLAIN2/ARHGEF2/ARHGDIA/ATAT1/TRIM37/CFL1/MAGEL2/CEP250/SPIRE1/RICTOR/PIK3R1/MAPRE1/CHMP1B/EPHA3/MYADM/RDX/GMFB/ARPIN/SSH1/TMOD1/MAP9/EFNA5/MYO1C/STMND1/PPM1E/…	208	BiologicalProcesses
GO:0003279	cardiac septum development	54/6558	98/17381	0.000342953983595044	0.00703400922058024	0.00554226236293652	RBM15/PROX1/TGFBR1/HEY2/WNT5A/SMAD4/CHD7/TRIP11/FRS2/EGLN1/CITED2/ACVR1/ISL1/SNX17/SMAD7/NOTCH2/PRDM1/LUZP1/HES1/GJA5/NSD2/TGFBR2/VANGL2/PTK7/BMPR1A/CRELD1/SMO/RARB/PCSK5/NOG/TGFB2/NDST1/MDM2/NRP1/RARA/FZD2/SOX4/PAX8/STRA6/WNT11/PARVA/NRP2/TBX5/SUFU/HEG1/C5orf42/GATA4/GATA6/CYR61/SMAD6/ANK2/HEYL/MAML1/TBX3	54	BiologicalProcesses
GO:0007015	actin filament organization	164/6558	352/17381	0.000372866688293469	0.00759872009688992	0.00598721142933166	CARMIL1/ARRB1/CAV3/PROX1/TMSB15B/ARPC5/TPM3/WASF1/ARFIP2/TGFBR1/VASP/RAPGEF3/TRIOBP/FMN1/SLC9A1/CD2AP/CTTN/ACTR2/RASA1/NCKAP1/ARHGAP6/WASL/PRKCE/PPM1F/BAG4/GRB2/ARHGEF2/CFL1/MAGEL2/SPIRE1/RICTOR/PIK3R1/WIPF1/MYADM/RDX/GMFB/COBL/ARPIN/SSH1/TMOD1/MYO1C/BCL2/MARCKS/PPM1E/NOX4/PFN1/MET/RAC1/ALDOA/TMSB10/WASF2/PLEKHH2/SH3PXD2B/ROCK1/SSH2/CDC42/RHOA/SPTB/SPTBN1/ARPC4/RFLNA/ZNF664-RFLNA/CAPZB/PAK3/SHANK…	164	BiologicalProcesses
GO:0071496	cellular response to external stimulus	137/6558	288/17381	0.000372973826745251	0.00759872009688992	0.00598721142933166	SIRT1/SESN1/MAX/MAP2K4/CBL/FAS/HDAC4/NCOA1/TLR8/C12orf66/STK26/PENK/TP53/SLC9A1/MED1/BNIP3/CHMP1A/TMEM150C/PRKAA2/SESN3/NUDT15/SNAI2/SLC1A2/AQP2/FOXO1/RALB/BCL2/SESN2/MAPK8/RAC1/MAP1LC3B/PPP1R9B/CASP2/PDK4/KCNJ2/PRKAA1/BCL10/MAP3K2/DAP/EIF2S1/WNT9B/LYN/KANK2/GJA1/PIM1/SREBF2/EHMT2/HABP4/FOSL1/POSTN/GABARAP/LRRK2/COL1A1/MTPN/FADD/UCP2/IL6/EGFR/ITGA6/SLC38A2/ANKRD1/NR1H4/ATF3/KIAA1324/TLR3/PIK3C2B/…	137	BiologicalProcesses
GO:0010811	positive regulation of cell-substrate adhesion	58/6558	107/17381	0.000375198762046067	0.00761865393231084	0.00600291777010232	NET1/CARMIL1/DISC1/TRIOBP/FMN1/NPNT/VIT/HAS2/LIMS1/PRKCE/PPM1F/DOCK1/CDK6/ARHGEF7/NID1/MYADM/CRKL/RAC1/ROCK1/CDC42/RSU1/GSK3B/VEGFA/ITGA6/NPY2R/PTPRJ/DAG1/EDIL3/THY1/DMTN/EMP2/CALR/NRP1/SPOCK2/SFRP1/CCL25/NINJ1/HSD17B12/IQGAP1/RREB1/CCL21/SMOC2/COL26A1/VEGFC/ITGA5/ITGA3/DOCK5/CYR61/FGG/WNT4/FN1/EPB41L5/SDC4/UNC13D/COL16A1/ABL1/TSC1/ITGB1BP1	58	BiologicalProcesses
GO:0031290	retinal ganglion cell axon guidance	16/6558	21/17381	0.000384266859531885	0.00777429018147472	0.00612554725479589	BMPR1B/NRCAM/ISL1/EPHB1/EFNA5/EPHA7/EPHB2/POU4F2/VEGFA/ALCAM/NRP1/SLIT1/SEMA4F/ROBO2/RPL24/ISL2	16	BiologicalProcesses
GO:0061326	renal tubule development	52/6558	94/17381	0.000385407383014863	0.00777429018147472	0.00612554725479589	FMN1/NPNT/SMAD4/MTSS1/LHX1/MEF2C/COL4A1/BCL2/GDNF/CALB1/HES1/GREM1/WNT9B/SIX1/SIX2/WNT1/PAX2/VEGFA/TCF21/LIF/KLHL3/FAT4/AGT/SMO/PBX1/WNT2B/GLI3/NOG/POU3F3/PTCH1/TFAP2B/WNT7B/PAX8/FGF1/IRX2/TGFB1/HOXA11/WNT11/KIF26B/HOXD11/SHH/SOX9/CTNNBIP1/WNT4/HEYL/DCHS1/STAT1/DLG1/IRX3/ADAMTS16/SOX8/FOXD1	52	BiologicalProcesses
GO:0045165	cell fate commitment	122/6558	253/17381	0.000388977299243981	0.00782049096374741	0.00616194994474104	KDM6B/PROX1/ELF5/TGFBR1/ETS2/PSEN1/HEY2/WNT5A/ERBB4/SMAD4/EPAS1/RAB10/EOMES/SMAD1/TBR1/TENM4/MEF2C/ONECUT2/CYLD/ARHGEF2/SOX6/NKX2-2/SATB2/CDC73/GLI2/ACVR1/LHX3/ISL1/DMRT3/BCL2/NOTCH2/PRDM1/TCF7L2/HES1/SH3PXD2B/PDPN/WNT9B/CDC42/SIX1/RORA/SOX5/SIX2/FOXN4/WNT1/AR/PAX2/SLAMF6/JAG2/NOTCH4/NTRK3/IL6/BMPR1A/MYOG/GSC/LOXL3/TAL1/DUSP6/SMO/DLL4/PAX7/WNT2B/GLI3/PML/TEAD3/AXIN1/NRP1/PTCH1/FOXA2/RARA/BCL11B/O…	122	BiologicalProcesses
GO:1903076	regulation of protein localization to plasma membrane	45/6558	79/17381	0.000392346148964497	0.00786235954908527	0.00619493919417628	KALRN/DPP10/PRKCE/APPL1/PIK3R1/NUMB/EPHA3/CNST/EPHB2/AR/SPTBN1/CLTC/PDPK1/EGFR/CSK/WNK3/AKT1/LRRC15/CLIP3/BCL2L1/LRP1/ARF6/TGFB1/AP2M1/CNPY4/TMEM59/STX7/WNT3A/RER1/STX4/PRKCI/ITGA3/LYPLA1/STX3/NKD2/GPER1/PICALM/RAMP3/RHOQ/LDLRAP1/DAB2/RHOG/GOPC/DLG1/ACSL3	45	BiologicalProcesses
GO:0072089	stem cell proliferation	62/6558	116/17381	0.000398900524452092	0.00796758171716074	0.00627784623105718	DAGLA/DISC1/MECOM/DGCR8/WNT5A/FRS2/RAB10/ZFP36L1/PAFAH1B1/SNAI2/RNF43/ARHGEF2/NF1/FZD3/NUMB/SIX3/SOX5/SIX2/WNT1/CTC1/VEGFA/NF2/LRRK2/PLXNB2/LEF1/SMO/WNT2B/GLI3/TEAD3/FBLN1/CD34/TERT/SETD1A/EIF2AK2/NUMBL/WNT7B/SHB/WNT3/SFRP2/TGFB1/DRD2/SIRT6/KCTD11/OVOL1/ACE/RUNX1/OTP/WNT3A/ARIH2/KITLG/SHH/ETV6/VEGFC/ID4/ZNRF3/AGO3/PAX6/PTPRC/NEUROD4/SOX10/TRIM71/TBX3	62	BiologicalProcesses
GO:0060021	palate development	51/6558	92/17381	0.000408322025149251	0.00809937663577156	0.00638169056707338	TGFBR1/SNAI1/ACVR2B/PRDM16/SKI/WNT5A/SMAD4/CHD7/BNC2/FOXF2/PYGO2/SNAI2/INSIG1/MEF2C/SATB2/PDGFRA/SOS1/WNT9B/EPHB2/JAG2/TCF21/TGFBR2/TIPARP/BMPR1A/LOXL3/ASPH/LEF1/ALX4/LRP6/GLI3/GDF11/TGFB2/FZD2/COL11A2/PRRX1/FRAS1/TGFB3/ARID5B/WNT11/TIFAB/MSC/INHBA/WNT3A/SHH/C5orf42/INSIG2/CLDN5/PLEKHA1/ZNF84/DLG1/TBX3	51	BiologicalProcesses
GO:0072080	nephron tubule development	51/6558	92/17381	0.000408322025149251	0.00809937663577156	0.00638169056707338	FMN1/NPNT/SMAD4/MTSS1/LHX1/MEF2C/BCL2/GDNF/CALB1/HES1/GREM1/WNT9B/SIX1/SIX2/WNT1/PAX2/VEGFA/TCF21/LIF/KLHL3/FAT4/AGT/SMO/PBX1/WNT2B/GLI3/NOG/POU3F3/PTCH1/TFAP2B/WNT7B/PAX8/FGF1/IRX2/TGFB1/HOXA11/WNT11/KIF26B/HOXD11/SHH/SOX9/CTNNBIP1/WNT4/HEYL/DCHS1/STAT1/DLG1/IRX3/ADAMTS16/SOX8/FOXD1	51	BiologicalProcesses
GO:0021879	forebrain neuron differentiation	33/6558	54/17381	0.000409474375074184	0.00809937663577156	0.00638169056707338	PROX1/CSF1R/DISC1/LHX6/WNT5A/ERBB4/GNAQ/TBR1/SATB2/LHX8/HES1/CNTN2/LEF1/UQCRQ/AXIN1/NRP1/BCL11B/DRD2/SALL3/OGDH/SOX1/OTP/INHBA/LHX5/ATF5/GBX2/SHANK3/PAX6/RAPGEF2/DCLK2/SEMA3A/DLX1/ROBO2	33	BiologicalProcesses
GO:0003413	chondrocyte differentiation involved in endochondral bone morphogenesis	10/6558	11/17381	0.000420995942120094	0.00828295008928595	0.00652633243636043	TRIP11/RARG/TGFBR2/NPPC/MATN1/SERPINH1/IHH/SOX9/POC1A/AXIN2	10	BiologicalProcesses
GO:0034968	histone lysine methylation	56/6558	103/17381	0.000424475505854218	0.00828295008928595	0.00652633243636043	WDR82/SIRT1/MECP2/TET2/KDM3A/DPY30/PRDM16/MECOM/SMAD4/JARID2/PYGO2/PAX5/SUV39H2/SETD7/MYB/OGT/NSD3/ARID4A/KMT2A/EHMT2/BEND3/NSD1/NSD2/DNMT1/KMT2B/KDM6A/ATRX/DOT1L/RBBP5/KMT2D/KMT5A/CTCFL/KMT5C/SETD1A/DYDC2/PHF19/PRDM7/CHD5/PRDM12/SETD1B/WDR5/RTF1/SUV39H1/DNMT3B/SETD3/ZNF274/KDM4A/SMYD2/MEN1/SETD6/KMT2C/SMYD1/PWP1/CTR9/EHMT1/PHF1	56	BiologicalProcesses
GO:2001238	positive regulation of extrinsic apoptotic signaling pathway	31/6558	50/17381	0.000424702995630462	0.00828295008928595	0.00652633243636043	FAS/PTEN/BMPR1B/SKIL/CYLD/THBS1/NF1/RET/BCL10/PIDD1/ITM2C/PPP2R1B/HYAL2/PAK2/PDIA3/FADD/ATF3/AGT/PML/WWOX/SFRP1/DEDD2/INHBA/RIPK1/PPP2R1A/BID/MAL/GPER1/PEA15/STK3/TRAF2	31	BiologicalProcesses
GO:0045773	positive regulation of axon extension	26/6558	40/17381	0.000425531140058211	0.00828295008928595	0.00652633243636043	NDEL1/DISC1/L1CAM/PAFAH1B1/MAP1B/DSCAM/CDH4/POU4F2/VEGFA/NTRK3/SEMA5A/TRPC5/NRP1/ISLR2/MACF1/LIMK1/MAPT/ZFYVE27/NTN1/GOLGA4/TRPV2/FN1/NRG1/RUFY3/SEMA7A/TWF2	26	BiologicalProcesses
GO:0090184	positive regulation of kidney development	26/6558	40/17381	0.000425531140058211	0.00828295008928595	0.00652633243636043	LHX1/LIN28A/GDNF/PDGFD/RET/GREM1/SIX1/BASP1/PAX2/CFLAR/VEGFA/LIF/AGT/SMO/WNT2B/NOG/ADIPOQ/PAX8/TGFB1/PDGFRB/SHH/SOX9/PDGFA/WNT4/SOX8/FOXD1	26	BiologicalProcesses
GO:0046328	regulation of JNK cascade	85/6558	168/17381	0.000435912498823933	0.00845808632638692	0.00666432642312279	MAP2K4/TIAM1/DUSP10/PHLPP1/MAPK8IP3/MECOM/WNT5A/PTPN1/IGF1R/PAFAH1B1/MAP4K4/SPAG9/EPHB1/ZEB2/DACT1/DUSP22/TNFSF11/MAP3K20/DTNBP1/ULK4/TP73/MARVELD3/DAB2IP/MAP3K2/ERCC6/TPD52L1/CDC42/FZD4/HIPK2/FKTN/TLR6/APP/AGER/MAP3K9/EDA2R/VANGL2/DVL3/EGFR/PLCB1/TLR3/TRAF4/MUL1/AKT1/RASSF2/NOD1/AXIN1/CARD9/CD27/NOX1/TAOK1/WNT7B/SASH1/SFRP1/AIDA/SFRP2/NCOR1/EDAR/CD40LG/HMGB1/CCL21/ERN1/FGF19/SYK/RASGRP1/RIPK1/MA…	85	BiologicalProcesses
GO:0072078	nephron tubule morphogenesis	42/6558	73/17381	0.000454422902606626	0.00878934424282183	0.00692533237650005	FMN1/NPNT/SMAD4/LHX1/BCL2/GDNF/HES1/GREM1/WNT9B/SIX1/SIX2/WNT1/PAX2/VEGFA/TCF21/KLHL3/FAT4/AGT/SMO/PBX1/WNT2B/GLI3/NOG/PTCH1/PAX8/FGF1/IRX2/TGFB1/HOXA11/WNT11/KIF26B/HOXD11/SHH/SOX9/CTNNBIP1/WNT4/DCHS1/DLG1/IRX3/ADAMTS16/SOX8/FOXD1	42	BiologicalProcesses
GO:0060606	tube closure	49/6558	88/17381	0.000457706626235107	0.00882493028248888	0.00695337145949067	VASP/SKI/WNT5A/PRKACB/RARG/KDM2B/FZD3/COBL/ZEB2/PFN1/CELSR1/BCL10/ARID1A/LHX2/SHROOM3/PAX2/SEMA4C/VANGL2/PTK7/DVL3/PLXNB2/KDM6A/KIF20B/LRP6/ST14/NOG/TGFB2/PRKACA/PTCH1/RARA/FZD2/KAT2A/SFRP1/SFRP2/TGFB1/DEAF1/ADM/MKS1/GLMN/SUFU/MTHFD1L/FGF10/GRHL2/SDC4/SCRIB/TRIM71/ABL1/PRICKLE1/TSC1	49	BiologicalProcesses
GO:1902905	positive regulation of supramolecular fiber organization	91/6558	182/17381	0.000466637894704842	0.00896883903281759	0.00706676057025704	CARMIL1/CAV3/PROX1/MECP2/ARPC5/RGS2/WASF1/ARFIP2/TGFBR1/VASP/RAPGEF3/FMN1/PSEN1/CTTN/ACTR2/NCKAP1/WASL/PRKCE/PPM1F/BAG4/GRB2/SLAIN2/CFL1/MAGEL2/SPIRE1/RICTOR/GMFB/ARPIN/MYO1C/PPM1E/NOX4/PFN1/MET/RAC1/SH3PXD2B/CDC42/RHOA/ARPC4/GPX1/APP/CDC42EP3/NF2/KATNB1/PFN2/SEMA5A/CLU/BAIAP2L1/WDR1/NRP1/CDC42EP1/LIMK1/SORBS3/MAPT/SFRP1/ARF6/TGFB3/HCK/WNT11/TENM1/NCK2/CCL21/CLASP1/ARF1/ICAM1/C15orf62/MLST8/LMOD1…	91	BiologicalProcesses
GO:0008286	insulin receptor signaling pathway	64/6558	121/17381	0.000472802044569059	0.00905882788842033	0.00713766491966158	SIRT1/SOCS2/NDEL1/PTPN2/EIF4EBP2/PTPN1/IGF1R/PHIP/APC/APPL1/SESN3/GRB2/PIK3R1/SLC2A8/FOXO1/PIK3CA/OSBPL8/OGT/SOGA1/PTPRE/PDK4/INSR/AP3S1/SOS1/CCND3/ATP6V1F/IDE/PRKCB/BAIAP2L1/NR1H4/ATP6V0E1/AKT1/SREBF1/ATP6V0D2/SOCS3/EIF4EBP1/ATP6V1C1/IGF2/AKT2/RELA/ATP6V0C/PDK2/ADIPOR1/STXBP4/ATP6V0A1/BCAR1/GAB1/LEP/SOCS7/TRIM72/PIK3R3/RPS6KB1/ENPP1/RHOQ/KANK1/SIK2/CISH/CAV2/C2CD5/FOXO4/ATP6V0E2/ATP6V0D1/FER/TSC1	64	BiologicalProcesses
GO:0048872	homeostasis of number of cells	113/6558	233/17381	0.000477081473350183	0.00911225614098849	0.00717976230452989	AKT3/MAPK14/SMAP1/GIGYF2/SFXN1/FAS/PTPN2/ERCC2/TNFRSF13B/EPAS1/ZFP36L1/FOXO3/MED1/SP3/SLC22A5/KLF13/MEF2C/SKIL/L3MBTL3/CYLD/CDK6/SOX6/ZFP36/GCNT4/FAM210B/BCL2/ARID4A/BCL10/KMT2A/IKZF1/SOS1/LYN/TRIM58/HIPK2/IL2RA/THRA/VEGFA/ASXL1/RBFOX2/BAP1/MAFB/TMOD3/DNAJA3/FADD/IL6/PPP3CB/PKNOX1/G6PD/TAL1/BCL6/ACVR1B/SMO/AKT1/RASSF2/RIPK3/BAK1/PIK3CD/LDB1/SASH3/DMTN/CD74/RC3H1/PDE4B/SPNS2/ADAR/SLC46A2/JAK3/SETD…	113	BiologicalProcesses
GO:0032011	ARF protein signal transduction	13/6558	16/17381	0.00048178256691955	0.00911657909910925	0.00718316846555953	CYTH3/PSD4/ARFGEF3/PSD2/IQSEC3/IQSEC2/CYTH4/CYTH2/PSD/GBF1/IQSEC1/PSD3/ARFGEF2	13	BiologicalProcesses
GO:0032012	regulation of ARF protein signal transduction	13/6558	16/17381	0.00048178256691955	0.00911657909910925	0.00718316846555953	CYTH3/PSD4/ARFGEF3/PSD2/IQSEC3/IQSEC2/CYTH4/CYTH2/PSD/GBF1/IQSEC1/PSD3/ARFGEF2	13	BiologicalProcesses
GO:0071871	response to epinephrine	13/6558	16/17381	0.00048178256691955	0.00911657909910925	0.00718316846555953	PENK/SLC9A1/RNLS/ATP2B4/ADIPOQ/PDE4B/PRKACA/PPARGC1A/PKLR/KCNQ1/PDE4D/SRD5A1/SNCA	13	BiologicalProcesses
GO:1901655	cellular response to ketone	48/6558	86/17381	0.000484239494851227	0.00913478948311945	0.00719751685816883	DDIT4/SIRT1/ADCY6/CDC5L/FOXO3/PRKCE/MSN/PRKAA2/FOXO1/EFNA5/ADCY2/LARP1/PTGDR/NR3C1/GJB2/PRKAA1/AR/CFTR/CFLAR/IL6/EGFR/AKT1/FECH/TNFSF4/EIF4EBP1/ADCY1/SFRP1/TGFB1/AIFM1/UGT3A2/ADCY5/ICAM1/ACACA/USP8/DNMT3B/ATP2B1/SRD5A1/FDX1/FBXO32/CASP9/ELK1/KLF2/KLF9/XRN1/NDOR1/RPS6KB1/SOX10/P2RY6	48	BiologicalProcesses
GO:0097061	dendritic spine organization	40/6558	69/17381	0.000498430060850438	0.00937355240590116	0.00738564381665021	MTMR2/EEF2K/TIAM1/DNM3/PTEN/KALRN/CTTN/ACTR2/IGF1R/PAFAH1B1/WASL/CFL1/ABHD17B/EPHB1/INSR/CDC42/SIPA1L1/EPHB2/PAK3/SHANK1/LRRK2/CDK5R1/CUX2/ZNF365/TANC1/OPA1/BHLHB9/LZTS3/ARC/CHRNA7/ARF1/PDLIM5/SHANK3/ITGA3/APOE/DNM1L/EPHA4/CAPRIN1/ARHGAP44/DLG4	40	BiologicalProcesses
GO:0001503	ossification	172/6558	373/17381	0.000504849247082881	0.00946514907414284	0.0074578149996906	H3F3B/CCDC47/MAPK14/FBN2/IL6R/SNAI1/ACVR2B/HDAC4/SKI/ERCC2/WNT5A/CEBPD/RYR1/NPNT/PENK/SP3/SMAD1/BMPR1B/TAPT1/SNAI2/MEF2C/TOB1/CREB3L1/CDK6/NF1/FGF9/IMPAD1/SYNCRIP/CEBPA/SATB2/NELL1/TMEM64/GLI2/ACVR1/PTHLH/MMP16/SORT1/IGSF10/TP53INP2/PHB/BMP3/BCL2/TNFSF11/ASPN/IL6ST/SH3PXD2B/GREM1/SBDS/SLC8A1/RHOA/SIX2/GPNMB/LTF/THRA/CTSK/RRAS2/IGFBP5/COL1A1/DUOX2/CDH11/CLTC/IL6/EGFR/BMPR1A/MYOG/ZHX3/SEMA4D/FAT4/R…	172	BiologicalProcesses
GO:0043543	protein acylation	106/6558	217/17381	0.00050668257072385	0.00947047055738279	0.00746200792229717	SIRT1/MSL2/ZDHHC16/ARRB1/NAA20/MECP2/EP300/EPC1/KAT6A/KAT6B/RAPGEF3/NCOA1/KAT7/SMAD4/ZNF451/BRPF3/PYGO2/CLOCK/SNAI2/KLF15/ATAT1/MORF4L2/ABHD17B/ISL1/FOXO1/PHF20/OAS2/PPM1A/GTF3C4/NAA30/OGT/SUPT7L/TAF12/KMT2A/ZDHHC5/TAF5L/SETD5/SET/NAA40/ZDHHC3/SIN3A/BEND3/ZDHHC2/PCGF2/GOLGA7/LIF/NAA11/NAA60/BRD1/CPA4/LEF1/NMT2/PCK1/LDB1/ING4/HHAT/NOS1/GOLGA7B/CLIP3/PPARGC1A/MRGBP/SOX4/SRCAP/KAT2A/MAP6D1/EID1/KANS…	106	BiologicalProcesses
GO:0035023	regulation of Rho protein signal transduction	67/6558	128/17381	0.000517159141574667	0.00963681912592794	0.00759307789699647	NET1/ARRB1/ARHGEF26/TIAM1/ARHGEF12/FGD6/KALRN/SPATA13/FLOT1/ARHGEF3/ARHGEF2/ARHGDIA/ARHGEF7/PLEKHG3/VAV2/TRIO/FARP1/ADRA1A/MET/RAC1/FGD4/CCDC125/SOS1/GPR55/ADGRG1/F2RL2/RIPOR2/ARHGEF6/ABR/AKAP13/BCL6/SCAI/ITSN2/PLEKHG4B/P2RY8/PREX2/NRP1/ARHGEF1/ARHGEF40/PLEKHG5/EPS8L2/ARHGEF17/ARHGEF4/TNFAIP1/ARHGAP42/PLEKHG1/MCF2L/PDGFRB/F2RL3/BCR/RASGRF2/ARHGEF9/MCF2L2/ABCA1/ITGA3/ARHGEF28/APOC3/APOE/ARHGEF15/G…	67	BiologicalProcesses
GO:0043524	negative regulation of neuron apoptotic process	71/6558	137/17381	0.000521587797601962	0.00968980127338356	0.00763482378508711	ERBB3/MECP2/MAP2K4/TYRO3/PSEN1/NTRK2/RASA1/MEF2C/RETREG1/KDM2B/OXR1/ISL1/PIK3CA/CHL1/NR4A3/TOX3/BCL2/GDNF/TP73/ROCK1/SIX1/HIPK2/SET/BTG2/GFRAL/FAIM2/SNCB/PDPK1/DNAJC5/NONO/GCLM/UNC5B/BHLHB9/NEFL/AMBRA1/NRP1/STXBP1/SYNGAP1/HYOU1/PIN1/PRKCG/C5AR1/TFAP2B/TERT/PPARGC1A/ANGPT1/BCL2L1/MAG/LRP1/FOXB1/TGFB3/GDF5/DRAXIN/EN2/PRKCI/GRIN1/STAMBP/SLC30A10/JUN/SOD2/APOE/CPEB4/ALKBH1/GABRB2/NRBP2/AARS/SNCA/HMOX…	71	BiologicalProcesses
GO:2000027	regulation of organ morphogenesis	120/6558	250/17381	0.000540593551394538	0.0100029569992727	0.0078815665940467	ESR1/CAV3/FBXW7/MAGI2/TIAM1/TGFBR1/WNT5A/SMAD4/FRS2/LHX1/MED1/SRSF6/SNAI2/DAAM1/FZD3/CITED2/PRICKLE2/ACVR1/NUMB/ISL1/DMRT3/NTN4/BCL2/DACT1/ASPN/GDNF/FOXP2/PFN1/RAC1/CELSR1/PSME4/HES1/CEACAM1/GREM1/WNT9B/CDC42/SIX1/BASP1/RHOA/FZD4/PIM1/SIX2/WNT1/AR/PAX2/VANGL1/MLLT3/CFLAR/VEGFA/PSME3/PSMD9/TGFBR2/VANGL2/LIF/PTK7/DVL3/RXRA/CLTC/BMPR1A/AGT/SMO/WNT2B/PSMD8/NOG/NKD1/VDR/TGFB2/CARM1/CD34/FZD2/RBPJ/PSMC…	120	BiologicalProcesses
GO:0002062	chondrocyte differentiation	52/6558	95/17381	0.000541717730163494	0.0100029569992727	0.0078815665940467	MAPK14/TGFBR1/TRIP11/RARG/BMPR1B/SNAI2/MEF2C/FGF9/IMPAD1/SOX6/GLI2/PTHLH/CHST11/CREB3L2/GDF6/GREM1/SOX5/SIX2/SNX19/RFLNA/ZNF664-RFLNA/TGFBR2/BMPR1A/RARB/NPPC/WNT2B/GLI3/RFLNB/EIF2AK3/FGFR3/MEF2D/RUNX3/MAF/MATN1/SERPINH1/IHH/RELA/SFRP2/TGFB1/ACVRL1/HOXA11/RUNX1/GDF5/LOXL2/ZBTB16/SOX9/GLG1/POC1A/AXIN2/CHSY1/AMELX/SULF1	52	BiologicalProcesses
GO:0090316	positive regulation of intracellular protein transport	125/6558	262/17381	0.00056758172684338	0.0104489744411649	0.00823299429393933	MAPK14/UGCG/FBXW7/CTDSPL2/TGFBR1/MIEF2/RAPGEF3/PSEN1/RIOK2/EDA/ERBB4/SMAD4/PLAGL2/TP53/MED1/SELENOI/PPP3CA/PIK3R1/ANK3/KCNN3/CDK1/MYO1C/DACT1/PPM1A/TMEM30B/TCF7L2/FAM20B/DDX58/HES1/GREM1/CDC42/RHOA/SORL1/PRR5L/SREBF2/CTSK/RNASE2/HUWE1/GPR26/APP/GSK3B/EDEM1/LRRK2/HYAL2/AGER/CDH1/BAP1/USP36/CDK5R1/RPL28/OAZ1/IL6/SEMA5A/EGFR/BMPR1A/CEMIP/KIF20B/TLR3/JUP/SMO/NBPF3/ZC3H12A/PCNT/PSMD8/GLI3/HHAT/STOM/SE…	125	BiologicalProcesses
GO:0043583	ear development	101/6558	206/17381	0.000575693957972741	0.0105664909042925	0.00832558829690308	PROX1/HEY2/WNT5A/CEBPD/CHD7/CCNA2/TRIP11/PLPPR4/PAFAH1B1/INSIG1/SLC4A7/FGF9/CEBPA/FZD3/LRP10/LRIG1/GLI2/LHX3/NR4A3/KCNK2/BCL2/CELSR1/GJB6/ATP8A2/GJB2/BMPER/HES1/SIX1/SIX2/EPHB2/WNT1/CDH23/PAX2/FOXI1/JAG2/DUOX2/VANGL2/ATP8B1/MAFB/NTRK3/USH1C/PTK7/MYO7A/GSC/ABR/FAT4/GLI3/ECE1/NOG/OPA1/TGFB2/KCNK3/FZD2/MAF/WHRN/RBPJ/DDR1/LRTOMT/C1QB/PRRX1/PAX8/TGFB1/TGFB3/KCNQ1/CHRNA9/CLIC5/STRA6/TCF15/LHFPL5/C1QTNF…	101	BiologicalProcesses
GO:0010506	regulation of autophagy	141/6558	300/17381	0.000588327418463304	0.0107510051546835	0.00847097144231828	SIRT1/TP53INP1/FBXW7/EP300/TRIM13/PAFAH1B2/PIP4K2B/MTDH/GNAI3/HTT/PHF23/CTTN/ITPR1/USP13/BNIP3/PRKAA2/FYCO1/VPS26B/RAB3GAP2/TBC1D12/CAMKK2/FOXO1/PIK3CA/SH3BP4/TP53INP2/TAB3/RALB/BCL2/LARP1/SESN2/SOGA1/MAPK8/MET/EXOC4/PRKAA1/OPTN/DAP/VPS26A/SREBF2/HK2/CTSK/PRKAB2/QSOX1/PIP4K2C/LRRK2/GPSM1/ATG101/POLDIP2/USP36/CDK5R1/RPL28/MTM1/SNX6/RAB1B/UVRAG/KIAA1324/MUL1/ATP6V0E1/AKT1/RAB12/NOD1/ZC3H12A/SREBF1/…	141	BiologicalProcesses
GO:0045685	regulation of glial cell differentiation	36/6558	61/17381	0.00058941673223492	0.0107510051546835	0.00847097144231828	DUSP10/TENM4/NF1/NKX2-2/CDK1/LIN28A/IL6ST/TP73/HES1/LDLR/CXCR4/CNTN2/APP/AGER/NTRK3/LIF/SLC45A3/ZNF488/DAG1/WDR1/NOG/ZNF365/MAG/RELA/MBD1/DAB1/ASPA/RNF112/SHH/KDM4A/ID4/OLIG2/HDAC2/EPHA4/DLX1/DUSP15	36	BiologicalProcesses
GO:2000146	negative regulation of cell motility	130/6558	274/17381	0.000591023843582075	0.0107510051546835	0.00847097144231828	TP53INP1/CLIC4/MAGI2/DUSP10/SP100/LRCH1/PTEN/ERBB4/STK26/PADI2/PTPRG/CERS2/WASL/CORO1C/FRMD5/SINHCAF/RECK/THBS1/NF1/CITED2/STARD13/ARPIN/VCL/SMAD7/BCL2/OSBPL8/CYP1B1/MARVELD3/CCDC125/C5orf30/DAB2IP/GREM1/EPPK1/ADGRB1/SRGAP2/RHOA/RNF20/HDAC5/ADGRG1/RIPOR2/SRGAP2B/NF2/HYAL2/IGFBP5/CLASP2/PPARD/ADAMTS9/PFN2/PODN/BMPR1A/ABR/PLCB1/SEMA6D/PTPRJ/SCAI/DLL4/DAG1/ANGPT4/STC1/NOG/THY1/ADAM15/ADIPOQ/FBLN1/CA…	130	BiologicalProcesses
GO:0043112	receptor metabolic process	84/6558	167/17381	0.000595005360224507	0.0107913138329145	0.00850273160402037	ARRB1/CAV3/MTMR2/PPARA/MAGI2/DNM3/PSEN1/PTPN1/FURIN/VAMP3/LMTK2/FLOT1/RNF43/VLDLR/GRB2/FMR1/SEC24A/FNTA/OPTN/CEACAM1/GREM1/TBC1D5/SNAP25/NR1D1/CNTN2/DNM1/ITGB3/VEGFA/GRIA1/LILRB1/CXCL8/CLTC/UVRAG/TFRC/ECE1/CALCR/ADIPOQ/CNPY2/ANGPT1/GRK2/LAMTOR1/LRP1/NSF/RAB31/DTX3L/TGFB1/DRD2/AP2M1/ATXN2/ADM/RAMP1/SNX1/ARF1/RAB5A/WNT3A/SELE/NECAB2/SYK/TBC1D16/RAB11B/SMURF1/ZNRF3/PCSK9/HDAC2/ITCH/ARAP1/APOE/LRPAP1…	84	BiologicalProcesses
GO:0051403	stress-activated MAPK cascade	124/6558	260/17381	0.00060644676309529	0.0109662799291077	0.0086405915327342	MAPK14/CAV3/MAP2K4/UBE2N/TIAM1/DUSP10/PHLPP1/FAS/MAPK8IP3/MECOM/WNT5A/PTPN1/MAP3K13/ZFP36L1/IGF1R/PAFAH1B1/FBXW11/MAP4K4/SPAG9/MAPK9/ZFP36/FOXO1/EPHB1/TAB3/ZEB2/DACT1/DUSP22/TNFSF11/MAP3K20/CRKL/MAPK8/DTNBP1/ULK4/TP73/MARVELD3/DAB2IP/GDF6/MAP3K2/ERCC6/TPD52L1/CDC42/FZD4/HIPK2/FKTN/SEMA4C/TLR6/APP/VEGFA/AGER/MAP3K9/EDA2R/VANGL2/ARHGEF6/UBE2V1/DVL3/EGFR/PLCB1/TLR3/TRAF4/AGT/MUL1/AKT1/RASSF2/NOD1/MA…	124	BiologicalProcesses
GO:0001658	branching involved in ureteric bud morphogenesis	35/6558	59/17381	0.000611912356504658	0.0110324729290751	0.00869274656422547	NPNT/SMAD4/LHX1/BCL2/GDNF/GREM1/WNT9B/SIX1/SIX2/WNT1/PAX2/VEGFA/TCF21/FAT4/AGT/SMO/PBX1/WNT2B/GLI3/NOG/PTCH1/PAX8/FGF1/TGFB1/HOXA11/HOXD11/SHH/SOX9/CTNNBIP1/WNT4/DCHS1/DLG1/ADAMTS16/SOX8/FOXD1	35	BiologicalProcesses
GO:0048193	Golgi vesicle transport	156/6558	336/17381	0.000618884601673139	0.0111253608394889	0.00876593514753749	CYTH3/SEC23B/MON2/RP2/HTT/TRAPPC2L/SNX8/RAB26/VAPB/CTSC/VAMP3/RAB10/ATP8A1/STX5/INSIG1/ARF4/KDELR1/RAB6B/TMEM115/SEC24A/SPAST/ARCN1/RNF139/DYNC1LI2/CD59/ANK3/SORT1/SNAP23/CNST/COG3/RABIF/ATP9A/BICD2/BET1/EXOC4/CREB3L2/EXOC5/STEAP2/OPTN/SAR1B/MCFD2/SORL1/SPTB/STX6/ARF3/ANKFY1/DYNLL2/DCTN3/SEC22A/SPTBN1/PPP6R1/PPP6C/SAR1A/CAPZB/VTI1A/GOLPH3L/ARL3/RAB14/GRIA1/SEC24C/KIF3C/GOLGA7/GOLGB1/TMED3/MYO18A/…	156	BiologicalProcesses
GO:0048839	inner ear development	90/6558	181/17381	0.000629436877991494	0.0112760012136679	0.00888462826407594	PROX1/HEY2/WNT5A/CEBPD/CHD7/CCNA2/TRIP11/PLPPR4/PAFAH1B1/INSIG1/SLC4A7/FGF9/CEBPA/FZD3/LRP10/LRIG1/GLI2/LHX3/NR4A3/KCNK2/CELSR1/GJB6/ATP8A2/GJB2/BMPER/HES1/SIX1/EPHB2/WNT1/CDH23/PAX2/FOXI1/JAG2/DUOX2/VANGL2/ATP8B1/MAFB/NTRK3/USH1C/PTK7/MYO7A/ABR/FAT4/GLI3/OPA1/TGFB2/KCNK3/FZD2/MAF/WHRN/RBPJ/LRTOMT/C1QB/PRRX1/PAX8/TGFB1/TGFB3/KCNQ1/CHRNA9/CLIC5/LHFPL5/C1QTNF5/MKS1/TIFAB/NTN1/WNT3A/PDGFRB/GBX2/BCR/…	90	BiologicalProcesses
GO:0001838	embryonic epithelial tube formation	64/6558	122/17381	0.000631530742261327	0.0112760012136679	0.00888462826407594	VASP/SKI/WNT5A/PRKACB/RARG/KDM2B/CFL1/FZD3/COBL/ZEB2/GDNF/PFN1/CELSR1/RET/BCL10/LUZP1/GREM1/WNT9B/ARID1A/SIX1/LHX2/SHROOM3/PAX2/SEMA4C/VANGL2/PTK7/DVL3/PLXNB2/KDM6A/KIF20B/LRP6/ST14/NOG/TGFB2/PRKACA/PTCH1/RARA/FZD2/SOX4/KAT2A/SFRP1/PAX8/IRX2/SFRP2/TGFB1/DEAF1/ADM/MKS1/GLMN/SUFU/SOX9/MTHFD1L/WNT4/GRHL2/SDC4/SCRIB/TRIM71/ABL1/STK3/IRX3/PRICKLE1/SOX8/TSC1/GDF7	64	BiologicalProcesses
GO:0010812	negative regulation of cell-substrate adhesion	34/6558	57/17381	0.000633888101201499	0.0112760012136679	0.00888462826407594	PTEN/RCC2/SPOCK1/RASA1/ARHGAP6/CORO1C/THBS1/NF1/PIK3R1/EFNA5/ACER2/RHOA/FZD4/WNT1/POSTN/NF2/COL1A1/CLASP2/ACTN4/BCL6/PLET1/DMTN/ADAM15/FBLN1/HOXA7/AJAP1/ACVRL1/MMP14/SERPINE1/BCAS3/CASK/MEN1/KANK1/ITGB1BP1	34	BiologicalProcesses
GO:0030335	positive regulation of cell migration	200/6558	442/17381	0.000634644047366124	0.0112760012136679	0.00888462826407594	CARMIL1/MAPK14/PROX1/TMSB15B/CPEB1/TIAM1/CSF1R/ZNF609/GLIPR2/IL6R/TGFBR1/SNAI1/HDAC4/WNT5A/HAS2/IGF1R/HDAC9/RTN4/ATP8A1/PRKCE/APC/HBEGF/PPM1F/DOCK1/BAG4/SNAI2/DOCK4/ONECUT2/ARHGEF2/THBS1/ARHGEF7/SPAG9/PIK3R1/MAPRE1/ATOH8/ACVR1/NUMB/MYADM/RDX/ADAM10/SSH1/SYNE2/PF4/MYO1C/BCL2/NOX4/PFN1/MET/SYDE1/ADAM9/RAC1/ADGRA2/PDGFD/PDGFRA/MOSPD2/INSR/RET/DAB2IP/PDPN/SLC8A1/LYN/RHOA/CXCL9/GPNMB/PAK3/RRAS2/ITGB3/…	200	BiologicalProcesses
GO:0021987	cerebral cortex development	59/6558	111/17381	0.000655554576103792	0.0116137668670909	0.00915076181746712	EMX2/NDEL1/FBXO45/DISC1/LHX6/CCDC85C/NCOA1/PSEN1/NTRK2/BNIP3/RTN4/PAFAH1B1/EOMES/TBR1/PAX5/NF1/TACC1/SYNE2/FOXP2/EFHC1/DIXDC1/DAB2IP/MCPH1/SRGAP2/LHX2/ATP1A3/ADGRG1/GSK3B/GNG12/CDK5R1/BTBD3/EGFR/SLC38A2/FAT4/PLCB1/CNTNAP2/LRP6/SMO/GLI3/TRA2B/NEFL/POU3F3/NRP1/CDK5R2/LRP1/SLC2A1/DAB1/CSNK2A2/BAD/GRIN1/SRD5A1/SOCS7/PAX6/MKKS/ATIC/CDON/MBOAT7/SEMA3A/TSC1	59	BiologicalProcesses
GO:0048545	response to steroid hormone	180/6558	394/17381	0.000662569341279071	0.0117041150690684	0.00922194930438622	ESR1/DDIT4/SIRT1/EP300/PPARA/KDM3A/FAS/PRMT2/NCOA1/GHRHR/PADI2/ZFP36L1/FOXO3/RARG/MED1/CLOCK/ABCA2/THBS1/NKX2-2/DSG2/MED14/PGR/GABRB1/ZFP36/NCOA4/PAPPA/ISL1/FOXO1/NR4A3/PHB/TAT/BCL2/HNF4A/NR1D2/NR3C1/ADAM9/NR5A2/GJB2/SDC1/PDCD7/CNGA3/ARID1A/CNOT9/RORA/KANK2/SSTR2/NR1D1/ATP1A3/AR/ABCA3/CREBRF/NR6A1/THRA/POU4F2/FOSL1/CFLAR/TCF21/COL1A1/LBH/TGFBR2/LMO3/RBFOX2/PTAFR/PAQR5/NTRK3/PPARD/FOSB/RXRA/STRN3/…	180	BiologicalProcesses
GO:0003229	ventricular cardiac muscle tissue development	32/6558	53/17381	0.000675132387526436	0.0118574975648321	0.00934280300342845	PROX1/TGFBR1/HEY2/SMAD4/CHD7/MED1/PPP1R13L/DSG2/ISL1/SMAD7/ADAMTS9/RXRA/BMPR1A/DLL4/FKBP1A/NOG/TNNC1/TGFB2/RBPJ/FOXH1/TGFB1/MYL3/TBX5/TNNI1/PTCD2/HEG1/CCM2L/BMP10/TPM1/NRG1/FOXC1/TBX3	32	BiologicalProcesses
GO:0090181	regulation of cholesterol metabolic process	32/6558	53/17381	0.000675132387526436	0.0118574975648321	0.00934280300342845	ELOVL6/NFYA/SP1/DGKQ/KPNB1/ERLIN1/CYP51A1/SC5D/PRKAA1/SCD/LDLR/ABCG1/SREBF2/ACACB/MBTPS2/NR1H4/ERLIN2/SREBF1/SEC14L2/FGF1/DHCR7/LSS/ACACA/GGPS1/LMF1/FASN/APOE/PMVK/APOB/EPHX2/LDLRAP1/GPAM	32	BiologicalProcesses
GO:0009746	response to hexose	92/6558	186/17381	0.000687710810590897	0.0119122689960255	0.00938595871052915	ARRB1/TIAM1/ACVR2B/PTEN/SLC30A8/VSNL1/GHRHR/FOXO3/PRKCE/MAP4K4/THBS1/PPP3CA/NKX2-2/PIK3CA/EFNA5/LIN28A/SESN2/SIDT2/HNF4A/NOX4/NME2/TCF7L2/GJB6/ZNF236/SLC8A1/GJA1/NR1D1/JAGN1/GCKR/ENSA/SIN3A/PAX2/CFTR/CDK16/PDK3/SLC29A1/PFKFB2/AGER/TGFBR2/GCK/PPARD/UCP2/PPP3CB/RAB11FIP5/NR1H4/GCLM/PCK1/SREBF1/SARM1/ENY2/EIF2B3/OPA1/ADIPOQ/TRA2B/KCNB1/CMA1/PRKACA/FOXA2/TRH/PPARGC1A/SOX4/PKLR/GPR68/TXN2/TGFB1/PIM3/G…	92	BiologicalProcesses
GO:0001843	neural tube closure	48/6558	87/17381	0.000687995902420973	0.0119122689960255	0.00938595871052915	VASP/SKI/WNT5A/PRKACB/RARG/KDM2B/FZD3/COBL/ZEB2/PFN1/CELSR1/BCL10/ARID1A/LHX2/SHROOM3/PAX2/SEMA4C/VANGL2/PTK7/DVL3/PLXNB2/KDM6A/KIF20B/LRP6/ST14/NOG/TGFB2/PRKACA/PTCH1/RARA/FZD2/KAT2A/SFRP1/SFRP2/TGFB1/DEAF1/ADM/MKS1/GLMN/SUFU/MTHFD1L/GRHL2/SDC4/SCRIB/TRIM71/ABL1/PRICKLE1/TSC1	48	BiologicalProcesses
GO:0014812	muscle cell migration	48/6558	87/17381	0.000687995902420973	0.0119122689960255	0.00938595871052915	NET1/ARPC5/HDAC4/KALRN/HAS2/DOCK4/SSH1/BCL2/NOX4/PDGFD/ROCK1/SIX1/SORL1/ITGB3/POSTN/IGFBP5/PPARD/BMPR1A/MEGF10/SEMA6D/AGT/SMO/BIN3/ADIPOQ/MDM2/NRP1/TERT/PPARGC1A/DDR1/IGFBP3/LRP1/NDRG4/IQGAP1/PARVA/ACE/PLXNA1/SERPINE1/PDGFRB/PDGFA/DOCK5/PLEKHO1/TPM1/RPS6KB1/ZNF84/FOXO4/RETN/P2RY6/ITGB1BP1	48	BiologicalProcesses
GO:0030510	regulation of BMP signaling pathway	48/6558	87/17381	0.000687995902420973	0.0119122689960255	0.00938595871052915	CTDSPL2/SKI/WNT5A/SMAD4/TOB1/SKIL/SMAD7/PPM1A/FBN1/BMPER/HES1/GREM1/HIPK2/WNT1/ZNF423/RNF165/RBPMS2/PCSK6/NOG/CHRDL1/LEMD2/TFAP2B/RBPJ/CHRD/SFRP1/SFRP2/GREM2/ACVRL1/TMPRSS6/GDF5/NBL1/SMURF1/GATA4/ITGA3/FSTL3/SOSTDC1/GATA6/CYR61/SMAD6/ABL1/FKBP8/HTRA3/SOST/SULF1/DLX1/UBE2O/SMURF2/FOXD1	48	BiologicalProcesses
GO:0048013	ephrin receptor signaling pathway	48/6558	87/17381	0.000687995902420973	0.0119122689960255	0.00938595871052915	ARPC5/TIAM1/KALRN/PSEN1/ACTR2/RASA1/WASL/YES1/SDC2/ARHGEF7/VAV2/EPHA3/EPHB1/EFNA5/EPHA7/RAC1/ROCK1/CDC42/LYN/RHOA/GRIN2B/SIPA1L1/EPHB2/APH1A/ARPC4/DNM1/PAK3/NTRK3/CDK5R1/ANKS1A/EPHA10/EFNB1/RBPJ/NCSTN/GIT1/MMP2/AP2M1/EPHA8/NCK2/EFNB3/EFNA2/GRIN1/ARHGEF28/NCK1/EPHA4/ARPC1A/EPHA6/EFNB2	48	BiologicalProcesses
GO:0035601	protein deacylation	58/6558	109/17381	0.000699679355171578	0.0120803396011545	0.00951838551861425	RCOR1/SIRT1/EP300/HDAC4/SKI/ABHD13/TP53/BRMS1L/HDAC9/SIN3B/MORF4L2/SAP30L/ABHD17B/PHF21A/PHB/MTA3/MAPK8/FNTA/ARID4A/ABHD12/KDM5A/DYRK1A/MIER1/HDAC5/CAMK2D/SIN3A/FRY/VEGFA/LRRK2/BCL6/RIPK3/MTA2/SREBF1/SPRED2/HDAC11/NACC2/MIER2/C6orf89/LYPLA2/SPRED1/PER2/TGFB1/SIRT6/HDAC10/MSL3/FOXP3/MTA1/HDAC2/LYPLA1/CCAR2/SDR16C5/RBBP4/BAZ2A/TADA3/TBL1XR1/BRMS1/MBD3/JDP2	58	BiologicalProcesses
GO:0003338	metanephros morphogenesis	22/6558	33/17381	0.000703106803781864	0.0121053205203233	0.00953806857613649	FMN1/LHX1/GDNF/CALB1/HES1/GREM1/WNT9B/BASP1/SIX2/PAX2/LIF/SMO/WNT7B/PAX8/FRAS1/KIF26B/PDGFRB/SOX9/FGF10/WNT4/STAT1/SOX8	22	BiologicalProcesses
GO:0061383	trabecula morphogenesis	30/6558	49/17381	0.000710374095240335	0.0121960855901936	0.00960958452313582	CAV3/FBN2/TGFBR1/HEY2/CHD7/MED1/EGLN1/SOS1/GREM1/RHOA/COL1A1/BMPR1A/SEMA4D/DLL4/FKBP1A/NOG/TGFB2/PPARGC1B/RBPJ/FOXH1/SFRP1/MMP2/S1PR1/SLC40A1/HEG1/CCM2L/BMP10/FHL2/NRG1/ADGRG6	30	BiologicalProcesses
GO:0043405	regulation of MAP kinase activity	156/6558	337/17381	0.000727544708342986	0.0124556579462129	0.00981410772663335	TRIB2/MAPK14/ARRB1/CAV3/MAP2K4/RGS2/UBE2N/TIAM1/DUSP10/TGFBR1/PDE5A/MAPK8IP3/DUSP18/PSEN1/WNT5A/STK26/PTPN1/SMPD1/MAP3K13/FRS2/IGF1R/MAP4K4/THBS1/AJUBA/NF1/SPAG9/CDK1/TAB3/ZEB2/AVPI1/DUSP22/TNFSF11/MAP3K20/CRKL/NOX4/ADAM9/DTNBP1/PDGFD/PIK3R5/TP73/INSR/PRKAA1/DAB2IP/DUSP16/MAP3K2/ERCC6/TPD52L1/LYN/SORL1/FZD4/EPHB2/KIDINS220/CXCR4/PAK3/TLR6/VEGFA/LRRK2/HYAL2/AGER/MAP3K9/VANGL2/NTRK3/UBE2V1/DVL3/EGF…	156	BiologicalProcesses
GO:0048709	oligodendrocyte differentiation	47/6558	85/17381	0.000729682297706922	0.0124556579462129	0.00981410772663335	DUSP10/PTEN/CDKN2C/ERCC2/NTRK2/BNIP3/TENM4/NF1/SOX6/NKX2-2/TP73/HES1/LYN/CXCR4/CNTN2/SLC45A3/CLU/CSK/ZNF488/DAG1/GLI3/WDR1/ZNF365/EIF2B3/CNTNAP1/CNP/HDAC11/MAG/FA2H/TGFB1/ASPA/HDAC10/SRSF1/SHH/SOX9/ID4/OLIG2/HDAC2/ERBB2/PAX6/NRG1/SLC8A3/SOX10/PTPRZ1/DLX1/DUSP15/SOX8	47	BiologicalProcesses
GO:2000147	positive regulation of cell motility	207/6558	460/17381	0.000731606872167936	0.0124556579462129	0.00981410772663335	CARMIL1/MAPK14/PROX1/TACR3/TMSB15B/CPEB1/TIAM1/CSF1R/ZNF609/GLIPR2/IL6R/TGFBR1/SNAI1/HDAC4/WNT5A/HAS2/IGF1R/HDAC9/RTN4/ATP8A1/PRKCE/APC/HBEGF/PPM1F/DOCK1/BAG4/SNAI2/DOCK4/ONECUT2/ARHGEF2/THBS1/ARHGEF7/SPAG9/PIK3R1/MAPRE1/ATOH8/ACVR1/NUMB/MYADM/RDX/ADAM10/SSH1/SYNE2/PF4/MYO1C/BCL2/NOX4/PFN1/MET/SYDE1/ADAM9/RAC1/ADGRA2/PDGFD/PDGFRA/MOSPD2/INSR/RET/DAB2IP/PDPN/SLC8A1/LYN/RHOA/CXCL9/GPNMB/RNASE9/PAK3…	207	BiologicalProcesses
GO:0030205	dermatan sulfate metabolic process	11/6558	13/17381	0.000734742369262968	0.0124742926692646	0.00982879046601777	DSE/CHST14/NCAN/VCAN/IDUA/DSEL/BGN/UST/CHST12/DCN/BCAN	11	BiologicalProcesses
GO:0050873	brown fat cell differentiation	25/6558	39/17381	0.000745743576283217	0.0126259965048283	0.00994832150895384	SIRT1/MAPK14/RGS2/DUSP10/PRDM16/BNIP3/CEBPA/ALDH6A1/PEX11A/FNDC5/ITGA6/ZNF516/ADIPOQ/ADIG/PPARGC1A/ADRB1/PTGS2/ADRB3/EBF2/LEP/PLAC8/FTO/MB/METRNL/ARL4A	25	BiologicalProcesses
GO:0030198	extracellular matrix organization	155/6558	335/17381	0.000774704504170453	0.0130800937278724	0.010306115459668	LAMC1/FBN2/MPZL3/TGFBR1/APBB2/ERCC2/SH3PXD2A/NPNT/FURIN/VIT/HAS2/FOXF2/FLOT1/RECK/CREB3L1/THBS1/NF1/TLL1/FLRT2/NID1/ITGB8/MMP16/ADAMTS4/CD47/PLOD3/ADAM10/COL4A1/COL4A4/CYP1B1/COL5A1/PDGFRA/FBN1/DNAJB6/SH3PXD2B/GREM1/PDPN/NCAN/PHLDB1/VIPAS39/CTSK/ITGB3/HPSE2/POSTN/APP/CFLAR/COL1A1/CLASP2/CDH1/ANTXR1/KLK2/ADAMTS9/LOXL3/ITGA6/FBLN5/ELN/TIMP2/AGT/DAG1/ITGA2B/VCAN/COL4A3/MYO1E/MFAP4/CAPNS1/ACAN/ADAM15…	155	BiologicalProcesses
GO:1902653	secondary alcohol biosynthetic process	39/6558	68/17381	0.00078010443733689	0.0131139283441075	0.0103327745546796	ELOVL6/NFYA/SP1/APOA5/PRKAA2/INSIG1/KPNB1/ERLIN1/CYP51A1/SC5D/PRKAA1/SCD/ABCG1/SREBF2/ACACB/CFTR/G6PD/MBTPS2/ERLIN2/IDI2/DHCR24/SREBF1/SEC14L2/CYB5R3/CNBP/FGF1/DHCR7/NPC1L1/LSS/ACACA/GGPS1/HMGCS2/INSIG2/FASN/APOE/PMVK/APOB/ERG28/GPAM	39	BiologicalProcesses
GO:0050806	positive regulation of synaptic transmission	69/6558	134/17381	0.000780999659236768	0.0131139283441075	0.0103327745546796	MECP2/CREB1/PTEN/KALRN/SLC24A2/NTRK2/FLOT1/PRKCE/LGI1/FMR1/NF1/PAIP2/SSH1/ADRA1A/NLGN2/DTNBP1/RAB3B/CRTC1/SHANK2/UNC13A/CALB1/SNAP25/EPHB2/NETO1/SHANK1/APP/AGER/STX1B/SYT12/EGFR/NPTN/S100B/STX1A/CUX2/SYT1/CHRNB2/STXBP1/NTSR1/SLC8A2/GFAP/ARC/ADORA1/MPP2/DRD2/OXTR/TACR2/GRIN2A/CLSTN2/CHRNA7/SLC24A1/PTGS2/STX4/GRIN1/HAP1/SHANK3/STX3/APOE/MAPK1/DNM1L/EPHA4/GPER1/SLC8A3/RIMS2/CA7/ABL1/RIMS1/SNCA/RETN/…	69	BiologicalProcesses
GO:0072087	renal vesicle development	15/6558	20/17381	0.000786260892114551	0.0131661001989154	0.0103738819940132	FMN1/LHX1/GDNF/GREM1/WNT9B/SIX2/PAX2/LIF/SMO/PAX8/KIF26B/SOX9/WNT4/STAT1/SOX8	15	BiologicalProcesses
GO:0030098	lymphocyte differentiation	152/6558	328/17381	0.00079657008751959	0.0133022851773763	0.0104811853620999	NLRP3/KLF6/CD80/EP300/DUSP10/TYRO3/FAS/PTPN2/HDAC4/DCAF1/CHD7/ZFP36L1/HDAC9/SP3/EOMES/KDELR1/CYLD/CDK6/PIK3R1/GLI2/MYB/SMAD7/BCL2/IL36B/NOTCH2/RSAD2/PRDM1/CCR9/IKZF3/IKZF1/ATP11C/SOS1/NHEJ1/SOX13/FCRL3/RORA/FANCA/PATZ1/PNP/HDAC5/WNT1/IL2RA/ZMIZ1/NFATC2/SLAMF6/LCK/JAG2/POU2F2/CMTM7/CD1D/TPD52/TGFBR2/MAFB/DNAJA3/CR1/FADD/IL6/PPP3CB/CD79A/PKNOX1/LRRC8A/LOXL3/ZBTB1/BCL6/HLA-DOA/AP3D1/HNF1A/LEF1/DLL4/…	152	BiologicalProcesses
GO:0002064	epithelial cell development	96/6558	196/17381	0.000809374710641503	0.0134792867341713	0.0106206490784021	ESR1/CLIC4/PROX1/VEZF1/ARHGEF26/MAGI2/CDH5/RAPGEF3/WNT5A/FRS2/PALLD/RARG/PAFAH1B1/CLOCK/MSN/SLC4A7/ONECUT2/CDK6/NKX2-2/PGR/FLNB/MYADM/RDX/PLOD3/TMOD1/FEM1B/SIDT2/MET/PRDM1/FOSL2/ARID4A/SDC1/HYDIN/ROCK1/SIX3/CDC42/AR/NPHS2/SHROOM3/KRT2/GPX1/GSK3B/NOTCH4/TJP1/AFDN/MYO7A/PDPK1/ST14/SMO/RARB/ATRX/STC1/MYO1E/ADIPOQ/PPP1R16B/RARA/BCL11B/CDSN/CDKN1A/CST3/SIPA1L3/LRTOMT/WNT7B/IHH/GSTM3/TFCP2L1/HOXB13/IQG…	96	BiologicalProcesses
GO:0048568	embryonic organ development	191/6558	422/17381	0.000816231716104996	0.0135565441544395	0.0106815220285479	PROX1/HIPK1/CDX2/FBN2/TGFBR1/SNAI1/NCOA1/ERCC2/PSEN1/HEY2/WNT5A/CHD7/FRS2/EPAS1/FOXF2/ZFP36L1/RARG/LHX1/MED1/SP3/EOMES/SLC39A1/INSIG1/MEF2C/PPP1R13L/GRB2/EGLN1/PAX5/KDM2B/FGF9/CEBPA/SATB2/FZD3/LRIG1/CITED2/RAD23B/GLI2/ACVR1/MMP16/COBL/CHST11/NR4A3/RPL10/PRDM1/CELSR1/PDGFRA/FBN1/GJB6/ATP8A2/DNAJB6/KMT2A/HES1/WNT9B/ARID1A/SIX3/SIX1/GJA5/HIPK2/SIX2/FOXN4/EPHB2/WNT1/TEAD1/PAX2/FOXI1/VEGFA/TCF21/HOXB5…	191	BiologicalProcesses
GO:0021872	forebrain generation of neurons	37/6558	64/17381	0.000858389383432813	0.0141796646257874	0.0111724933974541	PROX1/CSF1R/DISC1/LHX6/WNT5A/ERBB4/GNAQ/TBR1/SATB2/NUMB/LHX8/HES1/CNTN2/LEF1/GLI3/UQCRQ/AXIN1/NRP1/BCL11B/NUMBL/DRD2/SALL3/OGDH/SOX1/OTP/INHBA/WNT3A/LHX5/ATF5/GBX2/SHANK3/PAX6/RAPGEF2/DCLK2/SEMA3A/DLX1/ROBO2	37	BiologicalProcesses
GO:0061035	regulation of cartilage development	37/6558	64/17381	0.000858389383432813	0.0141796646257874	0.0111724933974541	TGFBR1/WNT5A/RARG/SMAD1/BMPR1B/TAPT1/SNAI2/SOX6/GLI2/PTHLH/GDF6/GREM1/SOX5/SIX2/RFLNA/ZNF664-RFLNA/RARB/GLI3/NOG/RFLNB/CARM1/RARA/MAF/RELA/TGFB1/ACVRL1/HOXA11/WNT11/GDF5/LOXL2/ZBTB16/SOX9/LEP/GLG1/CYR61/BMP10/AXIN2	37	BiologicalProcesses
GO:1904062	regulation of cation transmembrane transport	135/6558	288/17381	0.000866984757316909	0.0142637038090409	0.0112387098591833	GSTM2/CAV3/HOMER1/STK39/KCNAB1/PTEN/KCNE5/DPP10/OPRL1/HTT/CHD7/SLC9A1/CACNB4/PRKCE/CACNA2D1/MEF2C/UBASH3B/FMR1/SLC30A1/ANK3/CACNA1C/OXSR1/NLGN2/SCN1B/ATP1B3/LRRC55/KCNJ2/KCNC2/SESTD1/SLC8A1/LYN/CXCL9/AKAP6/CACNG4/EPHB2/NETO1/OPRM1/CACNB1/CAMK2D/CACNG7/SHANK1/KCNC1/APP/LRRC38/ATP2B4/STIM1/SHISA9/S100A1/FXYD4/ACTN4/CASQ1/PDPK1/CACNB2/CEMIP/G6PD/WNK3/CALM2/NIPSNAP2/AMIGO1/KCNS1/AGT/FKBP1A/DPP6/PTPN3…	135	BiologicalProcesses
GO:0010771	negative regulation of cell morphogenesis involved in differentiation	44/6558	79/17381	0.000868144276335605	0.0142637038090409	0.0112387098591833	DNM3/PTEN/RCC2/PSEN1/WNT5A/RTN4/CORO1C/ARHGDIA/PPP3CA/EFNA5/DCC/EPHA7/RHOA/EPHB2/POSTN/ULK2/ACTN4/CDK5R1/SEMA5A/TRPC5/THY1/DMTN/FBLN1/NRP1/SYNGAP1/YWHAH/NGFR/MAG/WNT3/DAB1/NTN1/WNT3A/DRAXIN/EFNB3/GORASP1/NFATC4/FSTL4/KANK1/LRP4/SEMA4F/RAPGEF2/RUFY3/SEMA3A/ITGB1BP1	44	BiologicalProcesses
GO:0034504	protein localization to nucleus	170/6558	372/17381	0.000903884387657895	0.0148111028883782	0.0116700185509662	SIRT1/NLRP3/MAPK14/SYNE1/ZFYVE9/GLIS2/TGFBR1/PSEN1/IPO7/KAT7/EDA/ERBB4/SMAD4/CD2AP/GNAQ/MED1/SNAI2/TOB1/CYLD/FBXW11/TOPORS/DYRK2/NF1/PPP3CA/FGF9/PIK3R1/KPNB1/KPNA1/NMD3/KPNA3/CDK1/SYNE2/RAB23/DACT1/SESN2/PPM1A/OSBPL8/NUP50/SUPT7L/RANBP6/LITAF/NPM1/DDX58/DNAJB6/HES1/DAB2IP/GREM1/RAE1/SIX3/SIX1/TCP1/RHOA/CTDNEP1/RERE/SIX2/SPTBN1/GCKR/THRA/SIN3A/PARP9/TRIM29/APP/GSK3B/NF2/PPP1R10/LRRK2/HYAL2/AGER/CO…	170	BiologicalProcesses
GO:0043062	extracellular structure organization	155/6558	336/17381	0.000908141437248286	0.0148410707605923	0.0116936309468362	LAMC1/FBN2/MPZL3/TGFBR1/APBB2/ERCC2/SH3PXD2A/NPNT/FURIN/VIT/HAS2/FOXF2/FLOT1/RECK/CREB3L1/THBS1/NF1/TLL1/FLRT2/NID1/ITGB8/MMP16/ADAMTS4/CD47/PLOD3/ADAM10/COL4A1/COL4A4/CYP1B1/COL5A1/PDGFRA/FBN1/DNAJB6/SH3PXD2B/GREM1/PDPN/NCAN/PHLDB1/VIPAS39/CTSK/ITGB3/HPSE2/POSTN/APP/CFLAR/COL1A1/CLASP2/CDH1/ANTXR1/KLK2/ADAMTS9/LOXL3/ITGA6/FBLN5/ELN/TIMP2/AGT/DAG1/ITGA2B/VCAN/COL4A3/MYO1E/MFAP4/CAPNS1/ACAN/ADAM15…	155	BiologicalProcesses
GO:0110053	regulation of actin filament organization	112/6558	234/17381	0.000922044368449982	0.0150280938132434	0.0118409908369366	CARMIL1/ARPC5/WASF1/ARFIP2/TGFBR1/VASP/RAPGEF3/TRIOBP/FMN1/SLC9A1/CTTN/ACTR2/RASA1/NCKAP1/ARHGAP6/WASL/PRKCE/PPM1F/BAG4/GRB2/CFL1/MAGEL2/SPIRE1/RICTOR/PIK3R1/MYADM/RDX/GMFB/ARPIN/SSH1/TMOD1/MYO1C/PPM1E/NOX4/PFN1/MET/RAC1/WASF2/PLEKHH2/SH3PXD2B/ROCK1/SSH2/CDC42/RHOA/SPTB/SPTBN1/ARPC4/CAPZB/PAK3/SHANK1/CDC42EP3/TMOD2/NF2/CLASP2/MTPN/TMOD3/PFN2/SEMA5A/BAIAP2L1/ARHGAP18/WDR1/DMTN/NRP1/CDC42EP1/SPTBN4…	112	BiologicalProcesses
GO:0042552	myelination	58/6558	110/17381	0.000941091243392939	0.0152571609538929	0.0120214782591727	MTMR2/NCMAP/PTEN/SKI/ERCC2/RARG/QKI/SERINC5/ADAM22/TENM4/GPC1/NF1/ZNF24/MPP5/SH3TC2/SCN8A/SCN2A/NDRG1/CXCR4/CNTN2/CLU/SBF2/AMIGO1/S100B/PMP22/AKT1/RARB/DAG1/NFASC/EIF2AK3/CNTNAP1/RARA/AKT2/MAG/LGI4/FA2H/TGFB1/ASPA/MBP/XK/MYO5A/JAM3/TG/ID4/OLIG2/ERBB2/MAL/ANK2/ATRN/NRG1/SLC8A3/SOX10/MPZ/NAB2/POU3F1/ADGRG6/DLG1/TSC1	58	BiologicalProcesses
GO:0098732	macromolecule deacylation	58/6558	110/17381	0.000941091243392939	0.0152571609538929	0.0120214782591727	RCOR1/SIRT1/EP300/HDAC4/SKI/ABHD13/TP53/BRMS1L/HDAC9/SIN3B/MORF4L2/SAP30L/ABHD17B/PHF21A/PHB/MTA3/MAPK8/FNTA/ARID4A/ABHD12/KDM5A/DYRK1A/MIER1/HDAC5/CAMK2D/SIN3A/FRY/VEGFA/LRRK2/BCL6/RIPK3/MTA2/SREBF1/SPRED2/HDAC11/NACC2/MIER2/C6orf89/LYPLA2/SPRED1/PER2/TGFB1/SIRT6/HDAC10/MSL3/FOXP3/MTA1/HDAC2/LYPLA1/CCAR2/SDR16C5/RBBP4/BAZ2A/TADA3/TBL1XR1/BRMS1/MBD3/JDP2	58	BiologicalProcesses
GO:0045598	regulation of fat cell differentiation	62/6558	119/17381	0.000957050407328941	0.015474846797869	0.0121929980883595	SIRT1/TRIB2/MAPK14/CREB1/DUSP10/PRDM16/WNT5A/ZFP36L1/SNAI2/INSIG1/ATAT1/CEBPA/TRIO/ZFP36/TMEM64/SORT1/FOXO1/HES1/SH3PXD2B/RORA/NR1D1/WNT1/ZADH2/ZNF385A/ASXL1/LMO3/PPARD/IL6/FNDC5/HTR2C/AKT1/ZC3H12A/ADIPOQ/CARM1/MMP11/ADIG/AXIN1/FAM57B/SFRP1/ZBTB7C/SFRP2/TGFB1/TGFB1I1/CCDC71L/LGALS12/RUNX1T1/PTGS2/WNT3A/ZBTB16/WDFY2/ID4/LEP/FTO/METRNL/RORC/NOCT/GPER1/ENPP1/STK3/ARNTL/ASXL2/JDP2	62	BiologicalProcesses
GO:0031623	receptor internalization	48/6558	88/17381	0.000964343033844008	0.0155235952637538	0.0122314081585275	ARRB1/CAV3/MTMR2/MAGI2/DNM3/FLOT1/GRB2/FMR1/CEACAM1/GREM1/TBC1D5/SNAP25/CNTN2/DNM1/VEGFA/GRIA1/LILRB1/CXCL8/CLTC/TFRC/CALCR/ANGPT1/GRK2/LRP1/RAB31/DRD2/AP2M1/ATXN2/ADM/RAMP1/SNX1/ARF1/RAB5A/WNT3A/SELE/NECAB2/SYK/PCSK9/LRPAP1/PICALM/RAMP3/FCER1G/LDLRAP1/SH3GL2/GRK3/SNCA/DLG4/CACNG2	48	BiologicalProcesses
GO:0006476	protein deacetylation	53/6558	99/17381	0.000967684848738582	0.0155235952637538	0.0122314081585275	RCOR1/SIRT1/EP300/HDAC4/SKI/TP53/BRMS1L/HDAC9/SIN3B/MORF4L2/SAP30L/PHF21A/PHB/MTA3/MAPK8/FNTA/ARID4A/KDM5A/DYRK1A/MIER1/HDAC5/CAMK2D/SIN3A/FRY/VEGFA/LRRK2/BCL6/RIPK3/MTA2/SREBF1/SPRED2/HDAC11/NACC2/MIER2/C6orf89/SPRED1/PER2/TGFB1/SIRT6/HDAC10/MSL3/FOXP3/MTA1/HDAC2/CCAR2/SDR16C5/RBBP4/BAZ2A/TADA3/TBL1XR1/BRMS1/MBD3/JDP2	53	BiologicalProcesses
GO:0035335	peptidyl-tyrosine dephosphorylation	53/6558	99/17381	0.000967684848738582	0.0155235952637538	0.0122314081585275	MTMR2/DUSP10/PALD1/PTEN/PTPN2/DUSP18/PTP4A3/DUSP13/PTPN1/PTPRG/UBASH3B/PTPN4/SSH1/DUSP22/PTPRE/PTPDC1/DUSP16/PTPN21/SSH2/EYA3/PTPN13/CDC14B/MTM1/PTPRD/DUSP6/PTPRJ/PTPN7/PTPN3/PTPN14/MTMR7/CDC25A/PTPRU/DUSP23/DUSP9/PTPRT/PTPN23/PTP4A2/PTPRF/PTPN18/PTPN9/DUSP2/PTPRC/TIMM50/PTPRB/MTMR8/MTMR4/CDC25B/PTPRZ1/MTMR1/DUSP4/DUSP15/PGP/DUSP8	53	BiologicalProcesses
GO:0051656	establishment of organelle localization	202/6558	450/17381	0.000978054363525879	0.0156488698164141	0.0123301149438713	NUSAP1/CBL/NDEL1/DNM3/GPSM2/RIMS4/TTL/PSEN1/RIOK2/PCLO/YWHAZ/BTBD9/HTT/TRAPPC2L/CTSC/ACTR2/MYRIP/HOOK3/CHMP1A/PAFAH1B1/CHAMP1/WASL/MAP1B/STX5/PREPL/UNC13C/CHMP2B/C12orf4/FYCO1/FMR1/RIMS3/ARHGEF2/SEC24A/SPAST/RAB27B/SPIRE1/CD59/KPNB1/SNX4/CHMP1B/NMD3/MYH9/SNAP23/NR4A3/SYNE2/UBE2B/NLGN2/DTNBP1/BICD2/AP3M1/BET1/EXOC4/NPM1/FNBP1L/AP3S1/UNC13A/SAR1B/MCFD2/MCPH1/CDC42/LYN/TRIM58/SNAP25/SYN1/RHOT1/CHMP7…	202	BiologicalProcesses
GO:0060541	respiratory system development	96/6558	197/17381	0.000999651385376179	0.015952661272635	0.012569479423103	PROX1/EP300/KCNAB1/CREB1/GPSM2/ACVR2B/SKI/WNT5A/EDA/CHD7/EPAS1/RARG/SP3/SRSF6/TNS3/FGF9/CEBPA/PGR/GLI2/LHX3/NUMB/PLOD3/FOXP2/CELSR1/PDGFRA/SIM2/HES1/HYDIN/PDPN/CDC42/SIX1/BASP1/THRA/SMCHD1/VEGFA/ASXL1/TCF21/IGFBP5/CCBE1/TGFBR2/VANGL2/LIF/PTK7/CCDC39/CCDC40/EGFR/BMPR1A/LOXL3/LEF1/LRP6/DAG1/WNT2B/GLI3/SREBF1/NOG/THRB/EIF4EBP1/AXIN1/EDN2/RAB3A/RARA/RBPJ/WNT7B/STK40/FGF1/AARD/DHCR7/HS6ST1/TGFB3/STRA6…	96	BiologicalProcesses
GO:0019722	calcium-mediated signaling	83/6558	167/17381	0.00101795895345221	0.016112549153378	0.0126954588689557	GRM5/ERBB3/GSTM2/NUDT4/HDAC4/HTT/SLC9A1/NCALD/EDNRB/ITPR1/PPP3R1/PPP3CA/CAMKK2/KSR2/PTGFR/CACNA1C/TNFSF11/NR5A2/PRKAA1/ADGRL1/SLC8A1/GRIN2B/AKAP6/PTGDR2/NFATC1/CXCR4/CAMK2D/NFATC2/NEUROD2/ATP2A2/ATP2B4/LRRK2/SLA2/CASQ1/P2RX4/CXCL8/PPP3CB/PDPK1/EGFR/LAT2/NMUR2/MCTP2/CALM2/TMEM100/FKBP1A/DMTN/NOS1/EIF2AK3/EDN2/PRKACA/DMPK/MCU/JPH1/CXCR3/P2RX3/GRIN2A/P2RX5/JPH2/MYO5A/CHP1/SELE/NMUR1/SYK/PLCG1/PDE4D/…	83	BiologicalProcesses
GO:0045176	apical protein localization	9/6558	10/17381	0.0010204625688868	0.016112549153378	0.0126954588689557	RDX/CELSR1/SHROOM3/VANGL2/NAPA/DLG5/MAL/SHROOM2/GOPC	9	BiologicalProcesses
GO:0070102	interleukin-6-mediated signaling pathway	9/6558	10/17381	0.0010204625688868	0.016112549153378	0.0126954588689557	IL6R/PTPN2/SMAD4/IL6ST/IL6/ST18/STAT3/CTR9/FER	9	BiologicalProcesses
GO:0015012	heparan sulfate proteoglycan biosynthetic process	17/6558	24/17381	0.00102285161510318	0.016112549153378	0.0126954588689557	DSE/TCF7L2/NDST3/XYLT1/VANGL2/EXTL3/HS3ST3B1/NDST1/HS6ST3/HS6ST1/NDST4/NDST2/XYLT2/EXT1/B3GAT3/GLCE/EXT2	17	BiologicalProcesses
GO:0036314	response to sterol	17/6558	24/17381	0.00102285161510318	0.016112549153378	0.0126954588689557	TGFBR1/RORA/TGFBR2/LRP6/SMO/DAG1/PTCH1/OSBPL7/TGFB1/F7/INHBA/ABCA1/PMVK/RORC/CCR5/DYNAP/CYP7A1	17	BiologicalProcesses
GO:0021794	thalamus development	12/6558	15/17381	0.0010491285989439	0.0164839948502445	0.0129881297257971	PTCHD1/CNTNAP2/LRP6/SMO/CHRNB2/UQCRQ/FOXB1/OGDH/GBX2/SHH/SRD5A1/OLIG2	12	BiologicalProcesses
GO:0009749	response to glucose	89/6558	181/17381	0.00105288251861825	0.016500558855884	0.0130011808979177	ARRB1/TIAM1/ACVR2B/PTEN/SLC30A8/VSNL1/GHRHR/FOXO3/PRKCE/MAP4K4/THBS1/PPP3CA/NKX2-2/PIK3CA/EFNA5/LIN28A/SESN2/SIDT2/HNF4A/NOX4/NME2/TCF7L2/GJB6/ZNF236/SLC8A1/GJA1/NR1D1/JAGN1/ENSA/SIN3A/PAX2/CFTR/CDK16/PDK3/SLC29A1/PFKFB2/AGER/TGFBR2/GCK/PPARD/UCP2/PPP3CB/RAB11FIP5/NR1H4/GCLM/SREBF1/SARM1/ENY2/EIF2B3/OPA1/ADIPOQ/TRA2B/KCNB1/CMA1/PRKACA/FOXA2/TRH/PPARGC1A/SOX4/PKLR/GPR68/TXN2/TGFB1/PIM3/GJD3/ERN1/A…	89	BiologicalProcesses
GO:0018022	peptidyl-lysine methylation	60/6558	115/17381	0.00109531564781311	0.0171216604589098	0.0134905615526854	WDR82/SIRT1/MECP2/TET2/KDM3A/DPY30/PRDM16/MECOM/SMAD4/JARID2/PYGO2/PAX5/SUV39H2/SETD7/MYB/OGT/NSD3/ARID4A/KMT2A/EHMT2/BEND3/NSD1/NSD2/DNMT1/KMT2B/KDM6A/ATRX/EEF2KMT/EEF1AKMT3/DOT1L/RBBP5/ETFBKMT/KMT2D/KMT5A/CTCFL/KMT5C/SETD1A/DYDC2/PHF19/PRDM7/CHD5/PRDM12/SETD1B/WDR5/RTF1/SUV39H1/DNMT3B/SETD3/ZNF274/KDM4A/METTL22/SMYD2/MEN1/SETD6/KMT2C/SMYD1/PWP1/CTR9/EHMT1/PHF1	60	BiologicalProcesses
GO:0009953	dorsal/ventral pattern formation	51/6558	95/17381	0.00110082689412298	0.0171495974777407	0.0135125737911036	PSEN1/PRKACB/LHX1/BMPR1B/NKX2-2/GLI2/ACVR1/LHX3/DMRT3/GREM1/SIX3/LHX2/FOXN4/BMPR1A/GSC/DUSP6/LRP6/SMO/DLL4/PAX7/GLI3/NOG/LMX1B/PRKACA/PTCH1/CHRD/WNT3/SFRP1/AIDA/NOTO/GREM2/HOXA11/MKS1/SOX1/NBL1/HOXD11/WNT3A/SHH/SUFU/FZD5/PAX6/SOSTDC1/SP8/SMAD6/TTC21B/GORAB/LRP4/GPR161/FKBP8/SOST/DSCAML1	51	BiologicalProcesses
GO:2001233	regulation of apoptotic signaling pathway	174/6558	383/17381	0.00110271462839531	0.0171495974777407	0.0135125737911036	SIRT1/TP53INP1/FBXW7/SP100/TGFBR1/SNAI1/FAS/PTEN/PTPN2/ENO1/PSEN1/OSM/YWHAZ/HTT/PTPN1/PLAGL2/TP53/CTSC/CTTN/BCL2L12/PHIP/BNIP3/YWHAG/BMPR1B/SNAI2/PPP3R1/SKIL/CYLD/ARHGEF2/DEPTOR/CREB3L1/THBS1/NF1/PPP1R13B/MAPK9/SGMS1/ACVR1/PF4/FEM1B/BCL2/GDNF/MAPK8/TCF7L2/CASP2/TP73/RET/BCL10/DAB2IP/IVNS1ABP/TPD52L1/DYNLL2/MLLT11/AR/EYA3/PAK5/ZNF385A/PIDD1/ITM2C/MNT/GFRAL/GPX1/FAIM2/PPP2R1B/LCK/TFDP1/GSK3B/CFLAR/…	174	BiologicalProcesses
GO:0003007	heart morphogenesis	112/6558	235/17381	0.001114472284703	0.0172884634621948	0.0136219895872729	RBM15/CAV3/PROX1/TGFBR1/SNAI1/PSEN1/HEY2/WNT5A/RYR1/SMAD4/CHD7/HAS2/MED1/RTN4/SNAI2/MEF2C/PPP1R13L/EGLN1/OLFM1/FLRT2/CITED2/ACVR1/ISL1/ERG/SMAD7/NOTCH2/COL5A1/INSR/HES1/SOS1/SIX1/GJA5/PIM1/FOXN4/ZMIZ1/VEGFA/ASXL1/NSD2/TGFBR2/VANGL2/RXRA/CCDC39/CCDC40/BMPR1A/KDM6A/FAT4/ANKRD1/NPY2R/TMEM100/SMO/DLL4/FKBP1A/RARB/NOG/TNNC1/ADAM15/TGFB2/MDM2/NRP1/LEMD2/PTCH1/RARA/FZD2/RBPJ/FOXH1/SOX4/IHH/SFRP2/NDRG4/T…	112	BiologicalProcesses
GO:0001508	action potential	71/6558	140/17381	0.00113882888597499	0.0175778765437683	0.0138500250047775	CAV3/KCNE5/CACNA1E/SLC9A1/GNAQ/NRCAM/CACNA2D1/FMR1/CTNNA3/DSG2/ANK3/CHRNA4/SCN9A/ADRA1A/GJC1/CACNA1C/SCN1B/KCNMB2/SCN8A/KCNJ2/SCN2A/SCN1A/CACNA1B/SLC8A1/AKAP6/GJA1/GJA5/KCNJ5/HCN4/CHRNB4/CAMK2D/ATP2A2/P2RX4/CACNB2/JUP/PTPN3/CHRNB2/MYH14/CNTNAP1/SCN4A/SLMAP/KCNB1/P2RX1/YWHAH/NTSR1/HCN2/SCN5A/KCNQ1/P2RX3/KCNA2/SCN3B/SCN4B/GBA/CACNA1I/GNA11/KCND3/CACNA1S/TPCN2/CLDN19/CACNA1D/KCNJ3/GPR35/GPER1/ANK2/A…	71	BiologicalProcesses
GO:0035272	exocrine system development	30/6558	50/17381	0.00113888074465515	0.0175778765437683	0.0138500250047775	EDA/RAB26/SNAI2/IGSF3/NTN4/INSR/CDC42/IL6/EGFR/WLS/DAG1/CLCN2/TGFB2/TGM2/NRP1/CST3/TFCP2L1/TGFB1/EDAR/TGFB3/PLXNA1/SHH/SOX9/PDGFA/PAX6/FGF10/PPDPF/SOX10/FOXC1/SEMA3A	30	BiologicalProcesses
GO:0050810	regulation of steroid biosynthetic process	45/6558	82/17381	0.00115851566313579	0.0178358884964382	0.0140533187295406	ELOVL6/SIRT1/PROX1/NFYA/SP1/SNAI1/DGKQ/SNAI2/INSIG1/KPNB1/ERLIN1/CYP51A1/SC5D/PRKAA1/SCD/NR1D1/ABCG1/SREBF2/ACACB/SF1/MBTPS2/NR1H4/ERLIN2/STARD4/SREBF1/SEC14L2/VDR/PPARGC1A/FGF1/DHCR7/LSS/FGF19/ACACA/CYP27B1/GGPS1/LEP/INSIG2/FASN/APOE/DKK3/PMVK/APOB/WNT4/GPAM/CYP7A1	45	BiologicalProcesses
GO:0009409	response to cold	29/6558	48/17381	0.00117466854591144	0.018020343098097	0.0141986548763078	SLC9A1/FOXO1/PRKAA1/THRA/UCP2/IL6/ZNF516/EIF2AK3/TMEM135/TRH/RNF34/PPARGC1A/ADRB1/CASP8/P2RX3/ADM/CHRNA7/UCP3/ADRB3/ATP2B1/PLAC8/GMPR/HSPA2/METRNL/YBX3/LPL/CDH8/SAXO1/ACOT11	29	BiologicalProcesses
GO:0006376	mRNA splice site selection	19/6558	28/17381	0.00117934182579169	0.018020343098097	0.0141986548763078	SRSF10/SETX/SRSF6/KHDC4/CELF2/CELF1/SF1/NOL3/RBMX/SRSF1/LUC7L3/SLU7/SRSF12/PTBP2/SF3A1/SRSF9/LUC7L/PSIP1/CELF4	19	BiologicalProcesses
GO:0007274	neuromuscular synaptic transmission	19/6558	28/17381	0.00117934182579169	0.018020343098097	0.0141986548763078	CHRNA2/CHRNA4/DTNA/CHRNB4/CHRNA5/SLC5A7/KIF1B/CHRNB2/STXBP1/RAB3A/ETV5/CHRNE/MYLK2/P2RX3/CHRNB3/FCHSD1/CHRND/CHRNA1/ADARB1	19	BiologicalProcesses
GO:0006695	cholesterol biosynthetic process	38/6558	67/17381	0.00120907527531119	0.0183827564246318	0.0144842089147649	ELOVL6/NFYA/SP1/APOA5/PRKAA2/INSIG1/KPNB1/ERLIN1/CYP51A1/SC5D/PRKAA1/SCD/ABCG1/SREBF2/ACACB/CFTR/G6PD/MBTPS2/ERLIN2/IDI2/DHCR24/SREBF1/SEC14L2/CYB5R3/CNBP/FGF1/DHCR7/NPC1L1/LSS/ACACA/GGPS1/HMGCS2/INSIG2/FASN/APOE/PMVK/APOB/GPAM	38	BiologicalProcesses
GO:0060411	cardiac septum morphogenesis	38/6558	67/17381	0.00120907527531119	0.0183827564246318	0.0144842089147649	RBM15/PROX1/TGFBR1/HEY2/WNT5A/SMAD4/CHD7/EGLN1/CITED2/ACVR1/ISL1/SMAD7/NOTCH2/HES1/GJA5/NSD2/TGFBR2/VANGL2/BMPR1A/SMO/RARB/NOG/TGFB2/MDM2/NRP1/RARA/FZD2/SOX4/WNT11/PARVA/NRP2/TBX5/GATA4/GATA6/CYR61/SMAD6/HEYL/TBX3	38	BiologicalProcesses
GO:0034284	response to monosaccharide	93/6558	191/17381	0.00122631163844475	0.0185612815110846	0.014624873056147	ARRB1/TIAM1/ACVR2B/PTEN/SLC30A8/VSNL1/GHRHR/FOXO3/PRKCE/MAP4K4/THBS1/PPP3CA/NKX2-2/PIK3CA/EFNA5/LIN28A/SESN2/SIDT2/HNF4A/NOX4/NME2/TCF7L2/GJB6/ZNF236/SLC8A1/GJA1/NR1D1/JAGN1/GCKR/ENSA/SIN3A/PAX2/CFTR/CDK16/PDK3/SLC29A1/PFKFB2/AGER/TGFBR2/GCK/PPARD/UCP2/PPP3CB/RAB11FIP5/NR1H4/GCLM/PCK1/SREBF1/SARM1/ENY2/EIF2B3/OPA1/ADIPOQ/TRA2B/KCNB1/CMA1/PRKACA/FOXA2/TRH/PPARGC1A/SOX4/PKLR/GPR68/TXN2/TGFB1/PIM3/G…	93	BiologicalProcesses
GO:0051090	regulation of DNA binding transcription factor activity	177/6558	391/17381	0.00122698466363007	0.0185612815110846	0.014624873056147	ESR1/SIRT1/NLRP3/MAPK14/ARRB1/PROX1/EP300/GLIS2/TRIM13/UBE2N/SP100/PTEN/HDAC4/PRMT2/MTDH/PKHD1/WNT5A/EDA/MAP3K13/CLOCK/EGLN1/CYLD/ARHGEF2/TRIM37/PPP3CA/NKX2-2/MAPK9/NDP/TAB3/SMAD7/TNFSF11/TCEAL7/C3orf33/MAPK8/CYP1B1/TCF7L2/CRTC1/NPM1/KDM5A/DDX58/TAF12/BCL10/DAB2IP/GREM1/DAP/FANCA/FZD4/PIM1/HIPK2/HDAC5/WNT1/AR/TRAF3/LRRFIP1/LTF/PIDD1/POU4F2/FOSL1/NEUROD2/TLR6/APP/CFLAR/VEGFA/AIM2/TRAF1/AGER/PRKCB/…	177	BiologicalProcesses
GO:0051491	positive regulation of filopodium assembly	20/6558	30/17381	0.00122992784882023	0.0185612815110846	0.014624873056147	DNM3/TGFBR1/PALM/WASL/FMR1/FNBP1L/CDC42/RIPOR2/NEURL1/TENM2/NRP1/AGRN/TGFB3/TENM1/FSCN1/CCL21/BCAS3/ARAP1/DPYSL3/RHOQ	20	BiologicalProcesses
GO:0006984	ER-nucleus signaling pathway	27/6558	44/17381	0.00123669658865949	0.0186174619455341	0.0146691389502649	CCDC47/FBXW7/PPP1R15B/PTPN2/PTPN1/TP53/INSIG1/ERLIN1/ATF6/EIF2S1/GSK3B/ATP2A2/TMCO1/LMNA/CXCL8/MBTPS2/ATF3/ERLIN2/EIF2AK3/CALR/EIF2A/NCK2/ATG10/INSIG2/PPP1R15A/NCK1/HSP90B1	27	BiologicalProcesses
GO:0045540	regulation of cholesterol biosynthetic process	26/6558	42/17381	0.0012610405445436	0.0187696535369601	0.0147890543075903	ELOVL6/NFYA/SP1/KPNB1/ERLIN1/CYP51A1/SC5D/PRKAA1/SCD/ABCG1/SREBF2/ACACB/MBTPS2/ERLIN2/SREBF1/SEC14L2/FGF1/DHCR7/LSS/ACACA/GGPS1/FASN/APOE/PMVK/APOB/GPAM	26	BiologicalProcesses
GO:0072210	metanephric nephron development	26/6558	42/17381	0.0012610405445436	0.0187696535369601	0.0147890543075903	FMN1/LHX1/GDNF/PDGFRA/RET/HES1/GREM1/WNT9B/SIX2/NPHS2/PAX2/TCF21/LIF/SMO/ADIPOQ/CD34/TFAP2B/PAX8/IRX2/KIF26B/PDGFRB/SOX9/WNT4/STAT1/SOX8/FOXD1	26	BiologicalProcesses
GO:0006482	protein demethylation	21/6558	32/17381	0.00126442231900571	0.0187696535369601	0.0147890543075903	PHF8/KDM6B/KDM3A/JMJD1C/KDM2B/UBE2B/KDM5A/KDM3B/PPME1/HSF4/UTY/KDM6A/KDM2A/KDM4E/HR/KDM5B/KDM4D/ALKBH4/ARID5B/KDM4A/RIOX2	21	BiologicalProcesses
GO:0008214	protein dealkylation	21/6558	32/17381	0.00126442231900571	0.0187696535369601	0.0147890543075903	PHF8/KDM6B/KDM3A/JMJD1C/KDM2B/UBE2B/KDM5A/KDM3B/PPME1/HSF4/UTY/KDM6A/KDM2A/KDM4E/HR/KDM5B/KDM4D/ALKBH4/ARID5B/KDM4A/RIOX2	21	BiologicalProcesses
GO:0009755	hormone-mediated signaling pathway	110/6558	231/17381	0.00127292294300907	0.0187696535369601	0.0147890543075903	ESR1/SIRT1/PRCP/EP300/PPARA/KDM3A/PRMT2/NCOA1/GHRHR/PADI2/RARG/MED1/CLOCK/MED14/PGR/NCOA4/ISL1/NR4A3/PHB/HNF4A/NR1D2/NR3C1/NR5A2/PRLR/ARID1A/CNOT9/RORA/KANK2/SSTR2/NR1D1/AR/CREBRF/NR6A1/THRA/POU4F2/TSHR/TCF21/LBH/LMO3/RBFOX2/PAQR5/PPARD/RXRA/STRN3/SAFB/PGRMC2/LATS2/AKAP13/MED13/NR1H4/LEF1/RNF4/RARB/DDX17/VDR/ADIPOQ/THRB/CARM1/CALR/PPARGC1B/PAQR8/RXRB/FKBP4/AXIN1/KMT2D/RARA/YWHAH/TRH/PAQR6/FOXH1/P…	110	BiologicalProcesses
GO:0003281	ventricular septum development	37/6558	65/17381	0.00127413455930237	0.0187696535369601	0.0147890543075903	RBM15/PROX1/TGFBR1/HEY2/WNT5A/SMAD4/TRIP11/FRS2/EGLN1/CITED2/ACVR1/SMAD7/PRDM1/LUZP1/HES1/GJA5/NSD2/TGFBR2/VANGL2/PTK7/NOG/TGFB2/MDM2/FZD2/SOX4/PAX8/STRA6/WNT11/TBX5/SUFU/HEG1/C5orf42/GATA4/CYR61/SMAD6/HEYL/TBX3	37	BiologicalProcesses
GO:0007585	respiratory gaseous exchange	37/6558	65/17381	0.00127413455930237	0.0187696535369601	0.0147890543075903	MECP2/PASK/ZFAND5/CHRNA4/CHST11/NLGN2/JAG2/SFTPA2/CYSLTR1/SFTPB/CCBE1/MAFB/TMPRSS11D/KDM6A/ELN/TRAF4/COX15/TNNC1/NDST1/RAB3A/NTSR1/GLS/STK40/ADORA1/PBX3/TCF15/MAN1A2/SFTPC/UCP3/EDNRA/CSF2RB/GRIN1/DACH1/MTG1/FTO/FUT8/ATP1A2	37	BiologicalProcesses
GO:0021532	neural tube patterning	25/6558	40/17381	0.00127943096999156	0.0187696535369601	0.0147890543075903	PSEN1/PRKACB/KDM2B/GLI2/HES1/WNT1/GSC/LRP6/SMO/PAX7/GLI3/PRKACA/PTCH1/TMEM107/SSBP3/HES3/MKS1/WNT3A/GBX2/SHH/SUFU/PAX6/GORAB/GPR161/FKBP8	25	BiologicalProcesses
GO:0061647	histone H3-K9 modification	25/6558	40/17381	0.00127943096999156	0.0187696535369601	0.0147890543075903	SIRT1/MECP2/KDM3A/SMAD4/ZNF451/JARID2/PAX5/SUV39H2/SETD7/MYB/ARID4A/KMT2A/EHMT2/BEND3/DNMT1/ATRX/SIRT6/PRDM12/KAT2B/SUV39H1/DNMT3B/ZNF274/KDM4A/NAP1L2/EHMT1	25	BiologicalProcesses
GO:0098693	regulation of synaptic vesicle cycle	25/6558	40/17381	0.00127943096999156	0.0187696535369601	0.0147890543075903	MAGI2/PTEN/RIMS4/BTBD9/PREPL/FMR1/RIMS3/NLGN2/SYN1/DNM1/ATP2A2/LRRK2/STX1B/PFN2/STX1A/STXBP1/RAB3A/TOR1A/NAPA/PCDH17/RAB5A/DNM1L/RIMS2/RIMS1/SNCA	25	BiologicalProcesses
GO:2001222	regulation of neuron migration	22/6558	34/17381	0.00128476628546854	0.0187696535369601	0.0147890543075903	ZNF609/UNC5D/ERBB4/ARHGEF2/FLRT2/IGSF10/ULK4/DAB2IP/SCRT1/SRGAP2/ADGRG1/PLXNB2/KIF20B/SCRT2/SEMA6A/NSMF/FBXO31/GPR173/STAT3/NRG1/RAPGEF2/SEMA3A	22	BiologicalProcesses
GO:0007223	Wnt signaling pathway, calcium modulating pathway	24/6558	38/17381	0.00129053924754655	0.0187696535369601	0.0147890543075903	TNRC6B/WNT5A/PPP3R1/PPP3CA/GNAO1/FZD3/AGO1/AGO4/TCF7L2/FZD4/NFATC1/PPP3CB/PLCB1/LEF1/CAMK2A/FZD2/TNRC6A/WNT11/PLCB3/CALM1/AGO3/FZD5/NLK/PLCB2	24	BiologicalProcesses
GO:0090311	regulation of protein deacetylation	24/6558	38/17381	0.00129053924754655	0.0187696535369601	0.0147890543075903	EP300/SKI/TP53/MAPK8/FNTA/KDM5A/DYRK1A/CAMK2D/FRY/VEGFA/LRRK2/BCL6/RIPK3/SREBF1/SPRED2/C6orf89/SPRED1/TGFB1/FOXP3/CCAR2/SDR16C5/TADA3/BRMS1/JDP2	24	BiologicalProcesses
GO:0007257	activation of JUN kinase activity	23/6558	36/17381	0.00129287044160017	0.0187696535369601	0.0147890543075903	MAP2K4/MAPK8IP3/WNT5A/PTPN1/SPAG9/TNFSF11/MAP3K20/DAB2IP/MAP3K2/ERCC6/MAP3K9/MUL1/AXIN1/WNT7B/CD40LG/ERN1/SYK/RIPK1/MAP2K7/DBNL/MAP4K2/MAP3K11/MAP3K6	23	BiologicalProcesses
GO:0086091	regulation of heart rate by cardiac conduction	23/6558	36/17381	0.00129287044160017	0.0187696535369601	0.0147890543075903	KCNE5/CACNA2D1/CTNNA3/DSG2/CACNA1C/SCN1B/KCNJ2/GJA5/KCNJ5/HCN4/CAMK2D/CACNB2/JUP/SCN5A/KCNQ1/SCN3B/SCN4B/KCND3/CACNA1D/KCNJ3/ANK2/KCNH6/KCNE1	23	BiologicalProcesses
GO:0044262	cellular carbohydrate metabolic process	118/6558	250/17381	0.00129925717069709	0.0188079703641467	0.0148192450427066	DDIT4/SIRT1/MECP2/MTMR2/PPARA/TPI1/PTEN/PTPN2/HDAC4/DGKQ/PPP1R3B/HAS2/CBFA2T3/PRKCE/B3GNT2/PPP1R2/PASK/DYRK2/GK/IMPAD1/PHKA2/FOXO1/SESN2/OGT/SOGA1/IL6ST/PDK4/INSR/NDST3/XYLB/RORA/NR1D1/ACACB/GCKR/HK2/NCOA2/PDK3/GSK3B/PFKFB2/IGFBP5/PTAFR/GCK/IL6/SLC45A3/MYOG/GANC/MOGAT3/SYNJ1/GALK1/AKT1/PCK1/ADIPOQ/NDST1/PFKFB3/MTMR7/P2RY1/HK1/IGF2/FOXA2/NTSR1/IDUA/PRKAG3/G6PC/GYS1/PPARGC1A/AKT2/NLN/MIOX/IGFBP3/HA…	118	BiologicalProcesses
GO:0019216	regulation of lipid metabolic process	164/6558	360/17381	0.00130166417932495	0.0188079703641467	0.0148192450427066	ELOVL6/SIRT1/PROX1/CHD9/FBXW7/CREB1/NFYA/PPARA/SP1/SNAI1/DGKQ/NCOA1/APOA5/MED1/PRKCE/PRKAA2/ADGRF5/SNAI2/INSIG1/SIN3B/PIK3R1/VAV2/KPNB1/NR4A3/HNF4A/NR1D2/ERLIN1/CYP51A1/RGL1/PDK4/PDGFRA/PIK3R5/SC5D/PRKAA1/CHRM5/PDHX/DAB2IP/CEACAM1/CDC42/LYN/RORA/CTDNEP1/SCD/LDLR/NR1D1/ABCG1/SREBF2/ACACB/SF1/THRA/SIN3A/NCOA2/PRKAB2/PDK3/PEX11A/PDPR/SCARB1/WDR91/RXRA/SLC45A3/SMPD3/HTR2C/ANKRD1/MBTPS2/NR1H4/RBL2/AGT…	164	BiologicalProcesses
GO:0055119	relaxation of cardiac muscle	13/6558	17/17381	0.0013372613174249	0.019276748047408	0.0151886060755187	GSTM2/RGS2/PDE5A/KCNJ2/SLC8A1/CAMK2D/ATP2A2/P2RX4/PDE4B/CAMK2G/PDE4D/ATP1B1/ATP1A2	13	BiologicalProcesses
GO:0006024	glycosaminoglycan biosynthetic process	57/6558	109/17381	0.00134106777746958	0.0192861323668096	0.0151960002029061	OGN/DSE/B4GALT5/CHST2/HAS2/CHST1/B3GNT2/GPC1/SDC2/CHST11/SDC1/NDST3/CHST14/XYLT1/NCAN/B3GAT1/CHST5/SDC3/ABCC5/CLTC/CEMIP/HS3ST3B1/CHST3/ST3GAL1/VCAN/ST3GAL2/ACAN/NDST1/B4GALT7/B3GNT7/ANGPT1/ST3GAL4/DSEL/AGRN/HAS3/TGFB1/HS6ST1/GALNT5/NDST4/BGN/NDST2/GPC4/UST/GPC6/PDGFRB/XYLT2/EXT1/B3GAT3/SDC4/CHST12/DCN/BCAN/GLCE/FMOD/CHSY1/GPC5/EXT2	57	BiologicalProcesses
GO:0010906	regulation of glucose metabolic process	52/6558	98/17381	0.00140035807810187	0.0200018992551987	0.0157599698767797	SIRT1/PPARA/PTPN2/DGKQ/PPP1R3B/PASK/DYRK2/FOXO1/SESN2/OGT/SOGA1/PDK4/INSR/RORA/NR1D1/ACACB/GCKR/NCOA2/PDK3/GSK3B/PFKFB2/IGFBP5/GCK/IL6/SLC45A3/AKT1/ADIPOQ/IGF2/FOXA2/PPARGC1A/AKT2/NLN/IGFBP3/KAT2A/GCGR/PPP1R3D/PDK2/ADIPOR1/HMGB1/LEPR/KAT2B/BAD/WDR5/PHKG2/LEP/IGFBP4/PDK1/RORC/ENPP1/SLC35B4/SIK1/PGP	52	BiologicalProcesses
GO:0021510	spinal cord development	52/6558	98/17381	0.00140035807810187	0.0200018992551987	0.0157599698767797	PROX1/GIGYF2/ERCC2/LHX1/VLDLR/NF1/NKX2-2/GLI2/LHX3/ISL1/DMRT3/DCC/FOXN4/WNT1/PLXDC1/LOXL3/TAL1/SMO/DLL4/AKT1/PAX7/GLI3/NOG/GDF11/NEFL/PTCH1/OLIG3/CHRD/HOXC10/SOX4/ACTL6B/SOX12/MDGA1/FOXB1/DAB1/PBX3/SOX1/WNT3A/DRAXIN/LHX5/SHH/SUFU/PTBP2/SRD5A1/OLIG2/PAX6/MDGA2/ADARB1/ZIC1/ROBO2/GDF7/ISL2	52	BiologicalProcesses
GO:0001837	epithelial to mesenchymal transition	68/6558	134/17381	0.00140065655779205	0.0200018992551987	0.0157599698767797	TIAM1/BCL9L/GLIPR2/TGFBR1/SNAI1/PTEN/HEY2/WNT5A/SMAD4/HAS2/FOXF2/RTN4/EOMES/SNAI2/OLFM1/ACVR1/EPHA3/ISL1/ERG/SMAD7/DAB2IP/GREM1/PDPN/PHLDB1/GSK3B/COL1A1/CLASP2/TGFBR2/GSC/LOXL3/LEF1/TMEM100/LRP6/DAG1/DDX17/NOG/RFLNB/ADAM15/TGFB2/ZNF703/FOXA2/TRIM62/RBPJ/HNRNPAB/SFRP1/SFRP2/ADIPOR1/TGFB1/TGFB3/TGFB1I1/WNT11/CLASP1/TCOF1/LOXL2/TBX5/SOX9/DLG5/LDLRAD4/HDAC2/BAMBI/WNT4/EPB41L5/HEYL/DAB2/AXIN2/POFUT2/A…	68	BiologicalProcesses
GO:0007623	circadian rhythm	94/6558	194/17381	0.00140778799759131	0.0200568770192962	0.0158032881584596	SIRT1/PROX1/EP300/CREB1/PPARA/PHLPP1/FAS/PTEN/BTBD9/OPRL1/GHRHR/NTRK2/TP53/GNAQ/EGR3/SETX/CLOCK/PRKAA2/FBXW11/MAGEL2/SUV39H2/MAPK9/NAMPT/CSNK1E/OGT/NR1D2/AHR/MAPK8/CRTC1/KDM5A/PRKAA1/KMT2A/DYRK1A/SIX3/RORA/NR1D1/SIN3A/NCOA2/GSK3B/CRX/NTRK3/IL6/HNRNPR/EGFR/NPY2R/NONO/USP2/PML/SREBF1/CHRNB2/ADIPOQ/ADCY1/MYBBP1A/PRKCG/PPARGC1A/CST3/RELB/NGFR/ADORA1/PER2/NCOR1/DRD2/F7/KCNA2/MTA1/OPN4/SERPINE1/NPAS2/G…	94	BiologicalProcesses
GO:0045926	negative regulation of growth	111/6558	234/17381	0.00143384233339345	0.0202367272061096	0.0159449963777817	SIRT1/BTG1/CAV3/WWC2/SOCS2/DUSP10/APBB2/PTEN/ENO1/CDKN2C/WNT5A/SMAD4/TP53/JARID2/DCUN1D3/RTN4/BCL11A/SH3BP4/KCNK2/DCC/PHB/BCL2/SESN2/NOTCH2/HNF4A/EPHA7/PPP1R9B/TP73/GREM1/GJA1/ULK2/HYAL2/IGFBP5/TGFBR2/CDK5R1/PPARD/NDRG3/SEMA5A/G6PD/BCL6/PTPRJ/AGT/MUL1/ACVR1B/RERG/LTA/PML/NOG/NKD1/ING4/FXN/SERTAD2/ADAM15/TGFB2/FGFR3/NRP1/PTCH1/CDKN1A/GNG4/ALOX15B/MAG/WNT3/SFRP1/ADRB1/SFRP2/ADIPOR1/TGFB1/ELANE/ACVR…	111	BiologicalProcesses
GO:0006914	autophagy	209/6558	470/17381	0.00143486499176445	0.0202367272061096	0.0159449963777817	SIRT1/TP53INP1/FBXW7/EP300/TRIM13/PAFAH1B2/MFN1/PIP4K2B/MTDH/PSEN1/GNAI3/HTT/ATG4B/PHF23/ATG2B/TP53/CTTN/ITPR1/USP13/BNIP3/WIPI2/PRKAA2/CHMP2B/RETREG1/FYCO1/VPS26B/RAB3GAP2/TBC1D12/CAMKK2/RAB7A/TMEM74/FOXO1/MTERF3/PIK3CA/SH3BP4/TP53INP2/TAB3/RALB/RAB23/BCL2/LARP1/SESN2/SOGA1/MAPK8/MET/MAP1LC3B/EXOC4/FNBP1L/PRKAA1/OPTN/DAP/TOMM20/VPS26A/TBC1D5/DYNLL2/SREBF2/HK2/CTSK/VTI1A/PRKAB2/QSOX1/GABARAP/ULK2…	209	BiologicalProcesses
GO:0061919	process utilizing autophagic mechanism	209/6558	470/17381	0.00143486499176445	0.0202367272061096	0.0159449963777817	SIRT1/TP53INP1/FBXW7/EP300/TRIM13/PAFAH1B2/MFN1/PIP4K2B/MTDH/PSEN1/GNAI3/HTT/ATG4B/PHF23/ATG2B/TP53/CTTN/ITPR1/USP13/BNIP3/WIPI2/PRKAA2/CHMP2B/RETREG1/FYCO1/VPS26B/RAB3GAP2/TBC1D12/CAMKK2/RAB7A/TMEM74/FOXO1/MTERF3/PIK3CA/SH3BP4/TP53INP2/TAB3/RALB/RAB23/BCL2/LARP1/SESN2/SOGA1/MAPK8/MET/MAP1LC3B/EXOC4/FNBP1L/PRKAA1/OPTN/DAP/TOMM20/VPS26A/TBC1D5/DYNLL2/SREBF2/HK2/CTSK/VTI1A/PRKAB2/QSOX1/GABARAP/ULK2…	209	BiologicalProcesses
GO:0018394	peptidyl-lysine acetylation	78/6558	157/17381	0.0014369665588108	0.0202367272061096	0.0159449963777817	SIRT1/MSL2/ARRB1/MECP2/EP300/EPC1/KAT6A/KAT6B/NCOA1/KAT7/SMAD4/ZNF451/BRPF3/PYGO2/CLOCK/SNAI2/KLF15/ATAT1/MORF4L2/ISL1/PHF20/GTF3C4/OGT/SUPT7L/TAF12/KMT2A/TAF5L/SETD5/SET/NAA40/SIN3A/BEND3/PCGF2/LIF/NAA60/BRD1/CPA4/LEF1/LDB1/ING4/NOS1/PPARGC1A/MRGBP/SOX4/SRCAP/KAT2A/EID1/KANSL2/HCFC1/WBP2/TGFB1/BRD8/MSL3/FOXP3/KAT5/KANSL3/CHD5/KAT2B/TADA2B/WDR5/CTCF/BRPF1/USP22/ESCO1/RUVBL2/HDAC2/CREBBP/SDR16C5/T…	78	BiologicalProcesses
GO:0060401	cytosolic calcium ion transport	78/6558	157/17381	0.0014369665588108	0.0202367272061096	0.0159449963777817	GSTM2/RYR1/HTT/CHD7/ITPR1/PRKCE/CACNA2D1/UBASH3B/RYR3/ADRA1A/CACNA1C/BCL2/SLC8A1/LYN/GRIN2B/CXCL9/AKAP6/CAMK2D/LCK/ATP2A2/ATP2B4/NOL3/CASQ1/P2RX4/PDPK1/SLC8B1/CEMIP/HTR2C/CALM2/TRPC3/FKBP1A/BAK1/PML/LETM1/CALCR/THY1/NOS1/OPA1/DIAPH1/PRKACA/NTSR1/SLC25A23/MCU/MICU1/RASA3/JPH1/TGFB1/DRD2/P2RX3/MCUR1/GRIN2A/P2RX5/JPH2/MYO5A/CCL21/PLCG1/F2RL3/PDE4D/GRIN1/ADCYAP1R1/HAP1/GRIN2D/CALM1/ITPR2/TRPM2/TPCN2/…	78	BiologicalProcesses
GO:0090287	regulation of cellular response to growth factor stimulus	119/6558	253/17381	0.00145315066752327	0.0204176020227637	0.0160875119272086	SIRT1/CAV3/FBN2/CTDSPL2/WASF1/BCL9L/SLC9A6/TGFBR1/PRDM16/SKI/WNT5A/PTP4A3/NPNT/PTPN1/SMAD4/ZNF451/TOB1/SKIL/ONECUT2/THBS1/GPC1/FGF9/PEG10/CITED2/CHST11/SMAD7/MYO1C/ASPN/PPM1A/ADGRA2/FBN1/BMPER/HES1/DAB2IP/GREM1/FZD4/HIPK2/WNT1/ZNF423/ITGB3/RNF165/CFLAR/VEGFA/PRKCB/CCBE1/TGFBR2/RBPMS2/PCSK6/PDPK1/SNX6/NPTN/PPP2R5B/DUSP6/AGT/NOG/CHRDL1/GIPC1/ZNF703/FGFBP3/LEMD2/PIN1/TFAP2B/RBPJ/CHRD/FAM129B/SFRP1/F…	119	BiologicalProcesses
GO:1902041	regulation of extrinsic apoptotic signaling pathway via death domain receptors	34/6558	59/17381	0.00148139370683628	0.0207666934316132	0.0163625693113857	SP100/FAS/PTEN/BMPR1B/SKIL/ARHGEF2/THBS1/NF1/FEM1B/PIDD1/GPX1/FAIM2/CFLAR/FADD/ATF3/TMC8/SCRT2/RNF34/BCL2L1/SFRP1/CASP8/SFRP2/RFFL/ICAM1/SERPINE1/STX4/RIPK1/FGG/MAL/PEA15/STK3/TRAF2/FASLG/HMOX1	34	BiologicalProcesses
GO:0040017	positive regulation of locomotion	217/6558	490/17381	0.0015144927614995	0.0211821047100342	0.0166898816906183	CARMIL1/MAPK14/PROX1/TACR3/TMSB15B/CPEB1/TIAM1/CSF1R/ZNF609/GLIPR2/IL6R/TGFBR1/SNAI1/HDAC4/WNT5A/HAS2/IGF1R/HDAC9/RTN4/ATP8A1/PRKCE/PC/APC/HBEGF/PPM1F/DOCK1/BAG4/DSCAM/SNAI2/CHMP2B/DOCK4/ONECUT2/ARHGEF2/THBS1/ARHGEF7/SPAG9/PIK3R1/MAPRE1/ATOH8/ACVR1/NUMB/MYADM/RDX/ADAM10/SSH1/SYNE2/PF4/MYO1C/BCL2/NOX4/PFN1/MET/SYDE1/ADAM9/RAC1/ADGRA2/PDGFD/PDGFRA/MOSPD2/INSR/RET/DAB2IP/PDPN/SLC8A1/LYN/RHOA/CXCL9/G…	217	BiologicalProcesses
GO:0051272	positive regulation of cellular component movement	210/6558	473/17381	0.00153898961582955	0.021475581123174	0.0169211187032449	CARMIL1/MAPK14/PROX1/TACR3/TMSB15B/CPEB1/TIAM1/CSF1R/ZNF609/GLIPR2/IL6R/TGFBR1/SNAI1/HDAC4/WNT5A/HAS2/IGF1R/HDAC9/RTN4/ATP8A1/PRKCE/APC/HBEGF/PPM1F/DOCK1/BAG4/DSCAM/SNAI2/DOCK4/ONECUT2/ARHGEF2/THBS1/ARHGEF7/SPAG9/PIK3R1/MAPRE1/ATOH8/ACVR1/NUMB/MYADM/RDX/ADAM10/SSH1/SYNE2/PF4/MYO1C/BCL2/NOX4/PFN1/MET/SYDE1/ADAM9/RAC1/ADGRA2/PDGFD/PDGFRA/MOSPD2/INSR/RET/DAB2IP/PDPN/SLC8A1/LYN/RHOA/CXCL9/GPNMB/RNASE…	210	BiologicalProcesses
GO:0019935	cyclic-nucleotide-mediated signaling	59/6558	114/17381	0.00154480859281659	0.0215076768093281	0.0169464076540845	RGS2/RXFP2/NUDT4/DGKQ/RAPGEF3/PCLO/EIF4EBP2/ADCY6/GHRHR/EDNRB/GNAQ/ADRA2C/THBS1/RAPGEF4/PTHLH/GNA13/ADRA1A/PF4/UBE2B/ADCY2/KCNC2/CXCL9/AKAP6/OPRM1/GPR26/TSHR/PRKG1/CALCR/GLP1R/ADCY1/GPR3/PDE4A/GNAL/RASD2/PDE10A/GCGR/ADRB1/ADM2/ADM/ADCY5/MGRN1/ADRA2A/KSR1/PDE3A/PDE4D/CRHR1/SOX9/UCN2/ADRB3/ADCYAP1R1/ADCY9/CRTC3/APOE/PDZD3/GPER1/HTR5A/RIMS2/RAPGEF2/ADGRG6	59	BiologicalProcesses
GO:0007568	aging	136/6558	294/17381	0.00158227035274783	0.0219791736272607	0.0173179111574672	GRM5/SIRT1/MAPK14/TACR3/CREB1/KAT6A/PTEN/ERCC2/PSEN1/GHRHR/PENK/TP53/CTSC/EDNRB/FOXO3/LIMS1/BCL2L12/SLC1A2/GRB2/PAX5/CDK6/GNAO1/NUAK1/CDK1/ADRA1A/BCL2/DNMT3A/NOX4/NAPEPLD/LITAF/CASP2/NPM1/GJB6/ATP8A2/GJB2/EIF2S1/WNT1/IDE/NEK6/ZMIZ1/SIN3A/PAX2/MNT/CTC1/RNF165/APP/SERPING1/LRRK2/HYAL2/AGER/IGFBP5/TGFBR2/DNAJA3/LMNA/UCP2/IL6/BMPR1A/BCL6/NPY2R/TIMP2/AGT/GCLM/AKT1/DAG1/PCK1/TPRA1/BAK1/PML/SREBF1/OPA1/…	136	BiologicalProcesses
GO:0090190	positive regulation of branching involved in ureteric bud morphogenesis	14/6558	19/17381	0.00158611782972927	0.0219810494208293	0.0173193891396207	LHX1/GDNF/GREM1/SIX1/PAX2/VEGFA/AGT/SMO/WNT2B/NOG/PAX8/TGFB1/SOX9/SOX8	14	BiologicalProcesses
GO:0007219	Notch signaling pathway	83/6558	169/17381	0.00158959814201678	0.0219810494208293	0.0173193891396207	RBM15/ARRB1/FBXW7/EP300/SNAI1/PSEN1/HEY2/PTP4A3/CNTN1/SNAI2/CDK6/CEBPA/HIF1AN/AAK1/NUMB/SPEN/ADAM10/SLC35C1/NOTCH2/IL6ST/HES1/WNT1/APH1A/IL2RA/FCER2/ZMIZ1/ZNF423/POSTN/JAG2/APP/DTX3/NOTCH4/NEURL1/TGFBR2/CNTN6/NEURL1B/TSPAN5/TIMP4/BCL6/FAT4/NR1H4/TMEM100/DLL4/ANGPT4/MAML3/SEL1L/DLK1/RBPJ/NCSTN/FAM129B/TSPAN14/TGFB1/CHAC1/MFNG/MMP14/S1PR3/KAT2B/HOXD3/AGXT/NOTCH2NL/SOX9/EPN1/UBB/LFNG/DTX4/BMP2K/SLC3…	83	BiologicalProcesses
GO:0014020	primary neural tube formation	50/6558	94/17381	0.00159796162966189	0.0220248032362953	0.0173538638064982	VASP/SKI/WNT5A/PRKACB/RARG/KDM2B/CFL1/FZD3/COBL/ZEB2/PFN1/CELSR1/BCL10/LUZP1/ARID1A/LHX2/SHROOM3/PAX2/SEMA4C/VANGL2/PTK7/DVL3/PLXNB2/KDM6A/KIF20B/LRP6/ST14/NOG/TGFB2/PRKACA/PTCH1/RARA/FZD2/KAT2A/SFRP1/SFRP2/TGFB1/DEAF1/ADM/MKS1/GLMN/SUFU/MTHFD1L/GRHL2/SDC4/SCRIB/TRIM71/ABL1/PRICKLE1/TSC1	50	BiologicalProcesses
GO:0046165	alcohol biosynthetic process	66/6558	130/17381	0.00160829661013599	0.0220248032362953	0.0173538638064982	ELOVL6/NUS1/NFYA/SP1/ACER3/APOA5/PRKAA2/INSIG1/IMPAD1/KPNB1/ERLIN1/CYP51A1/ACER2/SC5D/PRKAA1/SCD/ABCG1/SREBF2/ACACB/CFTR/PTAFR/G6PD/MBTPS2/ERLIN2/IDI2/PCK1/DHCR24/SREBF1/SEC14L2/VDR/P2RY1/CYB5R3/NTSR1/CNBP/EPHX1/SPR/FGF1/DHCR7/PCBD2/IPPK/NPC1L1/DHDDS/LSS/HRH1/ACACA/GBA/CYP27B1/GGPS1/ADCYAP1R1/HMGCS2/LEP/INSIG2/FASN/APOE/PMVK/DHFR/APOB/GPER1/ERG28/DBH/GPAM/SNCA/GCH1/PGP/CD244/IMPA2	66	BiologicalProcesses
GO:0072175	epithelial tube formation	66/6558	130/17381	0.00160829661013599	0.0220248032362953	0.0173538638064982	PROX1/VASP/SKI/WNT5A/PRKACB/RARG/KDM2B/CFL1/FZD3/COBL/ZEB2/GDNF/PFN1/CELSR1/RET/BCL10/LUZP1/GREM1/WNT9B/ARID1A/SIX1/LHX2/SHROOM3/PAX2/SEMA4C/VANGL2/PTK7/DVL3/PLXNB2/KDM6A/KIF20B/LRP6/ST14/NOG/TGFB2/PRKACA/PTCH1/RARA/FZD2/SOX4/KAT2A/SFRP1/PAX8/IRX2/SFRP2/TGFB1/DEAF1/ADM/MKS1/GLMN/SUFU/SOX9/MTHFD1L/FGF10/WNT4/GRHL2/SDC4/SCRIB/TRIM71/ABL1/STK3/IRX3/PRICKLE1/SOX8/TSC1/GDF7	66	BiologicalProcesses
GO:0016573	histone acetylation	73/6558	146/17381	0.00161032787131619	0.0220248032362953	0.0173538638064982	SIRT1/MSL2/ARRB1/MECP2/EP300/EPC1/KAT6A/KAT6B/NCOA1/KAT7/SMAD4/ZNF451/BRPF3/PYGO2/CLOCK/SNAI2/MORF4L2/ISL1/PHF20/GTF3C4/OGT/SUPT7L/TAF12/KMT2A/TAF5L/SETD5/SET/NAA40/SIN3A/BEND3/PCGF2/LIF/NAA60/BRD1/CPA4/LEF1/LDB1/ING4/NOS1/PPARGC1A/MRGBP/SRCAP/KAT2A/EID1/KANSL2/HCFC1/WBP2/TGFB1/BRD8/MSL3/FOXP3/KAT5/KANSL3/CHD5/KAT2B/TADA2B/WDR5/CTCF/BRPF1/USP22/RUVBL2/CREBBP/SDR16C5/TRIM16/MCRS1/DR1/NAP1L2/TADA3/…	73	BiologicalProcesses
GO:0002456	T cell mediated immunity	45/6558	83/17381	0.00161438348328866	0.0220248032362953	0.0173538638064982	NLRP3/FAM49B/CTSC/KDELR1/RFTN1/DENND1B/SMAD7/DUSP22/RSAD2/CEACAM1/IL31RA/CLEC4G/AGER/LILRB1/HLA-E/FADD/IL6/PPP3CB/ZBTB1/RIPK3/SASH3/TNFSF4/EMP2/IL12RB1/NECTIN2/BTN3A3/IL20RB/NCR3/FOXP3/RAET1E/HMGB1/STX7/ICAM1/TBX21/SPN/MALT1/FZD5/BTN3A2/PTPRC/PVR/IL7R/CTSH/TRAF2/DLG1/SLC11A1	45	BiologicalProcesses
GO:0006029	proteoglycan metabolic process	45/6558	83/17381	0.00161438348328866	0.0220248032362953	0.0173538638064982	DSE/BMPR1B/CNMD/GPC1/IMPAD1/CHST11/TCF7L2/NDST3/CHST14/XYLT1/NCAN/B3GAT1/VANGL2/PPARD/EXTL3/HS3ST3B1/HPSE/CHST3/VCAN/HYAL4/NDST1/SPOCK2/B4GALT7/IDUA/DSEL/IHH/HS6ST3/HS6ST1/NDST4/BGN/NDST2/UST/CANT1/HS3ST4/XYLT2/EXT1/B3GAT3/IDS/CHST12/DCN/BCAN/GLCE/CHSY1/SULF1/EXT2	45	BiologicalProcesses
GO:0002709	regulation of T cell mediated immunity	32/6558	55/17381	0.00162707545219097	0.0221485192957488	0.0174513426181543	NLRP3/FAM49B/SMAD7/DUSP22/RSAD2/CEACAM1/CLEC4G/AGER/LILRB1/HLA-E/FADD/IL6/PPP3CB/ZBTB1/RIPK3/SASH3/TNFSF4/IL12RB1/NECTIN2/IL20RB/NCR3/FOXP3/HMGB1/STX7/TBX21/SPN/MALT1/FZD5/PTPRC/PVR/IL7R/TRAF2	32	BiologicalProcesses
GO:1903305	regulation of regulated secretory pathway	58/6558	112/17381	0.00165412442502359	0.0224207269389632	0.0176658214635156	RIMS4/PREPL/C12orf4/FMR1/RIMS3/SNX4/CEACAM1/LYN/SYN1/RAB3D/RAB15/CD84/ATP2A2/LRRK2/SYT2/STX1B/PTAFR/SYT12/PFN2/PDPK1/ABR/DOC2A/SYT7/STX1A/SYT1/GAB2/KCNB1/STXBP1/RAB3A/RPH3AL/SYT5/CDK5R2/NAPA/SCAMP5/SYT10/ARF1/RAB5A/RPH3A/TRIM9/ADRA2A/SYK/STX4/BCR/SYT15/CACNA1I/SYT6/SYTL5/SYTL4/DNM1L/FCER1G/UNC13D/RIMS2/RIMS1/ITGAM/DOC2B/STXBP3/HMOX1/FER	58	BiologicalProcesses
GO:0031338	regulation of vesicle fusion	39/6558	70/17381	0.00165440900678541	0.0224207269389632	0.0176658214635156	EVI5/ANKRD27/USP6NL/TBC1D12/RABGAP1/TBC1D22A/TBC1D5/TBC1D30/TBC1D13/SYT1/SGSM1/STXBP1/RAB3A/AKT2/TBC1D25/TBC1D3G/TBC1D3C/TBC1D3K/TBC1D3E/TBC1D3I/TBC1D3F/TBC1D3H/TBC1D3D/TBC1D3/USP6/TBC1D28/TRIM9/TBCK/TBC1D16/SGSM2/RUNDC1/VPS18/TBC1D10B/TBC1D9B/C2CD5/SGSM3/DOC2B/TBC1D10C/TBC1D4	39	BiologicalProcesses
GO:0021554	optic nerve development	10/6558	12/17381	0.00166408679778062	0.022452314587274	0.0176907101193129	NKX2-2/EPHB1/EPHB2/PAX2/GLI3/CHRNB2/KCNA2/NAV2/ATOH7/RPL24	10	BiologicalProcesses
GO:0030208	dermatan sulfate biosynthetic process	10/6558	12/17381	0.00166408679778062	0.022452314587274	0.0176907101193129	DSE/CHST14/NCAN/VCAN/DSEL/BGN/UST/CHST12/DCN/BCAN	10	BiologicalProcesses
GO:0030308	negative regulation of cell growth	79/6558	160/17381	0.00168062049299021	0.0226254459320621	0.0178271244039653	SIRT1/BTG1/CAV3/APBB2/ENO1/CDKN2C/WNT5A/SMAD4/TP53/DCUN1D3/RTN4/BCL11A/SH3BP4/DCC/PHB/BCL2/SESN2/HNF4A/EPHA7/PPP1R9B/GREM1/GJA1/ULK2/HYAL2/CDK5R1/PPARD/NDRG3/SEMA5A/G6PD/BCL6/PTPRJ/AGT/MUL1/ACVR1B/RERG/PML/SERTAD2/ADAM15/TGFB2/NRP1/CDKN1A/GNG4/MAG/WNT3/SFRP1/SFRP2/ADIPOR1/TGFB1/ACVRL1/OSGIN1/WNT11/ING1/ADIPOR2/NTN1/INHBA/WNT3A/DRAXIN/NME6/DNAJB2/NPR1/CYP27B1/FSTL4/SLIT3/PPP2R1A/ESR2/CDKN1B/DDX3X/…	79	BiologicalProcesses
GO:0006473	protein acetylation	88/6558	181/17381	0.0017249929540296	0.02317177348358	0.0182575888136158	SIRT1/MSL2/ARRB1/NAA20/MECP2/EP300/EPC1/KAT6A/KAT6B/RAPGEF3/NCOA1/KAT7/SMAD4/ZNF451/BRPF3/PYGO2/CLOCK/SNAI2/KLF15/ATAT1/MORF4L2/ISL1/FOXO1/PHF20/GTF3C4/NAA30/OGT/SUPT7L/TAF12/KMT2A/TAF5L/SETD5/SET/NAA40/SIN3A/BEND3/PCGF2/LIF/NAA11/NAA60/BRD1/CPA4/LEF1/PCK1/LDB1/ING4/NOS1/PPARGC1A/MRGBP/SOX4/SRCAP/KAT2A/EID1/KANSL2/HCFC1/ESCO2/WBP2/TGFB1/BRD8/MSL3/FOXP3/KAT5/KANSL3/CHD5/KAT2B/TADA2B/WDR5/CTCF/BRPF…	88	BiologicalProcesses
GO:0006023	aminoglycan biosynthetic process	57/6558	110/17381	0.00177123121977843	0.0237370234672601	0.0187029626554689	OGN/DSE/B4GALT5/CHST2/HAS2/CHST1/B3GNT2/GPC1/SDC2/CHST11/SDC1/NDST3/CHST14/XYLT1/NCAN/B3GAT1/CHST5/SDC3/ABCC5/CLTC/CEMIP/HS3ST3B1/CHST3/ST3GAL1/VCAN/ST3GAL2/ACAN/NDST1/B4GALT7/B3GNT7/ANGPT1/ST3GAL4/DSEL/AGRN/HAS3/TGFB1/HS6ST1/GALNT5/NDST4/BGN/NDST2/GPC4/UST/GPC6/PDGFRB/XYLT2/EXT1/B3GAT3/SDC4/CHST12/DCN/BCAN/GLCE/FMOD/CHSY1/GPC5/EXT2	57	BiologicalProcesses
GO:0060997	dendritic spine morphogenesis	30/6558	51/17381	0.0017748396146168	0.0237370234672601	0.0187029626554689	EEF2K/TIAM1/DNM3/PTEN/KALRN/ACTR2/PAFAH1B1/WASL/CFL1/EPHB1/CDC42/SIPA1L1/EPHB2/PAK3/SHANK1/LRRK2/CDK5R1/CUX2/ZNF365/OPA1/BHLHB9/LZTS3/ARC/PDLIM5/SHANK3/DNM1L/EPHA4/CAPRIN1/ARHGAP44/DLG4	30	BiologicalProcesses
GO:0048846	axon extension involved in axon guidance	15/6558	21/17381	0.00179124597357121	0.0238520596742206	0.0187936024058899	WNT5A/DSCAM/VEGFA/ALCAM/SEMA5A/PLXNA4/PLXNA2/NRP1/WNT3/PLXNA1/NRP2/WNT3A/SLIT1/SLIT3/SEMA3A	15	BiologicalProcesses
GO:1902284	neuron projection extension involved in neuron projection guidance	15/6558	21/17381	0.00179124597357121	0.0238520596742206	0.0187936024058899	WNT5A/DSCAM/VEGFA/ALCAM/SEMA5A/PLXNA4/PLXNA2/NRP1/WNT3/PLXNA1/NRP2/WNT3A/SLIT1/SLIT3/SEMA3A	15	BiologicalProcesses
GO:0030168	platelet activation	78/6558	158/17381	0.00180078899268095	0.0239270050505781	0.0188526536419115	ARRB1/TYRO3/DGKQ/DGKE/YWHAZ/ITPR1/GNAQ/ADRA2C/PRKCE/ADAMTS18/UBASH3B/PIK3R1/VAV2/DGKH/MYH9/GNA13/PIK3CA/PF4/VCL/RAC1/PDGFRA/PIK3R5/CEACAM1/PDPN/LYN/RHOA/DGKB/ITGB3/LCK/F2RL2/COL1A1/PRKCB/GNA15/IL6/DGKA/PDPK1/PRKG1/TRPC3/AKT1/ITGA2B/DGKK/PRKCA/PIK3CD/DMTN/P2RY1/STXBP1/P2RX1/PRKCG/BLOC1S3/THBD/DGKG/F8/FERMT3/TRPC7/GNA12/CD40LG/PIK3R6/WNT3A/ADRA2A/SYK/F2RL3/ENTPD2/GNA11/TLN1/ADAMTS13/PDGFA/DGKI/ITPR…	78	BiologicalProcesses
GO:0042147	retrograde transport, endosome to Golgi	43/6558	79/17381	0.00183108470745823	0.0242767673145005	0.01912823960868	RGP1/VPS53/SNX8/VAMP3/EVI5/STX5/RAB6B/VPS26B/MAGEL2/SPAG9/RAB7A/RAB9B/VPS26A/TBC1D5/STX6/ANKFY1/VTI1A/LRRK2/RAB6A/CLTC/SNX6/ERC1/TMEM87A/CLTCL1/BET1L/AP1S1/YKT6/SNX1/GBF1/RHOBTB3/SGSM2/SNX2/GCC2/EHD3/TBC1D10B/ARL1/GOSR2/TBC1D10C/STX16/UBE2O/FAM109A/TRIM27/RNF126	43	BiologicalProcesses
GO:0048736	appendage development	84/6558	172/17381	0.00183935749556863	0.0242811080192559	0.0191316597527032	FBN2/SKI/FMN1/PSEN1/WNT5A/SMAD4/CHD7/RARG/GNAQ/MED1/PBX2/BMPR1B/SLC39A1/RECK/FGF9/IMPAD1/GLI2/CHST11/CACNA1C/MAP3K20/GREM1/GJA5/B9D1/RNF165/CRABP2/ALX3/LMBR1/BMPR1A/ASPH/ITGA6/LEF1/AFF3/ALX4/RARB/ATRX/PCSK5/PBX1/BAK1/GLI3/ECE1/NOG/TGFB2/PLXNA2/KREMEN1/PTCH1/RSPO4/RARA/TFAP2B/HOXC10/SOX4/TMEM107/PRKAB1/CYP26B1/IHH/WNT3/PRRX1/SFRP2/FRAS1/GNA12/HOXA11/SALL3/MKS1/FOXN1/GDF5/HOXD9/ZBTB16/BCL2L11/TBX5/…	84	BiologicalProcesses
GO:0060173	limb development	84/6558	172/17381	0.00183935749556863	0.0242811080192559	0.0191316597527032	FBN2/SKI/FMN1/PSEN1/WNT5A/SMAD4/CHD7/RARG/GNAQ/MED1/PBX2/BMPR1B/SLC39A1/RECK/FGF9/IMPAD1/GLI2/CHST11/CACNA1C/MAP3K20/GREM1/GJA5/B9D1/RNF165/CRABP2/ALX3/LMBR1/BMPR1A/ASPH/ITGA6/LEF1/AFF3/ALX4/RARB/ATRX/PCSK5/PBX1/BAK1/GLI3/ECE1/NOG/TGFB2/PLXNA2/KREMEN1/PTCH1/RSPO4/RARA/TFAP2B/HOXC10/SOX4/TMEM107/PRKAB1/CYP26B1/IHH/WNT3/PRRX1/SFRP2/FRAS1/GNA12/HOXA11/SALL3/MKS1/FOXN1/GDF5/HOXD9/ZBTB16/BCL2L11/TBX5/…	84	BiologicalProcesses
GO:0050885	neuromuscular process controlling balance	29/6558	49/17381	0.00184789549938454	0.0242890849359948	0.0191379449542189	GIGYF2/PAFAH1B1/CAMTA1/IGDCC3/NR4A3/NLGN2/NBN/CDH23/POU4F2/SHANK1/APP/RBFOX2/USH1C/MYO7A/ABR/CNTNAP1/NEFL/TIFAB/ADCY5/BCR/USH1G/GM2A/JPH3/ABL1/PCDH15/TPP1/AARS/HMX3/DLG4	29	BiologicalProcesses
GO:0031669	cellular response to nutrient levels	90/6558	186/17381	0.00184790976689097	0.0242890849359948	0.0191379449542189	SIRT1/SESN1/MAX/CBL/FAS/NCOA1/C12orf66/STK26/PENK/TP53/MED1/CHMP1A/PRKAA2/SESN3/SNAI2/FOXO1/RALB/BCL2/SESN2/MAPK8/MAP1LC3B/PDK4/PRKAA1/DAP/EIF2S1/WNT9B/KANK2/PIM1/SREBF2/EHMT2/POSTN/GABARAP/LRRK2/COL1A1/UCP2/IL6/SLC38A2/NR1H4/ATF3/KIAA1324/PIK3C2B/ZC3H12A/PCK1/WNT2B/SREBF1/ATG14/VDR/EIF2AK3/SZT2/KCNB1/MDM2/DEPDC5/AMBRA1/MYBBP1A/FOXA2/CDKN1A/EIF2AK2/SFRP1/TXN2/PDK2/FOXA3/SLC2A1/AIFM1/CDKN2B/ZFYVE1…	90	BiologicalProcesses
GO:0140029	exocytic process	37/6558	66/17381	0.00185505632246792	0.024330695800266	0.0191707311391253	PSEN1/RAB26/VAMP3/RAB10/SNX4/SNAP23/RALB/EXOC4/RAB8B/UNC13A/LYN/SNAP25/EXOC6B/RAB15/CFTR/STX1B/SYNJ1/SNPH/STX1A/DMTN/KCNB1/STXBP1/P2RX1/RAB3A/CPLX2/NAPA/RAB37/VPS45/YKT6/SYK/STX4/VPS18/STX3/FCER1G/SCRIB/VPS33A/STXBP3	37	BiologicalProcesses
GO:0015711	organic anion transport	202/6558	455/17381	0.00187245919034525	0.0245063609665742	0.01930914188173	SLC16A14/STK39/SLC6A17/SV2A/PPARA/SLC7A2/SLC26A9/TSPOAP1/PRELID2/NCOA1/PSEN1/SLC6A1/NTRK2/APOA5/SLC33A1/OSBPL10/ATP8A1/SERINC5/SLC2A3/SLC23A2/SLC1A1/SLCO3A1/SLC22A5/PRKAA2/SLC1A2/SLC16A9/SLC4A7/ATP10D/THBS1/NF1/AQP9/EMB/SLC7A14/SLC43A2/SLC6A15/SLC35D1/ABCD1/TNFSF11/SLC38A4/TMEM30B/OSBPL8/SLC25A21/ATP9A/SLC4A8/SLC6A6/SLC7A8/ATP8A2/ATP11C/CEACAM1/SLC4A1/SLC6A11/SLC16A2/SNAP25/GJA1/LDLR/ABCG1/ACACB/…	202	BiologicalProcesses
GO:0051496	positive regulation of stress fiber assembly	28/6558	47/17381	0.0019192475903569	0.0250445158737885	0.0197331668714836	CARMIL1/TGFBR1/RAPGEF3/PPM1F/BAG4/PPM1E/NOX4/PFN1/RAC1/SH3PXD2B/CDC42/RHOA/NF2/PFN2/NRP1/LIMK1/SORBS3/SFRP1/TGFB3/WNT11/ARHGEF15/WNT4/TPM1/SDC4/PXN/ABL1/TSC1/ITGB1BP1	28	BiologicalProcesses
GO:0002262	myeloid cell homeostasis	67/6558	133/17381	0.00192177322395399	0.0250445158737885	0.0197331668714836	MAPK14/SMAP1/SFXN1/PTPN2/ERCC2/EPAS1/ZFP36L1/FOXO3/MED1/SP3/KLF13/L3MBTL3/CDK6/SOX6/ZFP36/FAM210B/ARID4A/IKZF1/LYN/TRIM58/HIPK2/THRA/VEGFA/RBFOX2/BAP1/MAFB/TMOD3/IL6/PKNOX1/G6PD/TAL1/BCL6/ACVR1B/BAK1/PIK3CD/LDB1/DMTN/PDE4B/ADAR/JAK3/SETD1A/NCSTN/TRIM10/FOXP3/HMGB1/HOXB6/JAM3/INPP5D/FANCC/INHBA/BCL2L11/SMAD5/KITLG/NFE2L1/DYRK3/KLF2/RPS24/MB/SENP1/STAT3/FCER1G/AMPD3/ADAM17/STAT1/RB1/HMOX1/ADD1	67	BiologicalProcesses
GO:0021536	diencephalon development	42/6558	77/17381	0.0019493281445503	0.0252909216164012	0.0199273157886187	CREB1/NCOA1/WNT5A/GHRHR/GLI2/LHX3/ISL1/ZEB2/KCNC2/HES1/SIX3/WNT1/KCNC1/CDH1/DUOX2/PTCHD1/SEMA5A/BMPR1A/LEF1/CNTNAP2/LRP6/SMO/NOG/CHRNB2/UQCRQ/NRP1/SOX3/RBPJ/FOXB1/DRD2/OGDH/OTP/GBX2/SHH/HAP1/SRD5A1/OLIG2/PAX6/FGF10/WNT4/SEMA3A/RAX	42	BiologicalProcesses
GO:0021952	central nervous system projection neuron axonogenesis	16/6558	23/17381	0.00195309473215664	0.0252909216164012	0.0199273157886187	FBXO45/PAFAH1B1/GLI2/EPHB1/ZEB2/DCC/SCN1B/EPHB2/CDH11/PLXNA4/CHRNB2/SZT2/SPTBN4/TSKU/EPHA4/ADARB1	16	BiologicalProcesses
GO:0060444	branching involved in mammary gland duct morphogenesis	16/6558	23/17381	0.00195309473215664	0.0252909216164012	0.0199273157886187	ESR1/CAV3/WNT5A/MED1/PGR/AR/PML/VDR/DDR1/KDM5B/PHB2/ETV5/TGFB1/WNT4/BTRC/TBX3	16	BiologicalProcesses
GO:1902930	regulation of alcohol biosynthetic process	36/6558	64/17381	0.00196226230746426	0.0253559137911661	0.0199785246615088	ELOVL6/NFYA/SP1/KPNB1/ERLIN1/CYP51A1/SC5D/PRKAA1/SCD/ABCG1/SREBF2/ACACB/PTAFR/MBTPS2/ERLIN2/SREBF1/SEC14L2/VDR/P2RY1/NTSR1/FGF1/DHCR7/LSS/HRH1/ACACA/CYP27B1/GGPS1/ADCYAP1R1/FASN/APOE/PMVK/APOB/GPER1/GPAM/SNCA/CD244	36	BiologicalProcesses
GO:2001235	positive regulation of apoptotic signaling pathway	86/6558	177/17381	0.0019777180495686	0.025501714596969	0.0200934045675691	SIRT1/TP53INP1/FBXW7/TGFBR1/FAS/PTEN/PTPN2/OSM/YWHAZ/PLAGL2/TP53/CTSC/BNIP3/YWHAG/BMPR1B/PPP3R1/SKIL/CYLD/THBS1/NF1/PPP1R13B/MAPK9/BCL2/MAPK8/CASP2/TP73/RET/BCL10/DAB2IP/TPD52L1/DYNLL2/MLLT11/PIDD1/ITM2C/PPP2R1B/LCK/TFDP1/GSK3B/HYAL2/INCA1/PAK2/PDIA3/FADD/SPOP/ATF3/AGT/RIPK3/BAK1/PML/TRAF7/APOPT1/NACC2/WWOX/YWHAH/BCL2L1/NOX1/BMF/SFRP1/HRK/CASP8/ST18/BIK/DEDD2/IL19/NCK2/PIAS4/INHBA/BAD/BCL2L11/NMT…	86	BiologicalProcesses
GO:0051092	positive regulation of NF-kappaB transcription factor activity	70/6558	140/17381	0.00198280417594035	0.0255134718386261	0.0201026683765697	NLRP3/TRIM13/UBE2N/MTDH/WNT5A/EDA/MAP3K13/CLOCK/ARHGEF2/TRIM37/TAB3/TNFSF11/NPM1/BCL10/GREM1/AR/LRRFIP1/LTF/PIDD1/TLR6/APP/CFLAR/AIM2/TRAF1/AGER/PRKCB/MTPN/EDA2R/TRIM14/TRIM5/UBE2V1/CLU/ERC1/TLR3/AGT/NOD1/RIPK3/IRAK1/CARM1/CAMK2A/TRIM62/IRAK2/IRAK4/EIF2AK2/TAB2/RELA/TRAF5/CARD16/TGFB1/CARD14/CD40LG/ICAM1/CARD11/RIPK4/RIPK1/PRKCI/MALT1/UBB/TRIM38/TLR4/TRAF2/MYD88/TICAM1/RIPK2/TRIM32/AMH/IKBKG/FER/…	70	BiologicalProcesses
GO:0060443	mammary gland morphogenesis	27/6558	45/17381	0.00198780133835218	0.0255240373529591	0.020110993195403	ESR1/CAV3/CSF1R/WNT5A/MED1/PGR/GLI2/AR/IGFBP5/TGFBR2/GLI3/PML/VDR/PTCH1/DDR1/KDM5B/PHB2/ETV5/TGFB1/NTN1/ELF3/FGF10/SOSTDC1/WNT4/SCRIB/BTRC/TBX3	27	BiologicalProcesses
GO:0043244	regulation of protein complex disassembly	51/6558	97/17381	0.00201014150442838	0.0257390472106621	0.0202804045516636	CARMIL1/TRIOBP/PHF23/IGF1R/BNIP3/SETX/APC/FYCO1/ARHGEF2/CFL1/EIF5A2/RDX/TMOD1/INSR/GLE1/PLEKHH2/SPTB/SPTBN1/CAPZB/CKAP2/TMOD2/KATNB1/CLASP2/MTPN/TMOD3/SEMA5A/TRIM54/ASPH/UVRAG/WDR1/DMTN/SPTBN4/MID1IP1/ADD2/TBC1D25/EIF5AL1/SH3BP1/MAP6D1/SMCR8/CLASP1/CLEC16A/GBA/LMOD1/SPTBN2/CFL2/ETF1/LIMA1/UPF1/SWAP70/ADD1/TWF2	51	BiologicalProcesses
GO:0030072	peptide hormone secretion	114/6558	243/17381	0.0020129686791061	0.0257390472106621	0.0202804045516636	ARRB1/TIAM1/ACVR2B/SLC30A8/KALRN/RAPGEF3/VSNL1/PCLO/CACNA1E/GHRHR/CHD7/ITPR1/MYRIP/ADRA2C/PRKCE/CLOCK/MAP4K4/PASK/PPP3CA/ARHGEF7/RAPGEF4/CACNA2D2/ISL1/CACNA1C/EFNA5/TNFSF11/NLGN2/SIDT2/MARCKS/HNF4A/TCF7L2/RAB8B/KCNC2/SNAP25/GJA1/NR1D1/JAGN1/SNX19/ENSA/CFTR/CDK16/GLUD1/PFKFB2/TFR2/PSMD9/GCK/PPARD/UCP2/IL6/PPP3CB/SLC8B1/EGFR/CPLX3/SMPD3/RAB11FIP5/HTR2C/NR1H4/SYT7/STX1A/PRKCA/IL1RN/SREBF1/BMP8A/GLP1…	114	BiologicalProcesses
GO:0035107	appendage morphogenesis	73/6558	147/17381	0.0020311708665062	0.0258635757001789	0.020378523496197	FBN2/SKI/FMN1/PSEN1/WNT5A/SMAD4/CHD7/RARG/GNAQ/MED1/PBX2/BMPR1B/RECK/FGF9/IMPAD1/GLI2/CHST11/CACNA1C/MAP3K20/GREM1/GJA5/B9D1/RNF165/CRABP2/ALX3/LMBR1/BMPR1A/ASPH/LEF1/AFF3/ALX4/RARB/ATRX/PCSK5/PBX1/BAK1/GLI3/ECE1/NOG/TGFB2/PLXNA2/PTCH1/TFAP2B/HOXC10/SOX4/TMEM107/CYP26B1/IHH/WNT3/PRRX1/SFRP2/FRAS1/GNA12/HOXA11/SALL3/MKS1/GDF5/HOXD9/ZBTB16/BCL2L11/TBX5/SHH/SOX9/C2CD3/C5orf42/HDAC2/CREBBP/FGF10/SP8/…	73	BiologicalProcesses
GO:0035108	limb morphogenesis	73/6558	147/17381	0.0020311708665062	0.0258635757001789	0.020378523496197	FBN2/SKI/FMN1/PSEN1/WNT5A/SMAD4/CHD7/RARG/GNAQ/MED1/PBX2/BMPR1B/RECK/FGF9/IMPAD1/GLI2/CHST11/CACNA1C/MAP3K20/GREM1/GJA5/B9D1/RNF165/CRABP2/ALX3/LMBR1/BMPR1A/ASPH/LEF1/AFF3/ALX4/RARB/ATRX/PCSK5/PBX1/BAK1/GLI3/ECE1/NOG/TGFB2/PLXNA2/PTCH1/TFAP2B/HOXC10/SOX4/TMEM107/CYP26B1/IHH/WNT3/PRRX1/SFRP2/FRAS1/GNA12/HOXA11/SALL3/MKS1/GDF5/HOXD9/ZBTB16/BCL2L11/TBX5/SHH/SOX9/C2CD3/C5orf42/HDAC2/CREBBP/FGF10/SP8/…	73	BiologicalProcesses
GO:0042982	amyloid precursor protein metabolic process	26/6558	43/17381	0.00205224192775096	0.0260234495070827	0.0205044918529387	PSEN1/CSNK1E/UNC13A/LYN/SORL1/ABCG1/APH1A/ITM2C/APP/FLOT2/LRRTM3/CLU/BACE2/FKBP1A/DHCR24/NECAB3/NCSTN/CHRNA7/TMCC2/HAP1/PAWR/APOE/EPHA4/PICALM/LDLRAP1/DLG1	26	BiologicalProcesses
GO:1901224	positive regulation of NIK/NF-kappaB signaling	26/6558	43/17381	0.00205224192775096	0.0260234495070827	0.0205044918529387	PTP4A3/LIMS1/AGO1/TLR6/APP/AGER/TRIM44/ACTN4/EGFR/TLR3/TRAF4/NOD1/IRAK1/CALR/RC3H1/CARD10/COPS8/EIF2AK2/SASH1/RELA/CARD14/HMGB1/MALT1/AGO3/ZFP91/TRAF2	26	BiologicalProcesses
GO:0007009	plasma membrane organization	41/6558	75/17381	0.00207458284427948	0.0261995311778452	0.0206432307692618	CAV3/PTEN/MTSS1/FLOT1/WASL/ANK3/MPP5/COL5A1/SH3TC2/ASAP1/FNBP1L/NDRG1/AR/SPTBN1/CXCR4/ATP2A2/ANO3/MTSS1L/CLU/BAIAP2L1/FAT4/SYT7/AKT1/PACSIN1/TGFB2/AKT2/NOX1/ANO9/FA2H/DYSF/EHD2/PLEKHM2/MYOF/SNX33/TRIM72/CAVIN2/ANK2/PLSCR3/CAV2/WHAMM/PLSCR1	41	BiologicalProcesses
GO:2000300	regulation of synaptic vesicle exocytosis	17/6558	25/17381	0.00207470109458067	0.0261995311778452	0.0206432307692618	RIMS4/PREPL/FMR1/RIMS3/SYN1/ATP2A2/LRRK2/STX1B/PFN2/STX1A/STXBP1/RAB3A/NAPA/RAB5A/DNM1L/RIMS2/RIMS1	17	BiologicalProcesses
GO:0010959	regulation of metal ion transport	161/6558	356/17381	0.00208005299226585	0.026212956471606	0.0206538088759984	GSTM2/CAV3/HOMER1/STK39/KCNAB1/PTEN/KCNE5/DPP10/OPRL1/HTT/CHD7/SLC9A1/CACNB4/CNTN1/PRKCE/CACNA2D1/UBASH3B/FMR1/AHCYL1/GNAO1/SLC30A1/ANK3/CACNA1C/OXSR1/BCL2/SCN1B/ATP1B3/LRRC55/KCNJ2/KCNC2/SESTD1/CACNA1B/FCRL3/SLC8A1/LYN/CXCL9/AKAP6/GJA1/NETO1/CACNB1/CAMK2D/GRM6/CD84/KCNC1/LRRC38/ATP2B4/STIM1/S100A1/FXYD4/LILRB1/ACTN4/MYLK/GCK/CASQ1/P2RX4/PDPK1/SLC8B1/CACNB2/CEMIP/G6PD/WNK3/CALM2/NIPSNAP2/AMIGO1/K…	161	BiologicalProcesses
GO:0031952	regulation of protein autophosphorylation	25/6558	41/17381	0.00211099970178322	0.0264936964626264	0.0208750105601604	EEF2K/MOB1B/EPHA7/PDGFD/GREM1/NBN/GPNMB/VEGFA/PPP2R5B/CALM2/RASSF2/ADIPOQ/IQGAP1/ACE/CHP1/SYK/VEGFC/CALM1/PDGFA/JUN/RAP2C/ENPP1/GFRA2/TOM1L1/RAP2B	25	BiologicalProcesses
GO:0042551	neuron maturation	25/6558	41/17381	0.00211099970178322	0.0264936964626264	0.0208750105601604	MECP2/EDNRB/GNAQ/BCL11A/NRCAM/SCLT1/NTN4/BCL2/RET/ADGRB3/CNTN2/APP/LRRK2/ANKS1A/CNTNAP2/NFASC/OPA1/TBX6/SPTBN4/AGRN/LGI4/C1QL1/EPHA8/RND1/RB1	25	BiologicalProcesses
GO:0007163	establishment or maintenance of cell polarity	88/6558	182/17381	0.00211751742058872	0.0265138145873127	0.0208908621068055	LIN7C/CYTH3/CLIC4/ARPC5/CDX2/NDEL1/GPSM2/AMOT/CDH5/WEE1/WNT5A/HTT/SLC9A1/ACTR2/RAB10/PAFAH1B1/MAP1B/MSN/OOEP/ARHGEF2/CFL1/RICTOR/MYH9/MPP5/EPHB1/SYNE2/SNX27/MARK3/HES1/FRMD4A/ROCK1/MCPH1/CDC42/RHOA/LHX2/RIPOR2/PARVB/CLASP2/FLOT2/VANGL2/MAP4/MYO18A/LMNA/PTK7/AMOTL1/KIF20B/WDR1/CAP2/FSCN3/SIPA1L3/CYP26B1/WNT7B/SH3BP1/SAPCD2/ARF6/TCF15/WNT11/MAPKAP1/FSCN1/PARVA/KIF26B/CCL21/CLASP1/JAM3/RNF41/PARD6B/…	88	BiologicalProcesses
GO:0072507	divalent inorganic cation homeostasis	202/6558	456/17381	0.00212127868671399	0.0265138145873127	0.0208908621068055	GRM5/ESR1/CCDC47/GSTM2/CAV3/SV2A/TRPM7/DISC1/SLC30A8/SLC24A2/PKHD1/PSEN1/RMDN3/RYR1/OPRL1/HTT/CHD7/VAPB/SLC30A4/EDNRB/ITPR1/BNIP3/SLC35G1/PRKCE/CACNA2D1/UBASH3B/SLC30A7/SLC30A1/TMEM64/TBXA2R/ANK3/GNA13/RYR3/ADRA1A/CACNA1C/BCL2/TNFSF11/CCR9/PDGFRA/CALB1/CNNM2/GPR55/SLC8A1/LYN/SLC30A3/GRIN2B/CXCL9/AKAP6/GJA1/TMEM165/CDH23/CXCR4/CAMK2D/SYPL2/MCHR1/LCK/APP/F2RL2/ATP2A2/ATP2B4/GPR12/STIM1/GRIA1/CYSLTR…	202	BiologicalProcesses
GO:0010631	epithelial cell migration	121/6558	260/17381	0.00213408381502564	0.0266194291376259	0.0209740783109394	PRCP/PROX1/DUSP10/SP100/GLIPR2/TGFBR1/PTEN/AMOT/WNT5A/PTP4A3/HAS2/HDAC9/RTN4/EGR3/PTPRG/PRKCE/CORO1C/HBEGF/PPM1F/DOCK1/THBS1/NF1/STARD13/ATOH8/PKN2/MYH9/PIK3CA/ZEB2/ANLN/PFN1/MET/ADAM9/CYP1B1/LTB4R2/ADGRA2/MARVELD3/BMPER/DAB2IP/CEACAM1/GREM1/EPPK1/ADGRB1/RHOA/HDAC5/KRT2/ITGB3/GPX1/STAT5A/S100A2/VEGFA/CLASP2/CCBE1/TGFBR2/PPARD/SCARB1/P2RX4/ADAMTS9/PFN2/AMOTL1/SEMA5A/PDPK1/CAPN7/AGT/DLL4/AKT1/ZC3H1…	121	BiologicalProcesses
GO:0043270	positive regulation of ion transport	113/6558	241/17381	0.00214840335088143	0.026743464929913	0.0210718090476633	GSTM2/HOMER1/STK39/HTR3A/KCNE5/SLC6A1/HTT/SLC9A1/CNTN1/ATP8A1/CACNA2D1/AHCYL1/SNX4/ANK3/TNFSF11/SCN1B/GDNF/RAB3B/ATP1B3/ATP8A2/LRRC55/KCNJ2/KCNC2/CXCL9/AKAP6/EPHB2/GRM6/CFTR/KCNC1/LRRC38/STIM1/S100A1/PTAFR/ACTN4/MYLK/CASQ1/P2RX4/PDPK1/CACNB2/CEMIP/G6PD/WNK3/CALM2/NPY2R/NIPSNAP2/AMIGO1/TRPC3/AGT/AKT1/STC1/BAK1/CHRNB2/CALCR/THY1/NOS1/PIRT/P2RY1/STXBP1/P2RX1/CAMK2A/NTSR1/TRH/CYP4A11/SCN5A/ARC/ADORA1…	113	BiologicalProcesses
GO:0006904	vesicle docking involved in exocytosis	24/6558	39/17381	0.00216221232156789	0.026856626042444	0.0211609713667989	RAB26/VAMP3/RAB10/RALB/EXOC4/RAB8B/UNC13A/SNAP25/EXOC6B/RAB15/CFTR/STX1B/SNPH/STX1A/KCNB1/STXBP1/CPLX2/RAB37/VPS45/YKT6/VPS18/STX3/VPS33A/STXBP3	24	BiologicalProcesses
GO:0048738	cardiac muscle tissue development	102/6558	215/17381	0.00216628217259897	0.026856626042444	0.0211609713667989	ERBB3/MAPK14/KDM6B/CAV3/PROX1/MAP2K4/CREB1/TGFBR1/PTEN/HEY2/WNT5A/ERBB4/SMAD4/CHD7/SLC9A1/JARID2/FRS2/MED1/SMAD1/TENM4/MEF2C/PPP1R13L/EGLN1/FGF9/SOX6/DSG2/ACVR1/ISL1/CDK1/GJC1/KCNK2/PRKAR1A/SMAD7/NOX4/PDGFRA/TP73/GREM1/ARID1A/CDC42/SLC8A1/AKAP6/GJA1/GJA5/PIM1/VEGFA/TGFBR2/LMNA/ADAMTS9/RXRA/BMPR1A/G6PD/AKAP13/ANKRD1/AGT/DLL4/FKBP1A/RARB/NOG/TNNC1/TGFB2/CALR/PIN1/RARA/RBPJ/FOXH1/CBY1/KAT2A/NDRG4/TG…	102	BiologicalProcesses
GO:0097755	positive regulation of blood vessel diameter	34/6558	60/17381	0.00219017317605272	0.0270978511174782	0.0213510383133203	RGS2/EDNRB/DOCK4/PLOD3/PTGDR/GJA1/GJA5/GPX1/PTAFR/PPARD/KNG1/EGFR/PRKG1/SCPEP1/AGT/NPPC/NOS1/ADRB1/ADORA1/ARHGAP42/ADM/ADRB3/PLA2G6/DOCK5/LEP/ITGA1/SOD2/APOE/MKKS/GUCY1A3/EPHX2/GPER1/HMOX1/GCH1	34	BiologicalProcesses
GO:0032355	response to estradiol	65/6558	129/17381	0.00220840568027018	0.0271244269130315	0.0213719780116973	ESR1/TACR3/SOCS2/PTEN/NCOA1/SLC6A1/OPRL1/PENK/CCNA2/PTGFR/FAM210B/DNMT3A/GJB2/DDX18/SSTR2/POU4F2/POSTN/CFLAR/COL1A1/STRN3/IL6/EGFR/MYOG/AGT/ZNF703/CALR/STXBP1/PTCH1/RARA/PPARGC1A/MMP15/CST3/HSF1/IHH/SFRP1/CASP8/MBD1/TGFB1/OXTR/AIFM1/F7/KAT5/ARNT2/PTGS2/BAD/PDGFRB/DNMT3B/ADCYAP1R1/SRD5A1/LEP/CCND1/RUVBL2/CDKN1B/CASP9/FGF10/CYP1A2/BID/APOB/GPER1/STAT3/RAMP3/HTR5A/NQO1/EEF2/MBD3	65	BiologicalProcesses
GO:0060048	cardiac muscle contraction	65/6558	129/17381	0.00220840568027018	0.0271244269130315	0.0213719780116973	GSTM2/CAV3/RGS2/KCNE5/HDAC4/PDE5A/SLC9A1/CACNA2D1/PPP1R13L/CTNNA3/DSG2/PIK3CA/ADRA1A/GJC1/CACNA1C/SMAD7/SCN1B/KCNJ2/SCN1A/SLC8A1/GJA1/GJA5/KCNJ5/ATP1A3/HCN4/CAMK2D/ATP2A2/P2RX4/CACNB2/CALM2/JUP/ZC3H12A/STC1/TNNC1/NOS1/PDE4B/PRKACA/SCN5A/GRK2/ADORA1/MYL3/KCNQ1/MYLK2/SCN3B/SCN4B/SRSF1/SMAD5/TNNI1/PDE4D/KCND3/GATA4/CALM1/MAP2K6/CACNA1D/KCNJ3/BMP10/EHD3/TPM1/ANK2/ATP1B1/KCNE1/RNF207/TTN/DLG1/ATP1A2	65	BiologicalProcesses
GO:0042987	amyloid precursor protein catabolic process	19/6558	29/17381	0.00221451063966013	0.0271244269130315	0.0213719780116973	PSEN1/CSNK1E/UNC13A/LYN/SORL1/ABCG1/APH1A/APP/FLOT2/LRRTM3/CLU/FKBP1A/DHCR24/NCSTN/CHRNA7/HAP1/APOE/EPHA4/PICALM	19	BiologicalProcesses
GO:0048791	calcium ion-regulated exocytosis of neurotransmitter	19/6558	29/17381	0.00221451063966013	0.0271244269130315	0.0213719780116973	RIMS4/RIMS3/ATP2A2/SYT2/STX1B/SYT12/DOC2A/SYT7/SYT1/SYT5/SYT10/RPH3A/SYT15/SYT6/SYTL5/SYTL4/RIMS2/RIMS1/DOC2B	19	BiologicalProcesses
GO:0051567	histone H3-K9 methylation	19/6558	29/17381	0.00221451063966013	0.0271244269130315	0.0213719780116973	SIRT1/MECP2/KDM3A/JARID2/PAX5/SUV39H2/SETD7/MYB/ARID4A/EHMT2/BEND3/DNMT1/ATRX/PRDM12/SUV39H1/DNMT3B/ZNF274/KDM4A/EHMT1	19	BiologicalProcesses
GO:0003230	cardiac atrium development	22/6558	35/17381	0.00223284820751002	0.0271920395338561	0.0214252515960649	PROX1/HEY2/WNT5A/ACVR1/ISL1/NOTCH2/SOS1/GJA5/NSD2/SMO/DLL4/NOG/TGFB2/MDM2/SOX4/TBX5/HEG1/GATA4/CCM2L/CYR61/BMP10/ANK2	22	BiologicalProcesses
GO:0003209	cardiac atrium morphogenesis	20/6558	31/17381	0.00224189784834378	0.0271920395338561	0.0214252515960649	PROX1/HEY2/WNT5A/ACVR1/ISL1/NOTCH2/SOS1/GJA5/NSD2/SMO/DLL4/NOG/TGFB2/SOX4/TBX5/HEG1/GATA4/CCM2L/CYR61/BMP10	20	BiologicalProcesses
GO:1901890	positive regulation of cell junction assembly	20/6558	31/17381	0.00224189784834378	0.0271920395338561	0.0214252515960649	FMN1/LIMS1/FLOT1/PPM1F/RAC1/ROCK1/VEGFA/PTPRJ/AGT/THY1/NRP1/SFRP1/IQGAP1/WNT4/EPB41L5/SDC4/COL16A1/ABL1/TSC1/ITGB1BP1	20	BiologicalProcesses
GO:0030203	glycosaminoglycan metabolic process	78/6558	159/17381	0.00224345718495368	0.0271920395338561	0.0214252515960649	OGN/DSE/HGSNAT/B4GALT5/SLC9A1/CHST2/HAS2/CHST1/B3GNT2/GPC1/IMPAD1/SDC2/CHST11/SDC1/NDST3/CHST14/XYLT1/NCAN/PIM1/B3GAT1/PGLYRP4/HPSE2/CHST5/HYAL2/SDC3/ABCC5/CLTC/CEMIP/GNS/HS3ST3B1/HPSE/CHST3/ST3GAL1/AKT1/LYVE1/VCAN/HYAL4/ST3GAL2/ACAN/NDST1/SPOCK2/B4GALT7/B3GNT7/IDUA/ANGPT1/ST3GAL4/DSEL/AGRN/HAS3/MKI67/TGFB1/ITIH5/HS6ST1/GALNT5/NDST4/BGN/NDST2/ITIH6/CHP1/GPC4/UST/GPC6/PDGFRB/XYLT2/EXT1/B3GAT3/IDS/…	78	BiologicalProcesses
GO:0010762	regulation of fibroblast migration	21/6558	33/17381	0.00224672447064747	0.0271920395338561	0.0214252515960649	RCC2/PRKCE/CORO1C/BAG4/THBS1/ARHGEF7/C5orf30/SLC8A1/PRR5L/PAK3/HYAL2/AKT1/MTA2/DMTN/DDR2/TGFB1/GNA12/RFFL/SDC4/FER/ITGB1BP1	21	BiologicalProcesses
GO:0097009	energy homeostasis	21/6558	33/17381	0.00224672447064747	0.0271920395338561	0.0214252515960649	PRCP/PRKAA2/PASK/FOXO1/PIK3CA/NR4A3/NR1D2/CRTC1/PRKAA1/PM20D1/ACACB/BMP8A/EDN2/PPARGC1A/LEPR/AMPD2/OPRK1/CRTC3/METRNL/STAT3/AMPD3	21	BiologicalProcesses
GO:0051146	striated muscle cell differentiation	125/6558	270/17381	0.00229730212666362	0.0277492304311621	0.021864275493002	BCL9/MAPK14/KDM6B/CAV3/PROX1/HOMER1/MAP2K4/KCNH1/HDAC4/SKI/HEY2/RYR1/SMAD4/SLC9A1/FRS2/FLOT1/HDAC9/MEF2C/PPP3CA/SOX6/LDB3/SPAG9/MORF4L2/CACNA2D2/ACVR1/MYH9/SORT1/CDK1/TMOD1/PRKAR1A/BCL2/NOX4/PDGFRA/SDC1/ADGRB3/GREM1/ARID1A/SLC8A1/ADGRB1/CXCL9/AKAP6/HDAC5/WNT1/THRA/NFATC2/GPX1/RIPOR2/CFLAR/VEGFA/TMOD2/IGFBP5/DYRK1B/MTPN/TMOD3/CASQ1/LMNA/RXRA/MYOG/G6PD/AKAP13/ANKRD1/LEF1/AGT/SMO/AKT1/RARB/BIN3/WDR1…	125	BiologicalProcesses
GO:0070302	regulation of stress-activated protein kinase signaling cascade	101/6558	213/17381	0.00231514097511082	0.0279095495855568	0.0219905947495733	CAV3/MAP2K4/TIAM1/DUSP10/PHLPP1/FAS/MAPK8IP3/MECOM/WNT5A/PTPN1/IGF1R/PAFAH1B1/MAP4K4/SPAG9/FOXO1/EPHB1/ZEB2/DACT1/DUSP22/TNFSF11/MAP3K20/DTNBP1/ULK4/TP73/MARVELD3/DAB2IP/GDF6/MAP3K2/ERCC6/TPD52L1/CDC42/LYN/FZD4/HIPK2/FKTN/SEMA4C/TLR6/APP/VEGFA/AGER/MAP3K9/EDA2R/VANGL2/DVL3/EGFR/PLCB1/TLR3/TRAF4/MUL1/AKT1/RASSF2/NOD1/ZC3H12A/TGFB2/AXIN1/MAP3K3/CARD9/CD27/EIF2AK2/NOX1/TAOK1/WNT7B/SASH1/SFRP1/AIDA/S…	101	BiologicalProcesses
GO:0001841	neural tube formation	53/6558	102/17381	0.00232938517999169	0.0279682007361624	0.0220368073794336	VASP/SKI/WNT5A/PRKACB/RARG/KDM2B/CFL1/FZD3/COBL/ZEB2/PFN1/CELSR1/BCL10/LUZP1/ARID1A/LHX2/SHROOM3/PAX2/SEMA4C/VANGL2/PTK7/DVL3/PLXNB2/KDM6A/KIF20B/LRP6/ST14/NOG/TGFB2/PRKACA/PTCH1/RARA/FZD2/SOX4/KAT2A/SFRP1/SFRP2/TGFB1/DEAF1/ADM/MKS1/GLMN/SUFU/MTHFD1L/GRHL2/SDC4/SCRIB/TRIM71/ABL1/STK3/PRICKLE1/TSC1/GDF7	53	BiologicalProcesses
GO:0016482	cytosolic transport	71/6558	143/17381	0.00233373402739575	0.0279682007361624	0.0220368073794336	MTMR2/RGP1/MON2/SRSF10/VPS53/SNX8/VAMP3/ACTR2/LMTK2/HOOK3/EVI5/ANKRD27/MYO1D/STX5/MSN/RAB6B/VPS26B/MAGEL2/SPAG9/RAB7A/SORT1/RDX/RAB9B/SNX16/EEA1/RAB21/VPS26A/TBC1D5/SORL1/STX6/ANKFY1/VTI1A/RAB14/LRRK2/RAB6A/WDR91/CLTC/SNX6/ERC1/SYT7/TMEM87A/CLTCL1/KLHL20/BET1L/EMP2/AP1S1/YKT6/PTPN23/SNX1/RAB5A/WDR81/GBF1/RHOBTB3/SGSM2/SNX2/GCC2/CORO7/MAPK1/EHD3/TBC1D10B/CHMP3/ARL1/SNX12/GOSR2/DAB2/TBC1D10C/STX16/…	71	BiologicalProcesses
GO:0035303	regulation of dephosphorylation	71/6558	143/17381	0.00233373402739575	0.0279682007361624	0.0220368073794336	MAGI2/SMG7/HTT/NPNT/SMPD1/MYO1D/BAG4/ELL/MEF2C/PPP1R2/PPP1R11/NUAK1/RIMBP2/FARP1/SLC7A14/CNST/PPP1R12A/GPATCH2/ARFGEF3/CHRM5/CSRNP3/ROCK1/DLG2/CSRNP2/AKAP6/PPP6R1/ENSA/PTPA/SMG6/TMEM132D/SH3RF2/SEMA4D/CALM2/FKBP1A/RIPK3/TGFB2/PPP1R16B/PCIF1/PPARGC1B/SH2D4A/PIN1/CD2BP2/NSMF/PPP1R1B/PCDH11X/ADORA1/SPRED1/TGFB1/DRD2/SPOCD1/IQGAP1/PPP2R5D/CCDC8/ZFYVE1/CHP1/PPP1R17/WDR81/VRK3/PDGFRB/GBA/ELFN2/PPP6R3/C…	71	BiologicalProcesses
GO:0043406	positive regulation of MAP kinase activity	122/6558	263/17381	0.00236186416884455	0.0281947535155819	0.0222153136769404	MAPK14/ARRB1/MAP2K4/UBE2N/TIAM1/TGFBR1/PDE5A/MAPK8IP3/PSEN1/WNT5A/STK26/PTPN1/MAP3K13/FRS2/MAP4K4/THBS1/AJUBA/SPAG9/CDK1/TAB3/ZEB2/AVPI1/TNFSF11/MAP3K20/CRKL/NOX4/ADAM9/PDGFD/PIK3R5/TP73/INSR/PRKAA1/DAB2IP/MAP3K2/ERCC6/TPD52L1/FZD4/KIDINS220/CXCR4/PAK3/TLR6/VEGFA/LRRK2/AGER/MAP3K9/VANGL2/NTRK3/UBE2V1/DVL3/EGFR/CSK/AKAP13/DUSP6/MUL1/NOD1/MAP3K8/GRM4/TRAF7/IRAK1/TGFA/CD74/AXIN1/C5AR1/MAP3K3/IRAK2/E…	122	BiologicalProcesses
GO:0090132	epithelium migration	122/6558	263/17381	0.00236186416884455	0.0281947535155819	0.0222153136769404	PRCP/PROX1/DUSP10/SP100/GLIPR2/TGFBR1/PTEN/AMOT/WNT5A/PTP4A3/HAS2/HDAC9/RTN4/EGR3/PTPRG/PRKCE/CORO1C/HBEGF/PPM1F/DOCK1/THBS1/NF1/STARD13/ATOH8/PKN2/MYH9/PIK3CA/ZEB2/ANLN/PFN1/MET/ADAM9/CYP1B1/LTB4R2/ADGRA2/MARVELD3/BMPER/DAB2IP/CEACAM1/GREM1/EPPK1/ADGRB1/RHOA/HDAC5/KRT2/ITGB3/GPX1/STAT5A/S100A2/VEGFA/CLASP2/CCBE1/TGFBR2/PPARD/SCARB1/P2RX4/ADAMTS9/PFN2/AMOTL1/SEMA5A/PDPK1/CAPN7/AGT/DLL4/AKT1/ZC3H1…	122	BiologicalProcesses
GO:0048511	rhythmic process	144/6558	316/17381	0.002431929475728	0.0289538857538826	0.0228134519364861	ESR1/SIRT1/ARRB1/PROX1/EP300/CREB1/NFYA/PPARA/SP1/TYRO3/PHLPP1/FAS/PTEN/NCOA1/BTBD9/OPRL1/GHRHR/SMAD4/NTRK2/TP53/HAS2/FOXO3/GNAQ/EGR3/SETX/BMPR1B/CLOCK/PRKAA2/MSH4/FBXW11/MAGEL2/SUV39H2/MAPK9/PGR/GABRB1/NAMPT/BCL2/CSNK1E/OGT/NR1D2/AHR/MAPK8/CRTC1/CASP2/PDGFRA/KDM5A/PRKAA1/KMT2A/DYRK1A/SIX3/RORA/FZD4/NR1D1/OPRM1/SIN3A/NCOA2/GSK3B/VEGFA/CRX/NTRK3/CDK5R1/TEF/IL6/HNRNPR/KMT2B/EGFR/TIMP4/NPY2R/NONO/US…	144	BiologicalProcesses
GO:1901185	negative regulation of ERBB signaling pathway	32/6558	56/17381	0.00243493083728659	0.0289538857538826	0.0228134519364861	ERBB3/CBL/PTPN2/SH3KBP1/PSEN1/ERBB4/HBEGF/GRB2/ARHGEF7/RAB7A/DAB2IP/CDC42/STAM/SNX6/EGFR/PTPRJ/PTPN3/GPRC5A/HGS/ZFYVE28/CHMP6/NRG2/EPN1/PTPN18/UBB/CBLB/ERBB2/ITGA1/NRG1/SH3GL2/SOCS4/RNF126	32	BiologicalProcesses
GO:0061448	connective tissue development	111/6558	237/17381	0.00244706601644757	0.0290416844515097	0.0228826306085797	SIRT1/MAPK14/TGFBR1/SNAI1/WNT5A/TRIP11/RARG/SMAD1/BMPR1B/TAPT1/SNAI2/MEF2C/CNMD/FGF9/IMPAD1/SOX6/SATB2/ITGB8/GLI2/PTHLH/PIK3CA/CHST11/ARRDC3/BMP3/COL5A1/CREB3L2/PDGFD/GDF6/SH3PXD2B/GREM1/SOX5/SIX2/SNX19/RFLNA/ZNF664-RFLNA/THRA/CFLAR/AMER1/HYAL2/COL1A1/DYRK1B/TGFBR2/HOXC4/PPARD/BMPR1A/ZNF516/NR1H4/LRP6/RARB/PAX7/NPPC/STC1/WNT2B/GLI3/NOG/BMP8A/RFLNB/EIF2AK3/EVC/CARM1/CD34/FGFR3/MEF2D/RARA/RUNX3/MAF…	111	BiologicalProcesses
GO:0021549	cerebellum development	48/6558	91/17381	0.00246058447299639	0.029145527711151	0.0229644511708659	PROX1/MECP2/NCOA1/LHX1/CNTN1/ARCN1/GLI2/FOXP2/GRID2/SEZ6L/RORA/RERE/FZD4/SSTR2/WNT1/FAIM2/KCNC1/NEUROD2/SEMA4C/MTPN/CDK5R1/LRP6/SMO/KNDC1/LDB1/ZNF365/UQCRQ/CDK5R2/NLGN4X/PPARGC1A/SCN5A/CBLN1/CEND1/DAB1/OGDH/LHX5/GBX2/PTBP2/C5orf42/HAP1/TRNP1/ATIC/SPTBN2/ATRN/ABL1/AARS/CLP1/FOXC1	48	BiologicalProcesses
GO:0022037	metencephalon development	52/6558	100/17381	0.00249469501663542	0.02944461611035	0.0232001100001466	PROX1/MECP2/NCOA1/LHX1/CNTN1/ARCN1/GLI2/BCL2/FOXP2/GRID2/SEZ6L/RORA/RERE/FZD4/SSTR2/WNT1/FAIM2/KCNC1/NEUROD2/SEMA4C/MTPN/CDK5R1/LRP6/SMO/KNDC1/LDB1/ZNF365/UQCRQ/CDK5R2/NLGN4X/PPARGC1A/SCN5A/CBLN1/KAT2A/CEND1/DAB1/OGDH/LHX5/GBX2/GRIN1/PTBP2/C5orf42/HAP1/TRNP1/ATIC/SPTBN2/ATRN/SCRIB/ABL1/AARS/CLP1/FOXC1	52	BiologicalProcesses
GO:0035914	skeletal muscle cell differentiation	38/6558	69/17381	0.00249546975542561	0.02944461611035	0.0232001100001466	BCL9/BCL9L/FOXN2/EOMES/MEF2C/PAX5/GPC1/EPHB1/NR1D2/SIX1/BTG2/ASB2/MYOG/ANKRD1/MEGF10/ATF3/S100B/DDX17/PAX7/MED20/COPS2/LEMD2/MEF2D/HIVEP3/NLN/CYP26B1/MYLK2/ZNF689/WNT3A/UQCC2/HEYL/CDON/SMYD1/ARNTL/RB1/EEF2/MAFF/SOX8	38	BiologicalProcesses
GO:0001764	neuron migration	70/6558	141/17381	0.00250176744030916	0.0294620473895368	0.0232138445176238	DDIT4/KIRREL3/LRP12/UNK/NDEL1/FBXO45/ZNF609/NAV1/DISC1/APBB2/LHX6/UNC5D/PSEN1/ERBB4/SPOCK1/NTRK2/LHX1/PAFAH1B1/NRCAM/MEF2C/ARHGEF2/SATB2/FZD3/FLRT2/ASTN1/DCX/CHL1/IGSF10/DCC/CELSR1/ULK4/DAB2IP/SCRT1/SRGAP2/CNTN2/ADGRG1/VEGFA/TRIM46/NTRK3/CDK5R1/PLXNB2/PRKG1/KIF20B/NRP1/SCRT2/SEMA6A/CDK5R2/OLIG3/CELSR3/NSMF/GFRA3/MDGA1/DRD2/DAB1/FBXO31/SOX1/NTN1/GPR173/NHSL1/ITGA3/USP9X/PAX6/STAT3/NRG1/NEUROD4/ALK…	70	BiologicalProcesses
GO:0032845	negative regulation of homeostatic process	94/6558	197/17381	0.00254195820390478	0.0298777856582039	0.0235414145402113	GSTM2/TNKS2/STN1/RYR1/HTT/CHD7/ZFP36L1/ITPR1/PRKCE/KLF13/UBASH3B/MAP4K4/ZFP36/POT1/RYR3/DCP2/CACNA1C/ARRDC3/BCL2/BCL10/SLC8A1/LYN/CXCL9/AKAP6/NBN/JAGN1/CAMK2D/CTC1/LCK/CLDN18/MAFB/SMG6/AVPR2/NOL3/CASQ1/FADD/UCP2/IL6/PDPK1/SLC8B1/CSK/CEMIP/HTR2C/CALM2/FKBP1A/SLX4/LETM1/LDB1/THY1/ENY2/NOS1/DIAPH1/CD74/PRKACA/NTSR1/ERCC1/TSC22D4/RASA3/ADORA1/JPH1/TGFB1/DRD2/PIM3/JPH2/MYO5A/CCL21/INPP5D/ADRA2A/KITLG/…	94	BiologicalProcesses
GO:0061005	cell differentiation involved in kidney development	31/6558	54/17381	0.002562840616897	0.0300654162197206	0.0236892531009269	GLIS2/MAGI2/MTSS1/LHX1/MEF2C/KLF15/GDNF/HES1/GREM1/WNT9B/BASP1/SIX2/NPHS2/PAX2/TCF21/AMER1/LIF/FAT4/SMO/GLI3/MYO1E/ADIPOQ/CD34/POU3F3/PTCH1/PAX8/IQGAP1/NUP93/SHH/WNT4/STAT1	31	BiologicalProcesses
GO:0030509	BMP signaling pathway	76/6558	155/17381	0.00257588587259202	0.0301605640867479	0.0237642223575489	CTDSPL2/ACVR2B/SKI/WNT5A/SMAD4/SLC33A1/SMAD1/BMPR1B/TOB1/SKIL/ACVR1/SMAD7/BMP3/PPM1A/FBN1/BMPER/HES1/GDF6/GREM1/ZCCHC12/HIPK2/WNT1/ZNF423/RNF165/RBPMS2/PCSK6/BMPR1A/LEF1/TMEM100/NOG/BMP8A/CHRDL1/TGFB2/LEMD2/TFAP2B/RBPJ/CHRD/RGMA/SFRP1/SFRP2/TGFB1/GREM2/TGFB3/ACVRL1/TMPRSS6/FSTL1/GDF5/NBL1/SMAD5/BMP8B/FAM83G/SMURF1/GATA4/ITGA3/FSTL3/USP9X/SOSTDC1/GATA6/CYR61/BMP10/ZNF8/SMAD6/ZFYVE16/RGMB/LRP4/ABL1…	76	BiologicalProcesses
GO:0051235	maintenance of location	138/6558	302/17381	0.00260433558447026	0.0304353711133503	0.0239807493186101	SIRT1/GSTM2/SYNE1/FBXW7/PPARA/FBN2/SP100/GPSM2/SLC30A8/PTPN2/FTL/RYR1/HTT/CHD7/SLC30A4/ITPR1/PAFAH1B1/PRKCE/UBASH3B/KDELR1/TOPORS/SLC30A7/SLC30A1/FLNB/ANK3/RYR3/SYNE2/CACNA1C/OSBPL8/SUPT7L/FBN1/SLC8A1/LYN/SLC30A3/SORL1/CXCL9/AKAP6/ABCG1/SREBF2/ACACB/CAMK2D/HK2/THRA/SLC17A7/ITGB3/SHANK1/LCK/TLN2/PDIA3/ATP7B/NOL3/SCARB1/CASQ1/IL6/PDPK1/SLC8B1/LDAH/CEMIP/HTR2C/CALM2/ARHGAP21/UVRAG/AP3D1/JUP/FKBP1A/A…	138	BiologicalProcesses
GO:0090288	negative regulation of cellular response to growth factor stimulus	69/6558	139/17381	0.00268208498138013	0.0312841668057164	0.0246495355359866	SIRT1/FBN2/CTDSPL2/BCL9L/TGFBR1/PRDM16/SKI/WNT5A/PTPN1/ZNF451/TOB1/SKIL/ONECUT2/THBS1/GPC1/PEG10/CHST11/SMAD7/ASPN/PPM1A/ADGRA2/FBN1/BMPER/DAB2IP/GREM1/HIPK2/WNT1/CFLAR/TGFBR2/RBPMS2/PDPK1/SNX6/AGT/NOG/CHRDL1/LEMD2/PIN1/CHRD/FAM129B/SFRP1/SFRP2/TGFB1/GREM2/TGFB3/RASL11B/TGFB1I1/TMPRSS6/NBL1/ADAMTSL2/UBB/SMURF1/FSTL3/GLG1/LDLRAD4/BAMBI/CASK/SOSTDC1/SMAD6/WNT4/DCN/ABL1/CAV2/MTMR4/ADAM17/HTRA3/SOST/…	69	BiologicalProcesses
GO:0051058	negative regulation of small GTPase mediated signal transduction	30/6558	52/17381	0.00269376898926822	0.0313590488354575	0.0247085368597096	CD2AP/RASA1/RASA2/NF1/ADRA1A/MET/CCDC125/DAB2IP/EPHB2/RIPOR2/RASAL2/TRIM67/BCL6/SCAI/TIMP2/TGFB2/SYNGAP1/MFN2/RASA3/SH3BP1/STMN3/CGNL1/TNFAIP1/MAPKAP1/ARHGAP42/STAMBP/ITGA3/RAPGEF1/KANK1/ARHGAP44	30	BiologicalProcesses
GO:1901216	positive regulation of neuron death	42/6558	78/17381	0.00269876631011954	0.0313590488354575	0.0247085368597096	DDIT4/FBXW7/MAP2K4/HDAC4/TP53/FOXO3/NF1/PPP1R13B/MYB/SSH1/EPHA7/CASP2/EIF2S1/CDC42/PAK3/TLR6/GSK3B/CDK5R1/CLU/TGFB2/PIN1/TFAP2B/MAPT/CASP8/MYBL2/AIFM1/BAD/BCL2L11/PCSK9/JUN/CASP9/ITGA1/ELK1/TLR4/PICALM/MAP3K11/NQO1/ABL1/ITGAM/FASLG/SNCA/EFNB2	42	BiologicalProcesses
GO:0043254	regulation of protein complex assembly	175/6558	392/17381	0.00272366609765125	0.031548087879819	0.0248574851973981	ESR1/CARMIL1/CAV3/MECP2/CREB1/ARPC5/RGS2/WASF1/ARFIP2/MIEF2/FAS/VASP/TRIOBP/FMN1/ERCC2/HEY2/TRABD2B/TP53/ZNF451/MITF/CAMSAP2/CTTN/ACTR2/RASA1/ANKRD27/SETX/NCKAP1/WASL/PRKCE/MSN/BAG4/GRB2/SLAIN2/ARHGEF2/ATAT1/AJUBA/MAGEL2/SPIRE1/MAPK9/RICTOR/MAPRE1/MYADM/RDX/RIOK3/GMFB/ATF7IP/ARPIN/TMOD1/RALB/MYO1C/DACT1/PPM1A/PFN1/MET/RAC1/SLF2/ASAP1/DAB2IP/CDC42/SORL1/SPTB/IDE/SPTBN1/ARPC4/CAPZB/THRA/PAK3/PRUNE1…	175	BiologicalProcesses
GO:0003222	ventricular trabecula myocardium morphogenesis	12/6558	16/17381	0.00275116669501694	0.031548087879819	0.0248574851973981	TGFBR1/HEY2/CHD7/MED1/BMPR1A/DLL4/TGFB2/RBPJ/FOXH1/HEG1/CCM2L/NRG1	12	BiologicalProcesses
GO:0050655	dermatan sulfate proteoglycan metabolic process	12/6558	16/17381	0.00275116669501694	0.031548087879819	0.0248574851973981	DSE/CHST14/NCAN/VCAN/IDUA/DSEL/BGN/UST/B3GAT3/CHST12/DCN/BCAN	12	BiologicalProcesses
GO:0060413	atrial septum morphogenesis	12/6558	16/17381	0.00275116669501694	0.031548087879819	0.0248574851973981	HEY2/ACVR1/ISL1/NOTCH2/GJA5/NSD2/SMO/TGFB2/SOX4/TBX5/GATA4/CYR61	12	BiologicalProcesses
GO:0061298	retina vasculature development in camera-type eye	12/6558	16/17381	0.00275116669501694	0.031548087879819	0.0248574851973981	CLIC4/ACVR2B/RHOJ/NDP/COL4A1/CYP1B1/PDGFRA/FZD4/NRP1/ACVRL1/PDGFRB/ARHGEF15	12	BiologicalProcesses
GO:0072283	metanephric renal vesicle morphogenesis	12/6558	16/17381	0.00275116669501694	0.031548087879819	0.0248574851973981	FMN1/LHX1/GDNF/GREM1/WNT9B/SIX2/PAX2/LIF/SMO/PAX8/KIF26B/STAT1	12	BiologicalProcesses
GO:1903392	negative regulation of adherens junction organization	12/6558	16/17381	0.00275116669501694	0.031548087879819	0.0248574851973981	PTEN/RCC2/ARHGAP6/CORO1C/THBS1/RDX/CLASP2/DMTN/ACVRL1/MMP14/BCAS3/ITGB1BP1	12	BiologicalProcesses
GO:0042098	T cell proliferation	87/6558	181/17381	0.00276832796018274	0.0316854316341516	0.0249657015924227	CD80/PDE5A/MSN/CD59/PRKAR1A/IL6ST/HES1/SOS1/CCND3/CD209/PNP/LRRC32/GPNMB/IL2RA/BTN2A2/PLA2G2F/CLEC4G/AGER/CD1D/TGFBR2/LILRB1/DNAJA3/HLA-E/BTN3A1/FADD/IL6/PPP3CB/SCGB1A1/CD274/FKBP1A/RIPK3/TFRC/HLA-DPB1/SASH3/TNFSF4/PLA2G2D/TNFSF9/RC3H1/IGF2/NDFIP1/CD276/EFNB1/IL12RB1/JAK3/NCSTN/IHH/ARG2/HHLA2/TGFB1/IL20RB/CD40LG/HLA-G/FOXP3/HMGB1/ICOSLG/NCK2/TNFSF13B/CARD11/MARCH7/CD28/SYK/SPN/GLMN/SHH/MALT1/SATB…	87	BiologicalProcesses
GO:0048639	positive regulation of developmental growth	84/6558	174/17381	0.0027815265121049	0.0317769907326825	0.0250378431733987	MAPK14/PROX1/CREB1/NDEL1/DISC1/HEY2/ERBB4/GHRHR/CHD7/L1CAM/PAFAH1B1/MAP1B/DSCAM/MEF2C/FGF9/CACNA2D2/CDK1/EFNA5/BCL2/INSR/ATP8A2/UNC13A/SH3PXD2B/CDH4/BASP1/AKAP6/PIM1/CPNE6/ACACB/POU4F2/VEGFA/CRABP2/SYT2/TGFBR2/NTRK3/PPARD/MTM1/SEMA5A/BMPR1A/SEMA4D/PLCB1/MUL1/TRPC5/SMO/AKT1/SYT1/SASH3/ITSN2/NRP1/PIN1/ISLR2/MACF1/RBPJ/SPTBN4/LIMK1/HSF1/DIO3/RND2/AGRN/MAPT/WNT3/ZFYVE27/DRD2/CPNE5/NTN1/WNT3A/TBX5/GOL…	84	BiologicalProcesses
GO:0001649	osteoblast differentiation	98/6558	207/17381	0.00282593917059386	0.0321763350521663	0.0253524960153728	H3F3B/CCDC47/FBN2/IL6R/SNAI1/ACVR2B/HDAC4/SKI/CEBPD/NPNT/PENK/SMAD1/BMPR1B/SNAI2/MEF2C/TOB1/CREB3L1/CDK6/NF1/FGF9/SYNCRIP/CEBPA/SATB2/NELL1/TMEM64/GLI2/ACVR1/PTHLH/TP53INP2/PHB/BMP3/IL6ST/SH3PXD2B/GREM1/GPNMB/LTF/RRAS2/IGFBP5/COL1A1/CLTC/IL6/BMPR1A/ZHX3/SEMA4D/RBMX/LEF1/SMO/AKT1/RASSF2/NPPC/VCAN/GLI3/NOG/WWOX/MYBBP1A/PRKACA/PTCH1/MEF2D/CHRD/ADAR/ITGA11/IGFBP3/WNT7B/DDR2/IHH/SP7/WNT3/PDLIM7/SFRP1/…	98	BiologicalProcesses
GO:0060324	face development	29/6558	50/17381	0.00282701111305846	0.0321763350521663	0.0253524960153728	SKI/WNT5A/CHD7/RARG/ZFAND5/PDGFRA/COL1A1/TIPARP/ASPH/LEF1/LRP6/NOG/RARA/SOX3/HOXB3/MMP2/TGFB1/TGFB3/ARID5B/STRA6/PAX9/MKKS/MAPK1/ANKRD11/CLDN5/GRHL2/PLEKHA1/ZNF84/CRISPLD2	29	BiologicalProcesses
GO:0048608	reproductive structure development	190/6558	429/17381	0.00284875416169574	0.0323635417031308	0.0255000005669302	ESR1/SIRT1/H3F3B/RBM15/MAPK14/ARRB1/RXFP2/CDX2/CBL/STOX2/TYRO3/TGFBR1/SNAI1/PTEN/NCOA1/HEY2/WNT5A/SMAD4/CHD7/FRS2/EPAS1/FOXF2/ZFP36L1/FOXO3/RARG/LHX1/MED1/SP3/EOMES/BMPR1B/MSH4/GRB2/EGLN1/FGF9/CEBPA/PGR/NDP/CITED2/NCOA4/ITGB8/GLI2/LHX3/FEM1B/BCL2/AGO4/LHX8/PRDM1/CASP2/PDGFRA/ARID4A/INSR/GJB2/KDM5A/DNAJB6/SDC1/HES1/WNT9B/ARID1A/BASP1/FANCA/GJA1/FZD4/PATZ1/SF1/AR/ADGRG1/FOSL1/VEGFA/TCF21/LRRC6/PPAR…	190	BiologicalProcesses
GO:0045927	positive regulation of growth	119/6558	257/17381	0.00285908036560273	0.0323892343268265	0.0255202443932955	H3F3B/MAPK14/PROX1/H3F3C/CREB1/NDEL1/TGFBR1/DISC1/HEY2/ERBB4/GHRHR/CHD7/SLC9A1/L1CAM/PAFAH1B1/MAP1B/LGI1/HBEGF/PPM1F/DSCAM/MEF2C/KDM2B/FGF9/CACNA2D2/CDK1/ADAM10/EFNA5/BCL2/INSR/ATP8A2/UNC13A/SH3PXD2B/CDH4/CDC42/BASP1/AKAP6/PIM1/CPNE6/ACACB/POU4F2/VEGFA/CRABP2/SYT2/MTPN/TGFBR2/NTRK3/PPARD/MTM1/USP47/SEMA5A/EGFR/BMPR1A/EXTL3/SEMA4D/PLCB1/RPS6KA3/LEF1/MUL1/TRPC5/SMO/AKT1/SYT1/SASH3/EXOSC2/ITSN2/FXN/…	119	BiologicalProcesses
GO:0051591	response to cAMP	50/6558	96/17381	0.00286161428934658	0.0323892343268265	0.0255202443932955	EEF2K/DGKQ/RAPGEF3/PENK/ZFP36L1/AQP9/NOX4/SDC1/CNGA3/SLC8A1/AKAP6/HCN4/CFTR/FOSL1/APP/IGFBP5/COL1A1/DUOX2/PTAFR/FOSB/GPD1/PCK1/STC1/SLC5A5/SREBF1/DMTN/ADIPOQ/CARM1/PPARGC1B/HCN2/THBD/PKLR/RELA/DUOX1/KCNQ1/BSG/AGXT/PDE3A/SRD5A1/FDX1/ITPR2/JUN/PLA2G5/RAPGEF1/SLC8A3/PNPT1/KCNE1/RAPGEF2/JUND/STAT1	50	BiologicalProcesses
GO:0018212	peptidyl-tyrosine modification	169/6558	378/17381	0.00295548262698342	0.033359348537836	0.026284620343173	GRM5/ERBB3/CD80/FBXW7/MAP2K4/CBL/CSF1R/TYRO3/IL6R/PTPN2/FGFR1OP2/WEE1/DGKQ/TTL/PSEN1/OSM/ERBB4/PTPN1/NTRK2/TP53/IGF1R/CNTN1/ADRA2C/PRKCE/HBEGF/GRB2/YES1/SH3BP5/ARHGEF2/DYRK2/FGF9/RICTOR/CAMKK2/EPHA3/ISL1/EPHB1/EFNA5/IL6ST/MET/EPHA7/PDGFD/PDGFRA/INSR/RET/HES1/PRLR/GREM1/DYRK1A/IL31RA/ERCC6/LYN/AFAP1L2/EPHB2/PARP9/ITGB3/LCK/STAT5A/APP/VEGFA/NF2/HYAL2/NEURL1/PAK2/DYRK1B/SRMS/SLA2/NTRK3/LIF/IL6/SNX6/…	169	BiologicalProcesses
GO:0018393	internal peptidyl-lysine acetylation	74/6558	151/17381	0.00295824065895077	0.033359348537836	0.026284620343173	SIRT1/MSL2/ARRB1/MECP2/EP300/EPC1/KAT6A/KAT6B/NCOA1/KAT7/SMAD4/ZNF451/BRPF3/PYGO2/CLOCK/SNAI2/ATAT1/MORF4L2/ISL1/PHF20/GTF3C4/OGT/SUPT7L/TAF12/KMT2A/TAF5L/SETD5/SET/NAA40/SIN3A/BEND3/PCGF2/LIF/NAA60/BRD1/CPA4/LEF1/LDB1/ING4/NOS1/PPARGC1A/MRGBP/SRCAP/KAT2A/EID1/KANSL2/HCFC1/WBP2/TGFB1/BRD8/MSL3/FOXP3/KAT5/KANSL3/CHD5/KAT2B/TADA2B/WDR5/CTCF/BRPF1/USP22/RUVBL2/CREBBP/SDR16C5/TRIM16/MCRS1/DR1/NAP1L2/…	74	BiologicalProcesses
GO:0032872	regulation of stress-activated MAPK cascade	100/6558	212/17381	0.00296739954571827	0.0334010055680112	0.026317442903288	CAV3/MAP2K4/TIAM1/DUSP10/PHLPP1/FAS/MAPK8IP3/MECOM/WNT5A/PTPN1/IGF1R/PAFAH1B1/MAP4K4/SPAG9/FOXO1/EPHB1/ZEB2/DACT1/DUSP22/TNFSF11/MAP3K20/DTNBP1/ULK4/TP73/MARVELD3/DAB2IP/GDF6/MAP3K2/ERCC6/TPD52L1/CDC42/FZD4/HIPK2/FKTN/SEMA4C/TLR6/APP/VEGFA/AGER/MAP3K9/EDA2R/VANGL2/DVL3/EGFR/PLCB1/TLR3/TRAF4/MUL1/AKT1/RASSF2/NOD1/ZC3H12A/TGFB2/AXIN1/MAP3K3/CARD9/CD27/EIF2AK2/NOX1/TAOK1/WNT7B/SASH1/SFRP1/AIDA/SFRP2…	100	BiologicalProcesses
GO:0110020	regulation of actomyosin structure organization	45/6558	85/17381	0.00301123718281819	0.0338321354069573	0.0266571403084234	CARMIL1/CAV3/PROX1/TGFBR1/RAPGEF3/SMAD4/SLC9A1/ARHGAP6/PPM1F/BAG4/MEF2C/PIK3R1/PPM1E/NOX4/PFN1/MET/RAC1/WASF2/SH3PXD2B/ROCK1/CDC42/RHOA/NF2/CLASP2/PFN2/AKAP13/NRP1/LIMK1/SORBS3/SFRP1/S1PR1/TGFB3/WNT11/CLASP1/ARAP1/ARHGEF15/MKKS/BMP10/WNT4/TPM1/SDC4/PXN/ABL1/TSC1/ITGB1BP1	45	BiologicalProcesses
GO:0061458	reproductive system development	191/6558	432/17381	0.0030491370678466	0.0341950931351898	0.0269431232938642	ESR1/SIRT1/H3F3B/RBM15/MAPK14/ARRB1/RXFP2/CDX2/CBL/STOX2/TYRO3/TGFBR1/SNAI1/PTEN/NCOA1/HEY2/WNT5A/SMAD4/CHD7/FRS2/EPAS1/FOXF2/ZFP36L1/FOXO3/RARG/LHX1/MED1/SP3/EOMES/BMPR1B/MSH4/GRB2/EGLN1/FGF9/CEBPA/PGR/NDP/CITED2/NCOA4/ITGB8/GLI2/LHX3/FEM1B/BCL2/AGO4/LHX8/PRDM1/CASP2/PDGFRA/ARID4A/INSR/GJB2/KDM5A/DNAJB6/SDC1/HES1/WNT9B/ARID1A/BASP1/FANCA/GJA1/FZD4/PATZ1/PLEKHA5/SF1/AR/ADGRG1/FOSL1/VEGFA/TCF21/LR…	191	BiologicalProcesses
GO:2001237	negative regulation of extrinsic apoptotic signaling pathway	53/6558	103/17381	0.00305809104249823	0.0342326967980754	0.0269727521099468	TGFBR1/FAS/HTT/CTTN/PHIP/SNAI2/ARHGEF2/THBS1/ACVR1/PF4/BCL2/GDNF/TCF7L2/AR/EYA3/PAK5/GFRAL/GPX1/FAIM2/CFLAR/PSME3/NOL3/LMNA/FADD/ITGA6/GCLM/AKT1/STRADB/UNC5B/NRP1/SCRT2/RNF34/TERT/BCL2L1/RELA/CASP8/SFRP2/IL19/RFFL/CX3CL1/ICAM1/SERPINE1/RIPK1/SH3RF1/FGF10/FGG/RPS6KB1/PEA15/TRAF2/FASLG/RB1CC1/HMOX1/HSPA1B	53	BiologicalProcesses
GO:0061097	regulation of protein tyrosine kinase activity	40/6558	74/17381	0.00307213686068613	0.0343270575731511	0.0270471011981893	GRM5/ERBB3/FBXW7/CBL/CSF1R/PTPN2/PSEN1/PTPN1/ADRA2C/SH3BP5/GREM1/ERCC6/AFAP1L2/APP/HYAL2/NEURL1/PAK2/SNX6/AGT/THY1/TGFA/ADORA1/GPRC5A/NCK2/ACE/ZFYVE28/WNT3A/ADRA2A/CHMP6/SH3BP5L/CBLB/FGFR1OP/RAP2C/EPHA4/DOK7/SOCS4/ADAM17/RAP2B/GPRC5B/PTK6	40	BiologicalProcesses
GO:0001954	positive regulation of cell-matrix adhesion	27/6558	46/17381	0.00309655557935762	0.0344111776382433	0.0271133813886338	DISC1/FMN1/LIMS1/PPM1F/CDK6/RAC1/ROCK1/GSK3B/VEGFA/PTPRJ/DAG1/THY1/EMP2/NRP1/SFRP1/CCL25/NINJ1/IQGAP1/CCL21/VEGFC/WNT4/EPB41L5/SDC4/COL16A1/ABL1/TSC1/ITGB1BP1	27	BiologicalProcesses
GO:0002762	negative regulation of myeloid leukocyte differentiation	27/6558	46/17381	0.00309655557935762	0.0344111776382433	0.0271133813886338	PTPN2/UBASH3B/CDK6/NF1/PIK3R1/NME2/FBN1/CEACAM1/GPR55/LYN/LTF/CLDN18/LILRB1/MAFB/C1QC/TCTA/TLR3/ADIPOQ/RARA/HOXA7/ZBTB46/SFRP1/GPR68/INPP5D/INHBA/FSTL3/TLR4	27	BiologicalProcesses
GO:0046580	negative regulation of Ras protein signal transduction	27/6558	46/17381	0.00309655557935762	0.0344111776382433	0.0271133813886338	RASA1/RASA2/NF1/ADRA1A/MET/CCDC125/DAB2IP/EPHB2/RIPOR2/RASAL2/TRIM67/BCL6/SCAI/TIMP2/TGFB2/SYNGAP1/MFN2/RASA3/STMN3/TNFAIP1/MAPKAP1/ARHGAP42/STAMBP/ITGA3/RAPGEF1/KANK1/ARHGAP44	27	BiologicalProcesses
GO:0030902	hindbrain development	70/6558	142/17381	0.00313560099567757	0.0347546280243915	0.0273839940774992	PROX1/MECP2/NCOA1/LHX1/CNTN1/SMAD1/TBR1/ARCN1/KDM2B/GLI2/BCL2/FOXP2/GRID2/SEZ6L/HES1/RORA/RERE/FZD4/SSTR2/WNT1/FAIM2/KCNC1/NEUROD2/SEMA4C/MTPN/RBFOX2/MAFB/CDK5R1/LEF1/WLS/LRP6/SMO/KNDC1/LDB1/NOG/ZNF365/PLXNA2/UQCRQ/CDK5R2/C5AR1/NLGN4X/PPARGC1A/SCN5A/CBLN1/KAT2A/HOXB3/CEND1/HES3/DAB1/OGDH/LHX5/ATF5/GBX2/EN2/SHH/GRIN1/PTBP2/C5orf42/HAP1/SOCS7/TRNP1/ATIC/SPTBN2/ATRN/SCRIB/ABL1/AARS/CLP1/FOXC1/PSMG1	70	BiologicalProcesses
GO:0044342	type B pancreatic cell proliferation	13/6558	18/17381	0.00314954210790172	0.0347546280243915	0.0273839940774992	BTBD10/NR4A3/SIDT2/NR1D1/IGFBP5/IGFBP3/NR4A1/SFRP1/WNT3A/BAD/IGFBP4/MEN1/WDR13	13	BiologicalProcesses
GO:0097242	amyloid-beta clearance	13/6558	18/17381	0.00314954210790172	0.0347546280243915	0.0273839940774992	IGF1R/INSR/LDLR/IDE/CLU/MSR1/LRP1/APOE/C3/LRPAP1/PICALM/ITGAM/MME	13	BiologicalProcesses
GO:0016236	macroautophagy	130/6558	284/17381	0.0031502067940957	0.0347546280243915	0.0273839940774992	SIRT1/TP53INP1/TRIM13/PAFAH1B2/MFN1/PIP4K2B/PSEN1/GNAI3/HTT/ATG4B/PHF23/ATG2B/BNIP3/WIPI2/PRKAA2/CHMP2B/RETREG1/FYCO1/VPS26B/RAB3GAP2/TBC1D12/RAB7A/TMEM74/MTERF3/PIK3CA/TP53INP2/RALB/RAB23/LARP1/SESN2/MAPK8/MAP1LC3B/EXOC4/PRKAA1/OPTN/TOMM20/VPS26A/TBC1D5/DYNLL2/PRKAB2/QSOX1/GABARAP/PIP4K2C/LRRK2/GPSM1/ATG101/POLDIP2/STAM/CDK5R1/MTM1/PACS2/SNX6/ATG9A/RAB1B/UVRAG/KIAA1324/PIK3C2B/LIX1L/ATP6V0E1/AKT…	130	BiologicalProcesses
GO:0009612	response to mechanical stimulus	99/6558	210/17381	0.00317011520685353	0.0349112507104302	0.0275074007991558	MAPK14/CAV3/MAP2K4/FAS/HDAC4/KALRN/TLR8/HTT/SLC9A1/BNIP3/TMEM150C/THBS1/MAPK9/DENND5B/GLI2/KCNK2/FOXP2/PKD1L2/MAPK8/RAC1/CASP2/ABHD12/ATP8A2/KCNJ2/SCN1A/BCL10/MAP3K2/SLC8A1/GJA1/CLCN6/BTG2/HABP4/KCNC1/FOSL1/POSTN/COL1A1/MTPN/ANO3/TGFBR2/ETV1/FOSB/FADD/IL6/EGFR/PPL/SLC38A2/ANKRD1/TLR3/JUP/AGT/CNTNAP2/AKT1/DAG1/BAK1/P2RY1/PTCH1/STRBP/IHH/MAG/RELA/CASP8/TGFB1/DRD2/SLC2A1/CHRNA9/XPC/P2RX3/STRA6/ANKRD…	99	BiologicalProcesses
GO:0006475	internal protein amino acid acetylation	76/6558	156/17381	0.00318980581452544	0.0350649157165099	0.0276284770947631	SIRT1/MSL2/ARRB1/MECP2/EP300/EPC1/KAT6A/KAT6B/NCOA1/KAT7/SMAD4/ZNF451/BRPF3/PYGO2/CLOCK/SNAI2/ATAT1/MORF4L2/ISL1/PHF20/GTF3C4/OGT/SUPT7L/TAF12/KMT2A/TAF5L/SETD5/SET/NAA40/SIN3A/BEND3/PCGF2/LIF/NAA11/NAA60/BRD1/CPA4/LEF1/PCK1/LDB1/ING4/NOS1/PPARGC1A/MRGBP/SRCAP/KAT2A/EID1/KANSL2/HCFC1/WBP2/TGFB1/BRD8/MSL3/FOXP3/KAT5/KANSL3/CHD5/KAT2B/TADA2B/WDR5/CTCF/BRPF1/USP22/RUVBL2/CREBBP/SDR16C5/TRIM16/MCRS1/…	76	BiologicalProcesses
GO:0008625	extrinsic apoptotic signaling pathway via death domain receptors	44/6558	83/17381	0.00322067666857378	0.0352992990607549	0.0278131532796489	SP100/FAS/PTEN/BMPR1B/SKIL/ARHGEF2/THBS1/NF1/PIK3R1/SORT1/FEM1B/BCL2/DAB2IP/PIDD1/GPX1/FAIM2/GABARAP/CFLAR/FADD/ATF3/TMC8/SCRT2/RNF34/BCL2L1/SFRP1/CASP8/SFRP2/DEDD2/RFFL/ICAM1/BAD/SERPINE1/STX4/RIPK1/KIAA0141/DDX3X/FGG/BID/MAL/PEA15/STK3/TRAF2/FASLG/HMOX1	44	BiologicalProcesses
GO:0010921	regulation of phosphatase activity	56/6558	110/17381	0.00322267815377965	0.0352992990607549	0.0278131532796489	MAGI2/HTT/NPNT/MYO1D/BAG4/ELL/MEF2C/PPP1R2/PPP1R11/NUAK1/RIMBP2/FARP1/SLC7A14/CNST/PPP1R12A/GPATCH2/ARFGEF3/CSRNP3/ROCK1/DLG2/CSRNP2/AKAP6/PPP6R1/PTPA/TMEM132D/SH3RF2/SEMA4D/CALM2/FKBP1A/RIPK3/TGFB2/PCIF1/PPARGC1B/SH2D4A/CD2BP2/PPP1R1B/PCDH11X/SPRED1/DRD2/SPOCD1/CCDC8/ZFYVE1/CHP1/PPP1R17/WDR81/VRK3/PDGFRB/ELFN2/PPP6R3/CALM1/ITGA1/PPP1R15A/FKBP15/TIPRL/HSP90B1/TSC1	56	BiologicalProcesses
GO:0016126	sterol biosynthetic process	39/6558	72/17381	0.00327677283553015	0.0358276128278359	0.0282294242021475	ELOVL6/NFYA/SP1/APOA5/PRKAA2/INSIG1/KPNB1/ERLIN1/CYP51A1/SC5D/PRKAA1/SCD/ABCG1/SREBF2/ACACB/CFTR/G6PD/MBTPS2/ERLIN2/IDI2/DHCR24/SREBF1/SEC14L2/CYB5R3/CNBP/FGF1/DHCR7/NPC1L1/LSS/ACACA/GGPS1/HMGCS2/INSIG2/FASN/APOE/PMVK/APOB/ERG28/GPAM	39	BiologicalProcesses
GO:1902107	positive regulation of leukocyte differentiation	66/6558	133/17381	0.00330628034933305	0.0360856883841493	0.0284327680417269	NLRP3/CD80/CREB1/DUSP10/ZFP36L1/CYLD/TMEM64/GLI2/MYB/PF4/TNFSF11/IL36B/PRDM1/ATP11C/PNP/IL2RA/ZMIZ1/POU4F2/AGER/TGFBR2/CD101/LIF/FADD/IL6/ZBTB1/BCL6/AP3D1/LEF1/GLI3/PRKCA/VNN1/SASH3/TESPA1/TNFSF4/TNFSF9/PPARGC1B/CD74/RARA/IL12RB1/ZBTB46/CD27/IHH/SHB/GPR68/CASP8/TGFB1/HLA-G/PIK3R6/FOXP3/IL1RL2/HMGB1/MMP14/RUNX1/INPP5D/BAD/ZBTB16/KITLG/SYK/RASGRP1/SHH/RIPK1/CTNNBIP1/JUN/IL7R/RIPK2/RB1	66	BiologicalProcesses
GO:0031668	cellular response to extracellular stimulus	101/6558	215/17381	0.00331925842479764	0.0361627584534103	0.0284934933735795	SIRT1/SESN1/MAX/CBL/FAS/NCOA1/C12orf66/STK26/PENK/TP53/MED1/CHMP1A/PRKAA2/SESN3/NUDT15/SNAI2/SLC1A2/AQP2/FOXO1/RALB/BCL2/SESN2/MAPK8/MAP1LC3B/PPP1R9B/PDK4/PRKAA1/DAP/EIF2S1/WNT9B/LYN/KANK2/PIM1/SREBF2/EHMT2/FOSL1/POSTN/GABARAP/LRRK2/COL1A1/UCP2/IL6/ITGA6/SLC38A2/NR1H4/ATF3/KIAA1324/PIK3C2B/ZC3H12A/PCK1/WNT2B/SREBF1/ATG14/VDR/EIF2AK3/SZT2/KCNB1/MDM2/DEPDC5/AMBRA1/MYBBP1A/FOXA2/CDKN1A/EIF2AK2/SFRP1…	101	BiologicalProcesses
GO:0051091	positive regulation of DNA binding transcription factor activity	114/6558	246/17381	0.00334020057220777	0.0363261670771066	0.0286222468961426	ESR1/NLRP3/EP300/TRIM13/UBE2N/PTEN/HDAC4/MTDH/WNT5A/EDA/MAP3K13/CLOCK/ARHGEF2/TRIM37/PPP3CA/NKX2-2/NDP/TAB3/TNFSF11/CRTC1/NPM1/DDX58/TAF12/BCL10/GREM1/FZD4/HIPK2/HDAC5/WNT1/AR/LRRFIP1/LTF/PIDD1/FOSL1/NEUROD2/TLR6/APP/CFLAR/VEGFA/AIM2/TRAF1/AGER/PRKCB/MTPN/EDA2R/TRIM14/TRIM5/UBE2V1/IL6/CLU/ERC1/PPP2R5B/MBTPS2/TLR3/JUP/CAMK1D/AGT/LRP6/SMO/AKT1/NOD1/RIPK3/IRAK1/CARM1/PPARGC1B/CAMK2A/FZD2/TRIM62/IRAK…	114	BiologicalProcesses
GO:0018107	peptidyl-threonine phosphorylation	59/6558	117/17381	0.00335726994389073	0.0364469518597871	0.0287174160854447	DDIT4/STK39/TGFBR1/DCAF1/DGKQ/WNT5A/UBE2K/LMTK2/CAMKK2/ACVR1/CDK1/OXSR1/SMAD7/BCL2/MAPK8/DYRK1A/HIPK2/CAMK1G/CAMK2D/SBK1/APP/GSK3B/LRRK2/PRKCB/TGFBR2/CDK5R1/PDPK1/CEMIP/WNK3/CALM2/CAMK1D/TRPC5/ACVR1B/AKT1/PRKCA/SPRED2/DMTN/CAMKK1/AXIN1/PRKACA/CAMK2A/CAMK2G/GRK2/CAMKV/SPRED1/TGFB1/MYLK2/PSKH1/DCLK3/PHKG2/RPTOR/CALM1/CAD/MAPK1/HIPK3/MARK2/RIPK2/DCLK2/NLK	59	BiologicalProcesses
GO:0030323	respiratory tube development	84/6558	175/17381	0.00339423471484553	0.0367829123708083	0.0289821273244089	PROX1/EP300/CREB1/GPSM2/ACVR2B/WNT5A/EPAS1/SP3/SRSF6/TNS3/FGF9/CEBPA/PGR/GLI2/LHX3/NUMB/PLOD3/FOXP2/CELSR1/PDGFRA/SIM2/HES1/PDPN/CDC42/THRA/VEGFA/ASXL1/TCF21/IGFBP5/CCBE1/TGFBR2/VANGL2/LIF/PTK7/CCDC39/CCDC40/EGFR/BMPR1A/LOXL3/TRAF4/DAG1/PCSK5/WNT2B/GLI3/SREBF1/NOG/THRB/EIF4EBP1/EDN2/RAB3A/RBPJ/WNT7B/STK40/FGF1/AARD/DHCR7/HS6ST1/TGFB3/STRA6/WNT11/HMGB1/MMP14/MAN1A2/PDGFRB/ADAMTSL2/TBX5/SHH/SOX9/HE…	84	BiologicalProcesses
GO:0120032	regulation of plasma membrane bounded cell projection assembly	75/6558	154/17381	0.00341782065346265	0.03692890275259	0.0290971566018702	NDEL1/DNM3/TGFBR1/HDAC4/RCC2/PALM/HTT/SEPT9/NCKAP1/WASL/CORO1C/APC/TAPT1/FMR1/CYLD/SEPT7/RDX/COBL/SSH1/PLD1/SYNE2/ANLN/PFN1/CCDC88A/TBC1D7/RAC1/FNBP1L/CEP135/WASF2/SSH2/CDC42/TBC1D30/WNT1/CAPZB/CDC42EP3/RIPOR2/NEURL1/ATP8B1/MAP4/PFN2/TENM2/MYO10/BIN3/DMTN/PPP1R16B/NRP1/RAB17/CDC42EP1/PLEKHM1/AGRN/EPS8L2/ARF6/NOTO/TGFB3/CEP97/PLXNB3/TENM1/FSCN1/CCL21/RAB5A/ICAM1/C15orf62/BCAS3/HAP1/TRPM2/ARAP1/DPY…	75	BiologicalProcesses
GO:0030307	positive regulation of cell growth	78/6558	161/17381	0.00342255011281887	0.03692890275259	0.0290971566018702	H3F3B/H3F3C/NDEL1/TGFBR1/DISC1/SLC9A1/L1CAM/PAFAH1B1/MAP1B/LGI1/HBEGF/DSCAM/KDM2B/ADAM10/EFNA5/BCL2/UNC13A/CDH4/CDC42/AKAP6/CPNE6/POU4F2/VEGFA/CRABP2/SYT2/MTPN/NTRK3/USP47/SEMA5A/EGFR/EXTL3/SEMA4D/RPS6KA3/LEF1/MUL1/TRPC5/AKT1/SYT1/EXOSC2/ITSN2/FXN/TGFB2/NRP1/PIN1/ISLR2/MACF1/LIMK1/RND2/MAPT/WNT3/SFRP1/ZFYVE27/SFRP2/CPNE5/MMP14/NTN1/WNT3A/GOLGA4/RPTOR/SMURF1/FGFR1OP/TRPV2/N6AMT1/ERBB2/EXOSC4/INO80…	78	BiologicalProcesses
GO:0045921	positive regulation of exocytosis	43/6558	81/17381	0.00344451482332646	0.03692890275259	0.0290971566018702	VSNL1/RAB27B/SNX4/RAB7A/SDC1/STXBP5/RAB3D/RAB15/CFTR/CLASP2/PTAFR/STAM/SMPD3/SYT7/STX1A/SYT1/RAB2B/GAB2/KCNB1/STXBP1/RAB3A/CDK5R2/SCAMP5/SYT10/HGS/NCS1/CLASP1/ARF1/RAB5A/SYK/STX4/CACNA1I/PLA2G6/EXPH5/FGG/SYTL4/DNM1L/ATP13A2/SDC4/FCER1G/UNC13D/ITGAM/DOC2B	43	BiologicalProcesses
GO:0090276	regulation of peptide hormone secretion	95/6558	201/17381	0.00344941536016715	0.03692890275259	0.0290971566018702	ARRB1/TIAM1/SLC30A8/KALRN/RAPGEF3/VSNL1/CACNA1E/GHRHR/CHD7/ITPR1/MYRIP/ADRA2C/PRKCE/CLOCK/MAP4K4/PASK/PPP3CA/ARHGEF7/RAPGEF4/CACNA2D2/ISL1/CACNA1C/EFNA5/TNFSF11/NLGN2/SIDT2/MARCKS/HNF4A/TCF7L2/RAB8B/KCNC2/SNAP25/GJA1/NR1D1/JAGN1/ENSA/CFTR/CDK16/GLUD1/PFKFB2/TFR2/PSMD9/GCK/PPARD/UCP2/PPP3CB/SLC8B1/EGFR/HTR2C/NR1H4/SYT7/STX1A/PRKCA/SREBF1/BMP8A/GLP1R/ENY2/KCNB1/FOXA2/RASL10B/SLC25A4/TRH/TFAP2B/MCU/…	95	BiologicalProcesses
GO:0003283	atrial septum development	14/6558	20/17381	0.00345245068416362	0.03692890275259	0.0290971566018702	HEY2/ACVR1/ISL1/NOTCH2/GJA5/NSD2/SMO/TGFB2/MDM2/SOX4/TBX5/GATA4/CYR61/ANK2	14	BiologicalProcesses
GO:0033962	cytoplasmic mRNA processing body assembly	14/6558	20/17381	0.00345245068416362	0.03692890275259	0.0290971566018702	CNOT6L/EDC3/CNOT6/LSM14A/PATL1/PAN3/DDX6/RC3H1/ATXN2L/LSM4/ATXN2/CNOT1/CNOT2/NOCT	14	BiologicalProcesses
GO:2000050	regulation of non-canonical Wnt signaling pathway	14/6558	20/17381	0.00345245068416362	0.03692890275259	0.0290971566018702	TIAM1/WNT5A/DACT1/CSNK1E/MLLT3/RNF213/NKD1/SFRP1/SFRP2/MKS1/ZNRF3/RSPO3/DAB2/ABL1	14	BiologicalProcesses
GO:0019218	regulation of steroid metabolic process	55/6558	108/17381	0.00345604260053689	0.03692890275259	0.0290971566018702	ELOVL6/SIRT1/PROX1/NFYA/SP1/SNAI1/DGKQ/APOA5/SNAI2/INSIG1/KPNB1/ERLIN1/CYP51A1/SC5D/PRKAA1/RORA/SCD/LDLR/NR1D1/ABCG1/SREBF2/ACACB/SF1/MBTPS2/NR1H4/AGT/ERLIN2/STARD4/SREBF1/SEC14L2/VDR/PPARGC1A/LAMTOR1/FGF1/DHCR7/LSS/FGF19/ACACA/CYP27B1/GGPS1/LEP/LMF1/INSIG2/FASN/APOE/DKK3/PMVK/PANK2/APOB/EPHX2/RORC/WNT4/LDLRAP1/GPAM/CYP7A1	55	BiologicalProcesses
GO:0018210	peptidyl-threonine modification	62/6558	124/17381	0.00346412205965988	0.0369506353030387	0.0291142801927877	DDIT4/STK39/TGFBR1/DCAF1/GALNT3/DGKQ/WNT5A/UBE2K/LMTK2/CAMKK2/ACVR1/CDK1/OXSR1/SMAD7/BCL2/MAPK8/GALNT2/DYRK1A/HIPK2/CAMK1G/CAMK2D/SBK1/APP/GSK3B/LRRK2/PRKCB/TGFBR2/CDK5R1/PDPK1/CEMIP/WNK3/CALM2/CAMK1D/TRPC5/ACVR1B/AKT1/PRKCA/SPRED2/DMTN/CAMKK1/AXIN1/PRKACA/CAMK2A/CAMK2G/GRK2/CAMKV/SPRED1/TGFB1/MYLK2/PSKH1/DCLK3/PHKG2/RPTOR/CALM1/CAD/MAPK1/HIPK3/GALNT1/MARK2/RIPK2/DCLK2/NLK	62	BiologicalProcesses
GO:0015748	organophosphate ester transport	47/6558	90/17381	0.00351643371254366	0.0374432802283395	0.0295024467905506	PRELID2/APOA5/OSBPL10/ATP8A1/ATP10D/TMEM30B/OSBPL8/ATP9A/ATP8A2/ATP11C/GJA1/LDLR/ABCG1/PITPNA/PRELID3B/ABCC1/SLC37A2/ATP8B1/SCARB1/PLTP/TNFAIP8L3/SCP2/SLC25A36/SLC25A4/SLC25A23/G6PC/OSBPL5/PITPNM2/ATP8B3/CALHM1/SLC25A42/SLC37A1/SLC25A25/ABCC11/MTTP/PITPNM3/ABCA1/ATP11A/SLC25A24/APOC3/APOE/G6PC3/MFSD2A/PITPNC1/ATP11B/ATP9B/C2CD2L	47	BiologicalProcesses
GO:0010517	regulation of phospholipase activity	32/6558	57/17381	0.00356288627048544	0.0378061820923733	0.029788385759267	ESR1/RGS2/GNAQ/ARF4/GNA13/ADRA1A/PDGFRA/GPR55/PTAFR/GNA15/BICD1/PDPK1/EGFR/NMUR2/AGT/ABL2/FGFR3/C5AR1/LRP1/FLT1/EDNRA/SELE/NMUR1/PDGFRB/ADCYAP1R1/LPAR2/PLA2G5/CYR61/ARL1/ABL1/SNCA/PLCB2	32	BiologicalProcesses
GO:0030166	proteoglycan biosynthetic process	32/6558	57/17381	0.00356288627048544	0.0378061820923733	0.029788385759267	DSE/BMPR1B/CHST11/TCF7L2/NDST3/CHST14/XYLT1/NCAN/B3GAT1/VANGL2/EXTL3/HS3ST3B1/CHST3/VCAN/NDST1/DSEL/HS6ST3/HS6ST1/NDST4/BGN/NDST2/UST/CANT1/XYLT2/EXT1/B3GAT3/CHST12/DCN/BCAN/GLCE/CHSY1/EXT2	32	BiologicalProcesses
GO:0019048	modulation by virus of host morphology or physiology	23/6558	38/17381	0.00360384087306331	0.0380426172990724	0.0299746786551488	VAPB/KPNB1/KPNA1/KPNA3/INSR/CD209/HIPK2/CLEC4M/HYAL2/NTRK3/RXRA/DAG1/ZC3H12A/BCL2L1/EIF2AK2/CASP8/TGFB1/KPNA4/BAD/BCL2L11/ATG7/SCRIB/CPSF4	23	BiologicalProcesses
GO:0040019	positive regulation of embryonic development	23/6558	38/17381	0.00360384087306331	0.0380426172990724	0.0299746786551488	AMOT/LHX1/PAFAH1B1/TENM4/GDNF/HES1/SIX1/PHLDB1/WNT1/AR/CLASP2/PLCB1/DAG1/WNT2B/FOXA2/FAM129B/CLASP1/WNT3A/SHH/WNT4/DMRT2/RBM19/GORAB	23	BiologicalProcesses
GO:0061001	regulation of dendritic spine morphogenesis	23/6558	38/17381	0.00360384087306331	0.0380426172990724	0.0299746786551488	EEF2K/TIAM1/DNM3/PTEN/KALRN/ACTR2/PAFAH1B1/CFL1/SIPA1L1/PAK3/LRRK2/CDK5R1/CUX2/OPA1/BHLHB9/LZTS3/ARC/PDLIM5/SHANK3/DNM1L/EPHA4/CAPRIN1/ARHGAP44	23	BiologicalProcesses
GO:0060402	calcium ion transport into cytosol	71/6558	145/17381	0.00364243281934163	0.0383217492809908	0.0301946133508771	GSTM2/RYR1/HTT/CHD7/ITPR1/PRKCE/CACNA2D1/UBASH3B/RYR3/ADRA1A/CACNA1C/BCL2/SLC8A1/LYN/GRIN2B/CXCL9/AKAP6/CAMK2D/LCK/ATP2B4/NOL3/CASQ1/P2RX4/PDPK1/SLC8B1/CEMIP/HTR2C/CALM2/TRPC3/FKBP1A/BAK1/PML/LETM1/CALCR/THY1/NOS1/DIAPH1/PRKACA/NTSR1/RASA3/JPH1/TGFB1/DRD2/P2RX3/GRIN2A/P2RX5/JPH2/MYO5A/CCL21/PLCG1/F2RL3/PDE4D/GRIN1/ADCYAP1R1/HAP1/GRIN2D/CALM1/ITPR2/TRPM2/TPCN2/PTPRC/GPER1/ANK2/RAMP3/SLC8A3/JPH3/AB…	71	BiologicalProcesses
GO:0001819	positive regulation of cytokine production	181/6558	409/17381	0.00366747842253757	0.0383217492809908	0.0301946133508771	NLRP3/MAPK14/CD80/FAM49B/EP300/CREB1/CSF1R/IL6R/TLR8/WNT5A/IL27RA/IL1RL1/FLOT1/ARHGEF2/THBS1/ZBTB20/LSM14A/PIK3R1/CADM1/ISL1/RIOK3/MYB/NR4A3/PF4/CD226/IL36B/RSAD2/IL6ST/CYP1B1/POLR3E/DDX58/BCL10/RORA/AFAP1L2/DDX41/SPTBN1/LRRFIP1/ANKRD17/MAPK13/PRG2/SLAMF6/POSTN/TLR6/AIM2/HYAL2/AGER/CCBE1/PTAFR/HLA-E/FADD/POLR2E/IL6/SEC14L1/CLU/HPSE/PLCB1/RNF125/TLR3/AGT/TSPAN6/CD274/NOD1/HLA-DPB1/LTA/IL12RB2/SASH…	181	BiologicalProcesses
GO:0016578	histone deubiquitination	15/6558	22/17381	0.00366986180757754	0.0383217492809908	0.0301946133508771	ATXN7/USP3/USP49/ASXL1/MYSM1/BAP1/ATXN7L3/USP51/ENY2/EPOP/KAT2A/BRCC3/USP22/USP7/UIMC1	15	BiologicalProcesses
GO:0061082	myeloid leukocyte cytokine production	15/6558	22/17381	0.00366986180757754	0.0383217492809908	0.0301946133508771	SIRT1/WNT5A/NR4A3/BCL10/BCL6/TGFB2/CD74/TGFB1/TGFB3/SPON2/TLR4/FCER1G/SEMA7A/HMOX1/GPRC5B	15	BiologicalProcesses
GO:0061213	positive regulation of mesonephros development	15/6558	22/17381	0.00366986180757754	0.0383217492809908	0.0301946133508771	LHX1/GDNF/GREM1/SIX1/BASP1/PAX2/VEGFA/AGT/SMO/WNT2B/NOG/PAX8/TGFB1/SOX9/SOX8	15	BiologicalProcesses
GO:1904376	negative regulation of protein localization to cell periphery	15/6558	22/17381	0.00366986180757754	0.0383217492809908	0.0301946133508771	NUMB/LZTFL1/CLTC/CSK/LRRC15/BCL2L1/SAPCD2/TGFB1/AP2M1/TMEM59/LYPLA1/PICALM/RHOQ/DAB2/GOPC	15	BiologicalProcesses
GO:0048259	regulation of receptor-mediated endocytosis	42/6558	79/17381	0.00368370218341074	0.0383217492809908	0.0301946133508771	ARRB1/SMAP1/MTMR2/CBL/MAGI2/BTBD9/SNAP91/APOA5/CD2AP/FLOT1/WASL/FMR1/AAK1/RAC1/RAB21/GREM1/TBC1D5/VEGFA/BICD1/HIP1/TOR1A/ANGPT1/ARF6/DRD2/ATXN2/CCL21/ARF1/WNT3A/SELE/SERPINE1/NECAB2/SYK/BMP2K/PCSK9/APOC3/LRPAP1/DNM1L/PICALM/LDLRAP1/SH3GL2/DAB2/DLG4	42	BiologicalProcesses
GO:0003179	heart valve morphogenesis	22/6558	36/17381	0.00370995612536838	0.0383217492809908	0.0301946133508771	HEY2/SMAD4/MEF2C/OLFM1/ACVR1/ERG/NOTCH2/GJA5/TGFBR2/ADAMTS9/BMPR1A/TGFB2/MDM2/SOX4/TGFB1/STRA6/TBX5/SOX9/CYR61/SMAD6/HEYL/DCHS1	22	BiologicalProcesses
GO:0050919	negative chemotaxis	22/6558	36/17381	0.00370995612536838	0.0383217492809908	0.0301946133508771	WNT5A/FLRT2/EFNA5/EPHA7/RHOA/ITGB3/SEMA4C/SEMA3D/SEMA5A/SEMA4B/SEMA4D/PLXNA4/SEMA4G/SLIT1/SLIT3/PDGFA/NRG1/SEMA4F/SEMA4A/SEMA7A/SEMA3A/ROBO2	22	BiologicalProcesses
GO:0098815	modulation of excitatory postsynaptic potential	22/6558	36/17381	0.00370995612536838	0.0383217492809908	0.0301946133508771	MTMR2/PTEN/SSH1/NLGN2/NETO1/SHANK1/APP/LRRK2/STX1B/NPY2R/STX1A/CUX2/DMPK/NLGN4X/CBLN1/CHRNA7/GRIN1/SHANK3/RIMS2/RIMS1/CELF4/DLG4	22	BiologicalProcesses
GO:0016322	neuron remodeling	9/6558	11/17381	0.00371806238933696	0.0383217492809908	0.0301946133508771	GNAQ/BCL11A/NTN4/ADGRB3/APP/ANKS1A/C1QL1/EPHA8/RND1	9	BiologicalProcesses
GO:0038065	collagen-activated signaling pathway	9/6558	11/17381	0.00371806238933696	0.0383217492809908	0.0301946133508771	UBASH3B/COL4A1/COL1A1/COL4A3/DDR1/ITGA11/DDR2/SYK/COL4A2	9	BiologicalProcesses
GO:0061081	positive regulation of myeloid leukocyte cytokine production involved in immune response	9/6558	11/17381	0.00371806238933696	0.0383217492809908	0.0301946133508771	WNT5A/NR4A3/BCL10/CD74/SPON2/TLR4/FCER1G/SEMA7A/GPRC5B	9	BiologicalProcesses
GO:0090084	negative regulation of inclusion body assembly	9/6558	11/17381	0.00371806238933696	0.0383217492809908	0.0301946133508771	DNAJB6/SACS/SORL1/HSF1/DNAJB1/DNAJB2/DNAJA4/HSPA2/HSPA1B	9	BiologicalProcesses
GO:0042130	negative regulation of T cell proliferation	31/6558	55/17381	0.00377153728797561	0.0387160251953654	0.0305052726764943	PDE5A/PRKAR1A/LRRC32/GPNMB/IL2RA/BTN2A2/PLA2G2F/CLEC4G/LILRB1/SCGB1A1/CD274/PLA2G2D/RC3H1/NDFIP1/IHH/ARG2/TGFB1/IL20RB/HLA-G/FOXP3/MARCH7/SPN/GLMN/SHH/DLG5/ERBB2/PAWR/ITCH/TNFRSF14/SDC4/DLG1	31	BiologicalProcesses
GO:0086065	cell communication involved in cardiac conduction	31/6558	55/17381	0.00377153728797561	0.0387160251953654	0.0305052726764943	KCNE5/CACNA2D1/CTNNA3/DSG2/GJC1/CACNA1C/SCN1B/SLC8A1/GJA1/GJA5/KCNJ5/ATP1A3/HCN4/CAMK2D/CACNB2/CALM2/JUP/PRKACA/SCN5A/KCNQ1/SCN3B/SCN4B/PDE4D/ATP1B2/CALM1/CACNA1D/KCNJ3/ANK2/ATP1B1/RNF207/ATP1A2	31	BiologicalProcesses
GO:0018108	peptidyl-tyrosine phosphorylation	167/6558	375/17381	0.00377657308799365	0.0387160251953654	0.0305052726764943	GRM5/ERBB3/CD80/FBXW7/MAP2K4/CBL/CSF1R/TYRO3/IL6R/PTPN2/FGFR1OP2/WEE1/DGKQ/PSEN1/OSM/ERBB4/PTPN1/NTRK2/TP53/IGF1R/CNTN1/ADRA2C/PRKCE/HBEGF/GRB2/YES1/SH3BP5/ARHGEF2/DYRK2/FGF9/RICTOR/CAMKK2/EPHA3/ISL1/EPHB1/EFNA5/IL6ST/MET/EPHA7/PDGFD/PDGFRA/INSR/RET/HES1/PRLR/GREM1/DYRK1A/IL31RA/ERCC6/LYN/AFAP1L2/EPHB2/PARP9/ITGB3/LCK/STAT5A/APP/VEGFA/NF2/HYAL2/NEURL1/PAK2/DYRK1B/SRMS/SLA2/NTRK3/LIF/IL6/SNX6/EGFR…	167	BiologicalProcesses
GO:0048705	skeletal system morphogenesis	99/6558	211/17381	0.00378523069829749	0.0387160251953654	0.0305052726764943	MAPK14/FBN2/TGFBR1/ACVR2B/SKI/FMN1/PSEN1/TRIP11/HAS2/RARG/LHX1/BMPR1B/SLC39A1/FOXN3/INSIG1/MEF2C/PAX5/ZFAND5/IMPAD1/SATB2/MMP16/CHST11/RAB23/PDGFRA/SH3PXD2B/GREM1/WNT9B/SIX1/SIX2/LTF/THRA/HYAL2/COL1A1/HOXB5/PCGF2/ALX3/TGFBR2/TIPARP/GSC/ALX4/RARB/NPPC/STC1/GLI3/NOG/RFLNB/CARM1/NDST1/PPARGC1B/WWOX/FGFR3/AXIN1/PHOSPHO1/MEF2D/RARA/HOXA7/MATN1/CYP26B1/SERPINH1/IHH/HOXB3/WDR48/SFRP1/PRRX1/MMP2/SFRP2/HO…	99	BiologicalProcesses
GO:0045637	regulation of myeloid cell differentiation	112/6558	242/17381	0.00379503563255517	0.0387160251953654	0.0305052726764943	H3F3B/RBM15/MAPK14/SMAP1/TNRC6B/EP300/CREB1/PURB/DPY30/FAS/PTPN2/ZFP36L1/FOXO3/RARG/HOXA9/MED1/KLF13/MEF2C/UBASH3B/THBS1/CDK6/NF1/CDC73/PIK3R1/ZFP36/AGO1/TMEM64/NR4A3/PF4/FAM210B/TNFSF11/AGO4/NME2/FBN1/KMT2A/CEACAM1/GPR55/LYN/TRIM58/LTF/SIN3A/POU4F2/PRKCB/CLDN18/RBFOX2/LILRB1/MAFB/C1QC/CD101/LIF/FADD/KMT2B/TAL1/TCTA/TLR3/LEF1/ACVR1B/RASSF2/ITGA2B/PRKCA/LDB1/ADIPOQ/GPR171/RBBP5/PPARGC1B/CD74/KMT2D…	112	BiologicalProcesses
GO:0061384	heart trabecula morphogenesis	21/6558	34/17381	0.0038006569236288	0.0387160251953654	0.0305052726764943	CAV3/TGFBR1/HEY2/CHD7/MED1/EGLN1/SOS1/BMPR1A/DLL4/FKBP1A/NOG/TGFB2/RBPJ/FOXH1/S1PR1/HEG1/CCM2L/BMP10/FHL2/NRG1/ADGRG6	21	BiologicalProcesses
GO:1905332	positive regulation of morphogenesis of an epithelium	21/6558	34/17381	0.0038006569236288	0.0387160251953654	0.0305052726764943	LHX1/NUMB/GDNF/GREM1/SIX1/AR/PAX2/VEGFA/LIF/AGT/SMO/WNT2B/NOG/PAX8/TGFB1/SIRT6/RREB1/SOX9/WNT4/ABL1/SOX8	21	BiologicalProcesses
GO:0021871	forebrain regionalization	16/6558	24/17381	0.00381358096626352	0.0387186160561506	0.0305073140770338	EMX2/LHX1/EOMES/PGAP1/SIX3/LHX2/WNT1/ADGRG1/WNT2B/GLI3/TRA2B/AXIN1/WNT7B/SHH/PAX6/TTC21B	16	BiologicalProcesses
GO:0021904	dorsal/ventral neural tube patterning	16/6558	24/17381	0.00381358096626352	0.0387186160561506	0.0305073140770338	PSEN1/PRKACB/GLI2/GSC/SMO/PAX7/GLI3/PRKACA/PTCH1/MKS1/WNT3A/SHH/SUFU/GORAB/GPR161/FKBP8	16	BiologicalProcesses
GO:0061572	actin filament bundle organization	67/6558	136/17381	0.00386471708520957	0.03882822460804	0.0305936772495493	CARMIL1/ARRB1/TGFBR1/RAPGEF3/SLC9A1/ARHGAP6/PPM1F/BAG4/SPIRE1/PIK3R1/RDX/MARCKS/PPM1E/NOX4/PFN1/MET/RAC1/WASF2/SH3PXD2B/ROCK1/CDC42/RHOA/RFLNA/ZNF664-RFLNA/SHANK1/NF2/CLASP2/ACTN4/USH1C/PFN2/BAIAP2L1/DMTN/RFLNB/NRP1/LIMK1/FSCN3/ADD2/SORBS3/SFRP1/S1PR1/TGFB3/ITGB5/TNFAIP1/WNT11/FSCN1/ESPNL/CLASP1/SHANK3/PAWR/ARAP1/ARHGEF15/MKKS/WNT4/TPM1/PHACTR1/SDC4/SYNPO2/PXN/DPYSL3/LIMA1/ABL1/LCP1/SWAP70/ADD1/H…	67	BiologicalProcesses
GO:0008038	neuron recognition	20/6558	32/17381	0.00387102373057389	0.03882822460804	0.0305936772495493	RTN4/DSCAM/NRCAM/EPHA3/EPHB2/OPCML/CNTN2/APP/CDK5R1/SEMA5A/AMIGO1/CNTNAP2/NRP1/CELSR3/EFNB3/NTM/EPHA4/NCAM2/SEMA3A/ROBO2	20	BiologicalProcesses
GO:0033144	negative regulation of intracellular steroid hormone receptor signaling pathway	20/6558	32/17381	0.00387102373057389	0.03882822460804	0.0305936772495493	SIRT1/CLOCK/ISL1/PHB/CNOT9/KANK2/TCF21/LBH/STRN3/CALR/FOXH1/PHB2/SFRP1/CNOT1/CNOT2/PIAS2/HEYL/DAB2/ARNTL/FOXP1	20	BiologicalProcesses
GO:1901021	positive regulation of calcium ion transmembrane transporter activity	20/6558	32/17381	0.00387102373057389	0.03882822460804	0.0305936772495493	GSTM2/HTT/SLC9A1/CACNA2D1/AKAP6/STIM1/S100A1/CASQ1/CACNB2/CALM2/NIPSNAP2/JPH2/HAP1/CALM1/HSPA2/EHD3/ANK2/STIMATE/ATP1B1/STIM2	20	BiologicalProcesses
GO:0030324	lung development	82/6558	171/17381	0.00388884563527213	0.03882822460804	0.0305936772495493	PROX1/EP300/CREB1/GPSM2/ACVR2B/WNT5A/EPAS1/SP3/SRSF6/TNS3/FGF9/CEBPA/PGR/GLI2/LHX3/NUMB/PLOD3/FOXP2/CELSR1/PDGFRA/SIM2/HES1/PDPN/CDC42/THRA/VEGFA/ASXL1/TCF21/IGFBP5/CCBE1/TGFBR2/VANGL2/LIF/PTK7/CCDC39/CCDC40/EGFR/BMPR1A/LOXL3/DAG1/WNT2B/GLI3/SREBF1/NOG/THRB/EIF4EBP1/EDN2/RAB3A/RBPJ/WNT7B/STK40/FGF1/AARD/DHCR7/HS6ST1/TGFB3/STRA6/WNT11/HMGB1/MMP14/MAN1A2/PDGFRB/ADAMTSL2/TBX5/SHH/SOX9/HEG1/PDGFA/ITG…	82	BiologicalProcesses
GO:0002063	chondrocyte development	17/6558	26/17381	0.00389535743509519	0.03882822460804	0.0305936772495493	RARG/BMPR1B/IMPAD1/CHST11/RFLNA/ZNF664-RFLNA/TGFBR2/RFLNB/EIF2AK3/MATN1/SERPINH1/SFRP2/SOX9/POC1A/AXIN2/CHSY1/SULF1	17	BiologicalProcesses
GO:0071354	cellular response to interleukin-6	17/6558	26/17381	0.00389535743509519	0.03882822460804	0.0305936772495493	IL6R/PTPN2/SMAD4/PHB/IL6ST/IL6/SELPLG/PTGIS/PPARGC1A/RELA/ST18/ICAM1/FGG/STAT3/FGF23/CTR9/FER	17	BiologicalProcesses
GO:0072273	metanephric nephron morphogenesis	17/6558	26/17381	0.00389535743509519	0.03882822460804	0.0305936772495493	FMN1/LHX1/GDNF/HES1/GREM1/WNT9B/SIX2/PAX2/LIF/SMO/PAX8/KIF26B/PDGFRB/SOX9/WNT4/STAT1/SOX8	17	BiologicalProcesses
GO:0022406	membrane docking	79/6558	164/17381	0.0039146630532013	0.03882822460804	0.0305936772495493	RAB26/KIF24/VAMP3/RAB10/YWHAG/CEP83/PAFAH1B1/STX5/MSN/CEP250/MAPRE1/RAB7A/CDK1/SCLT1/RALB/CSNK1E/TTBK2/RAB3IP/EXOC4/EXOC5/RAB8B/CEP135/UNC13A/ROCK1/SNAP25/STX6/EXOC6B/DCTN3/RAB15/B9D1/CFTR/STX1B/HAUS5/PEX16/CEP162/SNPH/STX1A/SYT1/PCNT/ATG14/KCNB1/STX17/TUBB/TSNARE1/STXBP1/PRKACA/CPLX2/TUBB4A/ACTR1A/CEP41/RAB37/NDRG4/CEP89/CEP97/VPS45/YKT6/STX7/HAUS2/MKS1/CLASP1/PRKAR2B/SSNA1/CHP1/ICAM1/STX4/CEP16…	79	BiologicalProcesses
GO:0001913	T cell mediated cytotoxicity	19/6558	30/17381	0.00391515364201998	0.03882822460804	0.0305936772495493	FAM49B/CTSC/CEACAM1/AGER/LILRB1/HLA-E/FADD/PPP3CB/RIPK3/EMP2/IL12RB1/NECTIN2/NCR3/RAET1E/STX7/PTPRC/PVR/IL7R/CTSH	19	BiologicalProcesses
GO:0016577	histone demethylation	19/6558	30/17381	0.00391515364201998	0.03882822460804	0.0305936772495493	PHF8/KDM6B/KDM3A/JMJD1C/KDM2B/UBE2B/KDM5A/KDM3B/HSF4/UTY/KDM6A/KDM2A/KDM4E/HR/KDM5B/KDM4D/ARID5B/KDM4A/RIOX2	19	BiologicalProcesses
GO:0032365	intracellular lipid transport	19/6558	30/17381	0.00391515364201998	0.03882822460804	0.0305936772495493	NUS1/PRKAA2/ABCA2/LDLR/ABCG1/ACACB/PRKAB2/SYT7/LRP6/STARD4/SCP2/MID1IP1/ACACA/PLEKHA8/CPT1A/ABCA1/PCSK9/LDLRAP1/CPT1B	19	BiologicalProcesses
GO:0033198	response to ATP	19/6558	30/17381	0.00391515364201998	0.03882822460804	0.0305936772495493	PTEN/DGKQ/SSH1/RYR3/SLC8A1/P2RX4/CIB2/TRPC3/P2RX1/PKLR/SELL/DNTT/P2RX3/CASP1/P2RX5/P2RX6/PTGS2/PANX1/HSP90B1	19	BiologicalProcesses
GO:0070741	response to interleukin-6	19/6558	30/17381	0.00391515364201998	0.03882822460804	0.0305936772495493	IL6R/PTPN2/SMAD4/PHB/IL6ST/IL6/SELPLG/PCK1/PTGIS/FOXA2/PPARGC1A/RELA/ST18/ICAM1/FGG/STAT3/FGF23/CTR9/FER	19	BiologicalProcesses
GO:0010107	potassium ion import	18/6558	28/17381	0.00392602140179462	0.03882822460804	0.0305936772495493	KCNJ13/KCNJ14/ATP1B3/KCNJ2/KCNJ5/ATP1A3/HCN4/KCNJ16/HCN2/KCNJ6/KCNJ4/ATP1B2/KCNJ1/KCNJ12/KCNJ3/ATP1B1/DLG1/ATP1A2	18	BiologicalProcesses
GO:0070076	histone lysine demethylation	18/6558	28/17381	0.00392602140179462	0.03882822460804	0.0305936772495493	PHF8/KDM6B/KDM3A/JMJD1C/KDM2B/UBE2B/KDM5A/KDM3B/HSF4/UTY/KDM6A/KDM2A/KDM4E/HR/KDM5B/KDM4D/KDM4A/RIOX2	18	BiologicalProcesses
GO:0030099	myeloid cell differentiation	173/6558	390/17381	0.00394328013454351	0.038935909826058	0.0306785249817814	SIRT1/H3F3B/RBM15/SNRK/MAPK14/SMAP1/TNRC6B/EP300/CREB1/TET2/BATF3/KAT6A/SFXN1/PURB/CSF1R/DPY30/FAS/PTPN2/ERCC2/PSEN1/SH3PXD2A/EPAS1/ZFP36L1/FOXO3/RARG/CBFA2T3/HOXA9/MED1/PAFAH1B1/SP3/KLF13/MEF2C/UBASH3B/L3MBTL3/THBS1/CDK6/NF1/SOX6/CEBPA/CDC73/PIK3R1/ZFP36/AGO1/TMEM64/MYH9/NR4A3/PF4/FAM210B/TNFSF11/AGO4/NME2/FBN1/ARID4A/WASF2/KMT2A/IKZF1/CEACAM1/GPR55/IL31RA/CDC42/LYN/TRIM58/EIF2AK1/HIPK2/JAGN1/LT…	173	BiologicalProcesses
GO:0007565	female pregnancy	90/6558	190/17381	0.00400817533813803	0.039512851075322	0.0311331106485254	ESR1/H3F3B/STOX2/MED1/ADRA2C/SP3/RECK/OOEP/DSG2/PGR/NAMPT/PAPPA/PTHLH/BCL2/SYDE1/PRDM1/GJB2/PRLR/ARID1A/GJA1/AR/UMPS/FOSL1/IGFBP5/TGFBR2/PPARD/LIF/FOSB/UCP2/RXRA/SCGB1A1/SLC38A2/AGT/ACVR1B/AKT1/PCSK5/STC1/PSG1/PSG4/PSG7/TEAD3/VDR/EMP2/FBLN1/CALR/PTGIS/FKBP4/RARA/HSD11B2/DDR1/THBD/CST3/HSF1/IHH/TFCP2L1/MMP2/TGFB1/STS/TGFB3/SLC2A1/ENDOU/OXTR/CLIC5/VMP1/BSG/KPNA6/PSG5/ADM/ADIPOR2/PTGS2/CRHR1/PPAT/CY…	90	BiologicalProcesses
GO:0016575	histone deacetylation	45/6558	86/17381	0.00403484610903139	0.0396915158598757	0.0312738848613481	RCOR1/SIRT1/HDAC4/SKI/TP53/BRMS1L/HDAC9/SIN3B/MORF4L2/SAP30L/PHF21A/PHB/MTA3/MAPK8/ARID4A/KDM5A/MIER1/HDAC5/CAMK2D/SIN3A/VEGFA/LRRK2/BCL6/MTA2/SREBF1/HDAC11/NACC2/MIER2/C6orf89/PER2/TGFB1/SIRT6/HDAC10/MSL3/FOXP3/MTA1/HDAC2/SDR16C5/RBBP4/BAZ2A/TADA3/TBL1XR1/BRMS1/MBD3/JDP2	45	BiologicalProcesses
GO:0007043	cell-cell junction assembly	49/6558	95/17381	0.00403928711793892	0.0396915158598757	0.0312738848613481	SNAI1/CDH5/MTDH/APC/SNAI2/PKN2/MPP5/GJC1/VCL/MYO1C/MARVELD3/GJB2/ROCK1/RHOA/GJA1/GJA5/STRN/TLN2/TJP1/ACTN4/NR1H4/JUP/AGT/PRKCA/WDR1/NFASC/CNTNAP1/PRKACA/WNT11/CLDN3/FSCN1/GJD3/ACE/RUNX1/PARD6B/PRKCI/HEG1/TLN1/DLG5/FZD5/CLDN19/DSG1/CLDN5/ANK2/GRHL2/MPP7/CBFB/DLG1/RAB13	49	BiologicalProcesses
GO:0035270	endocrine system development	63/6558	127/17381	0.00407864300786626	0.0400139102152144	0.0315279070051333	CREB1/IL6R/TGFBR1/WNT5A/GHRHR/CLOCK/ONECUT2/CDK6/NF1/NKX2-2/CITED2/GLI2/LHX3/ISL1/FOXO1/SIDT2/CRKL/PDGFRA/INSR/HES1/SIX3/SIX1/THRA/GSK3B/CDH1/DUOX2/IL6/PDPK1/BMPR1A/SMO/AKT1/PBX1/BAK1/NOG/EIF2AK3/FOXA2/SOX3/RBPJ/SOX4/HOXB3/PAX8/DRD2/ARID5B/STRA6/WNT11/OTP/HOXD3/BAD/TG/SHH/SOX9/SRD5A1/FSTL3/PAX6/FGF10/DKK3/GATA6/PAX1/MAPK1/WNT4/MEN1/HOXA3/ARNTL	63	BiologicalProcesses
GO:0033157	regulation of intracellular protein transport	170/6558	383/17381	0.00411455284531331	0.0403015176130688	0.0317545196816943	SIRT1/NLRP3/MAPK14/UGCG/FBXW7/NDEL1/CTDSPL2/SP100/TGFBR1/MIEF2/RAPGEF3/PSEN1/RIOK2/EDA/DNAJC27/ERBB4/PTPN1/SMAD4/PLAGL2/TP53/GNAQ/MED1/BAG4/SNAI2/CYLD/SELENOI/FBXW11/DYRK2/NF1/PPP3CA/PIK3R1/ANK3/KCNN3/CDK1/RAB23/MYO1C/DACT1/PPM1A/TMEM30B/TCF7L2/LITAF/SH3TC2/FAM20B/DDX58/HES1/DAB2IP/GREM1/CDC42/RHOA/SORL1/PRR5L/SREBF2/THRA/CTSK/RNASE2/HUWE1/GPR26/APP/GSK3B/EDEM1/LRRK2/HYAL2/AGER/UHMK1/CDH1/BAP1/US…	170	BiologicalProcesses
GO:0031032	actomyosin structure organization	84/6558	176/17381	0.00412118491647341	0.0403018915351767	0.031754814303774	CARMIL1/ARRB1/CAV3/PROX1/EPB41L2/TRPM7/TGFBR1/RAPGEF3/SMAD4/SLC9A1/ARHGAP6/FRMD5/PPM1F/BAG4/MEF2C/CDC42BPA/LDB3/PIK3R1/MYH9/TMOD1/PRKAR1A/PPM1E/NOX4/PFN1/MET/RAC1/CNN3/PDGFRA/WASF2/SH3PXD2B/ROCK1/CDC42/RHOA/EPB41L1/EPB41L4A/CFLAR/TMOD2/NF2/CLASP2/TMOD3/MYO18A/FRMD3/CASQ1/PFN2/AKAP13/ANKRD1/WDR1/MYBPHL/MYH14/NRP1/LIMK1/SORBS3/ALKBH4/SFRP1/S1PR1/TGFB3/OBSL1/ITGB5/TNFAIP1/WNT11/KRT8/CLASP1/PDGFRB/MY…	84	BiologicalProcesses
GO:0042303	molting cycle	56/6558	111/17381	0.00414415492651635	0.0403341096335919	0.0317801997061317	MPZL3/SNAI1/ERCC2/WNT5A/EDA/SMAD4/CLOCK/PPP1R13L/NF1/FZD3/LRIG1/BCL2/FOXQ1/CELSR1/SOS1/CDC42/LHX2/IGFBP5/MYSM1/VANGL2/FST/EGFR/HPSE/ALX4/ACVR1B/SMO/LDB1/TGFB2/RBPJ/TERT/KRT14/RELA/FA2H/EDAR/KRT71/KRTAP4-9/TRPV3/MYO5A/FOXN1/PTGS2/TMEM79/INHBA/SHH/SOX9/NOM1/NSUN2/PDGFA/HDAC2/FGF10/SOSTDC1/KRT84/GORAB/LRP4/ARNTL/EPS8L3/TGM3	56	BiologicalProcesses
GO:0042633	hair cycle	56/6558	111/17381	0.00414415492651635	0.0403341096335919	0.0317801997061317	MPZL3/SNAI1/ERCC2/WNT5A/EDA/SMAD4/CLOCK/PPP1R13L/NF1/FZD3/LRIG1/BCL2/FOXQ1/CELSR1/SOS1/CDC42/LHX2/IGFBP5/MYSM1/VANGL2/FST/EGFR/HPSE/ALX4/ACVR1B/SMO/LDB1/TGFB2/RBPJ/TERT/KRT14/RELA/FA2H/EDAR/KRT71/KRTAP4-9/TRPV3/MYO5A/FOXN1/PTGS2/TMEM79/INHBA/SHH/SOX9/NOM1/NSUN2/PDGFA/HDAC2/FGF10/SOSTDC1/KRT84/GORAB/LRP4/ARNTL/EPS8L3/TGM3	56	BiologicalProcesses
GO:0061351	neural precursor cell proliferation	66/6558	134/17381	0.00414427697151435	0.0403341096335919	0.0317801997061317	PROX1/DAGLA/EMX2/DISC1/WNT5A/FRS2/RAB10/FOXO3/HOOK3/PAFAH1B1/ARHGEF2/KDM2B/NF1/FZD3/NUMB/FOXO1/EPHB1/ZEB2/IGF2BP1/DIXDC1/SIX3/LYN/RORA/RERE/SOX5/WNT1/ADGRG1/BTG2/VEGFA/NF2/LRRK2/PLXNB2/LEF1/SMO/DLL4/GLI3/KIF1A/TEAD3/POU3F3/C5AR1/SETD1A/NUMBL/LIMS2/CEND1/TGFB1/DRD2/KCTD11/OTP/WNT3A/LHX5/ATF5/GBX2/SHH/PTBP2/VEGFC/ID4/PAX6/TRNP1/RAPGEF1/CDON/NEUROD4/SOX10/SHCBP1/TRIM71/PTPRZ1/PSMG1	66	BiologicalProcesses
GO:0090130	tissue migration	123/6558	269/17381	0.00417308584904751	0.0405296651401219	0.0319342825186101	PRCP/PROX1/DUSP10/SP100/GLIPR2/TGFBR1/PTEN/AMOT/WNT5A/PTP4A3/HAS2/HDAC9/RTN4/EGR3/PTPRG/PRKCE/CORO1C/HBEGF/PPM1F/DOCK1/THBS1/NF1/STARD13/ATOH8/PKN2/MYH9/PIK3CA/ZEB2/ANLN/PFN1/MET/ADAM9/CYP1B1/LTB4R2/ADGRA2/MARVELD3/BMPER/DAB2IP/CEACAM1/GREM1/EPPK1/ADGRB1/RHOA/HDAC5/KRT2/ITGB3/GPX1/STAT5A/S100A2/VEGFA/CLASP2/CCBE1/TGFBR2/PPARD/SCARB1/P2RX4/ADAMTS9/PFN2/AMOTL1/SEMA5A/PDPK1/CAPN7/AGT/DLL4/AKT1/ZC3H1…	123	BiologicalProcesses
GO:0003018	vascular process in circulatory system	78/6558	162/17381	0.00419205098512496	0.0405296651401219	0.0319342825186101	RGS2/PTP4A3/ADCY6/EDNRB/ADRA2C/DOCK4/YES1/TBXA2R/PLOD3/ADRA1A/PTGDR/DDAH1/KCNMB2/CEACAM1/SLC8A1/GJA1/GJA5/GPX1/PTAFR/PPARD/AVPR2/KNG1/P2RY2/EGFR/ABR/PRKG1/SCPEP1/PTPRJ/AGT/GCLM/AKT1/NPPC/ECE1/NOS1/P2RY1/FGFBP3/EDN2/P2RX1/ANGPT1/ADRB1/ADORA1/PER2/TGFB1/OXTR/TACR2/ARHGAP42/ADM/ACE/ICAM1/EDNRA/PTGS2/CRP/HRH1/ADRA2A/NPR1/PDE3A/BCR/ADRB3/CTNNBIP1/PLA2G6/CHRM3/DOCK5/LEP/ITGA1/SOD2/APOE/MKKS/FGG/GUCY1A3…	78	BiologicalProcesses
GO:0046661	male sex differentiation	78/6558	162/17381	0.00419205098512496	0.0405296651401219	0.0319342825186101	ESR1/H3F3B/RXFP2/CBL/TGFBR1/NCOA1/WNT5A/SMAD4/FGF9/CITED2/NCOA4/DMRT3/BCL2/AGO4/PDGFRA/ARID4A/INSR/KDM5A/SDC1/WNT9B/FANCA/PATZ1/SF1/AR/ADGRG1/TCF21/LRRC6/BMPR1A/RNF38/BCL2L2/TLR3/MGST1/ATRX/DHCR24/WNT2B/ADAM15/TGFB2/FKBP4/RARA/TFAP2C/CST3/BCL2L1/ERCC1/WDR48/SFRP1/SFRP2/HOXA11/ARID5B/BIK/MMP14/KLHL26/ICAM1/INHBA/LHX9/BCL2L11/SMAD5/KITLG/PDGFRB/RHOBTB3/SHH/SOX9/ASB1/GATA4/SRD5A1/CCND1/FSTL3/FGF10/G…	78	BiologicalProcesses
GO:0042129	regulation of T cell proliferation	75/6558	155/17381	0.00420713451052889	0.0405296651401219	0.0319342825186101	CD80/PDE5A/CD59/PRKAR1A/IL6ST/HES1/SOS1/CD209/PNP/LRRC32/GPNMB/IL2RA/BTN2A2/PLA2G2F/CLEC4G/AGER/CD1D/TGFBR2/LILRB1/DNAJA3/HLA-E/FADD/IL6/SCGB1A1/CD274/RIPK3/TFRC/HLA-DPB1/SASH3/TNFSF4/PLA2G2D/TNFSF9/RC3H1/IGF2/NDFIP1/CD276/EFNB1/IL12RB1/JAK3/IHH/ARG2/HHLA2/TGFB1/IL20RB/CD40LG/HLA-G/FOXP3/HMGB1/ICOSLG/NCK2/TNFSF13B/CARD11/MARCH7/CD28/SYK/SPN/GLMN/SHH/TNFRSF13C/LEP/DLG5/ERBB2/PAWR/ITCH/PTPRC/TNFRSF…	75	BiologicalProcesses
GO:0010171	body morphogenesis	29/6558	51/17381	0.00421396445191339	0.0405296651401219	0.0319342825186101	SKI/PDGFRA/PHLDB1/MAB21L2/COL1A1/CLASP2/TIPARP/ASPH/LEF1/LRP6/DAG1/NOG/IHH/WNT3/MMP2/SSBP3/TGFB1/GREM2/TGFB3/ARID5B/STRA6/CLASP1/PAX9/ANKRD11/CLDN5/CDON/PLEKHA1/ZNF84/CRISPLD2	29	BiologicalProcesses
GO:0046426	negative regulation of JAK-STAT cascade	29/6558	51/17381	0.00421396445191339	0.0405296651401219	0.0319342825186101	SOCS2/PTPN2/LRTM1/FLRT2/SOCS6/ASPN/LRRC4/NF2/LRRTM3/PODN/LRRC3/LRRC15/SOCS3/BCL3/ADIPOR1/DAB1/HGS/LRRC4B/BGN/RTN4RL2/LRRC3C/LEPROT/PPP2R1A/SOCS7/DCN/VHL/SOCS4/CISH/LRRC4C	29	BiologicalProcesses
GO:1904893	negative regulation of STAT cascade	29/6558	51/17381	0.00421396445191339	0.0405296651401219	0.0319342825186101	SOCS2/PTPN2/LRTM1/FLRT2/SOCS6/ASPN/LRRC4/NF2/LRRTM3/PODN/LRRC3/LRRC15/SOCS3/BCL3/ADIPOR1/DAB1/HGS/LRRC4B/BGN/RTN4RL2/LRRC3C/LEPROT/PPP2R1A/SOCS7/DCN/VHL/SOCS4/CISH/LRRC4C	29	BiologicalProcesses
GO:0030100	regulation of endocytosis	100/6558	214/17381	0.00421741934376923	0.0405296651401219	0.0319342825186101	RAB5B/ARRB1/CAV3/SMAP1/RUFY2/MTMR2/CBL/EEF2K/MAGI2/PTEN/TUB/WNT5A/BTBD9/MFGE8/PTPN1/SNAP91/APOA5/CD2AP/FLOT1/WASL/FMR1/PPP3CA/AAK1/EPHA3/CD47/SNX17/RAC1/RAB21/GREM1/TBC1D5/LDLR/ANKFY1/VEGFA/RAB14/TFR2/STX1B/LILRB1/BICD1/MYO18A/ACTN4/SCARB1/CSK/ABR/CAMK1D/HIP1/SYT7/EHD4/PACSIN1/ADIPOQ/ABL2/CD300LF/CALR/STON2/RAB17/PRKCG/TOR1A/CLIP3/ANGPT1/LRP1/SCAMP5/ARF6/TGFB1/DRD2/ATXN2/HCK/STON1/HMGB1/RAB5C/MBL…	100	BiologicalProcesses
GO:0070373	negative regulation of ERK1 and ERK2 cascade	35/6558	64/17381	0.00423003150471908	0.0405870526795024	0.0319794995192759	ARRB1/DUSP10/PTEN/PTPN2/PTPN1/SMAD4/SPRY4/RPS6KA6/EIF3A/PHB/C3orf33/CAMK2N1/DAB2IP/LYN/EPHB2/LMO3/LIF/CSK/ATF3/DUSP6/ADIPOQ/FBLN1/PIN1/PSCA/WNK2/VRK3/NLRP6/TLR4/GPER1/RAPGEF1/ABL1/TBC1D10C/DUSP4/DLG1/ITGB1BP1	35	BiologicalProcesses
GO:0006066	alcohol metabolic process	144/6558	320/17381	0.00431250052471528	0.041313484650564	0.0325518724642343	ELOVL6/MECP2/MTMR2/NUS1/INPP5B/NFYA/DPM2/TPI1/SP1/ACER3/NUDT4/PTEN/DGKQ/APOA5/PRKAA2/INSIG1/VLDLR/OCRL/GK/IMPAD1/CEBPA/KPNB1/PLCB4/SNX17/NUDT3/ERLIN1/CYP1B1/CYP51A1/NAPEPLD/ACER2/SC5D/PRKAA1/ADH4/SORL1/SCD/LDLR/ABCG1/SREBF2/ACACB/ALDH3B1/PLCD4/IP6K1/CFTR/CYP27C1/APP/DPAGT1/PTAFR/PPARD/SCARB1/RXRA/G6PD/PLCB1/MBTPS2/NR1H4/MOGAT3/SYNJ1/GALK1/ERLIN2/IDI2/PCK1/DHCR24/SREBF1/SEC14L2/ALDH3B2/VDR/TNFSF4/…	144	BiologicalProcesses
GO:0090596	sensory organ morphogenesis	115/6558	250/17381	0.00432276517174717	0.0413470120965864	0.0325782895325646	PROX1/HIPK1/FBN2/SKI/WNT5A/CHD7/NTRK2/FRS2/FOXF2/RARG/LHX1/SP3/DSCAM/INSIG1/TOPORS/KDM2B/NF1/FGF9/FZD3/MEGF11/LRIG1/GLI2/EPHB1/NR4A3/BCL2/GNGT1/PRDM1/COL5A1/CELSR1/FBN1/GJB6/ATP8A2/CALB1/ARID1A/SIX3/SIX1/HIPK2/SIX2/FOXN4/EPHB2/WNT1/FJX1/PAX2/SDK1/FOXI1/VEGFA/VANGL2/MAFB/MFRP/USH1C/PTK7/MYO7A/SDK2/NECTIN1/GSC/ABR/LRP6/RARB/BAK1/WNT2B/GLI3/NOG/NKD1/THY1/GDF11/AXIN1/FZD2/TFAP2B/MFN2/CYP26B1/DIO3/IHH…	115	BiologicalProcesses
GO:0007179	transforming growth factor beta receptor signaling pathway	83/6558	174/17381	0.00440976899002894	0.0421132938547763	0.0331820610680631	SIRT1/CAV3/ZFYVE9/CREB1/CBL/FBN2/BCL9L/TGFBR1/PRDM16/CDH5/SKI/NPNT/SMAD4/ZNF451/FURIN/SMAD1/SKIL/ONECUT2/THBS1/PEG10/CITED2/ACVR1/CHST11/SMAD7/DUSP22/ASPN/PPM1A/ADAM9/FNTA/FBN1/RHOA/CGN/HIPK2/WNT1/TGFBR2/PDPK1/SNX6/BMPR1A/TGFBRAP1/FKBP1A/PML/LTBP2/GIPC1/TGFB2/ZNF703/PIN1/FOXH1/TGFB1/TGFB3/ACVRL1/RASL11B/TGFB1I1/ITGB5/CDKN2B/GDF5/SMAD5/ADAMTSL2/UBB/SMURF1/ITGA8/ITGA3/GLG1/USP9X/LDLRAD4/JUN/BAMBI/D…	83	BiologicalProcesses
GO:0071320	cellular response to cAMP	28/6558	49/17381	0.00444667525684186	0.0422103087251706	0.0332585013808307	EEF2K/RAPGEF3/PENK/ZFP36L1/AQP9/NOX4/SLC8A1/AKAP6/HCN4/CFTR/APP/IGFBP5/PTAFR/GPD1/PCK1/STC1/SLC5A5/DMTN/ADIPOQ/HCN2/KCNQ1/SRD5A1/FDX1/ITPR2/RAPGEF1/SLC8A3/KCNE1/RAPGEF2	28	BiologicalProcesses
GO:1900024	regulation of substrate adhesion-dependent cell spreading	28/6558	49/17381	0.00444667525684186	0.0422103087251706	0.0332585013808307	NET1/CARMIL1/RCC2/TRIOBP/HAS2/LIMS1/CORO1C/DOCK1/ARHGEF7/MYADM/EFNA5/CRKL/RAC1/PDPN/CDC42/POSTN/ACTN4/DMTN/FBLN1/CALR/NRP1/RREB1/DOCK5/FGG/KANK1/UNC13D/ABL1/ITGB1BP1	28	BiologicalProcesses
GO:0046890	regulation of lipid biosynthetic process	80/6558	167/17381	0.00445607947634691	0.0422103087251706	0.0332585013808307	ELOVL6/SIRT1/PROX1/FBXW7/CREB1/NFYA/SP1/SNAI1/DGKQ/APOA5/PRKAA2/ADGRF5/SNAI2/INSIG1/KPNB1/ERLIN1/CYP51A1/PDK4/SC5D/PRKAA1/CEACAM1/CTDNEP1/SCD/LDLR/NR1D1/ABCG1/SREBF2/ACACB/SF1/PRKAB2/SCARB1/SLC45A3/SMPD3/HTR2C/MBTPS2/NR1H4/ERLIN2/AKT1/STARD4/SREBF1/SEC14L2/VDR/ADIPOQ/PPARGC1A/MID1IP1/LPGAT1/FGF1/ADIPOR1/DHCR7/ORMDL3/ADIPOR2/LSS/PTGS2/FGF19/ACACA/CYP27B1/GGPS1/PLA2G6/PDGFA/LEP/INSIG2/FASN/APOC3/AP…	80	BiologicalProcesses
GO:0071214	cellular response to abiotic stimulus	134/6558	296/17381	0.00445960454578992	0.0422103087251706	0.0332585013808307	NET1/SIRT1/TP53INP1/MAPK14/STK39/EP300/MAP2K4/FAS/PTEN/HDAC4/PALM/TLR8/TP53/SLC9A1/ZFP36L1/BNIP3/TMEM150C/CLOCK/N4BP1/SNAI2/GRB2/FMR1/ARHGEF2/PIK3R1/AQP2/MGMT/OXSR1/GNGT1/NOX4/MAPK8/CCND2/FNTA/RAC1/CASP2/NPM1/TP73/KCNJ2/SCN2A/BCL10/MAP3K2/EIF2S1/GJA1/HABP4/NEUROD2/HYAL2/COL1A1/MTPN/PTAFR/MYLK/POLK/FADD/USP47/EGFR/MYOG/HVCN1/RAB11FIP5/ZBTB1/SLC38A2/ANKRD1/TLR3/AGT/NMT2/AKT1/DAG1/PCK1/BAK1/MFAP4/FN…	134	BiologicalProcesses
GO:0104004	cellular response to environmental stimulus	134/6558	296/17381	0.00445960454578992	0.0422103087251706	0.0332585013808307	NET1/SIRT1/TP53INP1/MAPK14/STK39/EP300/MAP2K4/FAS/PTEN/HDAC4/PALM/TLR8/TP53/SLC9A1/ZFP36L1/BNIP3/TMEM150C/CLOCK/N4BP1/SNAI2/GRB2/FMR1/ARHGEF2/PIK3R1/AQP2/MGMT/OXSR1/GNGT1/NOX4/MAPK8/CCND2/FNTA/RAC1/CASP2/NPM1/TP73/KCNJ2/SCN2A/BCL10/MAP3K2/EIF2S1/GJA1/HABP4/NEUROD2/HYAL2/COL1A1/MTPN/PTAFR/MYLK/POLK/FADD/USP47/EGFR/MYOG/HVCN1/RAB11FIP5/ZBTB1/SLC38A2/ANKRD1/TLR3/AGT/NMT2/AKT1/DAG1/PCK1/BAK1/MFAP4/FN…	134	BiologicalProcesses
GO:0051222	positive regulation of protein transport	210/6558	482/17381	0.00446136443659362	0.0422103087251706	0.0332585013808307	NLRP3/MAPK14/ARRB1/UGCG/FBXW7/CTDSPL2/CSF1R/TGFBR1/MIEF2/SLC30A8/RAPGEF3/VSNL1/TLR8/PSEN1/RIOK2/WNT5A/EDA/IL1RL1/ERBB4/SMAD4/PLAGL2/TP53/MED1/MYRIP/PRKCE/SELENOI/SEC24A/PPP3CA/PIK3R1/CADM1/ANK3/KCNN3/ISL1/CDK1/CNST/MYO1C/DACT1/NLGN2/PPM1A/TMEM30B/ADAM9/TCF7L2/FAM20B/DDX58/HES1/GREM1/CDC42/RHOA/SORL1/GJA1/PRR5L/SREBF2/SPTBN1/CTSK/RNASE2/GOLPH3L/HUWE1/GPR26/CFTR/GLUD1/POSTN/APP/GSK3B/PFKFB2/EDEM1/A…	210	BiologicalProcesses
GO:0019058	viral life cycle	141/6558	313/17381	0.00448378919302174	0.0423569081108948	0.0333740105069137	CD80/PROX1/TRIM13/TYRO3/MVB12B/VAPB/FURIN/CHMP1A/XPR1/PC/CHMP2B/USP6NL/FMR1/OAS3/KPNB1/FAM111A/KPNA1/CHMP1B/RAB7A/PKN2/KPNA3/CDK1/BCL2/LARP1/OAS1/RSAD2/NUP50/NCAM1/EEA1/NR5A2/RAB43/CTBP2/NUP43/RAE1/CDC42/CD209/LDLR/ISG20/CHMP7/IDE/CXCR4/LTF/CLEC4M/CLEC4G/ITGB3/MOG/HYAL2/IFIT1/ZC3HAV1/TRIM5/SCARB1/CR1/CXCL8/NECTIN1/EGFR/RAB1B/NECTIN4/SELPLG/UVRAG/SLC10A1/NMT2/ILF3/DAG1/PCSK5/TFRC/ZC3H12A/LRRC15/DD…	141	BiologicalProcesses
GO:0031647	regulation of protein stability	114/6558	248/17381	0.00460364912930958	0.0434220732690434	0.0342132793479391	SIRT1/FBXW7/EP300/CREB1/DPM2/PTEN/SUGT1/HTT/USP13/GNAQ/FLOT1/RTN4/A1CF/FBXW11/RNF139/CDC73/PIK3R1/AAK1/PHB/SMAD7/UBE2B/BCL2/DACT1/COG3/PFN1/ATP1B3/NPM1/USP3/CDC42/TCP1/GPR26/PEX19/NF2/TRIM44/FLOT2/CSN3/GOLGA7/MDM4/OTUD3/DVL3/PFN2/CLU/AURKA/ASPH/MUL1/HIP1/SMO/RASSF2/USP27X/PSMD8/USP2/SREBF1/GIPC1/SEL1L/CALR/MDM2/STXBP1/PIN1/CDKN1A/TERT/PPARGC1A/SIAH3/SOX4/KAT2A/PHB2/LRRC46/P3H1/CTSA/PEX6/HCFC1/FBX…	114	BiologicalProcesses
GO:0043255	regulation of carbohydrate biosynthetic process	43/6558	82/17381	0.00463017595427228	0.0436049852581082	0.0343574000337291	PPARA/PTPN2/DGKQ/PPP1R3B/HAS2/PASK/DYRK2/FOXO1/SESN2/OGT/SOGA1/INSR/NR1D1/GSK3B/PTAFR/GCK/CLTC/IL6/AKT1/ADIPOQ/P2RY1/IGF2/NTSR1/PPARGC1A/AKT2/NLN/KAT2A/PPP1R3D/PDK2/TGFB1/LEPR/KAT2B/HRH1/WDR5/ADCYAP1R1/LEP/GPER1/ENPP1/SLC35B4/SNCA/SIK1/PGP/CD244	43	BiologicalProcesses
GO:0072503	cellular divalent inorganic cation homeostasis	192/6558	438/17381	0.0046572394119595	0.0437923804398407	0.0345050531331413	GRM5/ESR1/GSTM2/CAV3/SV2A/TRPM7/DISC1/SLC30A8/SLC24A2/PKHD1/PSEN1/RMDN3/RYR1/OPRL1/HTT/CHD7/VAPB/SLC30A4/EDNRB/ITPR1/BNIP3/SLC35G1/PRKCE/CACNA2D1/UBASH3B/SLC30A7/SLC30A1/TMEM64/TBXA2R/GNA13/RYR3/ADRA1A/CACNA1C/BCL2/CCR9/PDGFRA/CALB1/GPR55/SLC8A1/LYN/SLC30A3/GRIN2B/CXCL9/AKAP6/GJA1/TMEM165/CDH23/CXCR4/CAMK2D/SYPL2/MCHR1/LCK/APP/F2RL2/ATP2A2/ATP2B4/GPR12/STIM1/GRIA1/CYSLTR1/PRKCB/GNA15/ATP7B/TMCO1/…	192	BiologicalProcesses
GO:0031529	ruffle organization	27/6558	47/17381	0.00468592136450859	0.0439269192942891	0.034611059481154	CARMIL1/NDEL1/ARHGEF26/CSF1R/ARFIP2/RCC2/CORO1C/BAG4/RDX/COBL/PFN1/RAC1/MTSS1L/PFN2/PIP5K1A/PLEKHM1/EPS8L2/ARF6/CCL21/ICAM1/DBNL/TPM1/KANK1/LIMA1/RHOG/PLEKHA1/INPPL1	27	BiologicalProcesses
GO:0032648	regulation of interferon-beta production	27/6558	47/17381	0.00468592136450859	0.0439269192942891	0.034611059481154	TLR8/FLOT1/ZBTB20/RIOK3/DDX58/TRAF3/REL/LILRB1/TLR3/RELB/TRAIP/HMGB1/IRF7/RNF135/IRF5/POLR3D/NLRC3/CACTIN/DDX3X/TLR4/MAVS/POLR3A/POLR3C/TICAM1/RIPK2/IFNAR1/RNF216	27	BiologicalProcesses
GO:0046330	positive regulation of JNK cascade	61/6558	123/17381	0.00469340087809276	0.0439296572234349	0.0346132167603359	MAP2K4/TIAM1/MAPK8IP3/WNT5A/PTPN1/SPAG9/ZEB2/DUSP22/TNFSF11/MAP3K20/DAB2IP/MAP3K2/ERCC6/TPD52L1/CDC42/FZD4/HIPK2/TLR6/APP/AGER/MAP3K9/EDA2R/VANGL2/DVL3/PLCB1/TLR3/TRAF4/MUL1/RASSF2/NOD1/AXIN1/CARD9/CD27/NOX1/TAOK1/WNT7B/SASH1/EDAR/CD40LG/HMGB1/CCL21/ERN1/FGF19/SYK/RASGRP1/RIPK1/MAP2K7/FZD5/DBNL/TNIK/MAP4K2/GADD45G/TLR4/EPHA4/MAP3K11/STK3/TRAF2/RIPK2/MAP3K6/RB1CC1/DUSP15	61	BiologicalProcesses
GO:0006941	striated muscle contraction	82/6558	172/17381	0.00471867095474181	0.0440313234738656	0.0346933220055344	GSTM2/CAV3/HOMER1/RGS2/KCNE5/HDAC4/PDE5A/SLC9A1/CACNA2D1/PPP1R13L/CTNNA3/DSG2/PIK3CA/ADRA1A/GJC1/CACNA1C/SMAD7/SCN1B/ALDOA/ATP8A2/KCNJ2/SCN1A/SLC8A1/GJA1/GJA5/SYNM/KCNJ5/ATP1A3/HCN4/DTNA/CAMK2D/ATP2A2/CASQ1/P2RX4/CACNB2/CALM2/JUP/ZC3H12A/STC1/MYBPHL/TNNC1/MYH14/NOS1/PDE4B/PRKACA/DMPK/SCN5A/GRK2/ADORA1/ARG2/MYL3/KCNQ1/MYLK2/OBSL1/SCN3B/SCN4B/SRSF1/SMAD5/TNNI1/PDE4D/KCND3/GATA4/CALM1/MAP2K6/CHRND/C…	82	BiologicalProcesses
GO:0050796	regulation of insulin secretion	82/6558	172/17381	0.00471867095474181	0.0440313234738656	0.0346933220055344	ARRB1/TIAM1/SLC30A8/RAPGEF3/VSNL1/CACNA1E/ITPR1/MYRIP/ADRA2C/PRKCE/CLOCK/MAP4K4/PPP3CA/RAPGEF4/CACNA2D2/ISL1/CACNA1C/EFNA5/NLGN2/SIDT2/MARCKS/HNF4A/TCF7L2/KCNC2/SNAP25/GJA1/NR1D1/JAGN1/ENSA/CFTR/CDK16/GLUD1/PFKFB2/PSMD9/GCK/PPARD/UCP2/PPP3CB/SLC8B1/NR1H4/SYT7/STX1A/PRKCA/SREBF1/BMP8A/GLP1R/ENY2/KCNB1/FOXA2/SLC25A4/TRH/TFAP2B/MCU/SSTR5/SOX4/SFRP1/GPR68/NNAT/PER2/DRD2/SLC2A1/PIM3/ADCY5/GPR27/BAD/AD…	82	BiologicalProcesses
GO:1903706	regulation of hemopoiesis	196/6558	448/17381	0.00473832945441198	0.0440980944419716	0.0347459324318029	H3F3B/NLRP3/RBM15/MAPK14/CD80/SMAP1/TNRC6B/EP300/CREB1/PURB/DUSP10/DPY30/FAS/PTPN2/ZFP36L1/FOXO3/RARG/HOXA9/MED1/KLF13/MEF2C/UBASH3B/CYLD/THBS1/CDK6/NF1/CDC73/PIK3R1/ZFP36/AGO1/TMEM64/GLI2/MYB/NR4A3/PF4/SMAD7/FAM210B/TNFSF11/AGO4/IL36B/NME2/PRDM1/PSME4/IKZF3/FBN1/TP73/KMT2A/HES1/ATP11C/SOS1/CEACAM1/GPR55/SOX13/FCRL3/LYN/TRIM58/FANCA/PNP/TCF12/IL2RA/LTF/ZMIZ1/SIN3A/POU4F2/NFATC2/PSME3/AGER/PRKCB/M…	196	BiologicalProcesses
GO:0010763	positive regulation of fibroblast migration	10/6558	13/17381	0.0047619015595061	0.0440980944419716	0.0347459324318029	PRKCE/BAG4/THBS1/ARHGEF7/SLC8A1/PAK3/AKT1/DMTN/DDR2/TGFB1	10	BiologicalProcesses
GO:0060149	negative regulation of posttranscriptional gene silencing	10/6558	13/17381	0.0047619015595061	0.0440980944419716	0.0347459324318029	ESR1/ELAVL1/PPP3CA/ZC3H12A/DND1/TERT/ADAR/NCOR1/TGFB1/BCDIN3D	10	BiologicalProcesses
GO:0060967	negative regulation of gene silencing by RNA	10/6558	13/17381	0.0047619015595061	0.0440980944419716	0.0347459324318029	ESR1/ELAVL1/PPP3CA/ZC3H12A/DND1/TERT/ADAR/NCOR1/TGFB1/BCDIN3D	10	BiologicalProcesses
GO:0071872	cellular response to epinephrine stimulus	10/6558	13/17381	0.0047619015595061	0.0440980944419716	0.0347459324318029	SLC9A1/ATP2B4/ADIPOQ/PDE4B/PRKACA/PKLR/KCNQ1/PDE4D/SRD5A1/SNCA	10	BiologicalProcesses
GO:0030032	lamellipodium assembly	33/6558	60/17381	0.00479645395225706	0.0442497254654773	0.0348654061043949	CARMIL1/ARFIP2/HDAC4/SPATA13/NCKAP1/AJUBA/ARHGEF7/VAV2/SSH1/VCL/CCDC88A/RAC1/WASF2/SSH2/CDC42/SRGAP2/WNT1/CAPZB/PARVB/ARHGEF6/BIN3/DMTN/ABLIM3/S1PR1/ARHGEF4/PLXNB3/FSCN1/NCK2/NCK1/ABLIM1/FER/TWF2/WHAMM	33	BiologicalProcesses
GO:0048645	animal organ formation	33/6558	60/17381	0.00479645395225706	0.0442497254654773	0.0348654061043949	WNT5A/FRS2/TBR1/MEF2C/CITED2/GLI2/ISL1/GDNF/HES1/SIX1/PIM1/AR/PAX2/TGFBR2/BMPR1A/WNT2B/GLI3/NOG/LEMD2/RBPJ/FOXH1/PAX8/FGF1/HOXA11/WNT3A/TBX5/SHH/FGF10/GATA6/MAPK1/HOXA3/AXIN2/SULF1	33	BiologicalProcesses
GO:2000021	regulation of ion homeostasis	98/6558	210/17381	0.00480512265322885	0.0442497254654773	0.0348654061043949	GSTM2/CAV3/STK39/SLC30A8/RYR1/HTT/CHD7/SLC30A4/EDNRB/ITPR1/PRKCE/UBASH3B/SLC30A7/SLC30A1/ANK3/RYR3/CACNA1C/SMAD7/BCL2/SCN1B/SLC8A1/LYN/SLC30A3/CXCL9/AKAP6/GJA5/MLLT11/HCN4/CAMK2D/LCK/LRRK2/AVPR2/NOL3/CASQ1/P2RX4/PDPK1/SLC8B1/CEMIP/WNK3/HTR2C/CALM2/AP3D1/TRPC3/AGT/FKBP1A/GCLM/SLC30A2/BAK1/PML/LETM1/PTPN3/CALCR/THY1/NOS1/DIAPH1/SLMAP/PRKACA/NTSR1/SLC25A23/SCN5A/RASA3/ADORA1/JPH1/TGFB1/DRD2/P2RX3/WN…	98	BiologicalProcesses
GO:0019226	transmission of nerve impulse	38/6558	71/17381	0.00481486991993666	0.0442497254654773	0.0348654061043949	PAFAH1B1/NRCAM/FMR1/ANK3/DMRT3/SCN9A/SCN1B/KCNMB2/SCN8A/SCN2A/SCN1A/CHRM5/CACNG4/CHRNB4/CACNG7/P2RX4/IL6/AGT/CNTNAP2/NFASC/MYH14/CNTNAP1/SCN4A/P2RX1/SPTBN4/SCN5A/S1PR1/P2RX3/KCNA2/JAM3/GBA/CACNA1I/CLDN19/GPR35/GPER1/CHRNA1/CACNG8/CACNG2	38	BiologicalProcesses
GO:0098876	vesicle-mediated transport to the plasma membrane	38/6558	71/17381	0.00481486991993666	0.0442497254654773	0.0348654061043949	RAB26/VAMP3/RAB10/ANKRD27/ANK3/SNX17/CNST/EXOC4/SNX27/EXOC5/STEAP2/OPTN/VPS26A/SNAP25/SPTBN1/GOLPH3L/GOLGA7/STX1B/CSK/MACF1/ANKRD50/OSBPL5/RAB31/BBS1/GOLGA4/CCDC93/RAB11B/LYPLA1/STX3/CHIC2/SCRIB/VPS39/LLGL1/GOPC/BLZF1/ARHGAP44/ARFGEF2/ACSL3	38	BiologicalProcesses
GO:0035567	non-canonical Wnt signaling pathway	73/6558	151/17381	0.00482895400613111	0.0442497254654773	0.0348654061043949	TNRC6B/MAGI2/TIAM1/WNT5A/PPP3R1/DAAM1/PPP3CA/GNAO1/FZD3/AGO1/PRICKLE2/DACT1/AGO4/CSNK1E/PFN1/TCF7L2/RAC1/CELSR1/PSME4/WNT9B/CDC42/RHOA/FZD4/WNT1/NFATC1/VANGL1/MLLT3/PSME3/PSMD9/VANGL2/PTK7/DVL3/CLTC/PPP3CB/PLCB1/LEF1/RNF213/PSMD8/NKD1/CAMK2A/FZD2/PSMC4/CELSR3/SFRP1/SFRP2/AP2M1/PSMB11/TNRC6A/WNT11/MKS1/GPC4/GPC6/PLCB3/UBB/SMURF1/CALM1/ZNRF3/AGO3/FZD5/PSMA4/RSPO3/WNT4/PSMD11/DAB2/PSMB2/ABL1/PSMC2/P…	73	BiologicalProcesses
GO:2001257	regulation of cation channel activity	73/6558	151/17381	0.00482895400613111	0.0442497254654773	0.0348654061043949	GSTM2/HOMER1/KCNAB1/KCNE5/OPRL1/HTT/CACNB4/CACNA2D1/MEF2C/FMR1/ANK3/NLGN2/LRRC55/KCNC2/AKAP6/CACNG4/EPHB2/NETO1/OPRM1/CACNB1/CAMK2D/CACNG7/SHANK1/KCNC1/APP/LRRC38/STIM1/SHISA9/S100A1/CASQ1/CACNB2/CALM2/NIPSNAP2/KCNS1/FKBP1A/NOS1/STOM/SLMAP/PIRT/PDE4B/PRKACA/CNIH2/NTSR1/PPARGC1A/ARC/JPH1/DRD2/KCNG1/JPH2/MYO5A/AHNAK/RRAD/PDE4D/CRHR1/NETO2/HAP1/SHANK3/PLA2G6/CALM1/EHD3/GPR35/ANK2/JPH3/STIMATE/KCNE1/…	73	BiologicalProcesses
GO:0030073	insulin secretion	95/6558	203/17381	0.00492177861958307	0.0449761462191187	0.0354377702108825	ARRB1/TIAM1/ACVR2B/SLC30A8/RAPGEF3/VSNL1/PCLO/CACNA1E/ITPR1/MYRIP/ADRA2C/PRKCE/CLOCK/MAP4K4/PPP3CA/RAPGEF4/CACNA2D2/ISL1/CACNA1C/EFNA5/NLGN2/SIDT2/MARCKS/HNF4A/TCF7L2/KCNC2/SNAP25/GJA1/NR1D1/JAGN1/SNX19/ENSA/CFTR/CDK16/GLUD1/PFKFB2/PSMD9/GCK/PPARD/UCP2/PPP3CB/SLC8B1/CPLX3/RAB11FIP5/NR1H4/SYT7/STX1A/PRKCA/IL1RN/SREBF1/BMP8A/GLP1R/ENY2/EIF2AK3/KCNB1/FOXA2/SLC25A4/TRH/TFAP2B/MCU/CAMK2G/SSTR5/SOX4/SF…	95	BiologicalProcesses
GO:1903510	mucopolysaccharide metabolic process	57/6558	114/17381	0.00492294532404948	0.0449761462191187	0.0354377702108825	OGN/DSE/B4GALT5/SLC9A1/CHST2/HAS2/CHST1/B3GNT2/IMPAD1/CHST11/NDST3/CHST14/XYLT1/NCAN/PIM1/B3GAT1/CHST5/HYAL2/ABCC5/CLTC/CEMIP/GNS/CHST3/ST3GAL1/AKT1/LYVE1/VCAN/HYAL4/ST3GAL2/ACAN/NDST1/SPOCK2/B3GNT7/IDUA/ANGPT1/ST3GAL4/DSEL/HAS3/MKI67/TGFB1/ITIH5/NDST4/BGN/NDST2/ITIH6/CHP1/UST/XYLT2/B3GAT3/IDS/CHST12/DCN/STAB2/BCAN/GLCE/FMOD/CHSY1	57	BiologicalProcesses
GO:0032092	positive regulation of protein binding	46/6558	89/17381	0.00498050754623113	0.0453664115090382	0.0357452694705583	ARRB1/EP300/TIAM1/PSEN1/WNT5A/FLOT1/MEF2C/ARHGEF7/MAPRE1/NMD3/RALB/DACT1/TCF7L2/HIPK2/APP/GSK3B/LRRK2/PLCL1/TRAF4/FKBP1A/STPG1/NRP1/TERT/ADD2/HSF1/LRP1/DTX3L/MFNG/CRBN/ACE/WNT3A/GNL3L/LFNG/BAMBI/APOE/EPHA4/EPB41L5/MEN1/ABL1/RAPGEF2/DERL1/STK3/TRAF2/TICAM1/RIPK2/ADD1	46	BiologicalProcesses
GO:1905269	positive regulation of chromatin organization	46/6558	89/17381	0.00498050754623113	0.0453664115090382	0.0357452694705583	SIRT1/ARRB1/MECP2/UBE2N/KAT7/SMAD4/TP53/JARID2/SNAI2/FMR1/ISL1/MYB/OGT/KMT2A/RNF20/MIER1/SIN3A/VEGFA/LRRK2/DNMT1/LIF/TAL1/BCL6/PAX7/SREBF1/NOS1/PPARGC1A/PAF1/C6orf89/KAT2A/WBP2/TGFB1/SIRT6/PHF19/TET1/FOXP3/PRDM12/TADA2B/RTF1/DNMT3B/RUVBL2/SDR16C5/NAP1L2/CTR9/PHF1/JDP2	46	BiologicalProcesses
GO:0010822	positive regulation of mitochondrion organization	81/6558	170/17381	0.00504933203232671	0.0459248770559239	0.0361852976940706	UGCG/FBXW7/MIEF2/YWHAZ/HTT/PLAGL2/TP53/BNIP3/YWHAG/PPP3R1/SELENOI/PPP1R13B/CAMKK2/KCNN3/PLD6/BCL2/MAPK8/FAM20B/TP73/OPTN/HES1/DDHD1/DYNLL2/MLLT11/SREBF2/HK2/CTSK/RNASE2/HUWE1/GPR26/TFDP1/GSK3B/BAP1/USP36/RPL28/MUL1/NBPF3/BAK1/PSMD8/STOML2/HHAT/OPA1/APOPT1/ABLIM3/YWHAH/MFN2/PPARGC1A/ATG13/NPEPPS/KAT2A/BMF/LRRC46/HRK/U2AF2/CASP8/SLC17A9/BIK/UBL4B/CSNK2A2/BAD/NMUR1/SNIP1/BCL2L11/ARIH2/NMT1/GBA/SMURF…	81	BiologicalProcesses
GO:0055074	calcium ion homeostasis	186/6558	424/17381	0.00509213015917533	0.046245318770995	0.0364377813063692	GRM5/ESR1/CCDC47/GSTM2/CAV3/SV2A/DISC1/SLC24A2/PKHD1/PSEN1/RMDN3/RYR1/OPRL1/HTT/CHD7/VAPB/EDNRB/ITPR1/BNIP3/SLC35G1/PRKCE/CACNA2D1/UBASH3B/SLC30A1/TMEM64/TBXA2R/GNA13/RYR3/ADRA1A/CACNA1C/BCL2/TNFSF11/CCR9/PDGFRA/CALB1/GPR55/SLC8A1/LYN/GRIN2B/CXCL9/AKAP6/GJA1/TMEM165/CDH23/CXCR4/CAMK2D/SYPL2/MCHR1/LCK/APP/F2RL2/ATP2A2/ATP2B4/GPR12/STIM1/GRIA1/CYSLTR1/PRKCB/GNA15/ATP7B/TMCO1/NOL3/CASQ1/P2RX4/KNG1/C…	186	BiologicalProcesses
GO:1902305	regulation of sodium ion transmembrane transport	32/6558	58/17381	0.0051041913025393	0.0462860789927599	0.0364698972499099	CAV3/STK39/SLC9A1/PRKCE/ANK3/SCN1B/ATP1B3/NETO1/CAMK2D/ATP2B4/FXYD4/ACTN4/WNK3/PTPN3/NOS1/STOM/SLMAP/YWHAH/SCN5A/WNK2/SCN3B/ARF1/SCN4B/CHP1/NETO2/ATP1B2/FXYD3/PCSK9/FXYD5/ATP1B1/DLG1/ATP1A2	32	BiologicalProcesses
GO:1903844	regulation of cellular response to transforming growth factor beta stimulus	53/6558	105/17381	0.00511995917942172	0.0463602822290749	0.0365283637362252	SIRT1/CAV3/FBN2/BCL9L/TGFBR1/PRDM16/SKI/NPNT/SMAD4/ZNF451/SKIL/ONECUT2/THBS1/PEG10/CITED2/CHST11/SMAD7/ASPN/PPM1A/FBN1/HIPK2/WNT1/CFLAR/TGFBR2/PDPK1/SNX6/GIPC1/ZNF703/PIN1/TGFB1/TGFB3/RASL11B/TGFB1I1/CDKN2B/ADAMTSL2/UBB/SMURF1/ITGA8/ITGA3/GLG1/LDLRAD4/BAMBI/DKK3/SMAD6/MEN1/DAB2/CAV2/MTMR4/ADAM17/HTRA3/LTBP4/DLX1/SMURF2	53	BiologicalProcesses
GO:0045619	regulation of lymphocyte differentiation	75/6558	156/17381	0.00514910552534694	0.0464864593366625	0.0366277816659601	NLRP3/CD80/DUSP10/FAS/PTPN2/ZFP36L1/CYLD/GLI2/MYB/SMAD7/IL36B/PRDM1/IKZF3/ATP11C/SOS1/SOX13/FCRL3/FANCA/PNP/IL2RA/ZMIZ1/NFATC2/TGFBR2/CR1/IL6/LOXL3/ZBTB1/BCL6/HLA-DOA/AP3D1/GLI3/VNN1/SASH3/TESPA1/TNFSF4/TNFSF9/CD74/RC3H1/NDFIP1/RARA/ZBTB7B/IL12RB1/SLC46A2/JAK3/CD27/CYP26B1/IHH/SHB/SFRP1/TGFB1/HLA-G/PIK3R6/FOXP3/IL1RL2/HMGB1/MMP14/FOXN1/RUNX1/INPP5D/RNF41/TBX21/INHBA/CARD11/BAD/ZBTB16/CD28/SYK/NFA…	75	BiologicalProcesses
GO:0060491	regulation of cell projection assembly	75/6558	156/17381	0.00514910552534694	0.0464864593366625	0.0366277816659601	NDEL1/DNM3/TGFBR1/HDAC4/RCC2/PALM/HTT/SEPT9/NCKAP1/WASL/CORO1C/APC/TAPT1/FMR1/CYLD/SEPT7/RDX/COBL/SSH1/PLD1/SYNE2/ANLN/PFN1/CCDC88A/TBC1D7/RAC1/FNBP1L/CEP135/WASF2/SSH2/CDC42/TBC1D30/WNT1/CAPZB/CDC42EP3/RIPOR2/NEURL1/ATP8B1/MAP4/PFN2/TENM2/MYO10/BIN3/DMTN/PPP1R16B/NRP1/RAB17/CDC42EP1/PLEKHM1/AGRN/EPS8L2/ARF6/NOTO/TGFB3/CEP97/PLXNB3/TENM1/FSCN1/CCL21/RAB5A/ICAM1/C15orf62/BCAS3/HAP1/TRPM2/ARAP1/DPY…	75	BiologicalProcesses
GO:0036465	synaptic vesicle recycling	25/6558	43/17381	0.00517857534882996	0.0466835583068565	0.0367830806099939	DNM3/BTBD9/NLGN2/DNM1/SYP/SYT2/STX1B/SH3GL1/AP3D1/SYNJ1/SYT7/SYT1/PIP5K1C/PACSIN1/STON2/RAB3A/SYT5/TOR1A/NLGN4X/RAB5A/WNT3A/DNM1L/SCRIB/SH3GL2/SNCA	25	BiologicalProcesses
GO:0051216	cartilage development	86/6558	182/17381	0.00523730260325303	0.0471434366878977	0.0371454296719365	MAPK14/TGFBR1/SNAI1/WNT5A/TRIP11/RARG/SMAD1/BMPR1B/TAPT1/SNAI2/MEF2C/CNMD/FGF9/IMPAD1/SOX6/SATB2/ITGB8/GLI2/PTHLH/CHST11/BMP3/CREB3L2/GDF6/GREM1/SOX5/SIX2/SNX19/RFLNA/ZNF664-RFLNA/THRA/HYAL2/COL1A1/TGFBR2/HOXC4/BMPR1A/LRP6/RARB/PAX7/NPPC/STC1/WNT2B/GLI3/NOG/BMP8A/RFLNB/EIF2AK3/EVC/CARM1/FGFR3/MEF2D/RARA/RUNX3/MAF/COL11A2/MATN1/WNT7B/SERPINH1/IHH/HOXB3/PRRX1/RELA/SFRP2/TGFB1/OTOR/ACVRL1/HOXA11/WNT…	86	BiologicalProcesses
GO:0071260	cellular response to mechanical stimulus	41/6558	78/17381	0.00531382621737103	0.047761920353782	0.0376327475920627	MAP2K4/FAS/HDAC4/TLR8/SLC9A1/BNIP3/TMEM150C/MAPK8/RAC1/CASP2/KCNJ2/BCL10/MAP3K2/GJA1/HABP4/COL1A1/MTPN/FADD/EGFR/SLC38A2/ANKRD1/TLR3/AGT/AKT1/DAG1/BAK1/MAG/CASP8/TGFB1/SLC2A1/CASP1/WNT11/PTGS2/BAD/TNFRSF8/SOX9/TLR5/TLR4/MYD88/MAP3K14/ATP1A2	41	BiologicalProcesses
GO:0046824	positive regulation of nucleocytoplasmic transport	59/6558	119/17381	0.00540284795261737	0.0484236795143576	0.0381541632988058	MAPK14/CTDSPL2/TGFBR1/RAPGEF3/PSEN1/RIOK2/EDA/ERBB4/SMAD4/TP53/MED1/PPP3CA/PIK3R1/CDK1/DACT1/PPM1A/TCF7L2/DDX58/GREM1/RHOA/APP/GSK3B/LRRK2/HYAL2/AGER/CDH1/IL6/SEMA5A/EGFR/BMPR1A/TLR3/JUP/SMO/ZC3H12A/GLI3/MDM2/PRKACA/CD27/SFRP2/TGFB1/EDAR/TGFB3/PTGS2/WNT3A/NUTF2/NUP93/SHH/RBPMS/LEP/XPO4/BAMBI/MAPK1/TLR4/MAVS/KANK1/STIMATE/DAB2/KHDRBS1/ZIC1	59	BiologicalProcesses
[truncated: 137 more rows]

## Sheet: downregulated miRNAs (N=3)
KEGG	Pathway_Name	Gene_Found	Gene_Pathway	Percentage	pvalue	pvalueAdj	genes							pvalueAdj
[truncated: 278 more rows]

## Sheet: up miRNAs EMT unknown (N=8)
KEGG	Pathway_Name	Gene_Found	Gene_Pathway	Percentage	pvalue	pvalueAdj	genes							pvalueAdj
[truncated: 191 more rows]

[truncated: 1 more sheets: up miRNAs EMT known (N=9)]
