# Supplementary material for: Epithelial to mesenchymal transition and microRNA expression are associated with spindle and apocrine cell morphology in triple-negative breast cancer
Source: Sci Rep. 2021 Mar 4;11:5145. doi: 10.1038/s41598-021-84350-2 (PMC7933252; doi:10.1038/s41598-021-84350-2)
Supplement: Supplementary file 14 — Supplementary Table 5. [file 41598_2021_84350_MOESM14_ESM.xlsx]

## Sheet: legend
Supplementary Table 5
Patients table shows individual microdissected morphologies used for RT-qPCR validation.
The sheet "RT-qPCR validation" provides all measured values (see also Figure 3 and Methods).

## Sheet: Patients Table RT-qPCR
Patient pcr	pTNM	age	normal pcr	CIS pcr	apocrine pcr	spindle pcr	other*	note**
1	pT1c pN0 pMx	44					1_giant
2	pT1c pN0 pMx	55					2_medul
3	pT1c pN0 pMx	73			3
4	pT1c pN1 pMx	49			4
5	pT1c pN1 pMx	51				5
6	pT1c pN0 pMx	53			6
7	pT1c pN1 pMx	55				7
8	pT1c pN0 pMx	49			8
9	pT1c pN0 pMx	67					9_medul	4_affymetrix
10	pT1c pN0 pMx	39				10
11	pT1c pN0 pMx	53				11
12	pT1c pN0 pMx	38					12_medul	15_affymetrix
13	pT1c pN0 pMx	59					13_medul
14	pT1c pN0 pMx	28					14_giant	18_affymetrix
15	pT1b pN0 pMx	54			15A		15B_giant	17_affymetrix
16	pT1c pN0 pMx	39				16A	16B_mic
17	pT1c pN0 pMx	71			17
18	pT1c pN1 pMx	33					18_tub
19	pT1c pN0 pMx	57				19
20	pT1a pN0 pMx	43					20_medul
21	pT1c pN0 pMx	59			21
22	pT1c pN0 pMx	30			22A	22B
23	pT1c pN0 pMx	60			23A		23B_medul
24	pT1b pN0 pMx	59		24
25	pT1c pN0 pMx	38	25B		25A
26	pT1c pN0 pMx	78					26_giant
27	pT1c pN1 pMx	64					27_medul
28	pT1b pN0 pMx	72		28A			28B_inv
29	pT1b pN0 pMx	28	29C				29A_medul, 29B_tub
30	pT1c pN0 pMx	33			30
31	pT1b pN0 pMx	76					31_tub
32	pT1c pN0 pMx	44			32
33	pT1c pN1 pMx	64		33A			33B_inv
34	pT1c pN0 pMx	74				34		7_affymetrix
35	pT1c pN0 pMx	59			35
36	pT1c pN0 pMx	70			36			16_affymetrix
37	pT1c pN0 pMx	53	37B		37A
38	pT1c pN0 pMx	60		38B			38A_medul
39	pT1c pN1 pMx	47			39
40	pT1c pN1 pMx	63			40			14_affymetrix
41	pT1c pN0 pMx	45	41B		41A
42	pT1c pN0 pMx	82					42_tub
43	pT1c pN0 pMx	42			43A		43B_giant
44	pT1c pN0 pMx	71					44_giant
45	pT1c pN1 pMx	54			45A	45B		6_affymetrix
46	pT1c pN0 pMx	67			46
47	pT1c pN0 pMx	55			47			2_affymetrix
48	pT1c pN0 pMx	76					48_mic
49	pT1c pN0 pMx	66		49A	49B			22_affymetrix
50	pT1c pN1 pMx	59		50
51	pT1a pN0 pMx	59		51
52	pT1c pN0 pMx	50	52B		52A			19_affymetrix
53	pT1c pN0 pMx	50				53
54	pT1c pN0 pMx	53	54
55	pT1c pN0 pMx	65			55
56	pT1b pN0 pMx	54		56				11_affymetrix
57	pT1c pN0 pMx	47	57A	57B				13_affymetrix
58	pT1c pN0 pMx	58	58B	58A
59	pT1c pN0 pMx	66	59B			59A		25_affymetrix
60	pT1a pN0 pMx	82					60_tub
61	pT1b pN0 pMx	57		61B		61A
62	pT1a pN0 pMx	56	62
63	pT1c pN0 pMx	48		63A		63B
64	pT1a pN0 pMx	49			64
65	pT1c pN0 pMx	62	65A		65B
66	pT1c pN1 pMx	63					66_tub
67	pT1b pN0 pMx	71				66
68	pT1c pN1 pMx	74			68A		68B_lymph
69	pT1a pN0 pMx	73					69A_medul, 69B_lymph
70	pT1c pN0 pMx	57	70
Count***			12	12	28	14	28		94
* Full list of abbreviations is available in the next sheet and the Supplementary Table 1a.
** The note indicates patients included in both Affymetrix expression profiling and RT-qPCR validation (with newly microdissected tissue areas).
*** Count indicates the number of microdissected samples only (other specific morphologies were not microdissected due to small area in some tissue blocks).

## Sheet: RT-qPCR validation
rank	ID PCR	morphology	miR-143-3p (-dCt)	miR-155-5p (-dCt)	miR-182-5p (-dCt)	miR-185-5p (-dCt)	miR-205-5p (-dCt)	miR-4417 (-dCt)
1	1	giant	0.74	1.9	0.97	0.412615	2.43769	1.61566
2	2	medul	0.00632099	3.42988	-0.44	0.635681	4.63645	0.78269
3	3	apocrine	3.64543	1.6086	4.0608	2.69201	6.90586	2.27556
4	4	apocrine	-0.83	n.d.	1.33	1.19	-1.2	-1.05
5	5	spindle	2.88	2.96	1.28	0.93	4.59	-0.585
6	6	apocrine	2.38	-0.16	2.01	2.01	3.11	-1.03
7	7	spindle	0.29	-3.15	-0.85	0.76	5.97	-1.81
8	8	apocrine	6.13	3.12	2.84	2.44	8.24	4.71
9	9	medul	0.31	-0.85	-1.62	-1.23	-1.64	-1.21
10	10	spindle	3.35	4.05	3.66	2.86	7.8	0.94
11	11	spindle	0.05	-0.45	1.02	1.52	-0.99	1.04
12	12	medul	3.92	6.03	4.33	3.81	10.14	1.54
13	13	medul	4.87	5.13	5.81	4.69	8.57	3.19
14	14	giant	3.18	4.69	-1.27	2.29	-0.59	-0.02
15	15A	apocrine	3.81	4.53	3.77	3.6	5.47	1.91
16	15B	giant	4	5.03	5.98	4.7	7.66	1.27
17	16A	spindle	5.3	4.84	3.09	4.11	8.85	4.01
18	16B	micropapillary	5.04	5.07	3.95	3.94	8.92	1.84
19	17	apocrine	5.38	2.94	3.23	3.84	7.26	2.94
20	18	tubular	6.85	3.68	6.15	5.85	9.83	2.97
21	19	spindle	7.72	6.79	8.2	6.64	14.33	3.69
22	20	medul	2.61	0.12	3.04	2.57	7.81	1.45
23	21	apocrine	5.06	3.99	5.93	4.36	3.17	5.14
24	22A	apocrine	5.47	4.32	2.68	4.46	8.66	2.27
25	22B	spindle	3.68	3.39	0.68	2.91	5.77	-0.36
26	23A	apocrine	5.99	5.54	4.64	5.54	11.24	4.31
27	23B	medul	5.31	7.26	4.89	6.07	11.38	2.75
28	24	CIS	6.59	3.14	8.48	6.61	4.34	1.26
29	25A	apocrine	6.81	4.73	4.78	4.13	9.77	2.78
30	25B	normal	8.98	2.67	2.63	4.22	12.68	-0.14
31	26	giant	10.11	5.5	4.79	4.93	10.4	1.97
32	27	medul	5.58	7.46	5.8	6.03	11.15	1.88
33	28A	CIS	6.28	0.38	6.12	5.28	9.63	4.18
34	28B	invasive	4.55	-1.62	-0.09	-0.58	2.26	0.01
35	29A	medul	5.03	6.99	3.6	5.96	10.43	4.06
36	29B	tubular	5.03	4.32	2.85	5.04	8.07	3.07
37	29C	normal	10.12	3.84	4.06	4.87	13.1	3.18
38	30	apocrine	1.84	2.57	2.54	2.18	4.43	3.73
39	31	tubular	6.22	0.84	5.07	3.07	9.67	4.16
40	32	apocrine	5.64	5.73	3.36	5.89	7.73	7.67
41	33A	CIS	3.18	2.48	5.93	4.97	8.54	5.11
42	33B	invasive	6.6	3.49	4.83	4.06	7.77	1.9
43	34	spindle	4.88	4.4	5.47	4.94	10.16	1.05
44	35	apocrine	4.06	2.56	4.72	3.73	10.66	2.33
45	36	apocrine	6.6	2.3	7.8	6.04	6.04	7.15
46	37A	apocrine	3.2	3.13	3.95	3.71	8.88	3.22
47	37B	normal	8.08	-0.17	4.27	3.34	11.19	-1.01
48	38A	medul	8.2	6.54	5.9	6.96	11.63	2.49
49	38B	CIS	6.72	6.14	6.35	6.21	11.41	3.55
50	39	apocrine	5.11	5.07	6.14	4.75	8.93	3.29
51	40	apocrine	1.9	-0.06	2.17	2.57	8.52	0.53
52	41A	apocrine	4.83	-0.64	4.05	3.57	5.79	0.56
53	41B	normal	9.17	2.5	1.67	3.34	12.17	-0.15
54	42	tubular	3.86	0.45	2.92	1.3	3.36	-2.12
55	43A	apocrine	4.98	4.08	5.38	5.12	7.47	6.08
56	43B	giant	4.77	3.79	4.85	5.08	6.44	5.02
57	44	giant	5.71	6.82	5.87	6.04	8.96	3.9
58	45A	apocrine	1.42	3.56	1.34	1.62	5.23	2.45
59	45B	spindle	5.29	7.09	4.66	4.76	9.58	6.87
60	46	apocrine	5.65378	4.13	4.13719	3.32	8	2.47
61	47	apocrine	3.31	-0.02	4.63	3.65	7.7	1.74
62	48	micropapillary	7.99	2.88	5.4	4.61	10.46	-0.66
63	49A	CIS	4.48	-0.52	7.14	6.76	8.96	2.73
64	49B	apocrine	6.58	1.51	3.33	5.48	7.34	5.86
65	50	CIS	8.92	3.34	7.16	7.17	7.42	5.04
66	51	CIS	7.29	2.69	5.44	5.32	12.73	1.53
67	52A	apocrine	3.55	0.79	2.68	2.31	5.09	-0.6
68	52B	normal	6.61	1.05	1.73	2.99	10.47	n.d.
69	53	spindle	4.95	0.34	3.18	2.97	5.43	-1.69
70	54	normal	7.92	-0.58	0.85	0.85	10.46	-2.45
71	55	apocrine	5.82	1.02	2.41	3.37	8.41	3.68
72	56	CIS	6.65	0.86	2.94	3	9.16	-2.67
73	57A	normal	7.28	0.92	0.91	2.09	10.02	-0.03
74	57B	CIS	8.05	0.09	0.74	1.38	9.45	-1.82
75	58A	CIS	7.33	-0.12	6.28	4.07	10.35	2.1
76	58B	normal	7.84	0.52	1.51	2.41	10.54	-1.24
77	59A	spindle	5.86	1.16	2.08	3.59	6.53	3.62
78	59B	normal	4.9	-1.74	3.34	3.84	7.88	1.42
79	60	tubular	2.95	-1.66	0.77	0.7	-3.26	1.03
80	61A	spindle	4.81	1.34	6.09	4.13	10.7	6.22
81	61B	CIS	2.53	0.31	3.53	3.15	11.65	0.64
82	62	normal	8.14	1.1	1.63	2.01	11.15	-1.35
83	63A	CIS	5.53	-0.17	2.22	2.07	8.18	-1.05
84	63B	spindle	8.51	5.78	9.51	8.01	14.26	9.62
85	64	apocrine	1.44	1.45	0.9	2.25	-4.29	3.11
86	65A	normal	10.42	1.07	4.77	4.38	12.55	-0.38
87	65B	apocrine	4.92	3.84	6.24	5.59	0.35	5.38
88	66	tubular	4.64	-0.76	1.32	0.52	6.49	-0.79
89	67	spindle	5.66	4.5	5.48	5.18	3.32	4.31
90	68A	apocrine	n.d.	0.2	-2.19	1.97	4.12	-1.13
91	68B	tumor lymphocytic infiltration	-0.99	-1.82	n.d.	-3.11	-1.8	-0.94
92	69A	medul	6.14	0.81	2.58	2.19	8.62	1.52
93	69B	tumor lymphocytic infiltration	7.02	7.53	0.75	5.01	8.98	0.34
94	70	normal	7.63	1.19	0.93	2.48	10.63	-2.95
Relative quantification was carried out according to the deltaCt method using a reference gene (deltaCt = Ct target miRNA – Ct reference U6) and inverse values of deltaCt (-dCt) were used for subsequent statistical analysis and visualization (see also Figure 3).
n.d., not detected
